# Supplementary material for: The unfolded protein response regulates ER exit sites via SNRPB-dependent RNA splicing and contributes to bone development
Source: EMBO J. 2024 Aug 19;43(19):4228–47. doi: 10.1038/s44318-024-00208-z (PMC11445528; doi:10.1038/s44318-024-00208-z)
Supplement: Supplementary file 3 — Dataset EV1 [file 44318_2024_208_MOESM3_ESM.xlsx]

## Sheet: Sheet1
GENE_ID	siCTRL_YFP_A1	siCTRL_YFP_A2	siCTRL_YFP_A3	siCTRL_YFP_B1	siCTRL_YFP_B2	siCTRL_YFP_B3	siSNRPB_YFP_A1	siSNRPB_YFP_A2	siSNRPB_YFP_A3	siSNRPB_YFP_B1	siSNRPB_YFP_B2	siSNRPB_YFP_B3	log2FoldChange	padj
VCL	145.2	131.7	89	151.3	133.7	89.5	18.3	21	19.3	19.2	20	18.7	-2.63833	7.02311e-171
RRM2	161.9	201.4	123.8	158.3	178.3	114.1	18.6	22.3	24.1	26.5	22.9	26.4	-2.58349	1.09139e-145
SNRPB	163.9	238	112.4	189.6	270.2	131	1.8	3.9	2	2.1	4.4	3.6	-5.65685	7.01692e-79
ZNF587B	16.6	17.6	16.3	16.1	14.3	14.2	2.6	1.9	3.2	2.8	1.5	2	-2.71019	5.22724e-68
MAN1A1	21.5	20.3	15.5	17.4	18	13.8	5.7	5.7	5.7	5	4.8	5.6	-1.63622	9.31461e-62
TMED4	58.5	61.4	50.8	58.2	63.9	54	21.3	25.4	24	24	21.6	24.4	-1.24283	2.36431e-61
OVGP1	0.4	0.7	0.9	0.4	0.6	0.6	9.9	7.5	7.5	10.8	5.7	7.5	4.56247	5.48198e-60
ATXN7L3B	17.6	22.1	16.9	17.5	21.7	16.2	5.9	5.6	5.6	5.3	5.8	5.3	-1.76173	1.05709e-58
SPTSSA	131.2	128.7	126.7	121.3	116.9	104.5	30.2	41	38.1	31.1	34.7	32.7	-1.80159	3.61694e-53
TNFSF15	1.2	0.6	1	1.1	0.6	0.6	6.2	6	7.1	5.1	5.4	6.3	2.91156	2.82261e-52
NSF	51.6	49.4	33.5	43.8	42.6	30.7	11.8	12.7	16	11.4	11.7	13.1	-1.53672	2.13638e-49
STC2	71	66	50.2	66.4	54.6	51.6	117.6	119.4	127.8	106.4	120.9	113.1	1.1887	3.96832e-49
VAPA	117.6	140.2	81	108.7	143.9	81.7	25	27.4	36.6	29.6	26.6	32.4	-1.89259	7.07067e-48
SMIM8	14.7	16.8	12.9	14.9	13.8	12.6	3.6	2.4	3.8	2.8	2	4.3	-1.88424	9.9332e-46
PSAT1	194.1	197.5	140	186.3	193.1	137.7	308.6	294.6	323.7	298.5	271.9	308.5	0.817089	7.30352e-44
RBMXL1	24	29.7	24.8	21.9	29.2	21.1	8.7	11.1	9.6	8	10.1	8	-1.49997	1.29833e-43
ZWINT	228.2	241.1	217.3	218.5	236.5	209.9	57.1	78.2	54.5	56.1	82.3	56.9	-1.75825	8.42852e-43
SLC25A30	11.5	11	10.6	10.7	8.5	11.2	1.5	1.6	1.5	1.1	0.8	1.2	-3.01775	9.47156e-43
NCSTN	115.2	104.7	108.8	127.2	118.4	119.3	30.6	34.4	33.4	34	37.2	37.9	-1.65808	1.27532e-42
NEK6	23.4	32.9	23.9	23.7	32.5	24.6	6.9	8.7	6.8	7.4	9.9	6.9	-1.96143	3.44863e-42
CKAP4	76.6	41.8	29.9	76.8	41.6	28.6	5.2	7.2	5.6	5	8.3	5.3	-2.99553	1.87348e-41
CXCL8	6.4	3.1	5.3	5.3	3.9	3.8	29.2	27.5	48.7	27.3	31.9	44.5	2.96018	5.45098e-41
SUMO3	85.9	102	66.2	89.8	100.7	70.6	36.8	35.9	31.5	36.5	32.8	31.6	-1.25193	1.20355e-40
VRK2	24.8	25.6	24.7	23.5	25.7	18.6	7.9	11	10.7	9	9.3	9.3	-1.45157	4.23515e-40
CFAP45	1.2	1.2	0.6	0.8	1.6	0.7	7.7	8.9	8.4	9.3	8.9	6.8	3.00882	4.68879e-40
B4GALT5	74	76.5	53.8	73.7	81	49.6	32.3	35.5	31.6	33.7	33.7	31.5	-1.00774	2.05862e-39
INTS3	36.3	38.6	30.2	35.4	40.2	30.7	12.7	14.7	12.8	15.5	16.7	13.2	-1.21816	7.19004e-38
MSL3P1	21.2	19.2	15.8	19.8	19	12.4	6.2	5.6	6.3	6	4.4	4.6	-1.63496	9.0177e-37
LDHA	2022.9	1544.4	1340.3	2094.1	1719.4	1570.3	773.2	692	853.3	765.4	769.2	823.8	-1.08222	1.92882e-36
OARD1	34.9	39.9	31.3	31.9	31.7	24.6	11.6	12.6	13.8	8.3	13.4	11.8	-1.2822	5.15776e-36
IL1RAP	26.6	24	14.9	21.5	20.9	18	64.9	54	76.6	56	50.7	71.3	1.62615	8.88322e-36
ZNF263	33.1	31.1	22.6	36.3	30	21.9	80.8	60.9	75.8	82.5	63.6	71.8	1.37322	1.33487e-34
TMEM218	13.7	15.3	13.7	11.8	11.2	13.8	4.3	5.4	4.8	2.5	4.5	4.5	-1.74254	3.81263e-34
TMEM60	43.8	36.4	32.3	41.1	31.4	32.3	11.9	13.6	14.1	11.5	12.5	14.3	-1.49653	4.22407e-34
RHNO1	28.5	29.9	23.8	26.1	28.4	22.6	10.2	13.3	8.8	11.4	12.1	9.8	-1.14304	6.31606e-34
YBEY	28	37.3	21.9	27.2	34.9	24.5	5.9	10.1	7.5	4.7	9.8	7.2	-1.8421	6.31606e-34
TENM2	30.9	32	21.9	28.6	31	21.5	51.3	54.4	47.3	50.8	53.3	46.1	0.89467	1.30311e-33
UBE2C	65.3	82.7	57.1	69.3	88.4	60.2	21.5	27.1	22	23	26.4	24.7	-1.33747	2.64187e-33
RFC2	67.6	81.3	48.1	64	80.7	45.8	13.4	19.2	12.3	14.5	18.4	13.3	-1.97496	4.40413e-33
TBCE	63.6	62.9	61.9	57.1	57.5	56.5	25.2	26.7	25.5	26.1	24.7	23.8	-1.09755	5.6029e-33
TBCE	27.3	27.5	19.2	23.7	23.7	15.6	24.3	21	24.4	20.6	19.2	23	-1.09755	5.6029e-33
FAM114A2	35.4	28.5	23.2	29.9	26.1	22.4	6.4	9.1	8.7	6.6	6.2	8.5	-1.83011	1.38822e-32
CBY1	10.5	9.5	6.2	12.3	13.8	8.3	2	1.3	1.6	2.4	2.5	2.9	-2.28763	1.9281e-32
RRP8	24.6	31.9	20.3	24.6	34.4	22.1	7	9.1	8.7	8	7.9	8.3	-1.71782	8.266e-32
FANCL	31	36	30	29.6	31.6	31.2	11.4	15.8	13.1	7.7	14.8	11.7	-1.18336	2.95936e-31
SEC23B	45.5	51.1	43.1	43.1	48.6	44.4	15.1	17	16.6	16.5	15.7	17.1	-1.53749	6.70895e-31
UACA	35.4	38.4	27.1	31.7	34.7	24.6	14.7	15.9	20.3	14	13.5	16.5	-1.1019	1.33003e-30
PDE8B	21.7	24.4	17.5	21.7	20.5	15.8	6.9	8	6.8	6.3	8	9.2	-1.35907	3.04052e-30
HSPE1-MOB4	155.7	145.7	132.1	161.9	176.9	155.1	186.4	142.3	175.1	182.8	148.9	177.1	2.84786	3.8715e-30
C1orf174	23.2	22.7	17.7	21.9	23.4	17.2	8.5	8.8	6	7.1	9.6	7.1	-1.39024	3.89415e-30
NUDT2	90.7	86.3	72.7	99.6	93.8	81.2	34.7	37.8	37.4	37.6	42.7	45.3	-1.11055	9.47164e-30
ECI2	62.7	72	45.5	61.8	68.8	52.2	29.7	32.4	34.9	27.6	33.2	28.4	-1.00464	3.1335e-29
SEC22C	48.2	50.6	47.6	52.6	54.6	50	22.8	24.8	26.4	24.5	26.3	28	-0.947506	6.37937e-29
PTPN9	27	26	21	25.7	27.1	19.4	8.6	9.5	9.4	8.2	9.7	11.8	-1.15663	8.34526e-29
ZFAND1	66.5	66.6	62.8	59.6	54	56.3	26.3	30.2	29.7	19.3	23.4	26.5	-1.1468	1.21025e-28
DPAGT1	24.5	23.7	16.7	23.5	19.4	16.2	7.6	8.2	8.7	7.7	9.9	8.1	-1.16614	2.25566e-28
HSPA14	38.1	37.8	29.1	31.8	35.2	22	74.5	67.5	78	60.7	59.1	67.2	1.14731	2.7934e-28
HSPA14	21.2	24.8	22.4	17.6	22.9	22.5	15.5	16.4	18.1	14.8	13.1	14.9	1.14731	2.7934e-28
DCAF8	67	67.5	49	73.5	72.7	56.1	28.3	24.8	26	30.2	29.8	31.1	-0.92698	2.85699e-28
ALDH7A1	91.1	96.1	73.6	89.2	95.4	65.4	41.2	42.8	40.4	36.9	40.7	39.2	-0.992154	3.57564e-28
KLHL36	3.1	3.4	2.4	2.9	3.1	2.3	1	1.3	1	1.2	0.9	1.3	-1.47999	1.00583e-27
NBEAP3	0	0	0	0	0	0.1	0.2	0.4	0.5	0.1	0.4	0.1	3.25945	1.00583e-27
DUSP1	36.2	34.1	23	36.9	38	27.9	63	62.7	61.7	65.9	70	65.6	1.08801	1.2581e-27
EIF4G3	89.6	112.8	66.1	85.1	103.9	63.9	57.7	50.5	55.3	51.1	47.1	53.8	-0.986111	2.59469e-27
KCTD20	52.7	60.9	41.4	47.4	56	40.9	20.6	18.8	22.2	19.8	18.5	25.1	-1.26362	4.37699e-27
TEX30	35.7	35.7	25.3	27.8	29.5	22.4	9.6	11.4	12.2	12.3	7.8	10.3	-1.31969	5.30229e-27
CSE1L	257.2	268.8	176.9	232.5	241.5	160.9	122.3	122.9	141.6	115.9	109.2	129.9	-0.81767	5.88987e-27
C17orf75	18.6	20.9	16.6	16.8	22	19.6	4.3	7.4	7	6.5	7.8	6.3	-1.52674	8.21692e-27
GINM1	25.3	30	20.1	22	24.4	17.3	8	5.1	5.7	7.1	3.9	6.2	-1.85946	9.78901e-27
TP53	50.9	42.8	46.7	49.6	40.4	46.9	129.9	126.5	119.3	120.2	123	108.5	1.52274	1.43891e-26
CYB5A	25.2	29.6	24	27.1	32.8	21.9	13.4	10.8	9	11.4	10.7	9.5	-1.4366	2.68585e-26
MAPRE1	215.4	216.1	153	209.2	207.8	153.5	255.9	271.3	276.9	240.5	259.5	270.1	0.483085	3.31928e-26
ZNF177	0.4	0	0	0.3	0	0	3.5	2.5	5	4.5	2.7	3.3	4.7931	3.63338e-26
PRKCH	13.4	11.6	7	12.1	11	8.7	26	25.4	24.9	23.5	22.2	24.5	1.21209	5.12743e-26
PRPF3	127.7	101.8	97.8	106.3	81.2	63.2	340.1	268.8	313.3	296.8	205.5	250.9	1.56306	5.38547e-26
OCRL	33.1	37.9	28.9	30.9	34.6	27.7	13.4	12.5	15	12	11.2	13.6	-1.16791	9.45112e-26
TAF15	454	544.8	587	349.5	426.1	541.9	132.3	181.7	144.1	114.2	141.1	122.4	-1.61904	2.68638e-25
MRPL10	23.1	26	14.4	28.4	29.2	17.1	5.4	7	4.3	6.1	7.4	6.3	-1.69815	2.93915e-25
AIFM1	76.4	94.1	57.2	75.3	79.2	53.9	39.5	40.7	37.7	37.6	37.3	38.2	-0.837479	3.50951e-25
SLITRK4	13.2	18	13.6	13	15.5	12.9	5.5	5.9	6.6	6	5	5.9	-1.27472	3.75649e-25
HDAC9	3.8	3	2.2	3.1	3.4	2.5	10.2	6.9	9.9	7.5	6.6	9.7	1.54607	5.60953e-25
FAM13C	2.9	6.7	4.9	2.4	7.2	5.6	1.5	2.5	0.7	1.4	1.6	0.6	-1.96691	6.87943e-25
ERH	531.1	571.6	1099.1	601	644.5	1163.6	106.1	129.4	93.2	112.9	139.1	109.7	-2.72192	6.87943e-25
FBXO45	32.2	36.1	30.2	24	30.6	24.2	10.7	10.2	13.3	10	8.5	10.7	-1.46061	8.40483e-25
PCID2	104.9	78.5	76.6	105.2	74.9	71.4	34	28.1	37.8	32.9	29.3	31.8	-1.37254	9.23228e-25
ZNHIT3	57.2	73.4	47.4	53.1	56.1	34.9	20	23.3	15.1	17	19.9	15.6	-1.43242	3.67068e-24
CRTAP	212.4	153.9	103	257.1	173.8	121.3	47.7	56.7	48.5	57.9	64.9	46	-1.64258	1.47667e-23
DHRS11	6.5	6.8	8.6	4.9	6.8	7.9	1.2	2.1	1.7	1.5	1.7	1.5	-2.15478	1.61864e-23
NT5E	15.9	13.9	8.9	15.3	13	8.1	30.5	32.3	43.1	36.9	31.6	44	1.69453	2.53205e-23
ENTPD5	7.4	7.1	4.7	5.7	6.2	5.3	3.7	4.5	4.2	3.4	3.2	4.2	-1.39341	2.65002e-23
TAF9B	44.5	45	34.3	37.3	36.7	29.2	19.4	18.2	22.4	17	13.2	19.6	-1.4578	4.44161e-23
LANCL1	178.2	200.8	218.3	173.8	185.1	213	68.1	74.1	76.5	60.7	73.3	76.9	-1.43133	4.83005e-23
AURKA	254	232.2	158.3	233.1	209.7	149.2	121.2	132.2	139.8	112.3	114.3	131.8	-0.778611	6.07092e-23
PCCB	42.5	50.1	33.6	42	49.2	31.4	18.3	19.5	18.2	17.9	16.7	18	-1.29965	6.57677e-23
CHD1L	35.2	37.4	26.4	32.6	35.2	23.7	12.5	14.4	14.9	13.3	13.6	14.8	-1.28673	8.98039e-23
PRPF31	32.9	42	40.5	34.3	47.6	41.9	15.5	22.6	13.8	17.9	23.6	17.3	-1.09806	9.11818e-23
PRPF40A	56.1	56.5	40.8	50.4	48.1	36.6	88.6	83.4	100.7	79.2	71	90.9	0.880848	1.53509e-22
UBE2Z	105.8	149.1	114.4	107.8	140.1	107.2	48.6	51.3	55	52.7	50	51.7	-0.997175	1.69908e-22
THBD	1.1	0.5	0.4	0.8	0.5	0.4	3.7	2.7	3.8	3.4	3	3.2	2.5243	2.6977e-22
MGAT5	21.9	25.8	19.5	23.7	25.9	21.8	9.8	13.4	11.4	10.6	12.8	11.7	-0.980705	2.79068e-22
UQCRC2	298.4	293.5	251.9	313.2	297.5	251.6	147.1	154.4	168.1	152.4	157.3	165.2	-0.852996	3.28528e-22
CDKN3	61.8	55.9	41.2	59.7	51	40.1	18.9	24.2	23.5	19.5	22.2	21.2	-1.08077	3.82286e-22
SLC37A4	18.8	23.5	19.7	18.1	24.9	16.4	5.4	5.7	8.7	5.6	8	7.4	-1.55492	5.67546e-22
TNFRSF21	18.4	31.4	24.7	16.5	28.9	22.3	7.5	7	6.7	7.5	6.6	5.8	-1.7157	7.75819e-22
CYP20A1	12.3	11.4	9.8	11.5	10	9	4	4.7	3.8	4.5	3.1	3.1	-1.42854	9.20127e-22
RNFT1	18.4	16.3	9.5	16.2	13.1	10.6	6	5.5	7.1	5.8	6.3	5.6	-1.29513	1.25043e-21
MEIS2	15.6	23.6	16.1	13.8	22.1	14.7	5.2	4.3	4.9	5.9	4.6	5	-1.96975	1.28769e-21
TDRD9	17.1	13.1	10	14.8	12.6	9.4	6	6.3	7.1	5.7	5.3	7.5	-1.0103	1.34137e-21
FECH	25.9	23.9	16.8	24	24	17.3	11.4	12.4	12.3	10.4	9.8	10.3	-1.02522	1.4196e-21
MTMR10	24.4	25.1	19.7	21.4	21.5	16.9	10.4	8.1	11.9	10.2	8.4	12.1	-1.20758	1.53938e-21
CEBPZOS	70.5	58.7	57	56.9	50.1	51.9	20.6	22.3	26.1	20.8	20.4	20.3	-1.42886	1.66304e-21
ARPC4-TTLL3	56.4	86.7	46.4	51.8	94.5	48.6	63.8	82.1	61.9	73	76.8	82.4	1.44411	1.8605e-21
CCDC126	5.1	5	4.2	4.9	5.6	3.5	1.1	1.3	1.7	0.8	1.6	2.4	-1.87333	1.91512e-21
ZFP69B	7.8	4.6	4.3	5.7	4.1	4.6	13.8	13.8	15.4	12.5	13.3	14	1.45455	2.21867e-21
EREG	6.2	5.5	5.3	6	4.9	4.6	18.4	13.7	22.7	17.4	11.8	20.7	1.67696	3.24852e-21
GHITM	418.4	380.1	302.9	398.1	360.8	282.8	509.7	512.8	525.3	476	487.8	514.4	0.495822	3.75477e-21
PXMP4	5	4.3	4.8	4.8	4.9	4.6	1.1	1.9	1.3	1.2	1.7	1.5	-1.72808	4.46835e-21
TSPAN3	310.1	341.4	203	292.4	325	198.8	139.3	139.5	147.4	143.5	123.8	145	-0.921422	5.10124e-21
MRPS21	101.7	114.9	122.2	117.9	129	126.3	41.9	47.4	42.5	41	49.8	42.9	-1.55499	5.23e-21
ATP5MC1	342	331.5	368.8	369.4	371.1	395.4	151.2	196.6	152.9	177.1	217.6	167	-0.907138	7.82932e-21
WASH5P	27.6	31.3	21.7	29.9	34.6	20.6	48.9	54.7	46.8	51.3	54.1	46.9	0.824427	9.03624e-21
CEP70	35	35.7	34.9	29.4	30.4	27.5	13.6	14	14.1	12.6	11.4	12.9	-1.32026	9.41337e-21
CDKN1A	14.7	16.6	10.3	13.9	15.5	9.1	29.9	42.5	28	33.6	43.3	27.2	1.42802	1.43546e-20
METTL5	47.1	45.1	40.9	36.8	43	40	18.5	16.2	21.7	13.7	16.9	18.7	-1.22256	1.54204e-20
SLC44A2	26.4	39.5	26.8	30.4	39.6	29.8	13.2	13.2	10.9	10.6	11.9	12.3	-1.30732	1.55233e-20
PAK3	2.6	5	3.6	2.3	4.5	3.1	3.9	4.2	5	3.5	3.2	4.9	-1.72907	1.90929e-20
LRTOMT	6.3	9.9	6.3	12.1	6.6	5.8	2.5	4.5	2.5	2.1	5	2.2	-2.06065	3.05025e-20
NDE1	110.8	123.1	104.9	128.9	125.9	109	52.1	69.8	54.3	61.8	67.8	66.6	-0.947619	3.34698e-20
NIT2	43.9	47.5	41.5	36	49.9	33.9	18.9	24.3	18.3	18.4	21	19.3	-0.948573	3.40382e-20
KCNH1	6.9	4.7	4.9	6.8	5	5	10.1	9.9	11.6	10.8	10.9	12.4	1.03926	4.66573e-20
SPC25	37.9	43.7	35.9	36.8	43.4	34.8	15.7	20.9	19.8	16.9	20.8	20.7	-0.977824	4.83514e-20
USP13	26.7	33.7	24.7	28.3	30.3	23.5	15.4	16.7	16.2	15.4	15.2	16.3	-0.908551	6.74979e-20
SNRPE	235.5	275.4	325.1	249.2	258.2	304.3	82.3	97.2	109.1	86.5	93.3	112.4	-1.56356	6.81798e-20
CMYA5	0.5	0.5	0.1	0.2	0.3	0	3	1.8	2.4	2.1	1.8	1.8	2.97318	7.95029e-20
C22orf39	18.2	19.4	23.1	19.6	19.9	18.5	6.9	11	7.8	5.4	12	6.8	-1.52856	8.30505e-20
PPP2R1B	19.4	16.9	13.9	17.7	13	9.9	30.2	29.2	34.5	27.8	25.5	36.8	1.09914	8.87971e-20
ZDHHC16	32.4	28.6	25.2	35.7	29.3	22.6	12.1	14.4	12.2	10.7	13.3	14.4	-1.08205	9.12972e-20
ZNF559-ZNF177	1.5	1	1.7	3.1	0.8	1.2	3.6	5	4.4	3.9	5.5	3.4	3.14092	1.24979e-19
NOTCH2	87.5	80.3	66.5	84.9	76.8	64.8	116.5	108.7	115	112.7	106.5	113.7	0.563808	1.4829e-19
RGMB	5.2	7.4	6.7	4.1	6.7	5.4	2.8	2.4	2.6	2.4	3.1	2.5	-1.32573	1.59989e-19
ZNFX1	41.1	40	41.3	38.2	39.2	40.8	15.9	14.3	18.4	16.9	14.5	15.8	-1.32604	1.7801e-19
NMNAT1	14.8	12.5	11.4	12.9	11.6	11.4	5.6	4.1	5.2	4.2	3.7	5	-1.45455	2.00419e-19
PSMD5	108.8	103.6	90.5	98.1	90.5	80.9	46.6	41.2	52.8	42.3	37.6	48.8	-0.987076	2.34593e-19
HDAC3	69.1	84.3	61.8	70.6	88.8	64.4	34.1	34.8	32.3	30.7	40.3	32.8	-0.794149	2.62621e-19
P4HA1	71.2	53.9	35	62.7	45.9	35.1	17.3	22.3	22.7	16.8	19.8	20.1	-1.27476	2.75526e-19
ICAM1	9	7.4	4.8	9.8	9.8	5.5	13	21.2	11	16.4	23.4	13	1.37789	3.59489e-19
ERLIN1	83.5	84.6	78.1	78.1	87.8	77.5	32.8	43.3	43	33.7	42.2	43.8	-1.07289	4.40836e-19
ARF6	47.3	37.2	42.3	42.8	34.6	40.8	15.2	19.4	18.1	15.7	16.8	18.1	-1.15751	4.82137e-19
WDR61	138.8	127.7	112.9	128.2	122.3	118.6	59	72.3	67	57.1	71.3	72.2	-0.788861	7.55675e-19
DIABLO	38.7	47	37.1	38	45.4	40.3	15.5	13	16.8	19.4	15.7	18.5	-1.0776	8.1266e-19
DIABLO	6.6	5.6	5.3	5.2	6.2	5.2	2.7	2.8	4.2	2	2	2.5	-1.0776	8.1266e-19
CEP290	13.2	15.1	9.6	10.3	12.2	8.4	6.4	6	7.4	6.1	5.2	6	-0.949398	8.57871e-19
SPC24	123.5	152.8	430.4	137.2	168.3	458.5	22.4	22.1	18.6	22.3	25.3	18.1	-3.35236	9.04458e-19
UBXN8	25.7	25.6	21.3	23	22.1	14.7	46.7	43.8	55.1	41.1	35	45.1	1.01769	1.16203e-18
KIF20A	180.7	153.9	96.8	183.3	155.1	92.2	63.5	67.5	66	62.9	69.5	65	-0.9438	1.20739e-18
MT1E	12	8.1	6	12.4	9.7	4.1	30	30.2	26	32.4	35.8	44.2	1.85318	1.22127e-18
TCFL5	10.4	9.3	6.2	10.6	11	6.4	2.3	3	2.3	2.5	3.5	2.7	-1.39659	1.58086e-18
TNFRSF10D	7.4	12.3	7	7.7	10.5	6.7	17.6	22.6	21.2	16.6	20.6	20.1	1.25698	1.65884e-18
DNAJC12	34.8	30.5	26.5	28.6	29.8	21.8	44.3	50.1	47.5	44.4	40.9	45.7	0.693034	2.03723e-18
KLF17	0.6	0.3	0.1	0.4	0.3	0.3	2.4	2.6	1.8	2.5	2	1.9	2.65537	2.04758e-18
TLCD1	9.5	12.1	5.9	8.3	11	7.6	2.3	3.3	1.9	1.4	3.3	2.2	-2.17732	2.04758e-18
KLHDC3	48.6	99.7	71.1	51.6	109.8	77.8	11.2	22.9	10.2	13.5	23.5	13.2	-2.21953	2.15427e-18
NCAPG	92.1	95.9	55.6	93.6	85.3	53.9	31.4	33.1	37.5	29	30.6	40.3	-1.16957	2.19043e-18
NICN1	8.7	5.4	7.8	8	5.4	6.4	1.8	2.2	1.6	1.9	1.9	1.6	-1.7884	2.5295e-18
CCZ1	99.7	111	62.8	97.8	104.4	64.9	46.6	44.8	49.4	43.2	47.7	52.8	-0.74795	2.74731e-18
SH3PXD2A	31.6	38.6	26.5	33.4	42.8	27.4	14.8	19.6	14.8	14.9	19.8	14.6	-1.09117	3.66195e-18
MBTPS2	36.9	43.3	35.4	32.2	40.2	32.5	19.5	17.2	19.2	16.7	16.4	19.7	-1.09726	5.08513e-18
SCP2	191.7	181.5	181.9	179.8	171.5	174.3	88.3	82	95.7	75.3	70.1	95.1	-1.16853	5.29233e-18
NCOA5	29.6	32.6	22.7	29.3	33.7	23.5	12.2	15.8	13.2	13.3	17.9	15	-0.928057	5.33326e-18
VMA21	48.8	50.9	40.4	41.5	42	33.6	24.2	27.3	28.4	20.4	24.5	22.6	-0.890231	5.5881e-18
BCL2L2	35.4	39.2	39.8	37.8	41.1	39.3	17.7	17.9	17.7	18	20.7	16.8	-0.981356	5.87809e-18
SMN1	93.3	88.7	60.2	71.9	91.1	47.4	145.4	124.4	145	134.3	116.8	120.7	2.31485	5.87809e-18
CT83	83.5	70.1	69	82.4	67.2	68.2	27.9	37.7	25.6	25.9	32.7	26.3	-1.21252	6.87614e-18
KNTC1	43.1	38.7	31.8	39.2	35.9	36.6	14.7	17.6	18.8	17.6	17.5	18	-0.895667	8.94162e-18
ZBED6	24.8	21.6	17.4	20.2	18.8	14.2	43.1	31.3	44.9	36	28.4	40.3	1.45096	1.01781e-17
PAPPA2	0.3	0.4	0.3	0.3	0.3	0.2	1	0.9	1.2	1.1	0.9	0.8	1.83053	1.03218e-17
LTB4R2	1.5	1.6	0.9	1.2	1.6	1.1	2.8	3.2	2.9	3.4	4	3.2	1.30821	1.08304e-17
NTN4	33.9	23.5	13.4	32.7	19.7	11.4	73.1	61.9	70.5	65.8	57.9	62.9	1.61273	1.26084e-17
RASSF5	0.6	0.5	0.3	1	0.7	0	2.6	4.2	1.5	2.1	3	2.1	2.37459	1.49997e-17
TNRC6A	48.5	53.8	41.9	47.8	54.4	38.4	103.4	92.7	118.1	96.2	86.4	111.7	0.9425	1.92218e-17
ZRSR2P1	0.1	0.1	0.1	0.2	0	0	0.6	0.3	0.3	0.4	0.2	0.4	2.30998	2.03456e-17
PITPNA	36.1	44.4	28.3	32.7	39.7	26.2	17.5	20.3	20.8	18.1	21.1	21.1	-0.719531	2.12034e-17
CEP78	28.6	26.7	22.8	23.8	24.3	22.2	10.9	11	13	11.6	10.2	13.1	-1.06631	2.12645e-17
OXTR	0.9	1.1	0.5	0.7	0.7	0.4	2.8	2.6	3.1	2.7	1.7	2.4	1.84793	2.43369e-17
ITGB8	26.2	18.2	15.3	21.8	15.7	14.9	56.9	41.5	62.1	48.8	34.5	53.6	1.41655	2.48112e-17
EWSR1	258.5	254.8	282.1	267.4	265.5	311.4	111.3	130.3	121.8	109.5	131.9	142.1	-1.09671	2.54945e-17
IDH3A	78.3	87.7	72.3	69.9	69.7	63.9	35	39.2	41.2	34	34.1	37.6	-0.835544	2.58192e-17
TMEM241	8.6	7.3	7.2	8.4	9.5	8.5	2.3	3	3.3	4.2	3.8	3.1	-1.33868	3.14266e-17
ATP8B3	1.2	1.8	1.5	1.4	1.8	1.9	0.3	0.7	0.4	0.4	0.4	0.6	-2.18995	4.7497e-17
OPN3	2.5	0.8	0.8	2.3	1.2	1.8	4.1	3.8	5.2	6.1	5.3	3.6	2.23993	6.63515e-17
SPA17	7.5	5.1	3.7	6.5	4.6	3.7	0.7	1.2	1.8	0.3	0.7	1.9	-1.88641	9.38614e-17
STXBP2	8.7	10.2	7.3	7.6	10.8	10.1	2.5	3.7	3.4	2.7	5.1	4.3	-1.63545	1.22296e-16
ZNF589	13.5	10.6	9.4	13.4	11.4	9.5	5.4	6.2	5.7	5.5	6.3	6.3	-0.904154	1.25691e-16
ADAM17	26.7	19.8	16.3	23.3	17.8	13.7	42.7	41.3	49.8	36	36.7	46.9	1.07171	1.33534e-16
TMEM128	12.5	21.9	12.3	15.9	19	13.1	6.2	5.8	5.5	6.2	5.6	4.4	-1.3883	1.64255e-16
PAAF1	39.4	38.9	33.3	38.3	36.6	28.6	21.8	19.1	19.6	19.1	18.2	18.4	-0.866918	1.68697e-16
PM20D2	15.4	11.6	9	13.1	10.1	7.8	23.9	22.4	27.1	20.8	18.3	24.9	1.04571	1.68697e-16
ARPIN	14.7	9.6	11.8	14.2	9.6	10.5	3.6	5.8	3.9	3.6	5	3.6	-1.44005	2.41112e-16
MICB	16.5	21.3	13.7	19.3	22.8	15.1	31.3	33.9	29.6	35.9	38.2	29.4	0.847444	2.47556e-16
RERG	42.6	42	21.9	34.7	35.8	18.8	66.5	68.5	72.4	66	63.4	72.8	1.11942	2.66143e-16
AFG1L	3.3	2.4	1.5	3	2.5	1.9	1.1	1.3	1.2	1	1	1.2	-1.5481	2.70159e-16
CGN	1.8	3.2	2.6	3.1	5.9	3.2	0.5	0.7	0.3	0.2	1.4	1.4	-2.57858	2.76239e-16
RBM39	250.4	209.7	161.7	236.7	198.6	150.7	414.8	339	441.1	378.1	314.4	417.2	0.993898	3.13427e-16
DLGAP5	123.9	112.3	78.1	99.2	88.9	63.2	48.3	48.9	58.7	38.2	37.3	50.8	-1.00463	4.49626e-16
TRMT61B	12.8	15.8	8.6	11	18.9	7.9	4	3.7	6	3	3.6	4	-1.59887	4.51099e-16
PODXL	176	171.6	132.7	182.6	171.1	131.3	210.6	223.4	215.7	212	218.6	221.1	0.468677	4.84067e-16
NDRG1	83.3	57.6	38.5	87.4	61.6	37.6	178.2	189	157.3	180.5	205.9	153.6	1.60655	5.05596e-16
MRPS25	32.7	37.9	27.1	35.1	46.6	30.9	15.4	21.7	17	15.1	25.6	14.2	-0.970223	5.24707e-16
NAV1	19.5	17.9	15.1	20.1	18.6	15	22.9	29	23.4	26.6	28.9	23.9	0.728527	5.27228e-16
SYNM	21.3	17.2	13.5	19.3	16.4	13	10.2	8.3	7.8	9.1	8.6	8.2	-0.897485	5.44031e-16
SNAP25	6.1	3.9	2	6.2	3.7	2	11.5	15	13.7	10.4	13.4	11	1.63976	5.68186e-16
TOP2A	357.2	357.1	234	284.2	286.6	187.5	122.4	156.4	182.2	103.6	124.1	141.9	-1.02473	8.15203e-16
PRPF39	37.3	34	21.3	32.4	29.6	22.5	66.9	51.3	71.6	55.9	41.9	62.2	1.05617	9.21862e-16
HTATIP2	173.8	148.9	127.5	170.5	160.2	138.3	91.8	75.8	83.3	87.5	79.6	87.4	-0.788846	9.54623e-16
UFSP2	23.3	21.5	13.5	19.5	18.8	13.9	8.4	9	12.8	6.9	7.5	9.6	-1.0445	9.54623e-16
SLC18B1	17.5	17.2	9.7	15.5	14.3	10.1	6.7	5.5	7.8	6.7	5.7	6.6	-1.00248	9.89739e-16
UBAP1	107.4	103.2	64.2	117.1	99.1	62.7	161.7	156.2	160.9	161.5	155.8	160.5	0.829659	1.03672e-15
SNRNP200	88.2	102.7	62.2	92	106.3	64	127.5	169.3	134.6	135.9	169.5	135.7	0.813184	1.31091e-15
ZNF473	12.5	8.3	5.5	10.2	8.7	6.6	18.9	17.2	19.6	17.3	15.3	17.9	1.09595	1.41929e-15
IMPACT	16.8	18.1	15.8	15.5	18.3	17.2	7.4	7.9	8.6	7.6	7.4	7	-1.2929	1.42902e-15
SYNJ2	34.9	37.9	24.5	34.2	37.6	28.7	54.1	55	46.4	53.5	54.5	48.1	0.785166	1.4558e-15
ITGA5	88.9	115.7	76.8	96.8	122.8	82.3	126.2	186.7	104.5	115.1	195.1	111	0.593798	1.48751e-15
BBS4	33.4	23.7	22	29.6	23	25.3	10.3	11.8	11.7	10	10.3	11.5	-1.44803	1.59832e-15
ADAL	28.4	28.1	19.1	27.1	26.3	20	9.9	7.7	9.8	5	6.9	9	-1.19438	1.64162e-15
KLHL28	10.5	7	5.9	8.6	6.8	5.3	16.8	14.5	19.4	15.2	14.1	15.9	1.18139	1.66185e-15
TLR1	0.7	0.6	0.4	0.8	0.2	0.4	4.2	3.2	4.8	3.8	4.1	3.4	3.13258	1.97262e-15
COMMD10	29.8	25.5	21.6	27.9	23.1	19.8	48.1	43	49.4	41.6	36.1	44.6	0.848565	2.15952e-15
WNK1	121.7	104.7	66.5	139.5	108.6	58	57.4	64.5	59	62.4	68.6	60.7	-0.769118	2.27883e-15
GRB2	49.2	58.4	42.4	56.3	62.4	47.1	23.7	29.2	24.6	33.6	28.1	27.8	-0.954584	2.31424e-15
MAD2L1	135.1	162.8	75.4	120.2	144.2	68.4	43.5	51.2	55.4	44.7	47.8	49.9	-1.1856	2.33981e-15
ABHD5	44.4	34.3	25.4	38.8	30.3	23.3	84.7	77.4	101.6	76	69.1	84.8	1.18658	2.41478e-15
ZNF552	12.7	11.9	9.3	11.4	11.6	9.3	5.9	3.3	3.3	4.8	3.8	5.4	-1.4262	2.99912e-15
DESI1	61.7	79.3	118.3	57.8	74.7	112.6	19.2	25.6	22	20.5	23.2	22	-1.83484	3.08626e-15
VAMP2	19.4	24.9	17.3	18.9	28.1	17.7	8.6	8.9	6.2	9.1	8.9	5.3	-1.33616	3.14706e-15
LNX2	11.7	16.8	12.9	9.9	15	11.6	5.5	5.2	6.3	5.1	4.6	6.2	-1.25179	3.27984e-15
MRPS5	70.5	82.1	62.4	63.1	78.1	56.4	41	47.1	47.5	39.7	41	42.5	-0.573605	3.27984e-15
MRPS16	82.1	84	73.5	95.3	95.4	78.3	30.5	38.5	35.2	37.1	44.8	40.7	-1.21714	3.45999e-15
FAM216A	21.1	27.6	15.4	19.3	26	15.4	10.7	11.9	11.1	11.5	11.4	11.7	-0.866184	3.76487e-15
FADS1	432.4	271	266	426.1	278.2	283.3	104.7	158.9	122	111.7	161.5	122.8	-1.28757	4.14468e-15
ANKRD52	23.4	18.7	16.3	25.8	21.1	17.5	9.7	11.2	9.1	9.5	12	7.9	-0.981623	4.63525e-15
DHX35	13.9	15	11.1	15.5	14	12.4	5.4	6.8	6.9	7.4	8.9	6.8	-0.935285	4.71207e-15
MYORG	19.9	31.7	28.2	18.7	32.1	27.4	9.6	12.2	10.4	9.1	12	11.3	-1.23445	4.97133e-15
MTR	34.9	28.2	25.4	31.4	26.9	22.1	15.6	14.1	16.9	13.2	14.5	14.5	-0.829009	5.10636e-15
TGFBR2	39.1	18.6	13.6	36.5	15.2	13.3	90.8	73	94.8	88.7	72.5	94.3	1.99041	5.63787e-15
MYO19	58.7	83.5	64.5	59.9	86.5	67.4	26.9	36.5	27.9	27.6	34.6	24.8	-1.27642	6.47013e-15
DCTN6	101.3	115.9	130.6	82.4	99.5	103.2	40.1	38.7	51.3	37.6	28.3	45.8	-1.34408	7.25092e-15
PIGV	8.7	5.9	4.1	8	4.6	5.6	0.8	1.4	2.4	1.2	2.4	1	-2.02237	8.21016e-15
CDC25C	38.5	34	25.3	34.5	31.9	22.1	16.5	16.8	23.8	15.2	13.3	18.5	-1.20855	9.89772e-15
ZNF3	40.5	33.2	24.5	37.4	34	26	50.8	55.5	47.5	57.2	49.2	45.3	0.917598	1.04005e-14
USPL1	20.1	15.3	14.8	17	14.5	12	32.7	29	40	29	24.8	36.5	1.07786	1.04798e-14
TTC39B	6.4	6.9	6.4	6.2	8	6	2.9	3.2	3.2	2	2.9	3.6	-1.24752	1.30177e-14
SPATS2L	69.7	62.8	47.9	70.4	62.5	48.1	79.5	92.2	86.9	71.6	81.1	90.3	0.573897	1.64572e-14
NFATC2IP	44.4	37.8	30.3	48	41.4	33.8	22.2	23.7	17.8	22.1	23.5	19.1	-0.870164	1.93016e-14
ATP9A	24.4	17.9	15.7	22	18.1	15.2	8.3	11.5	10	7.4	10.3	9.9	-0.927834	1.95584e-14
ERMAP	4.8	4.3	3.1	4.3	4.2	2.7	2.1	2.3	2	2.1	2.2	1.8	-1.49241	2.15021e-14
RBMX	382.8	441.6	281.1	363.2	410.4	271.9	208	215.4	257.2	210.1	212.7	248.1	-0.695594	2.16712e-14
RBM12	130.6	124.9	117.4	147.1	138.5	130.9	51.6	66	72.6	51.9	59.8	70.9	-1.05553	2.21751e-14
S100A11	619.1	547.6	423.1	705.4	594.3	462.7	790.5	1008	820.1	852	1064.2	917	0.757946	2.35233e-14
FAM107B	85	77.9	49.5	69.7	70.2	41.1	107.6	125.2	127.4	91.4	108.4	120.3	0.849416	2.5445e-14
CIT	20.6	18.2	16.4	21.5	14.2	14.5	7.2	8.6	8.5	7.3	6.5	8	-1.26998	2.69856e-14
QPCTL	10.1	9.1	17.1	10.9	10.2	17.5	1.8	2.5	0.9	3.4	2.4	1.1	-2.5653	3.03926e-14
DCTD	40.4	35.5	27.3	39.8	43.9	26.6	44.3	49.7	48.4	46.9	49.6	49.5	0.641319	3.43885e-14
GLIPR2	43.7	47.6	28.4	51.8	51.5	30.5	14	21.2	13.4	13.9	20.2	14.3	-1.28285	3.57835e-14
UBE2D2	127.7	122.8	108.1	119.8	112.9	92.1	69.5	54.6	66.9	58	54.8	63.6	-0.768522	3.59253e-14
MAFF	8.5	8.1	4.2	8.7	9.3	5	13.4	15	17	15.2	14.3	15.1	1.11754	3.84302e-14
PRPS1	163.9	179.6	160.9	160.5	180.3	156.1	106.5	106.3	106.9	108.5	108	103.6	-0.661737	4.06761e-14
SPAG1	18.2	17	11.2	19	14.4	10.5	11.4	11.7	10.9	12.3	9.7	13.2	-0.850698	4.40243e-14
ADAM32	0.6	0.6	0.7	0.7	0.4	0.8	5.3	1.2	3.3	3.9	1.6	2.6	2.41614	4.64979e-14
SLC12A2	30	41.3	33.7	25.6	33.8	29.4	14.2	13.5	19.2	11.9	13.6	15.8	-1.15892	5.52231e-14
RTL10	6.2	7.1	5.7	6.2	7.3	4.9	2.9	3.8	2.9	2.7	3.7	2.9	-0.902249	6.22403e-14
STXBP6	3.8	2	1.2	3	2.8	1.5	6.6	5.1	6	6.8	5.1	6.5	1.40954	6.3634e-14
TPR	104.7	92.3	74.1	89.7	88.8	68.1	38.9	35.2	44.7	34.3	28.9	38.8	-1.11689	6.78785e-14
ANAPC2	8.5	15	7.1	10.1	14	5.9	23.6	22.3	18.2	24.9	28.1	21.2	1.38256	7.82152e-14
SLC39A6	155.9	140.8	93	138.2	126.9	80	211.3	198.5	222.4	186.1	176.1	204.8	0.73631	8.02307e-14
TPBG	22.6	25.9	16.9	21.5	23.2	17.8	33	30.4	34.9	33.2	32.7	34.7	0.744354	8.7456e-14
PSMC5	231.4	221.1	199.1	209.9	199.2	165.5	118.3	135.6	104.9	108.3	124.1	104.3	-0.680374	1.03093e-13
ACP2	34.6	36.6	23.3	37.5	42.6	23.5	20.5	18.3	15	20.4	21.2	16	-0.93935	1.11261e-13
ANO2	2.7	2.2	2	3.4	3.3	1.1	0.3	0.4	0.5	0.6	0.2	0.7	-1.7526	1.16828e-13
RMND5B	9.2	9.5	6.9	9.3	11	7.1	5	6.7	4.9	5.1	6.5	4.8	-1.06224	1.36763e-13
NKRF	22.2	27.6	17.5	21.8	24.5	15.7	13.3	10.5	13.4	10.8	10	12.3	-0.810066	1.37268e-13
ADD1	56.6	57.7	29.4	58.7	58.8	29.8	18.8	21.1	15.7	20.8	21	19.4	-1.10678	1.45984e-13
PCBD2	10.4	9.5	11.3	10.9	15.1	15.7	6	3.7	6.2	5	4.2	3.9	-1.42809	1.62327e-13
PRPF4B	75.6	65.9	56.4	59.8	56	50.8	116.7	112.2	141.1	97.6	90.4	124.3	0.899439	1.70423e-13
JPH1	13.7	16.9	14.1	13.2	16.4	13.5	7.9	6.5	8	7	5.9	6.4	-0.982086	1.93843e-13
ZNF579	2.5	3.5	1.6	1.4	3.8	1.4	20.7	9.6	11.8	16.2	9.7	7	2.63467	2.02958e-13
SORD	43.7	56.3	39.1	49.7	64.7	47.4	23.8	31.5	22.6	25.1	34.9	24.7	-0.893126	2.32321e-13
LTB4R	1.6	1.4	1	1.3	1.4	0.9	3.6	2.3	2.8	4.1	3	3.2	1.17804	2.53627e-13
HHAT	5.5	6.4	5.3	5.2	6.1	5.9	12.7	11.3	13.8	11.3	10.6	13.2	1.05369	2.66739e-13
ARPC5	345.7	283	185.1	283.4	232.8	154	130.9	131.1	141.5	112.7	111.2	119.5	-0.947546	2.91307e-13
TMX2	175.6	168.9	132.1	174.3	164.1	138.7	89.8	95.3	89.4	92.4	103	85.2	-0.593183	2.9352e-13
GON7	22.8	25.2	15.5	21.9	20.1	14.8	10.4	9.7	12.1	7.8	10.1	10	-0.967654	2.9505e-13
MLH1	59.1	57.8	48	58	49.3	42.9	21.3	27.3	28	24.1	24.8	29.6	-0.779834	3.15303e-13
CBFB	55.3	50.8	41	47.8	45.3	42	68.3	68.5	79.9	59.9	59.8	73.4	0.732462	3.24286e-13
SNRPB2	80.5	57.7	45.7	76.3	51.3	45.4	108.6	104.6	109.5	97.1	98.4	107.6	0.809778	3.34089e-13
TSPAN6	39.3	46.6	36.7	35.1	40.3	32.2	23.4	21.5	21.2	19.4	20.3	21.9	-0.924471	3.51878e-13
UNG	41.7	49.6	34.9	38.1	51.1	33.3	19.7	25.5	22.5	19.5	25.5	24.4	-0.77834	3.85542e-13
TMEM14B	84	88.9	62.4	89.5	81.8	60.3	50.2	46	46.3	50.6	50.7	40.8	-0.622219	3.85542e-13
ZMAT3	9	9.6	7.6	7.4	8	7.5	11.9	14.7	16.5	12	13.3	15.9	0.793693	4.39819e-13
PRPF8	156.1	153.8	126.8	165.1	163.3	133.6	291.6	259.3	280.7	325.4	267.1	294.4	0.973757	4.82014e-13
TAF12	29.6	25.7	20	28.3	24.6	23.7	12.2	14.5	13.4	12.3	16.2	13.5	-0.853799	4.87289e-13
NIPSNAP2	69	78.1	54	61.9	66.1	46.5	33.6	35.1	41.7	29.8	29.4	36.2	-0.756657	5.03834e-13
TRAF3IP1	23.7	22.9	22	22	23.4	21.1	12.4	16.3	8.5	12	17.8	9.5	-0.85162	5.81784e-13
UNC50	52.1	55.1	47.8	52.1	55.5	44.8	33.7	34.8	31.8	31.6	34.6	33.3	-0.580519	5.89081e-13
KNL1	88	70.5	80.6	80.1	67.3	85	28	31.9	33.7	28.7	23	36.4	-1.37835	6.02681e-13
NAP1L4P1	1	0	0.2	0.9	0.1	0.1	6.6	4	6.1	4.3	4.6	5.4	3.4056	6.29239e-13
ROR1	15	9.9	8.9	13.7	9.1	7.8	23.5	20.9	28.4	21.9	18.9	25.4	1.15048	6.29717e-13
THAP2	6.4	4.6	2.7	6	4.2	3.2	9.8	7.4	9.6	7.9	9.1	9.2	1.13607	6.31692e-13
PEX2	43.5	39.6	36.2	46.5	44.4	35.7	21.6	17.3	20.5	19.4	22.4	20	-1.10164	8.26199e-13
EXO1	37.4	35.1	21.3	34.7	32.6	19.8	42.3	46.7	56	42.5	44.5	47.3	0.616365	8.64159e-13
SLC9A8	3.9	4.3	2.3	3.8	4.5	2.6	0.9	1.1	0.9	1.7	1.7	1.4	-1.61408	9.27065e-13
VIPAS39	14.1	17.3	11	15.8	17.1	11.9	6	6.6	6.6	5	6.1	6.1	-1.04198	9.30335e-13
TRIM16	247.1	205.7	188.1	275.1	207.9	238	297.6	326.8	283	320.8	384	346.3	0.778945	9.30335e-13
FDXR	0.4	1.6	2.2	0.7	1.4	0.7	3.9	2.3	4.7	6.5	2.6	4.1	2.29037	1.05052e-12
CMTR1	21.5	27.9	16.9	21.4	27.6	16.6	10.9	14.8	12.5	11.1	16.2	13.3	-0.745295	1.08068e-12
THEM4	12	13.9	9.3	10.7	16.1	9.5	7.2	6.9	8.2	6	6.2	6.3	-0.897317	1.14426e-12
ANKRD42	7.8	8.7	5.6	7	7.1	6.1	4	3.5	2.9	4	3.7	2.8	-1.33567	1.16062e-12
ZNF367	26	28.5	20.4	22.7	25.3	16.5	39.4	38.1	44.3	34.1	31.9	38.2	0.792228	1.26836e-12
SIGMAR1	132.3	130.2	106.3	136.1	143.9	113.2	63.6	78.9	54	65.6	86.6	57.2	-0.82374	1.46204e-12
IL20RB	5.1	4.8	4.2	4.8	4.5	3.4	11.2	15.3	11.6	11.5	13.8	16.8	1.69135	1.89112e-12
ITGB5	14.2	25.4	13	15.5	27.3	15.7	31.2	47.4	27.6	30.8	53.9	33.7	1.03201	1.93595e-12
PLEKHA1	36.5	30.2	20.2	30.5	27.4	17	46.2	42.5	53.3	45.3	39	49.8	0.775794	2.17786e-12
ALKBH3	21.8	20.1	16	19.2	19.1	14	26.3	21.1	20.9	28.4	20.5	22.9	0.699363	2.21375e-12
CEP68	2.3	2.4	2.3	1.9	2.2	1.7	0.9	0.9	0.5	0.7	0.8	0.7	-1.36532	2.29377e-12
RRN3	83	72.1	52.2	73.7	65.5	49.2	122.8	102.7	125.5	116.6	90	129.1	0.830147	2.30807e-12
TXNDC2	0.4	0.2	0.1	0.2	0.1	0.1	1	1	1.3	1	1	1.4	2.77113	2.33668e-12
ZNF827	7.7	8.4	7.4	8.9	7.3	6.4	4.4	4.6	3.7	4	3.8	4.3	-0.922264	2.45652e-12
PHKG1	6.7	7.2	6.9	7.3	5.6	9	6.2	6.8	3.7	7.7	7.9	4.7	3.15884	2.61606e-12
ZNF548	17.8	14.1	9.4	18.7	13.4	13.4	6.8	6.7	6.7	6.3	5.6	7	-1.16089	2.74207e-12
THRB	12.2	10.6	12.1	10	10.9	10.2	17.7	14.7	17.7	13.7	15.3	17.2	0.811871	2.74581e-12
COX7A2L	97.6	145.5	111	93.5	137.6	106.3	52.1	69.5	54.2	57.3	68.6	54.2	-0.94261	2.92489e-12
TP63	1	1.8	1.1	1.2	1.5	1.1	2.7	3.1	3.9	2.7	3.8	3.3	1.26094	2.97045e-12
POLD3	36.5	36	28.2	36	32.7	29	20.1	22.6	25.7	20.2	19.6	23.6	-0.738823	3.15056e-12
HNRNPH3	504.5	638.8	611.3	469.7	614.6	547.1	272	272	306.3	256.3	234.8	264.9	-0.955643	3.39299e-12
UGCG	37.4	37	32.8	35.1	29.7	27.3	73	55.4	75.1	64.7	49.1	67.2	0.970361	3.42606e-12
TOX	7.9	8.9	6.7	6.9	8.2	5.3	4.2	3.6	3.6	4.6	3.2	3.7	-0.933818	3.47274e-12
CMBL	80	80.2	56.4	83.9	78.9	56.9	104.1	94	114.8	104.1	95.8	109.6	0.600421	3.85787e-12
METTL23	26.9	29.1	16.3	28	21.7	14.7	14.9	10.7	14.7	10.1	13.6	12.2	-1.00629	3.99155e-12
MKI67	67.5	62.8	46.1	63.8	58.9	43.3	31.1	27.1	31.8	29.7	26.4	29.2	-0.968651	4.20818e-12
IFT46	19.1	20.4	19.2	21.2	26.7	22.9	6.7	8.3	9.1	9.3	9.6	11.9	-1.18294	4.3953e-12
TRIM65	12.1	13.9	12.7	13.1	14.6	15.5	4.2	6.5	3.3	5	6.2	3.6	-1.45111	4.3953e-12
GPAT3	8.6	6.1	4.4	6.6	4.8	3.3	17.5	10.5	19.9	15.2	11.3	18.1	1.52842	4.49619e-12
CFAP36	36.4	46.7	31.2	40.2	42.1	26	21.1	23	17.8	17.3	21.1	20.8	-0.707049	4.50595e-12
DLX2	3.7	6.7	4.9	3.2	7.3	3.4	1.3	2.1	1.4	1.3	1.3	1.5	-1.64384	4.5233e-12
IGF1	0.7	1.5	0.6	0.7	1.4	0.6	1.4	4.2	4.8	1.6	4.3	5.3	1.39835	5.15857e-12
ACP6	3.9	4.6	2.1	3.9	6.4	3.6	1	1.7	1.9	2.1	1.8	1.5	-1.83286	5.38683e-12
INSL4	2.9	2.4	1.9	3.6	1.7	2.3	5.9	5.3	6.9	7.2	6.5	6.8	1.40651	5.99793e-12
RPS27	1154.2	897.8	1846.5	1272	989.4	1880	1010.4	970.3	1437.9	1139.4	1018.7	1485.4	0.889523	6.33767e-12
PHTF1	47.9	69.2	54.1	44	57.4	45.1	19.4	20.8	27	20.9	20.6	24	-1.12859	6.34561e-12
FRG1	31.9	28.6	20	31.2	29.3	20.1	38.3	42.6	41	34.9	37.8	37.7	0.620653	6.38817e-12
CASK	26.3	24.6	19.4	24.9	27.5	20.1	9.5	10	13.6	9.8	9.5	13.7	-1.0251	6.38836e-12
CORO1C	137.4	138.3	116.3	129.9	133.1	112.5	193.9	178	206.1	188.9	172.8	206	0.643517	6.52997e-12
SPRYD3	18.3	33.5	26	21.2	40.8	29.5	6	9.3	5	7.4	11	7.6	-1.73159	6.94471e-12
ANGPT1	13.1	13.8	9.4	11.4	11.2	8.3	8	7.2	7.5	8.2	6.8	7.4	-0.584668	7.15782e-12
GEM	4.1	3.5	2.6	3.3	3.8	2	6.8	5.4	7.3	6.2	5.9	6.3	1.12675	7.28612e-12
RAP1B	239.4	190	137.8	200.2	149.3	120.3	91.1	93.1	105.9	80.7	75	98.9	-0.833588	7.30287e-12
NCBP3	31	29.8	24.2	37.9	31.3	23.7	17	18.8	18.2	19.4	18.2	18.4	-0.635752	7.41691e-12
PRIM1	35.3	38.3	30.6	34.2	29.8	25.5	16.2	21.8	24.4	16	16.5	18.5	-0.726338	7.50948e-12
PVR	62.4	62.2	43.4	67.4	67	44	85	88.7	75.9	86.8	93.3	78.5	0.635672	7.61305e-12
SACM1L	50.7	58	56.8	40.7	50.1	45.7	22.5	18.3	25.4	20.6	18.2	20.1	-1.24078	7.94235e-12
HDHD2	9.5	8.8	20.9	11.8	11.7	22.7	4	6.3	4.5	6.2	5	4.3	-1.32776	8.16531e-12
FANCE	7.7	8.2	5.9	8.5	9.8	5.7	2.9	4.5	3	3.8	4.8	2.9	-1.09495	8.17491e-12
FYN	25.7	20.6	12.9	22.6	18.1	14.4	37.8	28.9	34.3	31.7	29.1	34.4	0.880176	9.1655e-12
RTL9	0	0	0	0	0	0	1	0.6	0.2	0.7	0.4	0.4	4.72458	9.25466e-12
SERPINE2	110.4	147.1	70.3	105.9	150.5	66.1	171.2	320.6	241.3	169.9	327	241.1	1.25493	9.26086e-12
MTERF1	31	29.2	27	28.9	23.2	29.3	11.6	11.3	11.7	12.4	10.4	9.4	-1.03846	9.73796e-12
ABRAXAS1	7.8	6.1	5.6	7.9	5.4	5.6	3.4	3.7	4.1	3.3	2.9	3.5	-1.45412	1.04789e-11
VDAC1	390.1	595.5	405	392.2	587.5	404.8	224.7	248.2	253.1	240.1	243.4	260.2	-0.905865	1.05854e-11
CCDC9B	30.3	35.4	32.6	33.4	30.1	30.4	12.1	14.7	11.4	12.9	18.5	9.7	-1.20232	1.06419e-11
IRF2BPL	4.7	5.1	3.9	5.9	5.8	4	2	2.8	1.8	2.3	2.9	1.9	-1.00555	1.08513e-11
PAPPA	15.5	19.5	19	15	18.9	17.8	37.2	34.1	37.3	35.6	31.7	35	1.0135	1.18737e-11
MEST	65.6	92.7	72.2	61.6	85.4	68.6	38.7	39.5	46.1	35.2	35.2	41	-0.925017	1.26777e-11
MCOLN3	8.8	9.9	6.4	8.3	9.3	5	4.8	3.5	3.8	4.5	3.2	3.3	-0.975781	1.32186e-11
CERK	14.9	23.3	19.7	15.3	25.6	21.1	4.8	7.8	5.4	5.3	8.7	6.8	-1.64362	1.32478e-11
PRR13	96.9	123.3	82.4	98.2	120.9	90.1	42.8	53.6	47.8	47.1	52.8	40.7	-0.879511	1.44412e-11
PECR	11.2	9.8	6.5	12.1	15.2	7.2	4.8	6.7	5.2	4	7.3	4.1	-1.04156	1.44949e-11
NUTF2	46	69.6	48.7	50.4	66.9	49.3	25.7	28.3	22.4	22.9	33.4	25	-1.08292	1.49869e-11
GSTM4	28.9	23.5	17.3	30.8	25.7	15.7	12.4	9.8	13.5	16.5	12.6	14.8	-0.888635	1.50465e-11
NEDD4L	26.9	31.6	26	24.4	27.8	22.6	41.6	38.5	49.3	38.2	36.8	43	0.812548	1.5408e-11
CCDC169	3.5	6	4.4	4.8	6.2	3.4	2.4	1.2	2	1.5	2	2.7	-1.54926	1.59339e-11
NECTIN4	0.1	0	0	0.1	0	0	0.6	0.8	0.4	1.1	0.8	1	4.13673	1.71074e-11
AP1S1	62.8	102.8	48.1	71.2	122.7	60	22.6	30.6	21.9	18.1	35.6	18.4	-1.57841	1.77053e-11
LSG1	51.2	46.9	33.6	41.4	44.5	29.1	88.9	66	77.8	79.6	64.4	78.1	1.11315	1.8855e-11
SERF1A	4	11.6	9.8	5.4	9	3.3	5.1	5.7	2.4	2.8	4	3.5	-1.54133	2.03505e-11
HMGB3	299	309.3	324	292.5	318.2	321	164.1	165.8	186.2	164.5	167	181.6	-0.799053	2.03505e-11
SGPL1	24.6	19.8	18	25.8	19.6	16.2	32.6	31.5	36	40.3	29.8	40.1	0.9948	2.11975e-11
RAB3B	5.5	2.3	2.1	5	2.6	2.2	9.4	7.2	10.1	9.3	6.8	8.9	1.44582	2.14789e-11
DCUN1D2	14.7	10.2	11.1	14.1	13.3	11.7	18.9	23.9	21.9	20.2	22.7	21.5	0.726606	2.47842e-11
DHX15	214.7	221.8	156.6	196.4	205.6	142.8	246.4	254	294.2	227.6	243.5	276.3	0.521068	2.47842e-11
TAF9	222.6	180.2	174.8	209.7	187.1	174.6	117.6	103.8	120.4	113.4	109.9	129.4	-0.724964	2.51757e-11
MTHFD2	136.2	171.9	109.9	133.5	161	102.4	230.3	201.4	257.4	226.8	197.5	254.2	0.766538	2.61101e-11
ANTXR2	8.6	3.2	2.8	7.7	3.7	2.6	15	15.9	19.1	11.4	12.3	17.5	1.83262	3.12186e-11
HNRNPUL2-BSCL2	27.4	33.8	13.3	27.6	36.2	16.1	22	28.4	25.3	24	27.3	21	2.05312	3.16196e-11
TMOD3	111	79.5	66.3	106	76.2	63.4	206.5	171	241.6	212.1	154.3	237.6	1.09306	3.81091e-11
LBH	46.4	23.8	17.8	55.9	30	17.7	81.4	97	77.4	93	114.3	92.6	1.77759	3.8282e-11
HLTF	29.6	38.4	24.1	25.8	32.7	21.1	16.3	18.1	19	12.5	14.2	15.8	-0.810694	4.07777e-11
TMPPE	1.2	2.4	2.5	1.6	2.1	2.1	0.4	0.4	0.6	0.6	0.6	0.7	-1.83957	4.22513e-11
FAM117B	7.3	8.6	7.2	7	8.5	6.5	4.3	4.9	4.4	4	4.4	4.1	-0.761813	4.6019e-11
KIF20B	86.7	95.9	73.8	69.8	71.9	72.1	32.6	31.7	43.5	26.3	24.8	34.1	-1.4089	4.66689e-11
ATE1	21.3	26.3	19.6	22.4	22.7	14.9	11.7	11.9	12.9	9.4	10	13.7	-1.16085	4.69674e-11
SMUG1	11.9	21.7	14.7	14.1	22.3	14.3	6.9	8.2	4.3	5.3	10.1	4.8	-1.38794	4.76381e-11
SF3B3	101.7	127	85	116.9	150	102.8	162	137.4	139.7	169.8	155.8	150.6	0.696378	5.18807e-11
CENPE	62.6	53.4	38.1	48.3	39.5	32.6	18.6	20.6	26.1	20.5	15.5	21.5	-0.999765	5.42917e-11
PLEKHJ1	6.7	15.7	7.8	9.9	13.5	6.4	1.4	2.9	4.5	1.9	2.3	1.7	-2.38699	5.4835e-11
SLITRK5	3.3	4.1	3.2	3.2	3.7	2.8	2.2	2.2	2.2	2	2.1	2	-0.680209	5.58329e-11
MED13L	22.2	21.4	19.8	20.3	19.7	16.8	33	28	35.5	32.7	21.8	33.2	0.811555	6.03025e-11
PKIA	4	4.4	2.7	3.7	4.3	2.4	7.4	8.4	7.5	7.5	6.6	6.2	0.992449	6.03025e-11
BECN1	35	41.6	21.4	40.1	41.9	21.9	12.9	14.4	17.1	15.5	16.4	15.2	-0.763756	6.14735e-11
HSD17B2	0.6	1.3	0.5	1.5	1.6	0.2	2.9	3	3.1	2.2	4.2	3.1	1.74621	6.32042e-11
LAS1L	49.2	54.8	39.3	50.4	52.7	40.3	21.3	31.8	24.5	21.8	32.4	22.1	-0.681843	6.41669e-11
SLCO4A1	2.3	4.8	3.9	3.8	4.4	2.5	8.1	7.1	5.3	9.3	11.8	6.3	1.34865	6.52626e-11
PDZK1	1.4	0.3	0.4	1.2	0.5	0.6	1.8	1.3	0.9	2.3	1.6	2.1	1.85435	6.65675e-11
EPAS1	64.7	44.5	39.7	62.6	40.2	36.2	97.1	90.2	89	95.5	87.4	86.7	1.06479	6.83148e-11
ATRX	66.8	57.4	44.4	53.5	45.7	36.9	91.9	87.9	117.5	74.9	71.8	98.1	0.890363	6.87644e-11
TTLL4	14	12.1	8.2	14.3	12.4	9.1	5.4	7.5	7.3	9	7.2	7.1	-1.10842	7.05864e-11
TM2D2	42.5	43.4	38.1	43	40.2	33	20	22.5	25.5	18.2	23.6	21	-0.721691	7.29949e-11
MSANTD3-TMEFF1	9.1	7.5	6	8.9	6.5	4.1	21.8	13.6	19.2	16.7	12.4	19.7	1.2211	7.34906e-11
MED11	9.8	10	7.9	9.4	11.3	7.8	2.5	5.6	3.1	2.5	4.7	3	-1.53664	7.67905e-11
MTF1	14	11.5	8	15.4	15.8	9.4	20	21.7	25.1	19.6	19.6	24.9	0.766504	7.92022e-11
LEPR	19	13.3	9.6	15.6	11.9	8.7	23.7	24.5	30.2	20.9	20.4	24.6	0.967058	7.94961e-11
KLHDC8B	13.3	13.2	8.4	18.9	15.7	8.4	2.7	4.4	2.6	4.8	5.9	3	-1.68747	8.10225e-11
PPP1R15A	34.2	31.1	23.6	39.5	31.7	27	46	45.2	47.8	48.9	47.7	53.4	0.706014	8.43072e-11
PLP2	264.1	181.9	140.6	271.8	188.5	140.7	80.8	98.2	85.8	98	108.8	90.9	-1.01055	8.43072e-11
CYB5D1	29.5	28.1	25.9	27	25	23.1	16.6	14.5	16.8	13	13.1	15.7	-0.688871	8.65824e-11
PLCL2	5.6	4.6	3.4	4.5	3.8	3.2	6.7	7.7	9.2	6.8	6.9	8.2	0.892856	8.74422e-11
DNMT3B	4.1	4.4	2.5	4.1	3.8	3.2	1.8	2.1	1.4	1.5	2.3	2.1	-0.972131	9.54992e-11
UBE2H	86	86.3	68.4	84.4	81.4	66.6	106.6	104.7	118.7	103.8	98.8	115.6	0.55877	9.54992e-11
HELLS	69.8	84.5	67.8	59.5	68.3	51.8	38.7	41	43.6	32.4	36.2	37.1	-0.724906	9.94067e-11
SLC25A19	13.6	20.2	17.7	13.8	28.7	19	3.8	7.5	3.4	4.6	8.9	5.8	-1.62498	1.09395e-10
CCNE2	25.6	31.4	34.5	20.1	27.2	29.6	10.7	14.8	13.1	11.4	9.7	11.9	-1.36331	1.23306e-10
ERRFI1	47.4	51.1	45.1	45.2	47.1	40.1	84.2	73.6	96.3	78.7	61.9	92.2	0.848605	1.23628e-10
PI4K2B	44.7	36.7	28.2	36.5	28.9	23.5	16.9	17.4	19.8	12.2	13.2	16.9	-0.912257	1.24377e-10
BZW1	440.3	274.9	205.7	408.1	295.1	172.1	565.4	536.4	664.7	530.1	543.5	698.4	0.953502	1.24605e-10
NOLC1	240.1	364.1	224.1	232.6	361.5	223.4	142.9	172.1	155.1	140	165	151.2	-0.774948	1.25712e-10
SNCA	25.2	24.7	18.2	23.9	28.7	21.6	13.3	16.6	14.7	15.1	16.5	14.1	-0.757852	1.25762e-10
RPIA	29.6	35.5	32.6	29.1	35	32.2	18.9	17.4	17.5	18.2	18.3	17.8	-0.810875	1.32773e-10
ARV1	25.6	18.6	12.8	21.2	17.6	11.3	11.1	10.1	8.7	8.5	6.4	9.2	-0.927322	1.36324e-10
GALNTL6	0.5	0.1	0.3	0.1	0.1	0.3	0.8	1	1	0.5	0.5	0.9	2.08576	1.36704e-10
PGAM1	214.8	193.8	149.9	219.5	205.6	152.1	119.3	125.8	127.9	127	131.7	127.6	-0.52041	1.36725e-10
RFWD3	48.2	41.5	40.5	46.8	40.4	38.3	25.1	22.9	27	22	21.5	25.3	-0.771148	1.36725e-10
TIMP2	209.9	160.1	108.9	204.8	160.9	103.5	266.9	288.4	254.9	267.4	280.5	266.7	0.83524	1.40256e-10
STAG3L2	11.2	12.1	12.2	12	12.5	13.8	5	5.4	2.7	5.8	5.6	3.9	-1.36003	1.40256e-10
TEX9	10.9	11.3	7.9	9.6	8.9	6	3.6	3.6	3.9	3.5	4.7	4	-1.18333	1.43829e-10
FAM120B	13	13.8	10.8	12	13.3	11	7	8.3	9.2	6.7	7.2	7.2	-0.687001	1.48387e-10
NFKBIA	25.9	19.8	14.3	23.8	18.5	13.3	38.1	37.4	29.5	39.2	37.6	32.7	0.918998	1.51597e-10
STX16	49.9	38.4	32.6	50.1	40.4	28.6	24.3	18.3	20	23	17.7	21.3	-0.768814	1.5924e-10
ZNF26	5.9	4.3	1.9	5.4	3.5	2	11.7	8.2	11.6	9.6	7	10.2	1.41484	1.74902e-10
MAP3K7	26.3	24.2	16.4	24.3	20.1	14	34.5	30.9	36.9	33	28	35.8	0.693138	1.79866e-10
FLRT2	8.9	5.8	5.8	8.2	7.1	5.5	11.8	11.9	12.1	12.2	12	13.5	0.808896	1.95278e-10
ICE1	110.8	105.7	76.3	100	92.9	68	160.7	141.9	187.2	146.9	129.3	168.3	0.745997	2.0487e-10
IL1RL2	3.9	2.1	1.4	4.6	2.7	1.1	7	6.1	5.7	6.7	6.5	5.2	1.85336	2.15367e-10
UBR1	28.5	26.3	26.8	24	25.1	23	13.4	12.1	15.7	12.5	11.7	14.5	-0.889553	2.22839e-10
SLC25A37	44.1	36.3	34.4	38	33.7	30.3	53	51.3	57.4	51.8	47.6	50.1	0.575224	2.22839e-10
KPNA1	64.2	61.7	55.6	67.4	55.5	47.5	97.7	83.6	104.2	87.7	79.6	103.4	0.738511	2.27545e-10
UBASH3B	9.5	6	5.9	8.5	5.2	4.9	12.4	12.5	15.5	11.2	12.4	13.8	1.00027	2.37127e-10
FOSB	0.7	0.9	0.9	0.7	0.8	0.9	1.5	1.8	1.7	1.9	2.1	1.9	1.13694	2.53096e-10
SPAG5	96.3	98.5	68.8	98.5	103.5	69	48.8	60.3	53.8	51.8	60.1	58.7	-0.461199	2.53994e-10
HEG1	85.6	50.9	36.7	88.1	51.2	37.4	128	128.5	123.3	132.5	131.6	124.8	1.20996	2.56934e-10
PIR	62.4	60.3	36	59.6	59.3	30.5	20.8	22.8	26.9	21.9	22.2	23.8	-1.01073	2.69547e-10
DUSP22	2.9	3.9	3	2.6	3.6	3.5	1	1.8	1.3	1	1.6	1	-1.25587	2.74728e-10
E2F8	4.7	8.5	5.7	4	6.3	4.9	2.6	2.9	3	3	2	2.7	-1.13515	2.78534e-10
KMT5A	50.8	65.4	45.3	53.6	65	50.5	68.5	74.9	75.5	74.4	77.5	83.5	0.684278	2.78534e-10
COMMD3	12.4	13.8	8.8	14.6	12.3	10.2	9.2	7	6.3	8.1	7.2	6.5	-0.793488	2.82604e-10
RETREG1	16.4	11.7	10.3	14.8	10.2	10.2	6.2	4.4	5.9	6.4	4.2	5.1	-1.1062	2.82604e-10
ACO1	77	73	49.9	72.3	67.6	48	84.6	89.8	104.6	85.5	86.8	103.3	0.555007	2.84915e-10
KIAA1586	14.7	17.5	14.9	12.2	14.5	14.3	6.7	7.3	9.4	6.3	7.5	8.5	-0.973992	2.8857e-10
GALNT1	411.9	268.8	187.4	386.3	249.8	181.8	584.1	561.2	710.5	537.8	499.2	657.5	1.08588	2.89189e-10
ARMCX5	18.9	16	10.2	15.5	14.9	10.2	5.6	8.7	7.4	6.1	7.7	7.7	-0.856761	3.05928e-10
CDC45	38.3	53.1	31.2	40	41.8	27.3	14.1	22.9	16.5	14.9	22.7	12.4	-1.12888	3.10179e-10
TAF1C	3.1	6.4	6.3	3.6	6.1	4.9	13.5	12.9	5.8	10.4	12.1	10.7	1.21776	3.1096e-10
SORD2P	65.2	71.4	55.1	56.1	62.3	43.8	38.6	31.1	33.4	30.8	26.6	34.3	-0.891369	3.26213e-10
VAMP8	88.8	115.2	75.5	99.6	119.6	73.6	49.2	59.5	48.4	56.3	62.7	45.7	-0.772326	3.35262e-10
TRMU	47.9	58.5	34.8	49.6	60.9	34.2	76.1	71.5	74.2	83.9	71.2	77.6	0.711426	3.35307e-10
TRIO	145.2	147.9	107.8	152.2	152.9	109.6	233.1	173.7	207.7	248.4	180.6	212.4	0.695858	3.44696e-10
RBM27	41.5	33.7	31.5	37.3	30.2	27.6	59.7	53	64.9	55.9	45.9	56.1	0.747249	3.59977e-10
PARPBP	69	48.5	43.5	65.3	47.6	39.4	78.3	79.5	100.6	67.9	77	83.1	0.792705	3.67745e-10
CCL2	233.3	203.5	119	244.9	183.4	116.7	351	516.5	301.5	335.9	511.7	317.6	1.12447	3.7026e-10
ADAMTS5	0.5	0.9	0.6	0.5	0.9	0.7	1.6	1.3	1.5	1.2	1.4	1.6	1.18401	3.80353e-10
COX20	12.2	10.5	6.9	10.4	9.9	6.6	16.8	9.6	10.6	15.9	8.1	10.9	-0.840213	3.80986e-10
HDAC6	14.6	23.1	14.5	16.4	19.2	15.3	5.3	11.8	8	4.9	12.7	6.6	-0.758024	3.89074e-10
ZG16B	1.1	0.3	0.4	0.5	1.1	0.2	3.9	3.1	2.5	6	2.9	3.3	2.50076	3.90633e-10
NIT1	16.4	17.9	12.9	18.4	18.7	15.3	6.5	10.6	8.1	6.5	15.6	6.9	-1.18314	3.90762e-10
COQ3	55	59.9	57.6	50.4	58.5	55.1	27.3	26.5	30.7	28.2	25.1	31.8	-0.887838	3.98136e-10
SLC25A24	87.7	141.6	89.8	75.5	118.9	76.1	47.5	40.2	55.1	39.6	35.2	51	-1.12997	4.07105e-10
PDPR	10.5	11.1	11.8	10.8	12.2	9.6	6.5	8.4	6.7	8.1	8.2	8	-0.575711	4.13249e-10
ZNF37A	20.3	14.4	11.4	15.8	12	9	32.3	28.4	34.8	27	21.6	27.5	1.03618	4.17616e-10
GABRA3	9.2	9.8	4.6	7.7	8.5	4.4	14.5	15.2	14.5	13.8	12.2	12.7	0.90235	4.17616e-10
SNRPA	33.9	49.9	45.1	29.4	49.6	48.3	14.2	20.9	15.6	16.2	21.8	16.3	-1.13951	4.22308e-10
SPR	17.4	23.7	16.5	19.2	24.7	17.7	6.8	9.7	6.6	7.9	13	7	-1.15199	4.22308e-10
UBAP2	54.7	52.3	41.5	51.2	53.6	37.4	33.4	32.1	34.8	32.1	29.4	34.6	-0.462491	4.26261e-10
SLC2A5	3.6	9.3	7.3	4.7	8.1	6.9	0.9	2.6	1.3	0.8	2.1	1.1	-2.60768	4.34144e-10
ZNF397	16.8	13.8	12.5	13.9	15.6	14.4	7.8	7.5	8.5	8.2	8.9	7.3	-1.05927	4.34144e-10
C8orf37	4.6	5.7	6.9	4.2	5.2	5.8	2.1	1.8	1.9	1.9	1.6	1.9	-1.66825	4.39679e-10
ZNF12	20.3	16.7	9.9	16.5	13.3	9.2	32.1	25.4	35.2	28.2	19.7	29.1	1.06365	4.45845e-10
BMPER	7.4	7.7	4.1	9.2	9.9	4.1	3.7	4.3	3.1	3.2	3.5	3.8	-1.23558	4.61993e-10
DNAJB11	103.9	115.1	66.7	96.3	99.1	56.8	153	150.1	176	141.9	124	152.8	0.755576	4.78143e-10
TRIM13	9.9	9.6	6.2	7.6	11	7.1	4.6	4	4.4	4.1	3.6	4.5	-0.919986	4.80248e-10
SERPINE1	26.9	49.4	26.2	30.7	50.9	26.7	64.3	96.3	66.8	69.9	101.2	73.1	1.21001	5.43984e-10
ALDH6A1	3.4	3.1	2.5	3.6	2.7	2.2	1.4	1.7	1.5	1	1.9	1.4	-1.17881	5.50352e-10
UFD1	41.4	51	29.5	43.2	43.7	31.2	46.8	45	38.5	38.7	47.7	42.8	0.577003	5.61478e-10
ZNF224	8.4	8.8	7.5	10	7.8	7.4	16.7	12.6	14.9	15.3	13.1	12.8	0.961138	5.97637e-10
EIF3F	120.6	125	69.2	123.4	136.1	73.9	118.1	142.3	126.6	132.9	149.9	143.9	1.08566	6.22637e-10
ELL2	82.3	78.5	60.4	73.9	72.1	53.5	104.9	91.9	114.7	96.7	83.7	104.4	0.659757	6.33489e-10
PHLDA1	11.1	13.9	12.8	9.1	12.3	10.1	26.7	21.1	30.2	23.6	18.5	26.8	1.10461	6.41302e-10
ADGRA3	25.2	32.1	24.3	23.4	32	21	30.3	33.7	36.8	26.2	36.5	34.8	0.73614	6.44585e-10
MATN2	1.7	0.9	0.6	1.4	0.7	0.5	2.1	2	2	2.3	1.8	3.4	1.57356	6.50131e-10
DDX23	147.8	159.5	115.1	154.3	170.8	131.3	156.4	252.1	180.7	173.6	259.7	204.9	0.674584	6.56593e-10
UBE2K	71.7	83.6	57.4	80.5	89.1	52.9	93.6	94.1	96.7	99.4	89.9	104	0.499821	6.67996e-10
DRAM1	76	28.8	19.2	70.6	24.8	15.9	131.2	128	134.6	126.7	125.3	132	1.9357	6.86552e-10
SREK1	68.6	51.5	39.6	58.1	43.6	33.7	97	80	97	80.2	66.9	84.7	0.974969	6.86552e-10
LRRC14	5.8	6.7	2.8	6.6	6.4	4.1	14.4	14.4	10.6	13	18.5	11	1.46424	6.91517e-10
LBR	105.2	88.8	67.7	86.3	72	56.8	44.9	45.4	51.2	40.2	38.4	47	-0.758317	7.39091e-10
ZBTB8OS	62.9	57.1	64.1	55.4	60.9	64.9	27.6	32.4	34.6	25.4	28.6	30.4	-0.877956	7.4542e-10
RINL	7.3	10.5	13.4	8.1	10.7	13.3	2.4	4.9	3	2.9	5.2	3.8	-1.5018	7.55994e-10
MAP3K9	3.3	4.3	4	3.5	4.6	4	2.5	2.6	2.4	2.6	2.1	2.4	-1.05181	7.90427e-10
SLC35E2B	21.7	22.2	33.7	22.8	21.4	36.8	8.5	12.4	8	9.2	12.4	8.6	-1.34252	8.22855e-10
CRISPLD2	4.9	6.9	5.2	5.2	5.8	4.7	8.1	9.8	9	9.2	9.7	8.1	0.794556	8.52034e-10
LSM12	55.6	74.9	66.6	54.3	78	67.6	35.4	35.3	33.1	32.2	34.7	31.1	-0.937091	8.70482e-10
ZNF317	17.1	17.4	11.7	17.8	18.5	14	19.4	22.8	23.9	23.5	21.3	22.6	0.549175	8.86164e-10
RBAK	17.3	17	12.5	13.2	12.7	9.5	30.4	26.2	39.1	25.6	19.9	33	1.1142	8.88536e-10
SLC3A2	717.1	611.3	384.6	727.9	622.4	401.2	991	1077.2	996.6	1030.2	1079.1	1037.6	0.963205	9.22699e-10
NEPRO	35.3	28.1	20.8	32.7	24.8	20.4	48.7	42.8	46.8	40.9	40.3	45.4	0.837471	9.35797e-10
TTC12	9.2	8.5	10.8	7.6	6.9	6.4	0.5	0.9	2.4	0.9	0.6	2.4	-2.31512	9.51389e-10
NFATC2	2.9	1.4	1.1	3.4	1.6	1	6.2	8	7.1	6.9	6.4	5.4	1.74537	9.89619e-10
FERMT1	22.3	31.2	21.8	20.7	31.2	21.6	12.2	15.6	13.6	11.9	14.9	13.5	-0.887111	9.92422e-10
FRMD6	36.5	23.6	13.6	33.9	20.7	13.2	55.1	46.9	61	49.6	41.2	57.1	1.19275	9.99109e-10
IDH1	178.1	107.3	84.7	162.8	97.9	84.6	212	223.3	247.9	190.4	193.3	221.6	0.879221	9.99755e-10
CASP6	14	13.2	17.7	13	12.1	14.6	7.4	8	6.8	5.3	7	7.4	-0.970127	1.03743e-09
ZNF597	5.7	5.4	4.1	5.2	4.7	3.6	8.6	7.6	9	7.1	5.9	8.4	0.739386	1.06705e-09
WDR92	20	11.9	8.8	13.8	9.6	8.9	5.7	6.8	6.7	4.6	4.2	4.8	-0.883728	1.08628e-09
HSPB7	2.5	5.3	2.9	3.7	6.1	2.6	1.1	1.8	0.7	1.1	1.5	1.2	-1.53226	1.16496e-09
TRAPPC3	124.1	122.5	109.2	115.4	114	105.8	76.2	66.6	64.8	78	62.5	71.4	-0.633401	1.16999e-09
CERS5	30.1	25.6	16.9	24.6	25.8	16.6	12.2	10.1	12.1	11.8	9.7	11.4	-0.856645	1.2121e-09
PCSK7	11.2	10.2	10.8	15.1	12.7	10.5	15.8	18.8	11.6	16.1	19	11.9	0.910892	1.23486e-09
HRH1	17.6	12.2	10.9	18.6	12.7	12.2	22.8	21.4	24	22.4	24.4	24.4	0.81354	1.2422e-09
CENPQ	36.1	32.7	24.2	29.4	20.7	17.6	57.5	50.4	67.1	45.7	39.4	52.5	0.927385	1.25035e-09
NEDD9	16.6	17.8	15.6	16.6	18.8	16.5	26.7	28	28.5	26.6	26.4	26.8	0.662042	1.3631e-09
PDE10A	17.1	13.8	11	14.3	10.8	10.7	21.9	21.6	25.9	20.1	19.3	23.5	0.775718	1.3631e-09
MPHOSPH10	46.5	49.1	34.8	44.1	42.4	31.8	66.5	64.9	78.7	59.8	56.9	66.1	0.711639	1.37311e-09
CDK19	14.6	14.8	12	12.7	13.6	9.8	7.1	8.6	9.3	7.1	7.5	9.4	-0.680358	1.37311e-09
MAPK13	0.1	0.3	0.2	0.1	0.1	0	0.4	0.5	0.5	0.5	1.1	0.3	3.01917	1.37486e-09
RCAN1	54.6	30.1	25.8	53.7	30.2	27.1	83.3	66	89.1	84.4	67.1	84.5	1.18298	1.40919e-09
GREM1	142.6	83.9	59.3	131.2	77.6	58.4	38.3	35.3	39.1	33.5	34.4	40.1	-1.22266	1.43829e-09
GRAMD1B	12.4	9.3	9.4	11.9	9.7	8.5	17.6	17.2	17.6	18.8	16.7	18.4	0.798488	1.44107e-09
KIF2C	146.5	157.6	133.6	151.1	169.4	149.1	71.9	97.2	86.3	77.1	100.1	93	-0.689818	1.44995e-09
RSAD1	15.7	13.1	10.3	17	14.1	12.9	4.8	6.4	6.9	6.9	5.2	8.3	-0.961724	1.4578e-09
CHKB	27.4	28.1	13.9	25.4	21.8	11.8	40.4	26.9	32.3	39	30.6	35	0.863717	1.51165e-09
SLC5A6	18	36.3	33.7	19.3	34.5	34.5	7.2	10.2	7	7.5	12	10.5	-1.83583	1.55283e-09
DNAJC2	68.9	62	35.7	52.4	52.7	28.6	113.8	84.2	127.6	92.1	68.9	93.6	1.03511	1.55883e-09
UNK	18.3	19.3	10.3	13.7	17.3	10.4	7.2	6.5	9.3	6.9	5.8	8.8	-1.06007	1.57232e-09
HYOU1	67.2	47.5	35.2	72	52.9	37.9	20.4	21.7	26.2	22	26.6	23.2	-1.06203	1.58883e-09
MAT2B	102.5	95.7	95.1	101.1	96.1	95.4	57.5	56.1	64.3	56.6	57.4	64.2	-0.702613	1.5998e-09
C5orf22	84.1	102.9	77.4	77.4	90.2	78.6	137.5	124.9	151.2	126.3	107	132.4	0.654489	1.60879e-09
FBXO10	5.4	7.2	7	6	8.4	5.9	2.4	3.8	2.3	3.1	4.2	3.1	-1.66853	1.65025e-09
UAP1	96.4	189.7	63.2	174.4	84.8	56.4	229.2	110.2	147.6	126.3	98.9	455.1	0.747198	1.67146e-09
CCDC18	32.8	30.4	20.4	29	26.5	18.1	11.9	13.9	15.7	10.6	10.7	12.9	-0.880329	1.70119e-09
C19orf54	3.9	2.8	3	3.2	3	4.4	1.8	1.4	1.1	1.5	1.7	1.1	-1.0831	1.71722e-09
HSPA5	982.4	620.8	431.3	914.3	579.3	410.2	1559.8	1179.4	1775.6	1463.3	1088.7	1679.4	1.21962	1.76223e-09
STAG3L3	15	14.9	16.9	15.8	15.9	18.1	10.2	6.2	6.7	9.3	8.3	7	-1.16089	1.7818e-09
USP16	68.9	45	29.6	60.2	39.4	26.9	85	84.8	107.9	74.6	72.7	94.5	0.995138	1.80175e-09
IGF2R	41	43.9	26.1	45	45	26	60.3	57.3	51.1	57.7	52.5	54.2	0.788375	1.84969e-09
BHLHB9	5.3	5.9	4.7	4.9	5.1	4.1	2.2	2	2.5	1.7	2.2	2.5	-1.34969	1.91054e-09
OMA1	32.3	42.3	54.7	28.7	30.7	46.9	17.2	13.9	13.6	15.2	8.2	9.8	-1.43162	1.95981e-09
MRPL48	63.3	84.3	53.2	50.4	63.9	44	64.1	69.1	59.5	56.5	60.8	53.6	0.634467	2.01785e-09
HEATR3	20.6	20.6	20.7	18.9	20.5	19.3	10.5	10.8	11.5	10.7	8.9	11	-0.970917	2.05409e-09
SLCO1C1	1.5	1	0.9	0.6	0.7	1.1	2.1	2	2.2	1.8	1.8	1.6	1.24231	2.05532e-09
CCDC121	2.7	4.5	2.4	2.3	3.2	1.9	1.7	1.8	1.1	1.6	1.2	1.1	-1.37219	2.05532e-09
IL1RN	0.4	0.5	0.2	0.9	0.5	0.3	1.5	3.5	1.7	1.8	2.8	1.6	2.19403	2.06824e-09
CBWD5	27.3	31.6	29.9	30.1	28.5	26	39.4	35.7	35.1	32.6	35.3	33.2	0.515503	2.10195e-09
ZC3H7B	18.7	27.2	17	20.5	31	18.5	7.4	10.7	5	7.3	12.6	5.9	-1.3871	2.11327e-09
XPNPEP3	12.5	10.5	11.9	13.2	10.7	11.4	8.3	7.8	7.5	7.6	6.2	7.2	-0.943738	2.14595e-09
TES	128.8	114.5	76.1	135.3	118.8	81.7	158.5	151.5	182.8	170.8	147.6	178	0.746331	2.14857e-09
VPS36	22.1	21.9	15.2	19.3	20.1	12.8	10.9	7.4	9	8.7	6.7	8.4	-0.834412	2.15172e-09
RPS6KB1	42.9	33.6	24.9	37.7	30.5	20.2	58.1	53.6	68.1	49.5	48.1	59	0.878149	2.21089e-09
C2orf69	24	38.6	36.6	17.7	31.8	29.5	12.6	10.1	14.6	9.4	7.3	11.1	-1.42943	2.26628e-09
DRGX	0	0	0	0	0	0	0.6	0.4	0.9	0.8	0.5	0.5	4.21813	2.42593e-09
SSPN	0.2	0.7	0.1	0.3	0.8	0.2	0.6	1	0.7	0.5	0.7	0.8	1.68093	2.42593e-09
SYCP3	0.4	0.3	0.2	0.7	0.1	0.3	0.8	0.8	0.5	1.4	0.2	0.7	2.64097	2.42593e-09
DALRD3	9	12.5	8.4	9.7	12.3	9.7	4.1	6.7	4.2	4.9	8	4.3	-1.10887	2.42593e-09
TFAM	63.9	85	55.2	49.9	73.6	45.9	115.3	107	129.5	92.4	100.6	110.8	0.928029	2.52399e-09
R3HDM1	31.6	36.3	33.9	29.6	29.7	28.9	17.8	17.9	20.4	18.3	13.6	16.1	-0.958603	2.52399e-09
CLCN3	75.4	91.5	85.8	69.2	84.9	79.7	40.1	43.3	52	35.3	40.2	46.6	-0.928352	2.57566e-09
ATF1	94.2	92.2	54.2	80.1	79.9	43.6	120.5	109.1	138.3	101.2	92.5	113.5	0.640244	2.66963e-09
MYO5C	3.4	3.9	2.4	3.6	4.1	3.4	1.6	2.2	1.6	1.6	1.8	2.5	-0.886846	2.68671e-09
IMMP2L	49.9	56.9	54.1	53	69.2	58.9	27.3	28.7	27.3	29.6	30.7	31.9	-0.78547	2.70164e-09
CNTRL	19.3	24.1	17.1	18	22.7	15.7	10.5	9.7	9.8	8	8.8	8.5	-0.893162	2.84548e-09
VLDLR	10.7	5.8	3.5	9.4	4.4	3.2	16	14.8	19.6	16	14.2	17.4	1.44927	2.84813e-09
C5orf46	9.1	4.1	6.1	6.7	6.7	6	9.4	12.2	14.5	15	13.8	13.9	1.28235	2.9325e-09
MED29	11.3	15.4	8.5	11.5	14.8	9.2	5.2	7.9	4.7	5.7	7.5	4.8	-0.970842	2.96793e-09
UBE2W	28.2	42.5	28.1	21.5	32.7	22	14.1	12.5	16.4	11	9.9	13.6	-1.14154	3.0741e-09
PDGFRB	16.5	11.6	7.8	19.7	13.4	8.2	24.7	29.9	21.6	25.4	32.9	23.1	1.32194	3.26023e-09
TUFT1	35.7	33.8	30.8	39.6	36	31.9	47.4	52.3	51.3	52	50.9	55.2	0.594523	3.42354e-09
CD58	30.7	29.4	13.2	27.9	28.8	12.2	53.7	47.6	50.6	46.7	31.6	50.4	1.06152	3.42354e-09
ALDH1A3	13.3	53.5	26.4	21	58.9	34.3	8.8	12	7.4	10.8	12.9	9.8	-1.67764	3.47768e-09
CSGALNACT2	32.1	22	14.5	24.8	18.7	13.6	42.1	36.1	50.2	35.6	30.2	41.5	0.961825	3.4844e-09
PTCHD4	0.8	0.9	0.4	0.7	0.9	0.4	1.5	1.9	1.7	1.6	2.4	1.3	1.24115	3.55063e-09
ASB1	12	10	7.8	12.5	9.5	7.9	15.7	19.5	16.2	17.1	20.9	16.3	0.729827	3.82323e-09
SSBP3	23.1	21.8	20.7	25.4	23.7	22.7	14.1	15.3	16.5	11.3	13.7	14.2	-0.526408	3.82806e-09
HERPUD1	117.7	69.3	60.3	108.2	66.7	57.7	166.6	138.5	179.9	152.6	127.6	172.1	1.17341	3.85739e-09
CREBZF	66.4	48.5	39	54.9	42.4	36	92	88.7	103.3	82.1	72.5	93.9	0.848893	3.89258e-09
PPP2R2A	86.5	67	40.9	75.4	58.7	34.3	129.3	101.8	146	114.2	87.2	133.2	1.02844	3.89718e-09
TMEM35B	5.5	2.1	2.6	9.1	3.9	2.1	0.2	0.3	0.2	0	0.3	0.8	-3.74518	3.93676e-09
FIBP	45.8	45.5	36.5	45.1	53.9	39.4	18.5	27.2	17.6	19.9	28.5	20.8	-0.731972	3.97882e-09
BCKDHB	24.3	24.1	15.7	20.9	21.6	14.8	11.4	13.2	13	10.8	9.9	13.8	-0.702512	4.02769e-09
SLC10A5	0.8	0.4	0.3	0.8	0.6	0.9	1.8	1.7	1.2	1.4	2.1	2	1.50234	4.23151e-09
BRD8	146.2	123	91.7	149.5	101.6	92.4	65.4	72.7	80.9	64.5	69.8	74.1	-0.639491	4.33346e-09
POLR2G	185.9	233	159.1	189.1	247.9	144.8	85.1	141.3	87	88.1	133.2	91.9	-0.853241	4.51408e-09
GLI2	3.2	2.8	1.8	3	2.9	1.6	5.1	4.7	4.4	4.7	5	4.4	0.929251	4.92599e-09
PCLO	3.1	2.8	1.6	3.5	2.7	2	1.3	1.6	1.6	1.7	1.2	1.4	-1.1058	5.06079e-09
CCNE1	8.1	15.3	12.2	9.4	20.3	10.4	3.6	4.4	3.1	3.9	4.5	4.4	-1.45221	5.27422e-09
P4HTM	5.6	7.1	4.2	5.6	7.3	3.5	2.6	3.9	2.4	2.7	3.7	2.2	-1.18145	5.68594e-09
MET	118.2	88.4	70.5	101.4	75.8	63.9	162.8	139.9	196.5	141.2	119.6	169.7	0.872641	5.84011e-09
TGFBI	1213.6	1159	814.6	1247.9	1191.4	816.7	1252.9	2025.6	1814.9	1265.3	2011.1	1893.3	0.774883	5.9436e-09
TMEM62	14.7	8.9	8.3	11.4	9.5	6.4	4.8	2.6	5.2	3.6	2.6	4.3	-1.26751	6.10315e-09
SOCS4	31.2	36.5	30.7	26.5	29.1	28	15	16.2	20.2	13.4	12.7	16.2	-0.959668	6.28595e-09
ARHGAP18	27.5	14.1	9.5	24.4	12.2	8.1	35.8	41	43.4	32.7	34.7	37.6	1.30891	6.50926e-09
COQ4	18.1	16.7	16.3	19.7	21.3	14.9	10.4	12.6	6.6	8.3	11.4	7.5	-0.962165	6.60513e-09
ZXDB	5.8	3.6	3.4	4.8	3.3	3.2	8.8	7.6	8.6	8.4	6.2	8	1.05161	6.61068e-09
PIN4	40.1	41.5	42.1	40	35.4	44.6	22.1	22.2	24.2	22.1	21.2	22.5	-1.00461	6.77871e-09
KIF18B	8.9	9.9	6	9.5	11.7	8.7	13.6	16.2	13.2	13.5	18.7	13.1	0.749955	6.82763e-09
MTG1	17.9	23.3	12.6	17.1	27.1	11.1	6.9	6.5	7.8	6.6	7.3	8.5	-1.37531	6.92938e-09
NRG4	88.2	105.2	95.1	94.6	103	94.9	53.2	37	53.3	47.2	37.1	53	-1.23325	7.18229e-09
C6orf141	7.1	7.9	8.4	9	7.7	8.2	3.3	4.8	3.9	4	4.7	4.9	-0.937019	7.19806e-09
CENPS	15.7	22.2	13.2	15.5	18.1	13.3	8.6	8.1	6.9	5.8	8.8	8	-0.930743	7.55577e-09
STK4	34.1	39.9	35.5	31.7	38.6	33.3	18.6	20.9	21.9	18.3	18.1	22.3	-0.777643	7.89527e-09
TMEM101	19.6	26.1	20.3	24.2	29	20	6.1	12.6	7.2	9.7	14.2	9.6	-1.18837	8.32486e-09
ZSCAN31	27	27.3	18.5	21.9	27.6	14.2	35.1	34.2	40.6	36.1	32.7	35.4	0.666027	8.46197e-09
TMCC1	17.8	58.8	43.4	25.3	58	58.1	11	13	17.7	25.8	15.8	15.8	-1.56881	8.53288e-09
PHF7	2	1.8	1.5	0.9	2.2	1	0	0.3	0.5	0.5	0.2	0.1	-2.27954	8.60768e-09
E2F7	29.8	20.6	19.5	26.4	18	18.8	37.1	37.3	45.4	35.4	32.3	44.6	0.861543	8.70256e-09
SOX9	10.6	10.6	7.8	11.1	8.6	7.3	14.8	13.8	14.9	13.9	13.4	15.6	0.731619	8.71776e-09
ZC3H15	186.8	180.6	111.6	156.6	146.9	90.9	241.4	226.3	290.3	207.3	183.1	231.9	0.674023	8.95474e-09
TRIM4	11.8	9	7.5	9.7	9	6.3	16.3	14.4	14.5	15.7	12.8	16.1	0.797017	9.26885e-09
DUXAP9	29.9	19.4	51.9	30.6	29.9	43.5	25.8	23.7	21.4	24.3	24.8	18.6	-0.752322	9.33733e-09
TEFM	67.8	64.5	61.1	64.3	57.1	54.9	28.2	24.9	37.3	32.9	28.5	35.4	-0.909601	9.33733e-09
PTPN18	16	13.9	11	16.9	15.3	9.4	5.7	7.7	7.5	6.8	8.1	6.7	-0.942263	9.47531e-09
FUT10	10.1	12.7	10.7	10.3	12.1	8.5	7.2	8.7	8.9	8.2	8.6	8.4	-0.636651	9.84365e-09
SLC35E3	6.1	4.4	6.5	4.7	3.9	3.1	1.1	1	0.9	1	1.5	0.9	-1.9596	9.87943e-09
ELOVL1	138.7	176.2	133	133.2	181.5	121.7	96.3	100.4	83.1	90.7	98.1	85.3	-0.533618	1.08743e-08
DSE	86	58.5	37.4	79.8	51.4	33.1	124.6	112	129.8	110.8	100.4	120.9	1.1144	1.1036e-08
NAA15	83.2	68.9	59.5	74.1	70.9	56.7	115.2	104.1	144.6	113.1	91.1	143.7	0.827172	1.14266e-08
RELA	26.3	21.9	21.7	29.5	23.4	21	34.7	37.6	28.6	41.7	41.2	30.9	0.843279	1.14359e-08
NUP58	36	29.9	22.1	31.9	24.3	19.5	48.4	39.4	55.4	44.7	35.1	48.5	0.753521	1.14359e-08
MAPKAPK3	23.3	25.6	16.1	30.4	27.6	18.5	12	13.9	11.4	10.1	15.6	10.1	-0.783524	1.14359e-08
TNFAIP6	10.5	16.6	9.5	7.7	11.6	9.7	18.6	25	23.6	22	22.9	23.2	1.03511	1.18653e-08
GOT2	103.1	130.4	97.7	109.3	137.7	100	71	73.6	72.2	73.1	79.7	77.2	-0.531101	1.19339e-08
SMARCD1	53.9	51.2	30.2	54.8	48.5	29.4	58.7	64.5	59.6	60	62.2	62.5	0.574371	1.24289e-08
TNC	24	17.9	11.1	20.1	19.1	13.3	32	39.2	30.4	30	38.9	29.9	0.907377	1.27188e-08
KIF14	64.3	60.6	39.7	53.2	50	30.6	29.6	29.3	37.8	24.2	24.6	32.4	-0.722505	1.30052e-08
DPM2	33.2	57.2	45.5	44	66.5	50.6	12.8	25.6	11.4	15.5	24.2	16.4	-1.4128	1.33795e-08
TXNL1	77.4	79.3	52.9	72.6	70.4	51.7	111.7	94.9	112.7	103.3	82.3	111	0.632225	1.36601e-08
ZDHHC13	11.4	17.4	13.7	11.3	16.3	14.3	7.8	5.7	6.1	6.6	4.5	6.2	-1.19389	1.37135e-08
PRR4	3.6	4.9	3.4	5.8	3.1	5.5	11.3	10.3	11.5	17.2	10.5	9.4	1.13654	1.384e-08
PFKFB2	22	26.8	34.6	20	25.1	30.9	11.7	11.9	13.9	13.4	10.6	13.4	-1.31868	1.39672e-08
MRPS10	74.5	66.9	60	67.6	66.3	53.7	89.3	84.9	94.7	89.8	79.1	86.3	0.448786	1.39672e-08
GCC1	14.2	11.9	9.6	18.1	18.2	10.6	16.8	17.1	17.9	20.4	18.3	18.3	0.592453	1.43044e-08
NUDT21	106.4	52.8	41.7	89.3	58.7	40.6	137.2	135.7	167.2	116.6	108.9	141.5	1.03486	1.44152e-08
CKAP5	186.4	181.2	229.7	159	157.2	210.3	80.5	87.8	100.6	73.2	70	103.5	-1.07085	1.48298e-08
NME4	6.9	8.3	6.4	6.6	8.8	8.7	4.2	2.8	1.5	4.5	2.6	1.9	-1.19389	1.48298e-08
ASH2L	27.7	30.7	21.2	25.3	26.1	20.1	15.4	15.7	16.5	14.1	14	15.2	-0.931142	1.53553e-08
IGFBP3	65.5	28.3	19.9	68.5	30	19.1	105.4	117.6	95.1	110.5	118	99.3	1.54481	1.61833e-08
PSEN2	9.5	10.4	10.9	15.2	17.4	12.7	3.5	4.3	4.6	4.6	3.5	6.1	-1.14941	1.65086e-08
PPM1H	12	16.3	17.9	11.2	17.2	17.2	6.9	5.2	7.5	6.8	5.5	6.8	-1.35053	1.66944e-08
SRBD1	18.2	16.7	13.1	15.8	14.5	12	6.2	6.9	9.7	6.2	6.4	8.1	-0.91155	1.69074e-08
RPL7L1	124.4	119.5	148.3	114.1	115.1	139.9	73.2	68	72.9	70	68.5	70.3	-0.843728	1.71598e-08
SHPRH	8.7	9.9	8.7	8	9	7.2	5.3	5.1	7.3	5	5.1	6.1	-0.65947	1.74256e-08
IER3IP1	26.8	17.3	13.1	25.2	17.7	11.9	29.6	28.5	31.9	31.7	29.1	33.7	0.717984	1.79175e-08
TMEM231	4.6	8.9	4.1	4.3	7.8	4.8	1.2	2.6	1.8	2.1	2.5	2.6	-1.19622	1.79584e-08
SLC35C2	13.4	21	11.1	18.2	26.7	10.5	4	6.7	3.3	2.8	9.4	4.3	-1.77225	1.80854e-08
PCNX3	2.7	3.5	2.3	2.8	4	2.7	4.1	6.6	3.3	6	7.4	4.8	1.01895	1.82525e-08
TNFAIP8L3	3.7	2.5	1.8	3.5	3.8	1.6	0.7	1.3	1	1	1.6	1.2	-1.27313	1.88136e-08
AVL9	28.9	27.2	23	30.3	26.7	18.9	43	35.5	50.1	41.1	31.7	48.8	0.727644	1.88136e-08
PRPF4	69.9	62.6	51.7	68.4	63	52.7	73.7	83.8	77.6	75.7	82	78.4	0.380356	1.8936e-08
IPP	14.6	12.1	18.1	13.5	11	16	5.8	5.1	7.3	4.1	4.6	5.7	-2.09398	1.90321e-08
IPPK	3.3	1.9	1.3	2.9	1.8	1.4	3.4	3.2	3.5	4	4.3	3.7	1.35831	1.92004e-08
TIPIN	64.3	90.2	58.8	52.9	75.5	56.7	31.5	27.4	38.2	26.8	26.1	36.8	-0.89798	1.95106e-08
DIMT1	40.8	41.5	26.5	36	39.4	21.2	20.7	18	22.1	16.2	17.3	22.9	-0.920815	1.97113e-08
PEX1	12.1	11.8	7.2	9.6	9.7	6.6	3.2	4.1	4.3	5.1	3.9	2.8	-1.06621	2.04474e-08
PAQR4	3	3.9	2.6	4	4.8	2.1	1	1.9	0.9	0.6	1.8	0.9	-1.92617	2.04531e-08
RAPGEF2	48.6	27	33.1	45.9	31.4	30.1	72.2	66.5	93.4	73.6	57.3	98.2	1.22291	2.04531e-08
CUL2	52.7	55.7	34.5	47.6	48.7	30	76	69.5	84.7	68.5	57	78.2	0.713055	2.06243e-08
MILR1	0.2	0.5	0.2	0.3	0.7	0.4	1.5	1.2	2.5	1.3	3.2	2.2	2.40233	2.06243e-08
HOOK1	3.9	4.4	3.6	3.1	3.6	5.6	3.2	1.9	2.5	1.5	1.9	2.7	-1.00181	2.13954e-08
VRK1	55	61.1	60.3	54.2	66.4	60.4	30.7	24.6	36.8	21.7	29.5	33.1	-1.02011	2.14251e-08
ZNF251	11	6.7	3.4	9.2	6.2	4.5	19.3	17.7	18.7	19.2	15	18	1.22826	2.15829e-08
PDE6D	15	12.6	5.6	15.2	12.1	5.7	4.2	4.9	4.6	3.7	4.8	3	-1.27267	2.15944e-08
LAMP3	1.4	0.3	0.5	1.3	0.4	0.6	3	3.1	3.6	3.6	3.1	3.4	2.14011	2.18388e-08
RAB5B	94.8	91.3	83	87.7	91	81.2	60.7	60	61.6	60.2	57.4	60.9	-0.5302	2.19415e-08
ASPH	634	464.8	319.4	550.2	399.4	287.9	741.7	735.6	900.2	641.9	624.1	790.8	0.836967	2.19415e-08
MRGBP	6.7	8.7	5.8	8.4	9	6.6	11	16.5	10.4	12	15.5	10.6	0.798576	2.21173e-08
DCAF4L1	0.6	0.4	0.5	0.5	0.2	0.3	2	1.1	1.3	1.6	0.9	1	1.78047	2.24323e-08
PITHD1	53.1	56	35.4	51.1	56.3	37.7	29.8	29	27.1	31.4	30.5	29	-0.552959	2.31342e-08
ACLY	240	266.2	215.4	252.1	280.3	219.5	109.5	179.8	110.8	116.3	192	124.6	-0.764521	2.34543e-08
MED8	59	56.9	43.2	62.1	55.9	47.5	71.8	76.6	77.3	80.9	75.4	78.7	0.528204	2.37103e-08
OASL	13.6	13.8	11.4	13.9	16.3	11	7.4	5.1	4.6	7.4	5.9	4.2	-1.18221	2.39813e-08
RPL23AP82	29.2	44.2	38.2	33.5	41.3	46.2	15.4	17.8	11.2	15.8	18	14.1	-1.03271	2.44444e-08
CCPG1	209.7	208.9	132.3	171.2	177.9	123.3	250.6	247.7	291.8	211.3	201	252.1	0.606035	2.46171e-08
ZNF140	6.2	3.1	2.6	6.2	3.4	2.1	12.6	9.2	16.8	12.2	9.3	12.1	1.76616	2.49109e-08
MDH1B	2.4	2	1.4	2.4	1.6	1.5	0.3	0.6	0.3	0.5	1.2	0.4	-2.39165	2.52953e-08
USP45	19.9	18.5	21.6	16.3	15.8	17.1	7.8	8.4	11.8	7.1	8.3	10	-0.985553	2.5412e-08
PLEKHA8P1	13.4	18.8	13.6	15	18.1	11.2	9.7	5.6	6.3	9.8	9.6	8.8	-1.17349	2.54982e-08
SYT11	2.4	1.7	1.2	2.2	1.8	1.3	3.3	4.2	3.3	2.6	3.8	3	0.926089	2.55591e-08
TIMM8A	39.9	35.7	24.8	36.1	35.9	25.9	21.3	30.5	22.5	19.2	24.8	22	-0.614609	2.5597e-08
CREBL2	25.1	30.5	21.6	21.9	26	18.6	36.8	35.8	40.8	33.9	30.3	35.2	0.600279	2.62843e-08
PTPRA	15.8	19.3	13.5	14.2	19.6	13.5	7.2	8.1	7.3	7.3	7.5	7.1	-1.211	2.65771e-08
ZNF852	7.1	7.3	5.3	6.9	6.2	4.1	3.6	4.2	3.4	3.7	3.4	2.6	-0.85062	2.66441e-08
SAT1	43.9	30.8	22.3	39.7	29.8	19.8	56.3	54.3	59.6	55	42.9	53.7	0.765417	2.68075e-08
NIPAL4	1	1.4	1	1	1.1	1.1	1.9	3.4	2.3	2.2	2.5	2.1	1.17126	2.72092e-08
SDC2	192.8	143.3	166.1	235.7	169.9	158.7	269.6	229.8	234	300.8	287.4	267.3	0.662244	2.72872e-08
CHAF1B	14	21.5	19.6	16.3	27.1	17.7	5.7	10.3	7.4	6.5	10.9	10.4	-1.15201	2.73749e-08
GNGT1	0.6	1	0.3	0.9	1	0.3	1.9	1.7	3.5	3.2	3.6	2.3	1.52451	2.78607e-08
CALML4	7.2	7.1	9.7	10.3	7.2	10.6	31.2	23.4	30.3	35.6	29.7	31.3	1.13557	2.78873e-08
NHEJ1	25.1	24.7	18.5	27.3	25.5	15.7	33.1	32.6	29.1	32.9	29.4	31.3	0.501188	2.79563e-08
PURA	8.4	4.7	4.2	6.8	4	3.1	2.7	2.3	2.8	2.5	2.4	2.4	-1.02918	2.84141e-08
CLIC4	478.1	388.5	285.4	402.2	334.5	235.4	583	540.4	714.9	517.4	466.7	615.8	0.727533	2.86801e-08
TIMELESS	25.7	31.4	21.6	26.9	30.4	22.1	11.4	18.2	12.1	12.7	17.1	12.8	-0.827642	2.86801e-08
ATP1B1	234.2	239.3	158.5	206	216.5	143.7	311.2	278.2	329.4	293.9	244.2	298.3	0.581405	2.8854e-08
ZC3HAV1L	7.9	7	9.2	9	7.8	10.2	4	3.2	4	4.8	3.8	4.1	-1.0342	2.89312e-08
BBS2	21.1	27.1	13.5	22.6	18.4	10.3	10.6	14.3	15.1	11.4	11.3	13.8	-0.708163	2.92784e-08
SMC1A	97	118.6	112.6	108.8	120.3	117.9	61	62.4	74.4	66.4	76.4	80.9	-0.665096	2.93818e-08
NUF2	90.1	95.2	50.1	73	81	41.8	46.2	43.8	51.9	38.7	33.9	41.3	-0.720572	3.01712e-08
CYB5R4	17.2	9.2	6.5	19.9	6.8	6.3	3.2	3.2	4.2	4.3	3.4	5.1	-1.46203	3.06449e-08
BUB1	77.7	76	50.3	74.5	63.3	47.6	40.7	40.7	52.3	37	40.6	45.7	-0.548261	3.06765e-08
CHCHD4	38.3	48.1	42.2	38	45.4	38.4	27.6	27.5	26.8	25.5	25.2	28.6	-0.576271	3.141e-08
MLLT11	21.1	19.5	19	20.3	17.9	18.2	12.8	11.7	13	12.9	11.3	12.4	-0.6138	3.26018e-08
GLYR1	101.4	158.7	181.4	108.7	157.3	183	51.8	57.5	49.4	46.9	58.6	52.5	-1.26239	3.35663e-08
MRPS7	79.2	104	67.3	93.3	110.1	69.6	51	60.7	46.6	44.7	56.4	53.5	-0.617371	3.51231e-08
OXSR1	112.5	98.2	73.1	103.6	89.9	63.9	146.2	121	147.6	132.3	108.2	135.7	0.603575	3.53001e-08
PINX1	16.8	19.1	13.7	16.9	20.9	18.6	7.3	11.3	9.8	7.3	12.1	10.8	-0.838101	3.55712e-08
EPM2AIP1	14	9.5	7.6	13.4	7.9	6.2	19.9	17.6	20.7	18.5	15.4	18.1	0.888235	3.58409e-08
PSMG4	8.1	12.2	6.6	9.1	13.5	7	4.4	3.8	2.5	5.1	3.6	4	-1.45559	3.58409e-08
SLC25A11	7.5	15.1	12.5	9.7	17.3	12.9	4.1	8.7	3.3	4.6	9.6	4.3	-1.34189	3.67927e-08
ITPA	47.7	64.3	64.1	51.3	69.6	70.4	22	33.7	19.1	19.7	37.7	22.4	-0.929772	3.67927e-08
ANAPC16	87.8	81.6	65.1	82.4	83	52.9	56.5	54.3	49.7	54	59.6	56.1	-0.452094	3.81426e-08
SLC39A14	135.1	91.7	66.2	124.6	84.9	64.5	151.1	157.1	169.5	144.3	147.4	166.4	0.777374	3.81426e-08
PAICS	610.1	727.6	587.2	567.6	670.9	534	391	398.1	447.8	363.6	368	423.7	-0.676194	3.82753e-08
FAAH	0.1	0	0.1	0.2	0.1	0	0.7	1	1.6	1.1	2	0.9	4.41298	3.84562e-08
AKR1B1	123.8	147.9	71.1	141.2	172.4	78.9	179.8	250	179.5	186	271.9	175.4	0.850353	3.84562e-08
MFSD6	12.6	19.8	15.3	9.3	18.6	14.4	6.6	8.3	7.3	6.2	7.5	7	-1.19153	3.9618e-08
ZNF280D	31.4	33.9	24.9	27.1	24.3	22.3	16.1	14.8	17.7	14.3	11.9	16.9	-0.908453	3.97407e-08
GRB10	27.1	27.3	27	26.9	31.5	24	37.4	35.6	32	31.7	34.1	39.2	0.581061	4.10318e-08
FNDC3A	56.1	30	21.2	48	23.3	18.8	77.3	72.2	98.3	65.7	58.4	84.5	1.22772	4.14789e-08
TMEM39A	16.6	11.6	9.2	16.6	10.6	9	22.1	23.1	25.1	22.3	19.5	26.4	0.898706	4.14789e-08
PIWIL3	0.5	1	1	0	1.5	1	0	0	0	0	0	0	-4.57574	4.21925e-08
NDUFS2	82.5	104.4	62.5	85.4	95.2	60.3	55.6	54.9	49.8	53.9	55.6	48.8	-0.538513	4.26786e-08
ZNF84	15.6	7	6.9	18.7	10.3	7	29.8	23.7	34.3	30.1	18.4	33.1	1.42671	4.34013e-08
FAM193B	4	5.1	2.7	4.5	4.7	2.8	4.3	8.6	4.8	9.8	11.4	4.2	1.18375	4.38396e-08
S100A10	212.9	174.4	125.3	213.6	180.1	127.5	264.8	248.2	319.5	260.1	265.2	330.9	0.737284	4.4428e-08
CHIC1	8.5	5.5	4.8	8.4	6	4.6	9.8	9.4	11.8	8.7	8	9.9	0.704077	4.5331e-08
CENPI	44.2	27.2	31.3	42.3	29.2	26.1	15.2	16.4	20	13.6	14.2	20.2	-1.05927	4.63139e-08
CHTF8	77.9	80.9	80.2	76.6	91.3	85.6	49.9	45.7	38.2	55	52.9	39.5	-0.974426	4.63327e-08
PIMREG	18.9	24.1	17.8	19.1	28.9	17.7	7.8	11.4	7.1	9.6	11.6	8.4	-1.0667	4.7052e-08
STARD9	4.1	4.2	3.4	4.1	4.2	3	2.2	2.5	1.9	2.1	2.2	2.6	-0.931575	4.77581e-08
KDM1B	20.2	26.2	18.8	18.1	22.3	16.4	11.1	11.9	15.3	10.3	9.7	12.5	-0.755192	4.82984e-08
CD55	260.1	243.4	176.9	233.5	213.2	162.8	355.7	307.2	416.4	315.5	260.1	391.1	0.667861	4.92066e-08
KIF11	100.9	88	54.4	84.4	74.5	46.2	43.5	47.7	56.7	39.3	37.3	46.4	-0.681442	4.93967e-08
ABCA1	0.9	1.2	0.9	1.1	1.1	1	2	2.3	2	2.2	2	2	0.919963	4.94685e-08
ZNF691	12.1	11.8	7.3	12	11.5	7.1	3.4	7.1	4	4.6	6.4	3.8	-1.01568	4.95499e-08
JAK1	64.4	63.7	41.6	57.9	58.3	39.6	75.7	73.1	88.3	71.1	65.8	83	0.51664	4.98216e-08
LETMD1	42.7	33.2	27.7	41.7	31.6	25.3	19.3	15.2	15.4	17.3	17.5	14.9	-0.864437	5.01958e-08
FAIM	34.4	47	24.7	31.3	40.3	21.3	17.3	18.4	16.4	12.6	12.4	18	-0.948778	5.03064e-08
GOLGA2	131.8	92.6	80.7	133	98	69.9	134.6	157.7	132.5	137.4	158.2	130	0.746017	5.03437e-08
DCHS2	0.4	0.6	0.4	0.2	0.5	0.3	1.3	0.9	1.9	1	1.2	0.9	1.58343	5.26877e-08
ATF4	457.4	441.5	238.2	451.1	430	240.4	595.8	571	610.3	597.2	570.9	610.5	0.723346	5.30355e-08
VRK3	32.6	31.4	28.6	25.9	29.5	28.4	11.7	11.8	15.9	17.9	14.1	13.7	-1.0797	5.55754e-08
FUBP3	125.1	157.5	140.5	106.3	139.9	121.7	79.2	79.5	92.5	69.6	71.9	76.6	-0.72055	5.74073e-08
FBN1	140.2	104.1	64.9	132.8	98.3	61.8	186.9	175.5	176.1	177.6	168.3	168.2	0.850051	5.81053e-08
RCN1	192.7	172.6	86.8	151.9	137.7	72.6	241.9	216.4	267.9	201.2	167.3	209.8	0.746385	5.97276e-08
TM7SF3	101.4	76.5	55.1	94.1	74.4	48	101.7	99.6	120.1	103.9	93.2	113.1	0.702759	6.12567e-08
MLKL	9.1	12.5	9.1	8.8	13.5	8.7	4.4	5.5	5	4.3	5.5	4.2	-0.906169	6.2817e-08
PTPN4	9.8	12.4	3.8	15.4	9.6	6.3	14.3	10.6	14.3	19	12.6	18.4	0.972794	6.30227e-08
STAMBP	53.4	55.3	36.6	44.5	42.5	34.9	29.5	30.2	32.5	21.7	20.4	32.6	-0.595485	6.3453e-08
CAMKK2	17.5	22.2	14.3	17.8	21	15.3	8.8	12.4	9.4	9.2	12.6	10.9	-0.714045	6.38654e-08
ALG10B	11.8	10.3	7	11.2	10.5	7	5.6	5.8	5.4	5.5	4.7	6.2	-0.70777	6.58155e-08
TEX261	50.2	48.7	48.3	48.6	48.6	37.8	19.4	32.2	25.5	22.9	35.6	23.9	-0.840158	6.68361e-08
LEAP2	1.7	1.3	0.9	1.4	1.5	1.4	0.4	0.6	0.3	0.3	0.1	0.7	-2.22128	6.74972e-08
TRIP4	36.2	43.3	23.3	40.8	36.4	29.1	22.9	19.2	25.3	24.1	20.3	24.2	-0.526334	6.79718e-08
FAM174A	15.9	18.3	11.1	13.1	19.1	8.8	7.1	6.4	7.5	6.6	7.9	6.1	-1.05537	7.16766e-08
ZC3HC1	37.9	47.4	41.9	38.4	49.7	54.5	14	20.9	15.2	12.8	26.1	15.9	-1.24854	7.26385e-08
TMEM106A	2	1.1	0.9	2	1	1	0.6	0.5	0.4	0.5	0.4	0.2	-1.80077	7.35899e-08
SP4	13.8	15.4	13	11	13.2	9.8	8.2	7.2	8.5	6.4	6.8	7.5	-0.703179	7.51781e-08
MPC1	34.4	33.3	21.9	36.4	34.3	22.2	22.2	19.7	16	21.3	16.4	22	-0.583113	7.5868e-08
PKP1	2	2.3	1	2.2	2.9	1.2	4	3.8	2.7	3.2	5	3.2	0.76203	7.80754e-08
GPRC5B	2.3	4.2	3.2	2.3	3.1	2.5	5.2	5.4	4.7	5.1	6.3	6.2	1.00658	7.80791e-08
ELK3	19.6	24.3	13.5	16.4	20.4	12.3	25.4	29.4	33.7	25.1	24.6	29.7	0.648333	7.82234e-08
UNC13B	21.4	20.8	19	19.7	20.8	18.5	13.2	14	14.4	13.7	15	13.5	-0.550515	7.99336e-08
TFG	105.6	90.1	69.2	100.2	83.7	72.4	111.9	121.3	118.7	111.5	109.9	119.6	0.448596	8.04745e-08
BEND3	3	4.2	3.7	3	4.3	4.4	1.2	2.1	1.6	1.2	2.3	1.4	-1.04167	8.19895e-08
VAMP3	136.1	113.1	77.8	130	100.8	66.8	72.8	60.4	65	77.6	56.9	63.4	-0.587287	8.41006e-08
MAP7D3	20.4	23.1	18	18.7	21.6	15	11.1	10.5	16.5	10.1	11.8	13.2	-0.647629	8.45277e-08
NFS1	50	54.2	38.6	50.2	58.9	36.8	28.4	29.8	28.3	32.7	32	32.8	-0.596023	8.46464e-08
SETD7	61.7	45.5	32.5	56.3	40.6	29.7	71.8	76	89.2	64.4	66.1	83.6	0.771138	8.46913e-08
IVD	31.8	30.6	19.4	33	31.1	19.7	13.4	14.7	12.2	12.3	15.6	16.3	-0.683033	8.60884e-08
RPL24P8	3.8	1.3	0	3.4	1.3	0.3	7.6	7	7.4	7.3	8.8	7.4	2.60035	8.65843e-08
MTIF3	14.5	12	7.4	13.2	9.1	6.1	5.2	7.7	3.2	4.1	6.4	6.9	-0.928795	8.71255e-08
DPH5	56.2	57.2	52.8	48.1	52.5	52.6	29.9	32.2	34.5	26.9	29.1	28.9	-0.612488	9.10817e-08
IFT80	42.6	39.7	45.5	32.9	35	34.4	17.6	24	28.8	25.3	25.1	27.7	-1.20104	9.25693e-08
SCG2	34.9	38.8	29.6	30.3	31.8	25.1	56.3	49.8	55.7	49.4	41.3	50.5	0.607341	9.53344e-08
VCPKMT	11.5	15.1	8.6	10.4	11.3	8.7	20.6	15.1	18.3	14.9	14.4	17.7	0.704059	9.7526e-08
VTA1	71.4	64.7	46.4	67.7	60.5	41.6	88.4	79.7	97.7	79.2	69.7	86.8	0.542825	9.77057e-08
CFDP1	55.4	73.6	42.5	50.9	70	41.4	87.7	86.3	87	82	82.2	92.3	0.476099	9.82378e-08
PTPRE	1.9	2.4	1.5	1.7	2.9	1.5	3.4	3.6	3.4	3.5	3.4	3.8	1.02674	9.83816e-08
PXDN	87.6	80.7	66.7	87.7	79.1	72	102	160.2	134.6	100.6	153.7	134.8	0.721351	9.88094e-08
NR4A2	14	9.3	5.6	11.9	7.5	5.8	20.3	16.6	19.8	19.1	16	16.7	1.08162	9.94106e-08
SHISAL1	16.7	9.2	5.3	17.5	8.6	5.5	21.8	30.7	23.9	22.1	30.8	25.2	1.38724	9.94106e-08
ZNF619	3.5	2.9	3.3	3.7	2.4	3	0.4	1.1	1	1.3	0.8	2.1	-1.51748	9.94106e-08
PTPRK	69.9	61.8	47.5	66.1	61.5	46.6	83.2	78.2	104.5	83.4	77.3	92.5	0.620471	9.95555e-08
PSMD4	95.6	119.5	111.1	108.9	133.1	114.2	52.3	75	48.3	59.8	75	52.5	-0.7733	9.9759e-08
GPR135	2.5	1.6	0.8	2.4	1.1	0.5	5.9	4.1	6.5	6	3.8	5.1	1.73822	1.02346e-07
TOP3A	33.4	27.7	31	34.4	29.2	30.5	19.3	18.1	17.3	20.2	23.7	17.7	-0.59263	1.0305e-07
MPPED2	16	8.2	6	11.5	8.4	5.5	2.8	3.8	3.6	2.8	3	4.2	-1.38107	1.03217e-07
PRKAG1	70.6	59.1	41.1	67.3	53.4	43.5	34.8	34.5	36.4	32.9	33	32.2	-0.619101	1.04103e-07
NIPA2	64.1	63.1	41.3	66.4	63.5	36.5	74.2	84.8	85.5	73.8	86.1	85	0.714107	1.0492e-07
FKBP7	40	28.3	26.5	38.6	30.7	32.7	45.8	48.1	52.3	48.6	44.5	56.5	0.713633	1.04942e-07
RMND1	38.3	26.4	14.1	33.5	21.6	14.5	32.8	28.1	31.7	28.3	21.8	29.7	1.3989	1.04942e-07
SPOPL	18.4	11.2	10.6	15.4	10.3	10.1	23.4	21.7	28	19.6	18.1	23.4	0.928679	1.04953e-07
PPP2R3A	2.3	2.8	1.9	2.3	2	1.8	0.8	1.3	1.4	1	1.5	1.1	-1.03076	1.05253e-07
KDM4A	48.3	57.2	45.2	49.1	54.9	46.9	70.2	74.2	75.6	73.4	69.7	87.6	0.613272	1.09357e-07
MAP3K13	29.8	29.9	31.4	26	29.4	29	20.9	18.9	20.5	16.4	15.2	19.1	-0.90957	1.11572e-07
NADK2	81.1	95.2	71.8	64.4	80.4	61.2	47.6	50	59.9	39.3	42.7	47.8	-0.69732	1.1312e-07
DAB1	2.3	4.6	3.3	2.5	3	4.2	0.6	1.6	0.6	0.7	1.5	1.1	-1.56907	1.13406e-07
KIF13A	43.8	50.2	36.4	39.5	47.4	33.9	32.5	30.4	33.4	30.8	26.5	30.3	-0.51763	1.17235e-07
PLB1	1.3	1.7	2.2	1.1	2.5	2.6	0.2	0.3	0.2	0.3	0.1	0.7	-2.50525	1.18992e-07
SEC61A2	14.7	22.1	21.2	12.5	21.7	20.8	9.6	6.4	7.9	7.5	7.6	7.1	-1.2653	1.19559e-07
ARIH2	148	156.4	209.1	155.4	176	258.1	93.9	84.2	77.7	106.3	97.1	96.4	-1.04906	1.19559e-07
ERO1A	73.5	70.7	46.9	56.2	62.5	37.3	80.9	74.8	97.3	68.3	62.9	83.6	0.638547	1.1994e-07
NUAK1	26.5	28.9	20.4	23.3	27.9	19.6	35.4	32.7	38.8	33.1	30.4	35	0.562861	1.20265e-07
CTNND1	80.8	81.1	74.5	76	79.8	69.2	50.1	51	50.2	49.1	49.3	52.2	-0.559061	1.21675e-07
CEP126	3	2.8	2.6	2.2	2.5	2.1	1.2	1.1	1.3	1.1	0.5	1.1	-1.23811	1.22922e-07
NR3C2	5.4	6.3	5.4	5	6.3	6.2	2.4	2.3	3.1	2.4	2.5	2.8	-1.17716	1.23444e-07
TRAFD1	84.3	74	71.6	82.3	68.3	69.6	46.9	44.1	56.2	41	40	49.5	-0.653347	1.23616e-07
CAPN6	12.8	7.5	4.4	12.9	8.1	3.9	24.1	17.3	17.5	24.2	16.4	18.3	1.32955	1.23652e-07
GEMIN6	69.4	81.7	72.7	62.5	82	76	48	42.4	46.6	43.2	45.3	44.8	-0.776863	1.27586e-07
CLUAP1	19.9	20.6	15.6	16	19.7	13.5	7.7	10.6	12.7	7.8	7.9	8.4	-0.998497	1.35018e-07
PKD1P6	0.8	0.8	1.1	0.8	1.3	0.7	2.6	3	1.7	2.1	3.6	2	1.0005	1.35543e-07
CAST	243.7	235.9	158.9	217.4	214.8	135.3	233.8	249	282.4	207.7	211	247.5	0.415928	1.35543e-07
ACVR1	40.5	43.5	26.3	34.9	37.6	24.8	51.2	47.4	57.2	43.2	44.6	57	0.551913	1.3581e-07
KDM3A	23.6	22.3	14.6	21	19.9	15.2	32.3	28.8	41.5	30	25.8	34.4	0.716272	1.35947e-07
SLC43A3	104.1	127.8	112.9	103.6	125.9	109.9	50.6	63.5	58.6	50.4	65.8	48.6	-0.667258	1.372e-07
FUNDC1	47.5	67.9	46.3	49.3	64.4	50.1	31.6	32.1	35.1	35.6	31.4	37.2	-0.67118	1.37504e-07
NUS1	92.7	84.9	59.7	79	75.6	52.4	115.3	103.2	136.6	101.1	92.2	121.4	0.633586	1.40001e-07
RPL5	427.3	434.5	407.9	414	420.9	398.4	426.7	476.6	528.7	405.3	436.8	499.1	0.233052	1.42243e-07
NAE1	55.5	66.1	35.6	48.1	52.6	33.2	26.4	30.7	37.9	24.1	26.7	30.5	-0.5704	1.42707e-07
LRIF1	40.1	26	16.6	30	22.1	13.3	53.7	46.4	61.9	47.6	36.2	49.4	0.999521	1.50303e-07
GCNA	1.4	1	1.1	2.4	1.6	1	3.7	3.4	4.2	5.8	2.8	3.1	1.51043	1.53454e-07
POLR3D	21.2	18.1	9.2	22.8	19	9.1	6.1	9.5	9.1	6.1	10	7.8	-0.881627	1.54404e-07
LPIN2	12.3	7.9	5.9	9.7	7.8	8.5	4.8	5.6	5.5	5.1	5.6	4.6	-0.585009	1.55328e-07
PLPP6	8	5.6	3.8	7.4	4.9	3.4	2.5	2.3	2	3.2	1.3	2.3	-1.30916	1.55328e-07
MRPL33	462	664.6	796.7	455	644.2	787.8	211.2	201.2	270.7	208	196.8	249.3	-1.12852	1.5668e-07
VSIR	1.6	1.5	1.5	1.9	2.9	1.1	4.2	5.4	2.8	3.3	6.8	3.1	1.70685	1.59559e-07
NOL10	49.2	61.7	38.3	47.1	51.4	36.5	30.6	31.7	39.2	29.3	28.8	33.1	-0.497738	1.61647e-07
SRSF4	46.8	45.6	32.5	49.7	46.6	29.3	75.2	66	76.7	75.7	68.1	77.2	0.789606	1.69404e-07
TPM3P9	6.7	5.2	5.3	7.3	4.5	3.6	3.6	2.7	2.3	2.3	3.2	3.4	-0.856785	1.71035e-07
PIGC	41.8	44.2	38.8	37.7	42.9	35.2	25.2	30.6	28.6	25.3	26.5	31.4	-0.541768	1.76076e-07
GNL3LP1	1.8	4.8	4.3	2.5	6	3.9	10.1	9.2	9.7	8.3	9.7	10.9	1.22258	1.81259e-07
EIF2D	43.6	43.4	27.4	42.4	43.4	26	16.5	22.3	15.5	14	21.3	14.6	-0.791648	1.81726e-07
BNC2	15.7	10.9	12.1	16.7	13.1	10.8	22.2	19.2	21.7	21.5	18.6	22.8	0.785706	1.82144e-07
LYSMD4	7	7.6	2.7	6.4	7	4.5	3.6	2.8	2.9	3.6	3.7	3.4	-1.54955	1.84992e-07
ZNF267	15.2	13.8	10.4	14.1	11.6	15.8	22.6	21.3	29.5	17.9	20.8	23.2	0.815799	1.87727e-07
XPNPEP1	27	28.9	33.8	26.2	32.1	29	15.1	24.4	21.6	16.9	19.8	18.8	-0.825385	1.93331e-07
ZFP36L1	44.4	33.3	24.2	37.1	29.6	22.4	57.5	53.6	57.1	48.9	44.9	49.3	0.797341	1.93331e-07
PIP5K1B	0.7	0.5	0	0.5	0.2	0	1.1	0.9	1.6	1.3	0.9	1.4	2.02949	1.93331e-07
TSPAN31	24.4	23.8	17.4	24.2	24.1	19.9	17.7	15.3	14.8	16.4	15.3	16.4	-0.72672	1.94708e-07
CEBPZ	88.6	80.3	63.5	77.5	75.3	61.8	119.2	113.7	141.2	106.9	101.2	125.2	0.641322	1.94778e-07
EXT1	49.5	47.8	37.2	53.6	52.9	32.1	62.5	54.2	60	64.2	63.6	63.1	0.480079	1.95253e-07
ERI1	27.3	22.3	16	22.8	18.9	13	34.8	32.8	44.6	28.8	27.5	38.9	0.831909	1.9741e-07
TMEM30A	115.4	83.4	53.4	96.3	66.1	41.9	143.8	135	172.3	118.6	111.6	145.1	0.949742	2.03271e-07
AKIRIN1	73.8	62.1	43.2	62.4	58.2	36.5	101.4	82.8	107.2	95.5	76.2	105.9	0.833413	2.06237e-07
CPT2	9.6	9.9	5.1	9.9	9	6	5.1	4.8	4.3	5.1	4.2	4.1	-0.749869	2.11426e-07
AP4S1	8.3	8.6	7.9	7.5	7.3	7.7	2.6	3.7	5.3	2.5	4.6	3.5	-1.15919	2.12665e-07
STAG3L5P-PVRIG2P-PILRB	8.3	11.3	5.1	8.8	12.7	5.2	4.6	6.8	5.6	5	5.3	4.8	-1.14945	2.14126e-07
ABL2	53.5	22.2	29.5	52.2	22.2	29.8	99.9	63.3	113.9	92.6	69.6	115.2	1.59513	2.179e-07
PTPMT1	48	55	40.2	48.2	65.1	36.5	29.8	34.9	30.8	31.4	34.3	34.9	-0.751864	2.18138e-07
FANCI	235.2	236.1	275.4	210.4	224.9	245.7	113.3	139.5	150.6	119	117.9	139	-0.850051	2.19026e-07
HNRNPR	425.1	442.7	275	403.3	395.3	262.6	465.2	480.8	493.6	449.9	435.6	458.8	0.368156	2.30852e-07
TOM1L1	63	37.3	35.7	54.7	40.8	39.4	86.7	75.8	90.8	78.2	68.4	85	0.748728	2.32169e-07
LATS2	8.9	5.7	4.2	8.3	5.1	4.5	12.5	11.6	13	10.6	11	12.7	1.03985	2.38597e-07
CNDP2	47.3	65.7	52.3	51.6	71.4	56.5	26.3	38.5	27.5	28.8	41.1	29.6	-0.791197	2.40084e-07
TRMT2B	19.9	21.5	27.2	19.8	22	28.2	11.1	10.7	12	11	10.5	14	-1.01152	2.40219e-07
SLFN12	34	25.3	23	30.9	22.1	21.9	45.7	41.8	51	44.4	37.2	47.2	0.7402	2.40419e-07
PTX3	8.3	8.4	7	8.9	9.5	9.8	14.6	12.7	17.4	15.5	11.9	18.6	0.91653	2.40795e-07
DCAF7	24.9	49.9	41.5	24.7	44.7	37.3	16.9	21	16.5	16.4	20.6	15.9	-1.13935	2.41279e-07
CREB5	4.2	3	3.9	4	2.4	4	8.4	6.9	8.9	7.9	5.6	7.9	1.0406	2.43431e-07
MTRF1L	7.3	7	5.8	6.9	6.4	4.4	6.5	7.9	7.6	9.7	6.7	9	0.606805	2.48342e-07
RMDN2	9.1	7.4	3.8	8.6	5.6	3.3	14.3	12.5	14.5	12.2	12	12.9	1.20362	2.52342e-07
SLC5A3	14.4	11.3	10.1	12.6	9.5	8.6	21	16.4	21.9	18.5	14	18.4	0.729739	2.5293e-07
PMPCB	97.2	132.2	72.5	94.4	126.7	73.9	58.7	62.6	67.6	59	64	69.1	-0.55538	2.53021e-07
MED20	27.3	30.3	26.2	28.7	30.1	26.9	14.5	19	15	14.1	20.5	16	-0.816378	2.62106e-07
CIRBP	54.6	103.1	44.5	54.5	107.2	42.1	12.6	42	13	13.3	44.5	13.6	-1.61686	2.62244e-07
MFSD14B	48.7	66.1	49.9	46.1	60.1	49.2	31.3	33.1	38.6	29	31	35.5	-0.656513	2.63958e-07
PPM1D	22.1	18.6	11.2	18.6	16.7	10.2	30.2	24.5	30.4	25.8	21.6	28.8	0.829333	2.66315e-07
SLC25A14	17.5	25.9	24.2	17.1	24	18.4	7.6	8.9	8.2	7.8	9	13	-0.876894	2.68213e-07
SETDB1	56	49.8	48	51.8	48.6	56.2	80.7	69	79.3	79.2	71.4	84.3	0.667049	2.69336e-07
CXCL2	4.6	3.3	1.9	4.5	3.7	1.8	7.6	7.2	12.1	8.4	5.5	13.9	1.50693	2.69658e-07
PI4KA	12.2	14	10.5	12.3	14.8	10.8	12.7	14.7	13.9	17.3	14	14.1	0.46389	2.73742e-07
SPEF2	6.5	5.5	5.7	5.6	6.1	6.1	2.9	2.2	4.7	3.9	2.4	2.8	-0.993247	2.76783e-07
COQ2	39.9	39.4	29.6	33.4	32.9	23.8	19.6	24.1	19.4	21.7	22.1	20.7	-0.536661	2.77826e-07
ME2	46.6	40.9	29.3	39.4	39	26.9	25	24.4	30.6	23	20.5	24.7	-0.600885	2.8191e-07
SLC1A1	32.9	21.5	21.6	29.3	19	19	41.6	37.6	49.2	38	36	44.2	0.819575	2.82422e-07
PKMP3	0.1	0	0	0.4	0	0	2.5	1.6	2.9	3	2.6	1.3	4.2546	2.85926e-07
DNAJB6	73.1	77.9	66.9	73.2	80.1	69	101.9	95.9	111.1	106.6	93.6	105	0.585974	2.90866e-07
ZMYM1	19.5	15.1	10.3	16.5	13.6	12.3	10.4	10.5	9.4	7.7	10.6	9.7	-0.726497	2.91477e-07
RAI14	162.8	162	100.4	146.9	149	94.4	171.1	179.9	213.5	152.6	173.8	195.4	0.474985	3.03181e-07
TMEM217	2.4	0.6	0	2.8	0.4	0.9	6.1	4.4	7.7	6	6.6	8.3	2.43764	3.03773e-07
SERINC5	4.5	3.1	4.1	4.5	2.5	4.1	1.6	1.9	1.9	1.3	2	1.5	-1.10292	3.04211e-07
UBLCP1	70.6	47.3	44.7	61.9	42.8	42.5	31.1	31.2	32.6	26.1	27.2	30.1	-0.704252	3.04551e-07
FUT11	22.7	25.5	37.3	22.9	24	32.5	13.6	13.2	12.7	13	13	13.2	-1.22604	3.11427e-07
MRPS35	109.3	108.4	70.9	97.1	95.7	62.7	139.8	121	146.1	121.4	107.5	134.4	0.536097	3.12888e-07
BCAR3	51.7	49	40.9	56	50.6	44.2	69.3	60.7	67	73	67.4	77.6	0.545905	3.13695e-07
HAUS2	50.9	51.2	45.6	44.5	48.3	41.5	64	63.5	72.2	62.4	60.2	65.1	0.473169	3.21842e-07
PHKG2	12.6	11.1	6.4	15.1	12.6	7.6	19.1	15.8	15.4	17.8	18.9	16.3	0.713232	3.30887e-07
PTAR1	30.8	33.3	30.9	29.8	28.4	27.3	19.3	18.5	22.4	15.8	16.3	20.3	-0.803282	3.32768e-07
ZFP1	11.7	15.6	10.7	11.5	15	9.8	18.5	17.1	21.7	15.5	15.8	19.2	0.682557	3.3915e-07
TOMM34	57.2	76.4	44.9	58.6	77.6	50.2	28.9	40.1	30.2	29	44.6	33.8	-0.769573	3.43445e-07
LYG1	0.2	0	0	0.2	0.8	0.2	1.4	1.4	1.3	1.6	1.4	1.2	2.33041	3.43546e-07
FDPS	471.9	307	344.2	562.4	338.4	367	147.9	193.7	192.3	172.8	197.4	204.7	-0.833384	3.47328e-07
NTAN1	35.9	27.4	24.6	30	22.9	21.3	19	13.8	15.1	14.6	17.5	14.8	-0.61213	3.47328e-07
SMAD2	139.9	137.1	108.3	134.1	122.1	100.3	154	147.6	169.9	145.4	147.6	177.8	0.399034	3.48266e-07
ISY1	51.1	61	30.5	59.3	55.7	29.4	58.2	79.7	63.9	56.3	77.3	66.6	0.63528	3.55215e-07
AIG1	36.1	35.9	21.2	35.8	36.5	21	49.3	50.3	38.3	43.7	47.9	37.9	0.681388	3.56012e-07
MBD1	13.2	11.3	7.3	11.2	11.1	6.2	18.2	20	13.7	16.8	22	13	0.791064	3.58187e-07
MORN1	1.6	2.9	3.2	1.9	3.9	2.4	0.2	1.1	0.3	0	1.1	0.1	-2.20425	3.5848e-07
GDF11	17.9	22.3	17.3	16.1	21.5	16.9	12.1	12.6	13.4	11.4	11.8	12.4	-0.60517	3.64382e-07
METAP1	68	57.4	39.2	60.1	54.1	42.6	67.2	66.9	78.4	66.1	62.5	74.8	0.474621	3.66169e-07
FGF1	0.9	0	0.3	0.7	0.2	0.3	1.4	0.7	1.3	2.3	0.6	1.2	2.67552	3.66169e-07
MAGI1	21	18.4	14.5	18.3	16.4	15.8	28	21.5	24.6	23.6	21	25	0.708802	3.81846e-07
MED28	15	17.3	12.7	18.8	19.1	14.6	21.1	28	20.4	24.3	30.1	20.3	0.869329	3.85894e-07
KHDRBS1	164.2	185.4	139.3	153.6	167.6	125.2	108.3	116.1	110.8	97.3	103.5	101.9	-0.458455	3.90603e-07
HMMR	89.3	75.5	68.1	79.6	65.7	56.1	36.2	38.4	49.5	31.2	32.3	46.8	-0.844211	3.94886e-07
SNAPC5	93.8	138.1	93.8	109.6	135.6	90.2	72.4	62.3	49.5	70.3	70.9	56.4	-0.532966	3.96584e-07
MTERF2	6	5.1	3.8	5.9	4	3.9	4	3.2	3.5	3.9	2.4	2.8	-1.05205	4.01862e-07
IAH1	34.2	28	30.7	32.7	28.5	27.5	31.3	31.8	34.8	30.5	25.6	30.7	-0.563488	4.16964e-07
NUDT16	25.1	20.9	20.9	22.5	18.8	18.9	14.4	14.5	14	13.7	12.8	12.8	-0.605297	4.1889e-07
MAD2L1BP	40.7	47.1	39.9	40.7	56.6	44.5	23.8	23.8	22.6	26	25.8	22	-0.734379	4.25155e-07
SLC23A2	4.4	3	2.2	4	2.8	2.1	0.9	2	1.1	1.1	1.8	1.3	-1.10959	4.43156e-07
IRAK4	14.7	9	12.6	13.1	8.5	11	5.5	6.5	5.9	5.2	5.8	5.8	-1.04245	4.51775e-07
SP140L	21.5	16.7	12.6	18.3	15.9	10.6	23.9	21.2	26.7	20.2	21.2	24.3	0.793942	4.59595e-07
CDKN2AIPNL	30.4	36	62.7	40.5	45.8	76.1	17.3	14.1	17.5	21.8	15.6	20	-1.54804	4.59595e-07
YME1L1	161.9	145	96.7	139.8	122.9	88.2	204.4	165.9	224.1	181.8	145.1	193.4	0.660137	4.6054e-07
DHDDS	69.8	76.7	72.3	72.9	80.6	78.3	38.5	42.1	41	40.2	48.6	41.9	-0.635342	4.62494e-07
OBSCN	1.7	1.3	1	1.5	1.9	0.9	3.5	2.1	1.6	3	3	2.2	1.26785	4.62939e-07
DHCR7	101.2	64.2	82.4	107.3	84.4	92.8	37.6	57.4	40.8	42.8	65.2	46.6	-0.920065	4.66073e-07
GRTP1	4.1	4	2.9	2.5	6.9	2.2	1.7	1.3	0.8	2	2.1	1.3	-1.97444	4.74404e-07
ACAP2	27.6	30	25.4	24.2	23.1	21.4	16	12.1	15.9	13	10.7	14.8	-0.782181	4.75146e-07
GLE1	46.8	45.5	32	45.8	42.5	34.6	32.6	32.1	32.3	31.7	31.3	32.2	-0.356435	4.77512e-07
RBBP5	27.9	16.3	15.3	26	14.1	14.3	33.4	35.3	42	32.8	30.8	39.3	0.906575	4.77648e-07
NANP	7.9	8.6	6.3	8.1	6.6	5.5	5.4	5	4.9	4.4	4.5	4.6	-0.544562	4.77734e-07
PLA2R1	26.3	22.5	12.7	23.9	22.3	13.5	28.5	36	36	27	35.8	33.4	0.72108	4.83152e-07
TMEM80	2.3	2.9	1.2	2.7	4.6	0.8	2.7	3.5	1.9	1.8	2.1	3	-1.88736	4.90568e-07
CANT1	15.1	19	11.9	16.3	22	16.4	5.1	11.4	7.1	7.4	12.2	7.6	-0.866529	4.94863e-07
DCUN1D3	11.4	8.2	8.5	11.7	7.1	6.5	14.7	15.1	16.9	15.6	14.6	13.7	0.794555	4.99018e-07
M6PR	93.6	69.1	50	89.4	60	54.1	100.1	99.1	107.4	101.3	97.7	107.3	0.710473	5.02628e-07
HOXC4	0.9	0.7	1	1.1	2.1	1.5	0.5	0.4	0.2	0.2	0.3	0.3	-1.73677	5.1534e-07
GTF2H3	74.6	58.3	89.8	62.3	68.2	84.2	32.5	32.4	42.2	31	29.9	37.2	-1.00085	5.28108e-07
IL6ST	129.7	67.3	62.3	114.2	61.2	54.1	152.7	139.1	205	127.4	118.8	185.4	1.13601	5.28108e-07
NEU3	12.6	16.8	14.8	12.2	16.7	13.4	7.4	8.9	9.2	7.2	7.6	8.9	-0.836368	5.2929e-07
DEPDC1	98.8	123.1	74.2	81.1	100	60.2	46	50.1	65.6	38.6	45.7	53.4	-0.768431	5.32432e-07
SLC38A1	393.8	219.4	198	341.7	185.5	180.1	486	468	598.6	429.4	397	531.6	0.945026	5.36551e-07
NGDN	57.6	47.4	29	51.4	47.4	27.7	58.1	55.7	72.4	56.3	52.4	67.7	0.565143	5.46404e-07
ABCB6	40.8	28.3	16.8	44.4	34.8	19.6	53.6	43.2	37.7	62.1	47.8	52.3	0.839095	5.46404e-07
CELSR1	3.9	4.8	2.5	3.8	3.7	2.3	1.5	2	1.5	1.4	2.1	1.4	-0.954048	5.52445e-07
RBMS2	37.7	29.5	27.8	32.8	27.1	25.5	16.5	11.2	17.4	15.1	12.5	16.9	-0.851013	5.60829e-07
TRAPPC2	20.4	15.8	29	22.9	21.2	28.4	10	10.9	10.8	9	8.5	14.1	-1.1436	5.65016e-07
KLF5	146	110.3	93.9	122.6	92.9	79.7	183	162	205	157.7	137.5	181.5	0.675311	5.7544e-07
TM4SF1	325.2	197.3	212.5	342.5	198.8	223.2	441.3	357	409.7	449.4	391.5	435.1	0.774808	5.81332e-07
CCDC50	59.1	58.5	43.2	55.8	53	37.6	37.5	37	43.6	37.9	31.2	37.9	-0.549353	5.83111e-07
CLASP2	40.2	45.4	30.9	38.3	41.2	27.7	26.7	23.3	28.5	26.2	22.1	29	-0.425841	5.85046e-07
CCAR1	102.4	97.4	78	84.6	79.9	78.3	61.3	51.7	67.4	51	42.3	57.4	-0.557151	5.86913e-07
RALGAPA2	2.9	4.9	3.3	3	4.9	3.6	1.8	2.7	1.8	1.8	2.6	2.5	-0.955982	6.06108e-07
MKRN2	31	35.9	25	31.4	33.9	22.4	36.5	38.2	36.1	37.2	38.1	40.3	0.414131	6.13617e-07
NDEL1	64.1	56.4	37.2	60.5	54.4	37.1	59.5	53.2	63.3	63.3	60.3	62.8	0.561677	6.14043e-07
GPS1	4.7	10.3	4.6	5.6	10.7	3.3	8.8	17.7	13.7	15.2	20.4	14.8	1.18895	6.48776e-07
CNN3	312.7	192.2	146.7	276.2	173.2	129.2	114.5	88.6	116.4	102.5	83.8	106.7	-0.950331	6.7106e-07
CPE	48.2	37.7	20.8	47.7	38.2	19.5	56.7	57.1	60.9	57.6	57.6	58.5	0.806494	6.89923e-07
POLR1D	49.7	83.4	39.8	54.2	81.7	42.2	35	35.1	36.4	35.5	33.1	38.7	-0.666	7.19555e-07
TPD52L1	134.6	130.2	92.1	165.9	148.5	100.1	193.3	176.9	149.8	202.6	172.6	167.1	0.555025	7.19968e-07
MAPRE3	4.4	10.8	4.5	7.2	11.6	5.4	3.7	4	2	3.1	3.7	2.6	-1.36522	7.21203e-07
SERF1B	68.4	102.6	86.3	76.9	126	96.3	35.3	52.6	38.4	42.6	58.4	40	-0.969154	7.26193e-07
ZSWIM6	20.8	13.6	11.7	18.4	11.9	11.3	26.3	23.1	26.1	25.3	22	24.6	0.80775	7.29651e-07
E2F5	15.7	18.4	8.5	10.9	13.7	7.8	6.7	5.6	7.5	5.3	6.6	8.1	-0.912986	7.30214e-07
BNIP3L	55.8	25.8	17.1	51	27.1	14.6	67.4	73.3	85.8	67	71	79.1	1.34857	7.36547e-07
TMED10	82.8	66.7	51.7	72	80.1	49.2	81	133.7	87.2	80.3	156.6	83.8	0.74771	7.43652e-07
CA12	39.3	14.5	7.4	38	14.6	8	62.7	74.1	70.8	61	64.9	59.5	1.77929	7.76109e-07
TRUB1	34	28.5	19.1	27	22.3	17.5	47.1	35.7	49.5	37.4	31.4	41	0.758991	7.94227e-07
ZNF226	27.6	30.7	22.6	28.2	31.3	27	39.9	47.6	37.6	36.3	45.3	36.1	0.573727	7.94227e-07
NMRAL2P	9.2	4.4	4.3	10	3.3	4.8	17.3	13.3	13.8	20.2	11	18.4	1.46858	7.94227e-07
PAQR5	1.4	0.8	0.5	1.3	0.7	0.4	2.8	1.3	2	2	1.3	2	1.49677	7.96619e-07
EDEM3	24.3	12.3	9	20.6	9.9	7.9	29.9	29.2	37.6	25.5	24.8	32.6	1.11759	8.00725e-07
SURF2	8.5	13.6	12.3	9.7	22	11.3	5.1	4.8	2.7	5.3	6.4	4	-1.46786	8.15246e-07
UBFD1	55.2	62.5	51.1	58.4	66.6	52	71	75	78	70.6	79.8	78.8	0.467042	8.1977e-07
NDUFV3	29.7	27.6	25.9	29.4	27.7	25.8	17.3	20.1	21.1	18.9	20.9	19.9	-0.543146	8.25643e-07
NELFCD	65.1	91.3	42.8	82.7	91.3	47	95.2	101.8	93.4	92.5	119.2	102	0.576698	8.33624e-07
DLX1	19.5	32	23.1	16.1	33	21.5	11.9	14.8	11.5	10.6	14.3	10.6	-0.926275	8.43019e-07
IQGAP3	16.5	16.4	15.2	19.2	17.5	16.8	7.2	11.2	7.6	10.5	10.7	10.1	-0.697215	8.46886e-07
EFNA1	17.4	14.9	8	20	14.7	8.2	17.7	25.3	20.6	20.2	29.2	20.6	0.747571	8.54611e-07
EIF4HP2	1.8	1.5	0.2	0.8	0.5	1.3	5.6	3.9	3	4.3	3.3	5.4	2.2328	8.67108e-07
JMY	7.9	8.5	8.2	7.2	7.4	6.3	11.9	11.2	13.9	10.4	9.4	12.1	0.64851	8.9427e-07
NEK1	21	21	14.7	17.6	16.9	11.8	12.4	11.9	14.7	9.8	9.5	12.2	-0.620347	9.05332e-07
DCAF11	30	37.8	38.7	34.6	44.8	39	18.8	24.1	17.2	17.3	25.5	19.7	-0.809359	9.2045e-07
WDR77	42.5	46.1	25.3	39.3	46.2	26.2	18.5	27.1	21	19.8	25.9	23.6	-0.621345	9.24618e-07
RAP2C	54.7	45.5	26.3	52.2	37.7	24	22.6	19.4	26.4	22.9	20.8	27.8	-0.842572	9.28227e-07
RLF	26.5	20.1	15.9	22.2	17	13.2	35.5	28.7	43.6	30.4	23.6	36	0.790103	9.32312e-07
GRAMD2B	26.6	33.4	20.3	25.6	28.9	19.5	17.7	12.3	17.1	16.9	11.9	14.8	-0.730406	9.32312e-07
CLSPN	60.4	58.2	52.2	56.1	54.6	46.9	33.5	40.6	44.6	31.9	35.8	40.4	-0.560467	9.37519e-07
RFX7	25.8	18.1	16.5	23	18	13.9	31.1	26.7	35.5	29.5	25.2	35.4	0.71699	9.47998e-07
FAM217B	13.2	20.7	18.9	11.3	18.5	16	7.3	7.6	9.5	7.6	6.2	8.1	-1.10708	9.54073e-07
STXBP3	42.8	47.7	32	35.4	40.2	29.7	29.6	33	31.3	26.6	26.7	26.3	-0.481206	9.74097e-07
ETV6	8.4	6.5	7	8.3	6.6	7	11.1	11.1	11	11.1	10	10.3	0.580259	1.00132e-06
MAML2	9.2	8.1	6.4	8.5	6.7	5.3	12.7	10.8	13.5	11.2	9.3	13	0.699006	1.00494e-06
SMG6	6.3	9.2	5.9	6.7	8.9	6	4.2	5.4	5.4	4.2	4.6	5	-0.635904	1.00494e-06
SEMA3C	157.8	192.6	136.5	146.4	181.1	140.6	210.7	230.8	274.5	191.2	215.1	255.5	0.596434	1.03617e-06
CDKN2AIP	46	19.8	15.7	38.8	19.1	13.8	69.2	50.7	65.2	61	40.3	60.7	1.2354	1.05959e-06
ANOS1	12.3	7.1	5.3	12.7	6.9	5.4	15.2	14.5	18.9	12.6	13.6	15.8	0.966863	1.06262e-06
PPME1	60.5	73.8	41.9	60.6	74.4	41.6	84.7	78.5	85.3	81.9	77.8	79.9	0.564083	1.06265e-06
LNP1	4.8	5.3	4.1	3.9	7	6	2.5	3.3	2.9	2.7	4.9	3.5	-1.22842	1.066e-06
APPBP2	37.4	25	14.7	38	29.1	15.2	48.8	45.4	42.5	43.9	41.6	47.6	0.800163	1.06641e-06
ZNF91	3.6	3.1	4.1	3.2	4.5	3.1	6.3	6.1	5.8	6.4	4.6	3.7	0.903197	1.08049e-06
WDR43	89.7	88.5	69.5	77.4	77.3	62.8	124.2	107	136.5	115.4	91.8	126.4	0.662104	1.09228e-06
CD164	211.9	157	102.7	185.7	136	86.1	254.3	232.5	294.6	228.1	199.8	266.6	0.771354	1.09724e-06
PRPF18	41	47.6	25.5	37.3	42.4	26.8	51.8	53.9	60.6	45.6	46.4	51.4	0.543324	1.13311e-06
RPRD1A	58.7	56.4	36.8	48.9	44.6	32.3	71.2	67.8	87.2	60.7	58	73	0.654081	1.13311e-06
ELOVL6	34.7	45.5	36.8	30.2	38.1	26.7	16.8	16.8	22	19.6	16	19.8	-0.772557	1.1408e-06
CLN6	22.6	37.7	27.9	25.6	47.9	31	8.4	15.5	8.1	12.1	14.3	6.5	-1.12441	1.14274e-06
ADGRA2	3	3.9	1.4	2.9	3.9	1.5	2.5	2.8	2.7	3	2.8	2.8	-1.69589	1.14274e-06
ALG10	15	13.1	13.2	13.7	10.5	9.7	7.1	8	8.8	6.6	6.2	7.9	-0.875365	1.16796e-06
MAP2K6	10.7	8.7	6	9.9	6.4	7.3	12.8	11.4	12.9	12.4	13.9	13	0.710325	1.18712e-06
SASS6	34.1	43.7	28.8	26.7	32.9	23.4	21.2	20.5	23.5	16.1	16.1	18.7	-0.720408	1.18732e-06
TIMP4	6.1	6.2	4.9	6.4	6.5	5.6	8.5	11.8	10.7	8.1	11.3	9.8	0.738336	1.19585e-06
TOPORS	67.7	72.3	52.1	56.2	59.8	41.7	35.1	31.1	48.1	27.7	26.5	35.8	-0.753367	1.19623e-06
CCDC181	0	0	0.1	0	0	0.1	1.2	0.7	0.6	1	0.4	1.3	3.99016	1.20097e-06
MRPL45P2	13.5	9.6	15.6	15	9.9	12.3	14.9	13.9	16	20.5	17.3	16.8	0.653845	1.20097e-06
JAZF1	22.4	11.1	8.2	19.5	11.7	7.9	33.2	23.3	34.4	28.1	22.2	31.7	1.11874	1.20353e-06
ERI2	21	17.3	16.9	18.9	20	12.9	13.4	10.8	13.2	11.5	10.4	10.7	-0.664687	1.212e-06
NCOA7	109.3	91.3	75.8	97.9	83.6	75.2	128.3	125.7	158.4	122.4	113.3	143.3	0.642665	1.21865e-06
ZNF16	8.2	4.4	2.5	8.1	6.1	3.4	8.5	9.4	10.3	10.6	9.2	11.7	1.10964	1.21924e-06
CREB3L4	4.6	2.8	2.4	4.8	4.6	2.4	1	1.9	1	1.6	2.3	1.6	-1.35843	1.25027e-06
PNISR	88.6	82.7	61.8	73	78	53.3	111.8	96.9	124.4	101.5	84.6	108.1	0.570533	1.25667e-06
TUBA1C	246.9	322.3	195.8	284.5	349.3	191.7	80.5	219	97	91.6	236.6	109	-0.817508	1.2653e-06
UBXN2B	20.8	22.2	18.6	20.7	21	17.3	28	26.7	31.6	26.7	25.6	32.4	0.530621	1.26996e-06
BLCAP	31	32.2	31.1	34.1	33.5	33.9	22.1	20.3	19.9	24.4	21.2	21.2	-0.554691	1.27341e-06
FAM149B1	19.1	18.5	12.8	18.5	17.6	12.6	14.6	13	15.5	14.6	12.4	15.8	-0.605474	1.29526e-06
MBNL2	79.1	62.5	59.3	68.1	56.5	53.3	101.2	88.3	122.2	88.9	76.1	105	0.650842	1.30511e-06
SBDSP1	71.4	88.2	44.9	72.8	78.8	42.7	106.5	96	105.2	103.3	93.5	106	0.695691	1.31997e-06
TIGD7	0.6	1	0.8	0.7	1.2	1.1	0.4	0.5	0.4	0.4	0.2	0.8	-2.32641	1.32472e-06
HEATR5A	74.6	64.1	83.5	83	70.4	98.8	39.9	31.2	38.7	46.6	35.6	39.7	-1.0591	1.32619e-06
MBNL1	107.3	36.3	34.9	96.8	31.1	32.5	139.2	132	169.8	141.8	112.4	147.8	1.36693	1.33381e-06
OTUD1	7.6	10.1	9.1	7.8	10	7.9	13.4	11.5	14	14.2	10.9	12.8	0.696787	1.34806e-06
YWHAH	135.1	131.2	100.6	165.5	146	116.5	82.2	83	96.9	82.2	84.5	101.7	-0.58512	1.35452e-06
PSMG1	164	165.8	125.3	147.9	144.8	121.3	92.5	96.9	112.4	95.7	88.4	118.2	-0.527136	1.38084e-06
VGLL4	27.9	24.2	20.2	32.1	23.1	19.6	28.7	36.9	34.2	31.8	36.2	38	0.636681	1.38084e-06
ZFAND4	3.8	4.7	3.6	3.9	4.1	3.4	1.7	1.4	1.9	1.2	2	2.9	-1.13638	1.38953e-06
ATP6V1A	108.8	89.1	102.1	101.2	88.1	100.5	59.2	47.8	67.7	59	48.4	67.7	-0.755419	1.40823e-06
DDX39B	130.7	120.7	201.7	141.3	118.7	198.1	203.7	139.5	135	191.3	161	159.8	-0.572217	1.4151e-06
HSD17B8	2.1	2.2	1.1	2.3	2.3	2.2	0.2	0.2	0.2	0.5	1	0.3	-2.08681	1.42102e-06
TRMO	17.4	16.6	9	15.6	13.6	11.1	23	18	21.3	21.7	17.9	19.7	0.566569	1.42321e-06
EDRF1	29.3	29.1	20.9	25.5	27.5	18.7	52	33	44.8	41	30.6	38.1	0.703946	1.45429e-06
SV2C	0.4	0.3	0.2	0.4	0.3	0.3	0.6	0.8	0.6	0.6	0.5	0.4	1.21012	1.45826e-06
MPZL3	2.3	2	2.6	2.7	1.8	1.6	4.9	3.7	4.6	3.7	4.2	3.7	1.17514	1.47658e-06
NCAPD3	31.3	41.1	27.5	30.6	42.4	22.9	17	19.8	21.4	19.3	22.2	20.5	-0.701662	1.48556e-06
GTF2B	66.3	72.5	59.4	59.5	64.7	54	86.7	83.8	102.5	83.7	72.4	97.4	0.514589	1.49031e-06
RASSF3	36.1	41	44.2	30.4	38	40.7	23.1	21	25.6	19.5	17.9	20.5	-0.819541	1.55151e-06
MRPS17	51.2	67.4	61.4	58.6	73.5	73.2	33.3	36.2	37.3	44.2	40	38.2	-0.669166	1.55727e-06
SELENOI	33.6	49.3	43.8	28.5	41.7	38.9	20.9	20.7	26.2	18.1	17.6	22.6	-0.93733	1.57021e-06
NIPBL	113.5	93	68.9	93.4	74.9	59.8	148.5	119.2	161.1	124.3	98.5	130.4	0.671471	1.58141e-06
TFE3	27.6	26.7	18.3	32.4	33.8	17.7	38.3	38.9	28.7	40.8	41.9	31.9	0.629492	1.5825e-06
CNOT4	19.1	15	13.1	18.9	12.1	12.7	25.5	22.4	26.9	23.8	18.8	25.1	0.655183	1.59778e-06
CNOT8	53.1	64.7	38	46.7	56.4	32.7	72.2	64.6	76.1	70.9	56.3	68	0.592701	1.63203e-06
AHCYL1	131.3	126.3	96.1	120.4	120.5	88.6	79.9	77.3	86.6	73.7	76.3	82.6	-0.388175	1.64545e-06
YAF2	15.8	12.5	10.2	12.8	10.7	9	19.1	16.8	23.3	15.8	15.8	17	0.730821	1.66013e-06
USP31	10.3	10	9	10.1	10.5	8.3	11.2	12.8	12.2	11.6	11.7	13	0.392437	1.68915e-06
BUB1B	137.9	146.4	85.9	124.7	133.5	75.8	76.1	77.5	91.5	65.9	71.8	76.6	-0.492677	1.70628e-06
ARHGEF39	15.3	20.9	13.9	17.4	21.6	14.7	16.3	17.3	13.8	19.9	20.1	12.6	-0.782927	1.72321e-06
TMEM184B	8.1	11.1	7.2	9	13.7	7.5	8.4	17.5	8.7	10.2	19.5	8.7	0.699761	1.72681e-06
ZBTB26	9.7	10.7	5.9	9.1	8.5	5.7	4.8	5.3	6.4	4.3	4.6	5.4	-0.627309	1.72681e-06
PPT1	333.5	250.3	172.6	306.2	226.2	168.8	365.1	323.2	388.1	345.9	300.9	364.5	0.646262	1.74782e-06
C17orf58	9.3	20.6	14.3	9.1	20.9	15.2	5.3	5.7	6.4	5.5	6.9	7.4	-1.11824	1.76541e-06
PSMB8	40.4	76.2	36.1	48.4	83.2	39.8	17.6	30.6	18.7	23.3	36.1	20.3	-1.0085	1.77271e-06
TMBIM4	18.9	21.4	19.2	25.6	21.4	18.8	9.8	11.6	13.4	9.2	13.5	11.6	-0.733413	1.77279e-06
SP110	16.1	9.5	8	15.1	9.6	7.2	23.9	17.1	22.1	19.4	16.8	19	1.05001	1.78958e-06
ARAF	31.9	36.2	31	33.3	35.9	30.8	46.4	45.7	36.7	45.9	43.9	35.4	0.468393	1.79289e-06
CTCF	34	37	28.1	32.6	32.3	27	37.6	39.7	43	37.6	34.5	39.7	0.331367	1.79467e-06
PLOD2	318.5	148	102.7	264.6	125.9	89.6	387.2	354.3	468.6	336.6	289.7	402.6	1.14547	1.80572e-06
TMEM242	8.4	9.1	5.1	7.8	8.5	5.5	12.7	13.1	12.5	11.7	14.3	12.3	0.693101	1.80757e-06
NUDT13	3.7	4	2.9	3.8	3.5	1.9	1.6	1.5	1.4	1	3.2	1.6	-1.34894	1.8081e-06
HMOX1	160.9	104.4	100.3	169.3	113.7	105.3	292.2	237	171.6	317.7	247.1	185.1	1.00435	1.81608e-06
GDPGP1	1.4	2.5	3.9	1.5	2.9	4.2	1.2	1.2	0.9	1	1.1	0.7	-1.76551	1.82067e-06
SRPRA	59.1	69.6	39.5	61.3	76.1	44	74.5	90.2	80.3	77.1	87.3	84	0.548819	1.83696e-06
ING3	42.1	38.2	29.3	42.5	33.4	26.8	29.3	26.4	35.2	29.2	23.5	31.5	-0.550234	1.90937e-06
MTMR3	2.2	3.2	2	2.5	1.3	0.9	3.8	5.1	4.8	3.3	3	3.4	0.609281	1.93213e-06
ARSB	18.9	15.4	12.8	17.5	14.1	12.5	19.9	21.1	22.6	19	18.7	20.6	0.450026	1.93823e-06
ODF2	43.8	47.3	31.9	41.4	55.2	29.7	22.8	31.2	25	24	30.5	22	-0.605979	1.98081e-06
PPP1R3C	33.2	22.5	15	28	21.9	14.3	34	35	40	29.7	34.5	39.1	0.704021	1.9866e-06
PTTG1	365.6	311.4	298.5	318.7	285.1	266	183.6	194.6	226.4	182.3	176.5	223.1	-0.580429	1.9866e-06
MTIF2	70.6	86	84.1	62.3	77.9	76.2	42.7	40	51.8	39	36.2	48.5	-0.827685	2.01661e-06
NFYA	24.3	27.2	21.2	24.2	26.7	20.7	32.7	33.3	32	28.5	29.4	32.9	0.400442	2.07549e-06
ZNF311	1.4	1.4	1.2	1.4	1.6	1.2	0.7	0.6	0.4	0.5	0.5	0.6	-1.12732	2.08012e-06
RMND5A	31	38.2	35.9	28.8	33.8	33.2	59.3	51.8	61.7	54.3	45.9	53.9	0.699384	2.08998e-06
TSC22D3	36.8	33.8	19.6	34.4	31.6	19.7	40.9	45.5	40.1	40.8	40.8	38.4	0.572055	2.0929e-06
ALG3	22.6	34.8	27.2	31.6	36.1	31.1	46.6	51	39.3	46.8	58.7	33.7	0.706173	2.10949e-06
FAM162A	63.9	82.2	58.8	69	87.3	63.1	47.7	52	49.5	45.1	51.4	55.9	-0.459324	2.12539e-06
UBL3	11	12	6.2	8.9	9.7	5.9	14.4	15	17.4	11.6	12.6	15	0.738058	2.16091e-06
NPL	1.4	1.9	0.8	1.3	0.9	1.2	0.2	0	0	0	0.4	0.4	-1.8954	2.20117e-06
LATS1	22.6	19.1	17.8	21.4	16.7	14.9	29.3	25.6	37.5	26.5	23.5	32.7	0.633128	2.2419e-06
KIAA0319L	30.8	37.2	29.3	31.9	32.9	31.2	21.7	22.1	20.5	23.6	18.6	22.9	-0.552604	2.24963e-06
GPD1L	31.2	28.1	22.3	30.7	28	27.1	32.9	33.1	36.1	33.4	32.6	35.7	0.489758	2.25336e-06
SETD2	52.2	52	32.1	45	46.1	30.9	64.8	56.3	72.3	58.4	48.6	64	0.566663	2.25398e-06
GPD2	82.2	77.5	77.4	79.1	68	68.8	42.9	39.7	48.1	43.4	36.9	46.5	-0.846191	2.27318e-06
HIPK1	31.3	21.4	19.3	29.4	20	18.8	37	35.8	40.2	32.6	30.2	38.5	0.694393	2.28666e-06
UTP6	116	102	94.2	118.7	101.9	82.5	53.7	48.4	51.5	60.1	45.9	52.2	-0.797935	2.31297e-06
HSPA9	407.5	412.2	260.9	378.4	370.5	242.4	474.1	423.2	519.2	448.4	375.8	472.9	0.470477	2.34707e-06
PAFAH1B2	59.4	37	35.8	53.9	33	31.4	71.9	71.5	82.5	64.7	60.7	75.7	0.798171	2.39283e-06
TLR10	0.4	0	0	0.4	0	0	0	0	0.2	0.2	0	0.4	2.72514	2.39665e-06
TXNIP	47.9	30.7	28.3	42.8	31.6	25.6	54.4	52.9	50.4	50.4	49.8	47.2	0.601781	2.42116e-06
LSM8	45.3	56.1	40	37.4	51.2	37.5	27.6	25.6	27.4	29	24.5	29.5	-0.816581	2.42355e-06
FRS2	25.3	28.4	23.9	22.7	25.7	23.6	17	16	18.4	15.4	12.9	16.5	-0.714069	2.4319e-06
GPS2	49.9	50.1	42.8	56.3	53.6	43.9	41.2	28.5	30.9	32.9	28.8	29.6	-0.607814	2.43459e-06
CNOT10	31.2	34.6	21.2	30.8	29.1	19.8	17.9	18.5	21	18.5	18.1	18.7	-0.464274	2.45672e-06
DMC1	2.5	1.9	1	1.5	1.1	1.9	0.3	0.4	0.2	0	0.6	0.3	-2.48293	2.45871e-06
SLC16A1	196.1	88.9	63.5	168.7	75.8	56	243.9	233.3	272.4	215	209.1	248.3	1.1938	2.46409e-06
GRPEL2	32.5	28.5	25.5	26.6	25.8	21.6	41.6	36.3	45.3	36.9	33	40	0.554632	2.46409e-06
SH2D4A	84.8	66.7	50.9	72.1	60.5	45.7	96.5	86.5	97.4	83	81.6	85.1	0.589548	2.46701e-06
SLC44A5	1.6	1.5	1.1	1.7	1.6	0.9	0.6	0.9	0.4	0.6	0.7	0.4	-1.00151	2.54102e-06
IFT22	32.2	39.3	28.2	33.8	35.9	29.2	19.4	26.7	21.9	21.2	28	22.7	-0.594536	2.60203e-06
CCDC28A	17	15.8	10.4	16.6	16.9	11.2	19.2	19.7	17.6	18.4	20.3	17	0.546121	2.64466e-06
ENDOD1	26.7	20	14.9	24.4	19.5	14.4	29.9	27.4	30.8	28.5	26.9	28.2	0.553719	2.64652e-06
MKNK1	35.1	35.5	32.4	36.4	34.7	29.5	20.8	17.8	21.3	18.4	17.4	21.8	-0.711938	2.67501e-06
RCC1	104.1	156.8	113	101.1	157.7	112.7	65.8	93	55.3	65.8	97.8	58.2	-0.694622	2.67639e-06
ATIC	198.9	201.2	127.2	200.8	198.5	118.3	125.7	128.8	129.2	125.9	122.2	131.5	-0.356194	2.67639e-06
ADD3	57.4	67.6	50.1	50.6	56.9	45.8	28.8	35.2	41	27.9	25.6	33.7	-0.680137	2.76305e-06
RBFOX2	91.5	108	81.9	86.7	106.8	80.9	61.6	65.5	69.2	58.5	57.7	71	-0.509533	2.82026e-06
STRIP2	7.1	4.4	4.8	7.2	4.5	3.9	3.5	2.1	2	2.2	2.2	2.8	-0.89735	2.82233e-06
SCN1B	0.4	0.2	0.2	0.3	0.2	0.2	0.8	1.2	0.6	1.4	1.2	1.1	2.2709	2.85755e-06
TMEM181	31	33.5	21.6	26.1	30.6	18.1	19.7	19.9	20.5	18.8	16.2	18.7	-0.464965	2.87624e-06
STAT1	102.6	91.1	70.4	92.6	86.5	63.8	76.4	67.6	74.4	78.8	67.1	73.1	-0.473497	2.87695e-06
SNRPF	89.5	140.9	121.9	102	149.3	120	54.8	71.8	54.8	59.4	87.1	61.2	-0.953072	2.89766e-06
GLB1L	8.9	8.4	6.9	8.9	8.3	6.5	3.8	4.8	2.9	4.3	3.9	4.4	-0.892989	2.92665e-06
GABRE	50.5	38.6	26.8	49	36	25.8	57.8	47.5	53.8	57.5	49.5	50.5	0.642545	2.92665e-06
VCAN	0.7	0.4	1.4	1.3	1.1	1.6	3.1	1.8	3.2	3.7	2	3.2	1.51141	2.97508e-06
RPA3	68.3	67.4	70.4	68.7	71.7	61.9	44.8	49.4	49.8	46.1	48.1	52.5	-0.370064	2.98744e-06
MPDU1	116.9	114.4	103.4	116.3	110	98.1	53	84.7	53.4	55.5	86.7	53.2	-0.671901	3.00779e-06
BRD3	9.5	12	12.8	10.8	11.9	12.9	7.1	7.8	6.2	7.2	7.8	6.8	-0.842964	3.01721e-06
MINDY1	3.7	4.2	3.8	4.4	4.8	5.1	1.8	2	1.7	1.4	2.3	2.8	-1.01417	3.05127e-06
RPAP2	26.2	17.1	13.2	19.5	18	11	10.9	11.2	14.9	10.8	11.4	13.5	-0.621255	3.05127e-06
GLIPR1	88.3	58.8	49.4	94.3	59.1	54.1	98.8	115.1	126.4	103	117	130	0.845227	3.05127e-06
CIPC	14.8	13.1	13.6	14.2	15.2	13.4	10.2	8.9	8.6	9	8.5	8.8	-0.598299	3.05127e-06
TUB	35.8	31.3	21.9	36.1	30.8	22.2	16.6	23.2	17.9	16.3	24.9	18.7	-0.560465	3.05617e-06
ZNF106	46.8	24.4	22.7	42.6	25.4	21.3	54.6	52.6	73	49.9	49.1	63.7	0.957324	3.05617e-06
CTNS	8.9	9.8	6.1	10.2	9.3	9.5	3.1	4.8	4.2	3.2	4.6	4.3	-1.11836	3.05617e-06
EPB41L4B	1.6	1.5	1.1	1.6	1.3	0.9	2	2.2	2.4	1.8	2.1	2.2	0.785253	3.05617e-06
KLF9	34.9	20.6	13.6	29.4	18.1	11	40.4	42.1	46.8	38.7	36.6	42.9	1.04859	3.06022e-06
ZNF860	10.8	5.1	5.3	10.4	6	4.3	13.5	13	15.5	11.2	10.9	14.2	1.06981	3.0791e-06
ESS2	2	2.9	3.2	2.7	3.7	1.9	4.5	4.9	5.6	4.9	6	3.3	1.17605	3.128e-06
RNF103	15.4	16	14.8	13.1	16.8	14.7	8.7	7.8	10.3	9.1	5.5	8.3	-0.814611	3.13036e-06
RBBP9	17.8	13.4	15.2	16.6	14.2	14.4	8.2	9.8	10.1	7.1	8.7	11.1	-0.794033	3.14133e-06
DAW1	0.2	0.2	0.6	0.4	0.3	0.4	0.8	0.8	0.9	1.2	0.6	1.9	2.27506	3.19015e-06
RNF115	31.6	34.5	46	30.8	32.2	44.2	20.5	14.8	19.7	19.3	14.4	19	-1.08148	3.20117e-06
MEF2A	38.6	34.4	28.1	35.6	34.1	25.6	24	21.9	25.1	23.1	19.8	24.6	-0.500534	3.21588e-06
ZKSCAN1	19	10.3	10	18.6	9.9	9.6	20	19.3	20.8	23.8	19.2	21.4	0.924522	3.21588e-06
PCDHB15	0.9	0.6	0.3	0.6	1	0.3	1.4	1.1	1.1	1.2	1.5	1.4	1.53107	3.21717e-06
FARSB	86	97.8	86.3	78.7	87.1	77.9	57.5	60.7	63.7	48.7	52.9	57.8	-0.575829	3.23129e-06
SELENOF	287.3	237.6	169.8	276.2	241.7	166.6	290.2	283.4	301.1	288.1	272.9	295.6	0.371171	3.23281e-06
GPR157	10.1	6.8	11	6.5	5.6	11.7	3.2	4.2	3.4	3.1	4.6	3.4	-1.46941	3.28318e-06
NEK7	192.2	186.6	138.6	152	152.3	111.7	287.6	220.9	321.5	238	174.5	272.6	0.743262	3.28574e-06
EIF2B3	58.2	62.8	48.3	53.3	54.8	56.9	32.8	36.8	37.8	35.1	40.1	41.1	-0.612372	3.30173e-06
ADAM10	154.6	172.9	124.7	131.6	146.6	120.3	199	188	247.2	174.8	167.7	221.3	0.534398	3.30173e-06
NUDT3	0.4	0.8	0.5	0.4	0.8	0.5	0.3	0.8	0.3	0.5	0.7	0.2	-0.55107	3.30929e-06
EIF2B1	66.7	82.2	55.6	68.5	76.1	62.6	48.7	48.3	48.5	46.2	48.8	51.3	-0.371486	3.33392e-06
ALPK1	7.2	7.7	6.8	7.9	5.9	5.7	3.9	4.3	3.8	4	4.5	3.9	-0.749463	3.36777e-06
E2F2	4.8	4	3.4	5	5	4.1	2.2	3.5	2	2	2.8	2.3	-1.05209	3.37254e-06
APP	321.9	275.3	189.1	316.3	263.4	178.2	337.3	408.4	339.9	324	403.7	328.6	0.562096	3.45181e-06
CCNG1	143.6	66.2	39.4	114.3	55.2	40.7	186.6	163.4	214.9	143.6	128.2	176.7	1.2775	3.45181e-06
RGS10	11.7	11.2	9.3	9.8	9.5	6.2	6.8	6.2	6.1	4.2	6.7	6.9	-0.718777	3.4841e-06
TSR2	59.7	94.9	55.3	64.3	99.4	51.9	36	44.4	32.2	40.5	43.6	34.6	-0.81591	3.48617e-06
MSH5-SAPCD1	1.6	2	0.8	1.7	1.8	0.8	0.3	0.2	0.1	0.1	0.2	0.4	-2.35109	3.55063e-06
OSBP2	8.9	5.6	4.6	10.7	7.7	5.1	11.4	17.6	9.4	11.7	20.4	10.7	1.09711	3.56115e-06
LAMTOR3	57.3	43.5	28.3	56.1	39.5	24.1	82.6	58.4	80	71.5	52	75.1	0.895226	3.6398e-06
SRPRB	89.6	75.2	82.7	83.1	73	77.3	37.4	33.5	40.2	42.2	32.7	43.7	-0.636532	3.66067e-06
GPR161	4.6	2.4	1.8	4.1	2.9	1.8	4.1	6.9	5.4	4.5	7.4	5.7	1.07192	3.74802e-06
OCIAD1	154.4	171.5	135.3	127.5	155.3	122.4	105.8	115.7	102.8	93.8	102.3	95.7	-0.489361	3.80803e-06
EFNA5	15.9	17.6	31.3	16.7	18.6	28.4	20.2	23.5	21.6	23.1	20.7	22.8	0.884965	3.83039e-06
IQCD	0.7	1.7	0.8	0.5	1.9	1.2	0.5	0.5	0.8	0.4	0.3	0.3	-2.20554	3.90958e-06
PDIA6	162.4	154.3	89.3	160.3	149.6	85.1	162	207.5	176.3	153.4	195.1	172.6	0.460752	3.90958e-06
SRPK1	77.7	94.9	128.1	66	92.2	131.5	39.7	43.1	39.1	34.7	43.3	47.5	-1.15765	3.93374e-06
ZHX1	65.3	59.5	55.5	56.4	52	49	81.2	77.1	105.8	79.2	68.2	98.1	0.63889	3.94412e-06
CPT1A	39.6	40.9	41.2	41.5	39.5	41	24.8	25.2	24.2	25.3	25.1	23.7	-0.646713	4.01584e-06
CCDC25	35	41.2	51.8	31.6	37.1	34.5	24.3	20.6	21.6	21.7	17.9	20.8	-0.906286	4.08457e-06
POLA1	49.8	50.5	44.1	43.8	44.4	37.7	29.6	29.7	36.8	26.3	26.5	32.8	-0.510137	4.08457e-06
TIGAR	32.7	28.9	20.6	28.2	24.5	17.8	32.6	31.8	35.6	31.7	29.6	34.9	0.443744	4.12443e-06
SAE1	180.6	198	131.8	192.1	206.7	140.9	107	102.4	119.6	112.8	107.4	128.9	-0.564574	4.1504e-06
NELL2	32.1	47.2	41.6	27.7	46.7	41.7	21.4	20.8	25.6	21.8	19.8	23.1	-0.97338	4.21109e-06
LYPD1	4.5	4.3	3.4	6	5.1	2.8	3.1	3.8	3.2	4.6	4.8	3.8	-0.88621	4.21109e-06
CREG2	9.2	18.1	12.4	9.7	22.7	18.2	4.1	4.9	6.3	4.7	5.3	7	-1.38935	4.22748e-06
TTC1	141.1	109.5	85.6	118.2	87.8	68.8	180.8	152.2	190.1	156.7	133	159.9	0.635927	4.26914e-06
KLF10	59	41.4	26.7	53.8	40.3	22.9	70	67.6	80.9	66.8	61.7	72.5	0.845634	4.26914e-06
C1orf116	0.3	0.2	0.2	0.4	0.2	0.2	0.8	0.5	1	1	0.5	1	1.61549	4.39547e-06
JUN	16.2	18	13.4	18.2	17.2	14	20.6	20.6	19.7	22.3	19.4	21.1	0.472131	4.4502e-06
CBWD6	40.8	53.5	53.6	58.7	71	34.8	71	66.2	76.3	85.9	94.4	82.3	0.755157	4.48734e-06
DLG3	16.8	34.7	31.3	17.1	33.1	25.9	8.1	10.6	11.1	9.9	11.8	8.1	-1.26504	4.50943e-06
IFI44	138.6	118.2	86.4	125.4	105	75.7	74.6	43.6	56	69.1	36.3	48.9	-0.92938	4.54864e-06
ABHD4	35.5	43.6	35.8	32	47.1	26.6	15.7	18.3	17.5	16.4	21.1	16.5	-0.811032	4.54864e-06
METTL2B	39.1	47.9	41.4	36.4	54.8	42.2	25.7	29.9	31.9	22.3	29.2	28.5	-0.644918	4.5746e-06
KLF7	25.4	21.6	19.8	21.7	19.8	21.9	13.4	14.4	15.2	14.4	14.3	15.9	-0.728521	4.62385e-06
DIS3	55.8	57.5	40.2	50.5	55.2	35	72.3	67.5	94	66.1	59.8	82.2	0.596154	4.63704e-06
COQ9	23.8	34.7	19.5	26	36.8	22	13.8	17.8	13.1	14.2	18.5	14.3	-0.603205	4.63704e-06
PDGFC	69.2	61.7	45.1	62	51.7	37.8	80.2	73.7	86	73.3	66.5	75.5	0.516384	4.64537e-06
YWHAB	244.6	232.1	156.2	229.6	214.3	138.6	289.9	264.9	328.6	264.1	231.3	298.4	0.516922	4.64838e-06
ADIPOR2	134.9	84	62.6	123.3	74.4	57.5	151.9	137.5	166	140	122.9	154.5	0.756831	4.75163e-06
TMEM143	1.2	1.9	1.4	1.1	1.5	2	0.3	0.6	0.6	0.3	0.6	0.1	-1.89059	4.7769e-06
HIPK3	29.2	10.9	8.6	25.5	10.7	8.1	40	34.6	46.2	36.5	29.5	41.8	1.37072	4.81148e-06
YRDC	32.3	31.5	17.9	30.8	29.5	18.5	36	39.8	41.4	36.5	41.2	40.3	0.63699	4.81464e-06
CD46	202.1	166.4	105.2	176.5	145.5	94.2	228.9	215.5	270.6	204.3	183.2	238.7	0.608701	4.82472e-06
KLHL12	27.3	31.7	23.4	27.7	28.4	21.7	15.6	14.8	17.3	16.1	14.5	18.4	-0.635386	4.82472e-06
FAM160A2	6.5	7	5.7	7.4	7.2	5.4	3.5	4.1	2.8	3.5	5	2.8	-0.637157	4.82472e-06
FBXO34	15.2	15.5	11	14	16.8	11	10.2	11.1	10.3	9.7	10.3	10.3	-0.38626	4.99088e-06
IKZF2	9.1	7.5	9.4	8.9	7.5	9.4	3.5	3.2	4.6	3.6	2.8	5.4	-1.0981	4.99835e-06
RIN2	15.5	8.1	7.8	13.6	8.3	7.1	17.3	19.4	18.7	17.3	20	17.6	0.927258	5.00423e-06
AMZ2	44.9	50.4	33.4	36	47.3	33.4	27.2	28.8	32.9	23	26.1	28.3	-0.565495	5.02398e-06
CDRT1	8.9	1.8	3	10.7	3.1	2.8	1	0.9	2.1	0.6	0.5	2	-2.0222	5.09283e-06
ZNF233	0.9	0.6	0.2	0.9	0.4	0.5	1	1	1.4	1.2	1.2	0.9	1.29076	5.10612e-06
MINPP1	31	35.2	22.3	27.4	33.4	19.7	40.2	37.5	44.7	35.8	35.5	41.4	0.485741	5.13479e-06
SLC22A4	6.2	3.5	2.3	5.4	3.3	3.2	2	2.4	1.4	2	1.7	2.3	-1.01601	5.16914e-06
BIRC5	76.8	83.9	71.6	87.8	100.3	84.5	41.3	51.7	36.8	51.1	58.3	49.5	-0.775134	5.17784e-06
TRAIP	8.8	15.3	7.8	10.3	15.6	6.4	3.2	3.2	3.6	3	7.3	3	-1.09271	5.20377e-06
PCDHB13	2.2	1.4	1.1	2.4	1.4	0.8	3.2	2.8	3.2	2.6	2.6	2.2	1.00749	5.25564e-06
BNIP1	28.7	37.3	16.2	29.2	33.3	20.8	36.5	37.6	37.8	35.5	35.3	34.5	0.544795	5.26199e-06
ACAT1	52.8	51.9	34.2	53.4	48.6	30.6	27.7	29.4	31.3	27.5	26.1	30.6	-0.498353	5.29114e-06
GCC2	31.4	30.9	25.2	25.3	23.2	21.5	38.3	43.1	53.8	35.5	31	43.9	0.627871	5.29114e-06
INPP4A	5.2	5.1	2.8	4.7	4.5	2.7	2.5	2.9	2.2	2.3	2.3	2.3	-0.726601	5.43286e-06
AHSA2P	26.8	26.4	15.9	25.2	23.5	15.8	14.8	12.9	13.4	12.7	11.3	12.1	-0.690902	5.43353e-06
PAFAH1B1	90.1	94	67.9	92.2	109.2	71.6	68.5	58.3	72	64.5	52.2	68.7	-0.515688	5.50729e-06
SKA3	22.2	18.8	16.2	17.2	17.5	11.9	23.5	24	25.4	22.1	21.1	22.6	0.419901	5.60323e-06
TASP1	7.8	10.9	11	9	12.7	10.2	6.8	6.8	5.6	5.1	6.1	5.7	-0.93101	5.63538e-06
GPR137B	1.7	1.9	0.8	1.6	1.4	0.9	2.6	3.1	3	1.8	2.6	3.2	0.932458	5.65798e-06
FNBP1	12.8	10.2	8	11.5	9.5	7	14.5	11.3	16.4	16.5	11.7	17.3	0.894898	5.68273e-06
WAC	111.1	80.2	65.6	105	66.1	58.3	122.8	108.5	137.2	112.2	100.2	121.5	0.684316	5.69872e-06
LCLAT1	22.4	12.1	11	20.4	12.8	9.9	28	26.5	32.9	27.4	23.3	29.7	0.984066	5.69872e-06
TMEM116	10.8	8	15	12.3	7.8	8.8	3.4	2.7	4.7	3.2	4.2	3.9	-1.07512	5.72793e-06
ZNF331	21.9	14.1	9.3	21.3	13.3	9.2	28.7	28.1	35.4	27.8	23.6	32.9	0.948401	5.74564e-06
DDX50P1	0.1	0	0	0.1	0.2	0.1	0.7	0.4	0.5	1	0.4	0.5	2.0446	5.76751e-06
BTN2A1	32.2	34.4	28.7	41.7	36	41.2	55.1	39.2	48.6	68.5	60.8	70.6	0.749202	5.8184e-06
CPEB3	1.7	1.6	1.6	1.7	1.6	1.2	3.2	2.3	3.1	2.8	2	2.8	0.790207	5.8878e-06
GRHPR	22.9	38.4	24.3	28.6	44.8	24.7	14.8	19.9	12.5	18.8	20.3	12.5	-0.899897	5.92175e-06
TTC3P1	1.3	1.6	1.4	1.1	1.2	1.2	2.4	2.2	2.4	2.3	1.6	2.4	0.964602	5.92263e-06
SUMF2	97.1	98.4	60.6	123.9	109.1	70.1	51.3	70.1	57.5	57.2	79.9	60.3	-0.621674	5.93692e-06
CSRNP1	5.7	4.5	3.1	6.2	4.8	3.2	7.3	11.5	7	8.2	11.3	6.9	0.983063	5.94623e-06
METTL16	32	31.3	30.5	31.7	29.8	32.4	61.4	55.2	56.6	57.9	52.5	56	0.847286	5.95718e-06
FBXO4	24.1	17.2	12.6	19.6	16	11	7.3	8.3	10.2	8.2	6.2	9.6	-0.908259	6.05669e-06
BTN2A2	6.6	7.5	4.8	7.7	7.9	4.3	4.4	4.9	4.3	3.8	5.5	4.3	-0.70499	6.05669e-06
CDCA7	22.7	27.4	11.8	21.6	26.9	12.8	11.4	12.1	12.1	10.6	12.6	11.3	-0.744284	6.11938e-06
ZMYM4	34.6	34.1	25.9	33.3	31.5	23.2	22.5	19.8	25.1	21.8	17	24.3	-0.635874	6.16546e-06
RANGRF	9.2	10.1	7.3	9.5	13	7.5	3.6	4.5	3.9	5	4.4	2.3	-1.0814	6.23535e-06
RPA1	117.9	111.9	81.5	117.7	112.6	77.8	112.8	119.1	126.6	108	115.7	124.8	0.255059	6.23535e-06
ATG9A	34.6	36.1	26.7	32.3	36.6	27.6	42.4	61.1	53.5	43.1	63.4	46.7	0.575724	6.26203e-06
ERMARD	12.8	12.9	21.9	12.4	10.9	17.5	7.5	4.8	8	7.6	6.8	5.6	-1.12564	6.35855e-06
HBP1	51.8	34	32.5	46.9	32.4	31	66.6	56	79.3	64.5	51.8	64.2	0.694811	6.36672e-06
AP5Z1	1.9	2.6	1.3	1.5	3.3	1.3	2.1	3.8	1.9	3.1	4.5	1.9	1.37062	6.37762e-06
ASF1A	52.6	39.2	22.5	46.1	35.6	20.3	71.3	55.9	72	64.4	47.7	64.9	0.868018	6.41013e-06
RSRC2	82	75.7	51.7	79.2	66.1	45.9	105.7	102.8	122.2	94.4	84.3	104.9	0.555114	6.45087e-06
PMS2P6	0	0	0	0	0	0	0	0	0	0	0	0	-1.08418	6.4634e-06
ATP5MC2	374.1	446	343.7	423.9	467.8	361.1	247.7	542.7	260.4	260.7	540.3	252.7	0.656819	6.6311e-06
PIBF1	25.1	23.5	12.5	22.1	17.8	9.8	26.3	29.8	30.3	23.5	25.3	25.3	0.703143	6.7532e-06
PDZD2	6.4	4.5	3.3	4.7	3.4	2.6	11.4	7	8.8	10.3	7.5	8.8	1.29873	6.78064e-06
FAM83A	2.6	2.5	2.1	2.7	2.4	2.6	3.9	5.6	3.6	3.4	5.9	4.2	0.993364	6.91991e-06
DDI2	27.8	33.2	32.6	24.5	29.9	28.4	19.3	16	20.5	16.4	13.7	19.2	-0.732483	6.96143e-06
UBA2	139.8	177.2	92.6	127.8	159.6	89.4	58.2	58.8	73.7	58.2	60.3	74.5	-0.816676	6.96143e-06
TRIM38	6.2	7.5	5.7	5.5	6.3	5.8	4.5	4.8	4.8	4	3.6	4.1	-0.573186	6.96143e-06
HYI	2.1	1.7	1.2	3.6	1.2	0.7	2.1	1.7	0.9	2.5	2.2	2.1	0.961709	7.01091e-06
MPP3	6.8	6.9	4.1	6.1	8.5	4	11.9	12.7	10.5	10.3	9.5	9.6	0.734468	7.01091e-06
LRIT3	0	0.2	0	0.1	0	0	0.6	0.2	0.3	0.6	0.4	0.3	2.8985	7.01091e-06
TBC1D1	14.4	15.3	11.4	14.7	17.4	9.9	7.8	9	7	6.5	9.4	9.9	-0.865364	7.01091e-06
LPGAT1	62.1	61.7	49.1	55.3	52.5	41.3	72.3	73.6	85.9	62.6	64.5	77.7	0.440633	7.02291e-06
CNTNAP1	9	7	4	10.7	7.7	4.1	4.1	2.9	2.6	3.5	3.6	3.1	-1.13891	7.1561e-06
TFIP11	24.9	24.6	15.1	24.4	18.5	17.1	25.6	29.1	21.5	23	26.8	25	0.561523	7.1665e-06
MOCOS	22	12.2	13.7	22.3	12.2	14.1	8.7	6.8	9	8.4	7.7	11.1	-1.01042	7.18065e-06
SCG5	35.8	49.9	39.3	35	48.5	37.8	64.9	61.8	59.2	60.2	60.2	63.2	0.63853	7.22098e-06
B9D1	7	12.4	7.8	7.9	11.7	8.9	2	7.3	2.1	2.2	5.4	2.7	-1.46281	7.22098e-06
VPS33B	4.7	3.4	3.3	4.4	4.9	4.5	3.5	3.2	3.1	4.4	3.5	2.7	-0.812363	7.31518e-06
ATXN3	34.9	29.5	37.8	28.5	27.2	38.1	19	19.5	24.5	16.2	18.2	21.4	-0.937267	7.32409e-06
TMEM19	22.7	18.9	20.5	23.3	21.5	16.3	26.4	22.6	25.7	22.8	21.7	29.2	0.645624	7.48157e-06
RCC2	95.6	149.8	161.8	112	181.2	196.3	43.7	78.8	40.7	53	95.9	46.8	-1.35404	7.75766e-06
RDH10	39.5	47.9	30.5	35.8	43.2	33.1	27.1	24.1	31.6	27.4	22.8	28	-0.561921	7.75766e-06
NAMPT	134.8	98.9	74.3	123.9	90.9	63.4	162	139.3	190.4	134.1	120.7	178.6	0.717683	7.86526e-06
URGCP	20.2	11.5	10.8	15.7	10.5	8.4	16.4	19.6	20.5	12.1	16.7	19.4	0.791748	7.87842e-06
LRRC8D	75.3	31.7	23.2	66.3	27.5	21.1	100.5	85.5	103.1	92.5	77.8	97.8	1.26337	7.93415e-06
TMEM42	6.1	10.7	4.8	7.7	9.3	4.3	2.6	2.8	3.5	2.4	4.2	2.2	-1.15599	8.01709e-06
MRPS27	117.8	112.8	83.5	118	112.2	82.2	221.3	124.6	124.1	126.8	123.3	127.9	0.322981	8.01709e-06
CA9	1.9	1.8	0.5	2.5	3.2	0.3	2.6	6.5	2.8	2.7	7.2	2.9	1.81954	8.01709e-06
CTTNBP2NL	34.1	26.9	21.3	32.1	23.3	21.5	43.2	41.8	50.1	34.7	40.3	43.2	0.684785	8.05266e-06
SLC25A20	25	21.6	19.3	23.8	23.6	17.3	15	14.3	14.5	15.9	13.1	15.8	-0.521094	8.08454e-06
ELF4	18.7	15.4	10	16.6	16.1	10.5	20.7	23.4	20	17.8	23.5	19.4	0.560278	8.085e-06
KBTBD11	0.1	0	0	0	0	0	0.2	0.2	0.2	0.2	0.2	0.2	2.48865	8.10304e-06
ZNF408	3.9	4.1	3.5	3.1	5.3	2.8	4.8	7.2	5.3	4.2	9.4	7.2	1.06841	8.10535e-06
NAPG	31.4	24.4	22.5	28.7	24.1	19.4	43.8	34.6	45.7	37.6	29.8	41	0.637032	8.17979e-06
COA3	31	31.7	21.7	31.7	36.3	27.3	17.1	19.5	17.5	19.3	21.6	16.1	-0.594174	8.18642e-06
ATP10D	14.6	7.2	12.3	17	6.4	11.3	27.7	22	29.1	26.6	25.3	25.5	1.14872	8.18642e-06
USP46	11.4	12.5	9.5	9.6	11.4	8.8	14.8	14.9	17.1	12.5	11.8	14.7	0.532012	8.2933e-06
MBIP	28.2	25.1	15.5	22.2	21.8	16.7	37.6	29	31.9	28.8	26.1	32.4	0.576424	8.30762e-06
CDCA3	33.7	43.3	23	33.6	47.4	25.5	19.1	22.9	17.3	19.6	24.8	17.4	-0.64659	8.44785e-06
DUSP19	2.4	2.3	2.6	2.5	2.9	2	3.7	4.5	3.7	4	3.7	4.1	0.760968	8.44785e-06
ACYP1	33.3	29.8	37.9	31	33.5	41.8	15.3	18.9	20	20.9	16.5	20.1	-1.01686	8.46081e-06
FLI1	5.4	4.7	3.3	4.3	3.7	3	8.3	6.1	8.6	7	5.6	6.8	0.822571	8.47178e-06
NCOA6	15.2	15.4	12.2	14.1	14.9	11.1	18.9	18.7	16.6	18.5	16.7	18.2	0.393516	8.49158e-06
GPT2	6.4	7.9	4.7	5.4	8.7	5.5	7.9	10.9	7.3	10	12.9	8.7	0.64521	8.54725e-06
TGFBRAP1	8.8	9.8	6.3	8.9	9.8	6.2	4.3	6.3	4.9	4.1	6.2	5.8	-0.612186	8.66177e-06
PCIF1	4.5	7.1	4.7	4.8	8.9	3.8	7.9	11.7	7.2	7.9	12.5	6.2	0.948206	8.70922e-06
A2M	257.9	200.7	172	246.3	209	173.7	133.4	94.8	110.8	134.5	97.3	106.8	-1.01422	8.80163e-06
PNKP	9.2	11.5	5.3	10.6	17.5	7	11.6	18.2	11.3	13.9	18.1	11.7	0.865997	8.97568e-06
NME8	0	0.3	0	0	0	0	0.2	1	0.3	0.4	0.9	0	3.93359	8.98574e-06
HIF1A	474.8	222.9	134	425	192.7	121	518.2	478.8	604.6	486.9	434.9	547.9	1.05692	9.10591e-06
DZIP3	7.5	8.1	7.5	7.7	6.2	6.1	3.8	3.9	5.4	4.1	3.1	3.9	-0.813205	9.11197e-06
PMF1-BGLAP	59.6	83	62.4	72	91.7	82.8	49.3	58.9	44.2	58.4	56.8	51.4	-0.598741	9.29028e-06
TM2D1	27.6	42.8	27.3	24.2	37	20.7	16.7	19.7	23.7	17.2	16.8	22.7	-0.615029	9.29028e-06
GIGYF2	50.1	37.7	63.4	44.5	35	58.7	26.3	25.9	33.7	22.5	23.4	28.1	-1.12695	9.30436e-06
MPLKIP	25.2	31	21.2	26.3	30.5	22.5	15.7	19.3	16.6	15.7	19.8	15.8	-0.563406	9.40896e-06
CD59	667	351.7	286.4	692.1	338.6	282	729.4	665.6	729.2	732.4	662.1	737.1	0.942158	9.47342e-06
RAB11A	144.9	158.7	151.4	151.4	180.6	138	101.1	96.9	104.9	99.6	103.6	117	-0.532449	9.50031e-06
CELF2	5.1	4.6	4.5	5.3	3.7	4.5	7.9	5.9	7.2	6.7	6.6	6.9	0.672144	9.5073e-06
OSTF1	13.5	18.5	12.9	17	17.6	11.5	8.7	12.4	10.1	11.9	10.5	10.7	-0.545206	9.5073e-06
AGMAT	9.1	13.1	22.4	8.8	13.2	19.6	6.6	6	6.1	6.1	5.9	6.4	-1.27996	9.53501e-06
ETS2	141.1	147.9	118	132.5	142.7	103.7	102.6	110.9	108.6	94	101.9	106.4	-0.259921	9.58224e-06
SMIM19	16	14.8	8	15.4	10.1	8.6	7.4	4.7	6.7	5.3	6.8	4.8	-0.977914	9.67498e-06
AUH	4.9	11.2	6.4	4.5	10.8	6.1	15.6	11.3	12.5	13.6	10.1	12.5	0.909298	9.67998e-06
TMEM268	12	9.3	8.8	10.2	12.2	8.6	14.5	14.5	14.5	13.1	14.9	11.5	0.526496	9.74019e-06
ZBED1	10.6	20.4	11.9	10.8	18.8	12.7	7.4	6.4	6	8.7	7.9	4.5	-0.95086	9.77427e-06
GADD45A	88	63.1	48.6	92	69.7	47.2	155.2	93	137.4	149.6	94.5	144.1	1.00601	9.96659e-06
RAB27B	8.5	7.4	5.8	6.9	7.3	7.5	10.5	8.9	10.9	8.1	9.8	9.8	0.520465	1.00158e-05
PCDHB14	2.4	1.2	1.3	2.2	1.1	1.2	3.1	2.8	3.7	3.5	2.6	3	1.06974	1.00203e-05
ABCD4	8.5	8.7	7.8	8.3	9.9	8.3	10.4	11	9	10	13.7	9.7	0.66147	1.01738e-05
AACS	8.4	10	5.2	9	10.4	4.5	3.4	4.8	3.6	4	5.7	3.9	-0.786822	1.02204e-05
TPT1	657.7	559.3	378.6	600	509	335.7	653.7	666.6	749.7	580.2	623.7	672.7	0.483171	1.03035e-05
KCNJ12	0.2	0.2	0.2	0.2	0.3	0.2	0.4	1.2	0.5	0.4	1.5	0.7	1.77676	1.03318e-05
NECAP1	52.3	130.2	123.9	61.3	138.5	137.3	28.1	43.6	35.9	32.1	44.3	36.3	-1.26472	1.03767e-05
PHAX	152.6	144.2	107.2	138.2	125.6	93.3	225.5	163.3	233.8	209	148.4	210.4	0.749115	1.04718e-05
ANO10	49.4	25.6	18.2	49.5	25.9	18.7	60.3	57.3	63.7	55.9	49.7	64.7	1.05663	1.04764e-05
ANKLE2	65.5	46.9	36.7	66.6	49.3	37	70.6	82.6	68.5	72.2	83.9	74.2	0.603899	1.05437e-05
CYP27C1	2.4	1.2	0.9	2.1	1.7	1.1	3.2	4.2	2.8	3.6	4.9	2.7	1.12735	1.05515e-05
CCL28	3.2	4.2	4	3.3	4.1	3.9	1.4	1.3	2.1	1.7	2.1	1.5	-1.06114	1.06138e-05
TACC3	78.7	71.1	36.6	84	79.1	41.1	36.9	45.1	37.8	37.2	40.7	37.1	-0.634455	1.07718e-05
ABCC5	18.5	24.6	22	17.3	25.4	19	14.6	14.5	14	13.8	13.6	15	-0.685828	1.08726e-05
MFAP1	94.7	97.3	75.9	87.6	92.4	69.4	104.2	120.3	107.6	92.7	114	103	0.32177	1.0902e-05
RPF1	56.8	72.5	41.7	50.4	68.6	39.8	77.5	75	82.4	69.8	69.9	81.6	0.51602	1.09437e-05
CLCN4	3.4	3.6	3.9	2.9	4.5	3.3	5.1	5.8	5.5	4.8	5.1	4.9	0.682982	1.10279e-05
CATSPER2P1	1.6	0.9	0.6	1.6	1.1	1.5	0.4	0.5	0.7	0.3	0.2	0.3	-1.6146	1.10622e-05
RDM1	1.1	2.3	0.5	1.3	1.2	1.4	0	0	0	0	0.3	0	-3.16978	1.12855e-05
TMEM130	1.1	2.4	1.4	1.5	2.2	1.5	0.2	0.6	0.6	0.2	0.7	0	-1.86684	1.14131e-05
CALU	757.9	454.2	339.3	648.5	381.2	295.7	262.1	251	321.4	223	215.9	280.4	-0.843466	1.14481e-05
GALNT2	126	128.6	101.5	154.6	148.1	114	65.3	88.6	57.2	78.2	98.7	72.6	-0.625039	1.1451e-05
LRRC42	53.8	40.1	29	53.4	42.7	33.3	58.4	51.2	65.4	59.3	55.7	59.8	0.573265	1.15854e-05
RGL1	9.8	21	13.9	8.9	20.5	12.9	6.9	7.7	6.9	6.1	7.6	6.9	-1.02784	1.159e-05
TTL	73.4	68.5	60.3	67.8	69	54.6	47.1	45.5	58.4	44.8	43.4	51.3	-0.444115	1.17233e-05
ZDHHC20	60	20.3	33.5	54.7	18.8	32.9	86.7	79.7	99.3	78.9	70.8	86.6	1.20714	1.19901e-05
TM9SF2	114	108.3	75.4	104.9	95.7	68.4	119.6	120	141.2	109.6	107.7	128.1	0.40564	1.20951e-05
DST	52.2	41.5	33.5	46.6	35.9	30.8	72.7	52.7	77.3	68.5	48.5	69.6	0.777805	1.21687e-05
RETSAT	32.5	18	17.4	33.9	21.8	15.5	13.6	15.2	10.8	15.2	15.8	12.7	-0.804102	1.23193e-05
CREB1	19.9	20.9	15.8	17.4	16.8	14.1	13.6	13.8	15.8	12.4	10.9	15.3	-0.492516	1.25463e-05
ARFGAP3	41.1	31.4	18.1	35.4	28.7	16.2	46.3	42.7	53.3	43.1	42.3	47.1	0.742557	1.27022e-05
ZRANB3	8.2	7.8	5.1	8.4	6.8	6.2	4.3	4.6	4.2	4	5.4	3.2	-0.805112	1.27766e-05
LAPTM4B	123	143.8	83.4	114.1	133.4	77.8	144.8	149.8	144.7	137.1	136.5	134.6	0.469867	1.29335e-05
PPIL2	11.7	13.4	12.8	12	14.5	12.4	4.8	10.2	6.7	5.8	10.7	7.8	-0.840661	1.29365e-05
EEF1AKMT2	30.4	33.5	27.1	28.7	30	24	20	14.2	21	19.4	15.3	20.4	-0.585527	1.30365e-05
IL18	145.8	99.8	90.1	117.7	82	76.7	182.2	145.3	200.3	155.5	122.8	187.5	0.771767	1.30365e-05
MIS12	60.7	42.7	29	54.4	36.2	26.5	31.4	27.8	34.8	27.7	26.5	30.6	-0.580091	1.3057e-05
HMGCL	11.2	9.6	7.3	13.5	12.5	7.7	3.7	5.5	3.8	4.8	6.4	4.7	-0.950089	1.30869e-05
FSTL1	703.2	438.7	309.3	659.8	422.6	299.5	782.5	712.8	842.9	746.2	725.5	789.9	0.767556	1.30883e-05
FUCA2	132	129.7	84.8	123.5	117.1	83.5	166.3	138.1	174.5	160.9	128.2	172.6	0.515374	1.31445e-05
GPM6B	4.4	3.3	2.9	3.6	3.2	2	4.6	4.9	5.7	4.3	4.6	5.5	0.896095	1.31581e-05
ZNF146	199.1	158.9	134.6	175.8	141.7	120.3	196.5	196.7	242.9	183.1	181	223.6	0.527849	1.35258e-05
SDHAF2	107.2	102.9	108.6	114.6	118.1	103.1	63.6	60.8	56.4	62.9	63.2	68.2	-0.655659	1.37385e-05
LSM7	18.7	43.4	29.6	23.6	53.9	31.1	11.3	23.9	9.1	10.4	24.9	13.3	-1.24512	1.37514e-05
PRR11	126.9	97	98.3	113.4	82.2	79.2	63.2	68.5	78.3	62.5	55.5	67.9	-0.641026	1.3811e-05
NUDCD2	15.8	17.2	7.6	12.4	13.8	7.3	16.5	21.4	20.9	15.9	24.1	17.6	0.715145	1.38833e-05
NBPF1	14	10.8	9.3	13.8	11.5	8.6	5.9	6.3	5.8	7.3	6.4	6.2	-0.580107	1.38865e-05
GATD1	4.4	6.2	6.5	5.3	6.6	6.7	1.9	3.8	1.1	2.2	4.2	1.4	-1.41367	1.39774e-05
FMNL2	30.2	25.4	18.1	26.3	23.9	15.9	35.9	29.4	37.7	31.4	27.6	34.2	0.555762	1.40172e-05
MED14	24.7	25.9	18.1	20	22.9	18.8	16.8	12.6	15.6	17	11.4	16.4	-0.503191	1.40448e-05
INO80E	41.9	45.9	33.5	41.7	52.6	44.2	18.5	31.8	19.4	26.2	32.6	21.1	-0.594639	1.42485e-05
SRP19	137.4	136.5	86.4	128.4	133.6	70.7	94.9	92.2	107.9	93.2	77.6	88.9	-0.356835	1.43111e-05
THG1L	19.5	19.7	11.4	22.5	18.7	12.5	24.2	33.6	25.4	21.7	31.3	23.9	0.603826	1.44231e-05
PIGP	17.9	19	13.8	18.7	16.7	12	13.8	9.4	9.7	8.8	7.1	9.2	-0.747209	1.44253e-05
PIK3R4	25	23.2	18.2	23.6	20.3	18.1	32	27.6	37.6	29.8	25.9	34.8	0.719444	1.44254e-05
EGR1	3.2	2	3.3	3.7	2.4	3.4	0.9	1.4	1.9	1.1	1.1	1.3	-1.20184	1.46265e-05
SLC35C1	8	8.4	6.6	9.5	9.7	5.8	3.4	5.9	3.1	3.7	5.9	3.7	-0.849525	1.46639e-05
NRP2	6.3	6.1	3.5	5.1	5.8	3.7	5.9	7.8	7.7	6.6	9.6	9.3	0.7483	1.48496e-05
ECM2	0.8	0.2	0	0.6	0.1	0	2.1	1.4	2.6	1.9	1	1.8	2.61242	1.49774e-05
LUC7L3	203.1	157.1	127	157	133.9	101.7	227.4	218.5	288.2	185.6	166.9	216.1	0.674352	1.50134e-05
DUS2	9.8	14.4	15.6	11	16.4	17.5	5.5	6.7	4.1	6	7.1	5.7	-1.23249	1.51879e-05
PRELID3B	195.7	194.5	169.4	165.3	164.1	141.3	258.3	236.8	279.3	227.4	196.7	240	0.486571	1.52224e-05
BUD23	128.8	220.8	190.2	145.5	271.8	214.5	89.3	119.6	78.3	96.6	136.3	86.6	-0.789824	1.52224e-05
ZKSCAN2	5.4	5.4	4.2	5.3	4.9	3.7	6.4	6.2	8.1	5.9	5.2	7.3	0.550276	1.52754e-05
UHMK1	97.1	59.4	55.7	82.6	52.4	46.5	121.9	98	134.9	101	80.7	116	0.761723	1.53024e-05
SEL1L	34	20.8	18.8	29.3	17.4	16.9	39	34.9	50	35.1	31.7	44.9	0.760757	1.53899e-05
FAM177A1	34.2	18.2	12.3	35.7	14	8.6	41.5	39.2	52.4	40.7	33.5	48.1	1.21904	1.54868e-05
SCD5	1.8	0.9	0.7	2.1	0.8	0.5	3.1	4.8	3.7	3.2	5.3	3.2	1.62669	1.55285e-05
BID	4.5	6	5.5	5.5	6.6	3.1	6.6	8.9	6	6.7	8.7	5.7	0.882856	1.5536e-05
GPR141	3.4	9.9	12.6	3.9	11.6	9.2	2.2	1.2	3.4	2	1.8	2.6	-1.98367	1.5536e-05
KIT	0.1	0.4	0.3	0.2	0.4	0.7	0	0.1	0	0	0	0	-3.18837	1.56099e-05
FAM168B	84.6	82.7	70.6	80.7	80	66	92.7	95.3	95	88.1	91.2	95.4	0.282237	1.56802e-05
ARL10	11	13.2	7.2	10	14.8	11.3	5.2	16.9	6.1	5	12.7	5.9	-0.911434	1.62599e-05
ECD	40.9	41.4	30	39.9	42.2	28.8	52	44.3	53.1	48.9	40.7	52.6	0.435786	1.64209e-05
SFRP2	0	0.3	0.2	0.4	0.2	0.4	0.4	1.2	0.7	0.8	1.5	0.8	2.1667	1.65311e-05
KCTD10	43.8	34.7	29.4	45.2	38.4	31.6	46	51.4	46.2	51.1	54.5	49.7	0.532415	1.66878e-05
ZNF35	24.6	11.9	6	20.6	9.3	5.9	30.1	25.8	34	30.1	28.7	34.1	1.28261	1.69233e-05
GAS8	5.6	7.9	3.6	7.8	7.7	5.3	2.8	3.8	3.1	3.4	4.3	3.4	-0.891366	1.70407e-05
MAPK1IP1L	58.5	62.3	53.1	50.2	59.9	51.1	41.4	41.8	43.4	36.4	39.7	39.9	-0.444745	1.71252e-05
ZNF227	30.3	16.4	17.3	29.2	18.1	18.3	37.6	30.8	36.8	33.7	30.7	34.9	0.768376	1.73261e-05
HACL1	25.1	27.9	15.7	22.7	28.3	16.5	14.8	13.6	10.7	12.4	13.9	14.4	-0.829644	1.73261e-05
MAGEA11	11.5	13.9	8.7	11.7	15.1	10	5.7	8.5	4.3	5.7	8.1	4.9	-0.902255	1.74668e-05
ANP32E	252.6	264.4	309.8	200.5	202.7	247.5	137.2	134.8	168.3	110.3	106.4	131.5	-0.937924	1.74828e-05
CACNB4	25.7	17	13.2	20.3	14.6	10.2	29.6	26.7	35.3	24.4	22.1	29.1	0.824095	1.75961e-05
ATG16L2	1.3	2.4	1.5	2	3.3	1.4	1.1	1.2	1.1	0.7	2.4	1.5	-1.38866	1.76193e-05
RFC1	63.9	52.6	37.1	53.1	43.2	37.9	62.6	64.2	77.9	52.8	53.1	64.4	0.569222	1.77059e-05
PRSS12	16.1	17.8	13.7	17.7	17.6	13	22.1	22.4	21.2	24	24.4	21.9	0.476785	1.78831e-05
CCNY	26	26.4	23	24.6	27	22.4	16.7	17.9	18.7	17.4	18.3	17.5	-0.369718	1.78997e-05
HNRNPDL	492	618.4	372.9	455.8	539.8	326.9	363.6	360.5	363.6	326.1	315.4	341.4	-0.400459	1.78997e-05
EYA4	62.9	37.6	36.8	53	36.1	33.4	72.1	58.8	82.6	60.9	55	73.8	0.812871	1.79399e-05
PPP1R15B	139.6	119.7	94.4	123.6	109.1	85.4	81.5	66.9	88	75.4	62.4	78.4	-0.511049	1.82486e-05
PKD1P5	0.2	0	0	0	0.8	0.2	0	0	0	0	0.4	0	1.22378	1.82615e-05
DIRC3	0.2	0.5	0.3	0.3	0.3	0.5	1.3	0.9	1.4	1.4	0.9	0.6	1.14748	1.84874e-05
ABHD14B	10.3	14.9	8.5	12.1	12.3	7.7	4.8	7.4	2.5	3.9	7.6	4	-1.16033	1.84874e-05
KRT75	1.3	3.1	1.6	1	3.7	2.3	0.6	1	0.5	0.6	1	0.4	-1.64638	1.84928e-05
PPP1R3B	6.6	4.6	4.3	6.3	4	3.6	8.8	7	8	7.9	7.8	7.8	0.631482	1.87784e-05
TRAPPC9	2.5	2.6	5.3	3.2	4.8	3.5	1.2	1.8	1.7	2.1	1.7	1.4	-1.61368	1.87784e-05
MTOR	36.4	37.3	27.4	32.3	37.7	27	19.3	21.3	18.7	20.7	20.2	19.6	-0.49171	1.87865e-05
CCNH	82.1	97.2	63.7	80.4	92.6	61.7	46.6	52.5	63.5	46	42.8	54.8	-0.496939	1.88023e-05
RAD17	35.9	51.1	32.5	31.3	45	28.2	24	24.3	27.7	18.8	19.2	23	-0.659258	1.88192e-05
RAD9A	1.4	3	1.1	2.3	2.4	1.2	3.6	8	3.6	5.4	7.9	4.2	0.975214	1.89703e-05
RASA1	28.2	40.6	26.6	23.4	39.3	23	15.3	17.1	24.6	16.7	14	19.9	-0.843152	1.93521e-05
ZNF603P	0.2	0	0	0	0	0	3.3	1.6	1.8	2.2	1.1	3.5	3.33653	1.93521e-05
NPIPB3	4.1	4.5	3.8	4.6	5.5	2.7	3.2	2.6	3.2	3.6	3.4	2.6	0.934483	1.93789e-05
KCNAB3	1.5	0.8	0.5	1	1.7	0.7	0	0	0.1	0.1	0	0.1	-2.81104	1.94132e-05
MBD6	4.4	5.5	6.7	5.3	7.8	5.3	8	13.7	9.6	11.1	13.8	10.5	0.971399	1.94212e-05
EMC6	0	0.4	0	0	0	0.1	0	0.2	0.4	0	0.1	0.2	-0.759798	1.94301e-05
MRPL22	112.2	119	100.8	100.2	124.8	92.1	113.8	101.9	102.3	102	100.5	90.9	0.660183	1.9471e-05
DTX4	5.5	2.3	2.2	5.6	2.8	2	1.8	1.5	1.6	1.6	1.6	1.4	-1.20303	1.95394e-05
PLD1	8	10.2	8.9	6.8	9.7	7.2	5.2	7	5.9	4.6	5.7	5.6	-0.713442	1.96663e-05
SERPINI1	21.3	19.1	8.8	19.4	16.4	9.8	21.9	22.2	20.6	22.5	23.1	23.1	0.615301	1.96796e-05
NAGK	31.3	31.7	11.6	29.6	32.8	11.5	9.8	12.8	9.7	13.9	17.4	9.2	-0.91684	1.98727e-05
CORO2A	13.5	17.4	12.8	13.5	16.9	13.3	7.1	11	8.7	8	11.8	9.5	-0.646475	2.02305e-05
FOXO4	15.7	13.8	14.3	15.3	17.2	13.8	9.3	11.1	7	7.8	12	9.5	-0.657754	2.08906e-05
LRRCC1	8.6	9.1	5.4	7.7	7.1	4.5	3	3.5	4.8	3.1	2.6	3.9	-0.855039	2.09621e-05
PNN	103.2	120.9	90.4	87.1	113.2	83.8	135.2	131.4	140	119.9	141.1	126	0.463667	2.13308e-05
UBE2Q2	33.8	30.4	20.1	31.4	27.7	18.8	14.5	14.3	17.3	14.9	11.9	16.8	-0.687237	2.13308e-05
ATP5MF	1913.8	1876.8	1653.3	2292.9	2314.3	1881.7	1174.2	1193.6	1075.8	1407.7	1438.5	1287.8	-0.550351	2.1514e-05
CD101	0.9	0.4	1.6	1.1	0.9	0.5	2	2.9	1.6	2.1	2.1	1.7	1.37347	2.17602e-05
TMEM120B	5.1	9.6	11.1	7.3	10.4	11.1	4.4	9	4.9	6.3	9	5.6	-1.15467	2.18629e-05
PMS1	24.2	30.1	19.8	21.8	24	20.3	14	17.2	17.2	14.4	14.9	17.3	-0.531056	2.18629e-05
TCAF2	0.7	0.2	0.2	0.4	0.2	0.3	0.9	0.7	1	0.8	1.2	0.8	1.13656	2.18629e-05
NUP54	51.6	45.6	26.8	45.2	44.8	22.8	44.4	46.9	52.1	43.5	43.2	49.2	0.505305	2.19275e-05
TSSC4	1.1	2.1	1.2	1	1.4	1.1	1.4	2.9	1.4	2.8	5	2	1.55405	2.20347e-05
SLCO1B1	0.9	0.2	0.1	0.7	0.4	0.3	2.3	0.9	1.3	1.2	0.7	1.5	1.83794	2.21582e-05
ZC3H18	8.3	14.7	9.1	10.3	14.6	11.2	13.9	18.4	15.5	16.2	19.9	14	0.880419	2.21582e-05
ZNF136	10	5.2	5	7.5	4.5	4.6	11.1	12.3	13.8	9.8	7.2	13.4	0.911332	2.21582e-05
CCDC142	9.1	9.1	3.6	8.9	12.3	5.4	12.9	16.3	10.1	15.9	14	13.2	0.940171	2.21582e-05
CAMSAP1	10.4	15.5	12.2	11.3	15.7	13.3	5.9	9.9	8.4	7.2	9.3	7.6	-0.679397	2.21582e-05
DNAJC25	17.6	14	9.7	14.1	10.4	7	22.4	17.8	25.5	22.1	13.8	22.4	0.882182	2.21779e-05
PPIH	55.7	54.3	51.6	53.3	46.8	55.5	40.2	33.6	34.2	41.9	34	36.3	-0.513032	2.22691e-05
PDGFD	4	3.5	2.1	3.5	3	1.8	5	4.9	5.1	4.5	4.4	4.8	0.653484	2.26327e-05
CTNNAL1	73.5	65.5	41.3	65.1	57.6	34	35.9	36.2	46	31.6	28.9	40	-0.563199	2.26812e-05
SYNPO2	5.6	6.4	5.5	5.5	6	5.2	4.7	4.3	4.3	4.2	4.2	4	-0.49867	2.28874e-05
GEMIN5	42.7	23.2	15.4	39.3	20.8	13.6	44.1	46.8	50.8	42.9	42	52.6	0.927466	2.30105e-05
RNF141	26.9	23.4	21	24.9	21.7	19.5	16.7	11	13	8.9	11.9	12.6	-0.70483	2.3064e-05
AGPAT1	21.3	28.6	26.1	22.1	28.4	25.4	12.2	16.4	10.5	12.2	17.9	10	-0.957671	2.31444e-05
CCND3	62.6	56.7	39.3	66.3	64.1	42.8	74.2	78.3	61.4	88.9	88	75.3	0.598795	2.3584e-05
NIPAL3	10.7	9.9	8	11.3	7.9	7.7	5.3	6.5	4.7	5.8	7.2	5.2	-0.677787	2.39467e-05
INHBE	1.3	0.7	0.7	1.2	0.7	0.4	1.8	2.2	2.2	1.7	2.8	2.8	1.43421	2.40267e-05
FAH	13.4	27.8	15.5	16	26.5	16	6	14	5.8	5.8	11.1	6.1	-1.41835	2.40289e-05
ZNF354B	13.1	8.9	4.9	10.5	7.1	4.1	12.1	10.8	16.1	10.6	9.4	11.8	0.711407	2.40489e-05
ANKDD1A	1.2	0.7	1.1	1.4	0.6	0.8	2.3	1.4	1.5	2.1	1.5	1.7	1.42224	2.40819e-05
PSMA5	164.1	187.5	120	167.7	182.4	120.2	115.7	113	108.8	116	112.9	121.2	-0.390897	2.41287e-05
DRP2	0	0	0	0	0	0	0.4	0.4	0.4	0.5	0.4	0.5	1.56699	2.42149e-05
SRPK2	39.7	27.4	18	36.2	21.9	19.2	46	42.6	51.6	41.1	36.8	46.2	0.760492	2.49412e-05
AFF3	2.1	1.3	1.2	2.2	0.8	0.8	3.3	3.6	2.8	2.7	3	3.4	1.14681	2.5158e-05
TOP2B	133	122.4	98.2	108.9	95.7	71.6	68.4	69.3	84	56.1	52.8	69	-0.584903	2.5158e-05
SLC8B1	6.7	8.9	5.7	11.8	10.2	4.6	14.8	12.3	10.8	14.3	12.3	10.6	1.07312	2.52541e-05
HIPK2	10.6	10.3	8.5	9.8	10.2	8.4	10.6	12	12.1	10.8	11.3	11.7	0.299717	2.57077e-05
ZNF697	3.9	4.3	3.1	4.2	4.4	3.1	5	4.4	5.1	5.4	4.5	4.9	0.460316	2.58535e-05
OSTC	295.8	226.6	209.8	180.6	126.8	120.7	108.8	132.2	143.4	76.6	81.7	99.3	-0.817339	2.58535e-05
TAB2	60.5	34	25.8	53.6	30.4	22	68.1	58.7	74.5	64.3	49.8	70.9	0.847063	2.58976e-05
TIMM21	72.3	72.2	66.1	77.9	72	69.5	93	82.6	99.6	96.8	83.1	103.6	0.468812	2.59617e-05
YKT6	156.3	102.9	102.9	173	112.7	100.1	178.7	153.4	163.6	202.1	158.2	186.4	0.61908	2.59617e-05
CCDC71L	4.1	5.3	4.4	4.2	4.3	4.4	7.3	5.2	6.3	5.7	5.3	5.6	0.709617	2.59617e-05
C1RL	31.2	19.4	23.1	30.2	17.1	19.6	25.9	17.9	20.8	27.4	23.6	19.3	-1.57977	2.60723e-05
STOM	378.1	299.4	252.6	373.3	298.2	217.1	434.4	391.6	433.3	409	350.5	401.3	0.45364	2.6147e-05
ESYT2	76.1	46.5	32.9	68.4	41.2	30.2	79.7	85.4	94.5	69.9	76.7	86.1	0.705019	2.62009e-05
NCAM2	4.1	5	4.6	3.7	5.2	4.3	3.1	2.1	2.2	1.9	1.4	2.7	-1.21054	2.62605e-05
ZNF394	16.6	13	11.4	14.5	12.1	10.7	16.3	15.6	17.7	17.1	14.2	17	0.653667	2.63579e-05
SMNDC1	42.9	42.2	20.7	35.2	33.8	19.6	53.2	46.8	70.3	47.5	40.2	55.4	0.792056	2.70799e-05
TMEM50A	86.5	76.2	52.7	82.2	70.2	46.9	88.7	90.1	95.6	88.6	84.1	92	0.459059	2.71253e-05
TMEM69	68.1	55.5	51.9	66.8	55.2	44.8	41.7	35.3	37.7	32.6	35.1	35.9	-0.5343	2.7144e-05
GSPT1	386.8	349.5	234.6	321.8	302.8	204	434.6	380.3	532.4	398.9	333.6	470.8	0.538534	2.74514e-05
NOL3	14.9	18.9	13.9	15.8	17.2	11.3	8.2	9.9	7.6	7.9	12.9	8.9	-0.644161	2.75407e-05
SIK1	41.4	55.3	28.1	45.9	72.1	22.5	68.5	53.6	52	63.7	66.6	67.8	0.596512	2.7688e-05
CHD4	115	130.4	95.6	111.6	120.9	94.3	96.5	100.5	99.8	91.5	91.9	96.6	-0.279136	2.77005e-05
C14orf93	2.6	2.9	2.1	2.5	4	2.1	0.6	1.9	0.9	0.3	1.2	0.6	-1.57109	2.77005e-05
PIK3C3	30.6	28.2	20	30.3	25.2	18.6	42.3	39.6	46	37.4	32.9	42	0.738827	2.77005e-05
ATPAF2	9.6	11.4	6.9	9.8	12.7	8.1	4.7	2.6	4.8	4	3.6	4.6	-0.87102	2.78073e-05
CHN2	2.6	1.9	0.9	1.6	2.2	1.5	2.5	1	2.2	1.3	1.5	1.9	-1.49299	2.80451e-05
UBE2D4	4.5	6	7.4	4.5	6.5	8.3	3.9	4.5	3.3	3.8	4.9	3.3	-1.24117	2.81016e-05
TMEM216	10.6	12.2	12.4	10.9	14.3	13.7	9.1	6.8	6	6.2	7.6	6.5	-0.758598	2.88087e-05
KIAA0825	12.3	8.8	7.9	9.5	7.2	7	13	12.7	17.5	12.7	10.7	16.1	0.634019	2.89831e-05
WASHC5	37.5	35.7	25.1	34.5	34.7	23.6	21.1	22.4	27.2	20.9	21	25.3	-0.452537	2.92175e-05
ARHGAP44	4.1	5.7	3.7	3.9	6.4	3	2.5	2.7	2.1	2.1	2.1	2.2	-0.960839	2.93371e-05
KAT14	7.7	5.4	3.1	7.9	5.7	4.5	3.6	3.3	2.9	3.1	4.3	2.5	-0.810414	2.93521e-05
SLC2A1	74.7	87.4	52.5	86	95.7	60.5	102.6	142.8	91.9	117.1	148.8	98.2	0.689101	2.94699e-05
NANOS1	1.2	1.4	0.9	1.4	1.2	1.7	3.9	1.8	3.2	3.1	2	2.4	1.32351	3.03818e-05
SLC7A5	284.6	292.5	245.8	364	374.9	317.9	404.2	601	358.3	506.8	751.4	468.4	0.76373	3.04239e-05
SSR1	157.7	110.6	88.8	134.5	100.1	81.6	165.3	164.3	206	139.9	141.6	171.8	0.514218	3.04554e-05
SEC61A1	164.5	166.5	141.3	172.3	170.8	142.2	173.8	203.9	186.5	193	197.9	202.6	0.478872	3.07778e-05
ARPC1B	9.9	9.1	5.4	12.3	14.8	10.9	6.5	8.1	3.8	7	9.6	4.6	-0.900795	3.10225e-05
ARHGAP42	26.3	32.1	28.4	22.6	27.6	26.1	18.7	15.9	22	16.2	13.9	18.9	-0.670341	3.12345e-05
LGR6	0.3	0.8	0.3	0.3	0.6	0.3	0.6	0.6	0.5	0.9	0.8	0.3	1.69987	3.15983e-05
KSR1	3	6.1	3.4	4	6.9	4.4	5.5	6.2	4.9	6.3	7.3	5.2	0.957795	3.18132e-05
IL6R	1.2	0.6	0.7	1	1	0.7	1.2	1.1	1.7	1.7	1.4	1.6	1.01502	3.18831e-05
GADD45B	70.7	51.6	42.8	90.1	64.4	60.7	101.7	78.3	85.9	106.8	95.8	100.1	0.761323	3.18831e-05
CCNB2	156.7	171	90.2	157.9	173.2	85.2	89.7	96.3	99	90.4	89.6	105	-0.498906	3.20157e-05
EFCAB11	7.6	9.7	5.9	9.4	11	7.7	5	4.5	4	3.2	5.2	5.1	-0.802167	3.21195e-05
SHMT1	26	31.8	18.1	26.6	32.8	24	12.7	18.2	12.7	11.5	19.8	13.9	-0.86535	3.22875e-05
TAF1D	371.7	374.7	318	331.5	340.4	270.1	494.1	421.8	529.3	454.7	367.8	488.4	0.536418	3.24006e-05
SAMD9	27	13.8	12.3	20.8	11.9	10.2	31.5	27.4	36.8	27	20.7	30.2	0.87013	3.34154e-05
RNF135	5.5	3.2	2.9	5.7	3.1	2.8	0.8	2.4	2.2	1.1	2.2	1.7	-1.22191	3.34828e-05
LARP1B	35.6	30.2	25.1	31.9	29.2	22.9	19	17.5	24.8	16.7	14	18.6	-0.591872	3.35266e-05
CDCA8	63.9	99.9	53.4	66.5	91.9	52.9	41.6	54.1	46.7	41.6	51.7	47.6	-0.595833	3.35624e-05
BICD2	17.2	20.9	15.3	14.9	18.9	14.1	21.1	25.4	21.8	18.7	23.5	19.7	0.414955	3.35885e-05
RNPEP	29.1	34.8	24.4	34.3	34.2	20.8	17.4	21.1	14.4	16.1	22	18.4	-0.644043	3.36773e-05
DNAJB14	27.4	31.1	28.5	22.9	25.4	18.7	17.3	16.9	19.6	12.6	12	15.6	-0.691684	3.37681e-05
ACTR3	442	381.3	266	402	341.9	251.3	490.3	431.6	594.2	471.3	397.1	557.4	0.525305	3.39467e-05
ZNF23	8.7	6.2	4.2	7.9	5.1	4	15.6	9.6	14.6	14.1	9.3	13.9	0.940176	3.48724e-05
YTHDF1	45.6	47.8	33.7	44.3	42.4	31.6	49.6	53.7	46	49.8	53.7	48.1	0.418239	3.52425e-05
HDAC1	129.9	160.6	126.1	136	173.4	132.7	87.5	101.1	109.3	89.5	116.9	106.3	-0.462371	3.54882e-05
EXOSC7	48.4	47.5	21.9	48.3	44.8	27.1	60.9	67.6	51.6	60.7	67.8	61.1	0.608281	3.55714e-05
LDLRAD4	12.9	12	10.4	13.2	13	10.6	15.5	15.8	15.8	14.3	15.3	14.9	0.343921	3.55809e-05
PHF20	67.5	65.1	58.9	63.9	68.2	51.7	38.1	43.8	51	39.9	41.2	48.4	-0.501751	3.55846e-05
DPP3	9.3	28.7	14.3	10.4	27.1	9.7	5.9	13.7	5.2	5.5	10.6	5.9	-1.29201	3.58528e-05
PEX3	27.7	28	18.6	23.8	23.2	15.9	15.7	18.2	17	14.6	16.9	15.3	-0.403676	3.59466e-05
HPSE	14.7	23.2	27.1	14.1	20.2	23.8	10.8	8	9.5	10.7	8.8	11.3	-1.19461	3.59695e-05
DDX11	34.9	39.2	24	34	39.3	26.2	40.7	48.5	39.1	40.7	54.1	39.2	0.642646	3.59798e-05
ZNF527	10.4	6.4	6.4	10.9	5.7	6.1	11	9.4	12.5	11.1	10.8	11.8	0.64744	3.59798e-05
SF3B4	89.2	102.4	71.7	108.7	104.1	81.5	120.9	110	123.3	138.3	120.7	129	0.460446	3.66379e-05
TMED5	91.7	94.3	71.4	84.5	85.9	60.6	124.9	106.3	150.5	116.1	95.5	133.4	0.527497	3.68749e-05
CD200R1	0	0	0	0	0	0.2	0.7	0.4	0.6	0.8	0.5	0.7	2.85964	3.70691e-05
MFN2	103.3	98.8	129.7	102.7	94.7	120.4	55.9	60.1	60.1	63.3	55.7	63.9	-0.784289	3.71592e-05
KTN1	308.5	184.7	137.4	248.5	145.7	119.5	357.1	305.2	429	287.1	241.1	367.4	0.819852	3.76746e-05
MMS19	36.2	35.7	31	34.6	36.8	32.3	23.4	23.5	27.1	24.5	22.9	21.6	-0.475855	3.78622e-05
SFT2D2	29.9	11	13.6	26.6	9.7	12	8	7.2	8.3	8.3	7.2	7.8	-1.0811	3.8032e-05
ANKHD1-EIF4EBP3	18	16.7	16.5	18.3	17.8	13.7	12.5	11	13.6	16	11.6	14.8	-0.94649	3.82623e-05
BZW2	160.8	137.6	95.8	142.4	142	88.7	148.4	172.3	164.1	146.1	159.3	155.1	0.361204	3.82623e-05
MKS1	5.3	7.9	7.2	6.4	10	7.5	3.1	5	2.3	3.9	4.3	3.8	-0.973724	3.83536e-05
BMPR1B	8.1	7.5	5.2	7.2	4.9	5.6	9.7	7.5	9.7	8.3	6.8	8.7	0.660903	3.84462e-05
ZNF7	23.6	14.2	9.2	23.2	15.1	9.8	23.3	22.1	24.5	23.9	22.8	22.8	0.848868	3.84967e-05
CCNF	12.1	20.6	15.7	12.9	22.2	16.2	7.6	11.7	7.5	9.1	12	7.1	-0.862836	3.85879e-05
UHRF2	60.6	44.5	35.9	50.6	40.2	28.1	77.7	60.4	81.8	67.6	48.1	72.1	0.636884	3.87894e-05
SCIN	1.4	1.1	0.6	1.7	1.5	0.6	0.4	0.4	0.5	0.5	0.2	0.4	-1.2993	3.88533e-05
MAP1A	0.6	0.6	0.6	0.6	0.6	0.4	0.2	0.4	0.2	0.2	0.4	0.2	-1.16381	3.89399e-05
METTL3	22.8	28.6	13.7	21.6	29.7	14.4	13.3	15	14.5	13	16.2	12.7	-0.53828	3.90711e-05
OTUD6B	53.4	22.9	23.3	50.4	20.6	24.6	61	51.5	76.4	58	46.2	69.9	1.06222	3.90711e-05
DPY19L4	18.2	18.5	14.9	17.5	17.4	12.2	14.9	12.1	14.5	12.3	10.5	14	-0.363035	3.93484e-05
CDH2	176.4	161.4	122.1	181.9	143.9	122.2	206.4	203.4	232.4	205.8	193.7	228.3	0.411308	3.94072e-05
FBXO28	38	45.7	31.4	34.8	45.2	31.7	26.5	22.2	30.9	26.3	23.2	30.2	-0.532631	3.95563e-05
IGBP1	60.7	62.3	40.1	65.5	59.9	39.3	58.2	71.5	72.6	59.7	75	71.2	0.386686	3.97205e-05
RNF220	36.4	55.5	27.6	36.9	67.5	28.7	20.1	27.4	17.8	21.8	30.3	22.2	-0.743817	3.98315e-05
AKT1	4.5	10.9	4.8	6	13.4	4.6	2	8.7	2.5	5.4	10.9	2	-0.794288	4.01557e-05
RTN4IP1	18.6	20	13	17.2	19.2	14.5	12.8	10.6	12.7	10.3	9.2	13.1	-0.564549	4.02281e-05
CCHCR1	17	20.4	14.2	14.2	21.8	16.3	7.5	9.2	4.8	11.5	9.7	7.1	-0.965759	4.04441e-05
EIF3M	338.1	360.3	281.3	328.7	346.8	276.8	354.9	347.5	370.6	341.4	356.4	371	0.22687	4.05461e-05
PMS2	20.2	24.8	18	18.3	21.8	17.8	12.6	12.3	13.2	10.7	12.3	11.8	-0.665793	4.06002e-05
KCTD14	1.7	1.4	0.9	2.6	1.8	0.6	2.1	2.8	2.7	2.4	2.4	3.4	0.817193	4.09462e-05
SNX6	97.9	110.4	130.4	108.7	112.8	121.3	51.7	68	71.2	57.1	71.8	78.4	-0.687603	4.09493e-05
MPI	19.8	23.6	17.3	19.1	25.7	18.2	12.4	15.3	12.6	14	15.2	13.1	-1.26921	4.13056e-05
PDIA4	78.1	70.7	61.9	86	80.4	65.7	86.6	111	88.3	91	117	99.3	0.462033	4.2135e-05
MDM1	18.3	11.8	11.2	15.6	11.7	9.1	6.4	7.9	9.4	5.6	8.4	7.3	-0.839637	4.21734e-05
LUC7L	34.4	33.9	16.3	31.4	32	16.3	41.5	43	38.1	42	37.9	37.7	0.679695	4.21734e-05
ORC2	53.5	56.1	72.2	46.5	52.3	66.2	36.5	30	35.9	31.1	27.4	32.2	-0.873267	4.26045e-05
DSC3	16.6	9.4	5.8	12.8	8.1	5.8	20.5	17.5	15.3	17.5	15.8	14.4	0.844356	4.27912e-05
WDR82	143.3	95.5	65.3	141.9	96.9	63.6	151.5	152.9	158.4	148.9	148.9	158.3	0.654786	4.3201e-05
UNC119B	25.7	23.4	17.9	25.6	23.3	16.8	15.8	18.6	16.6	14.4	17.4	17	-0.352342	4.32302e-05
ATXN1	11.7	14.5	16.7	11.7	14.9	12.2	8.4	8.2	8.4	7.7	7.7	8.3	-0.736636	4.3647e-05
FOXN2	17.5	12.6	9.9	15.2	11.1	8	19.6	18	21.6	17.8	15.6	20.4	0.555806	4.38961e-05
CDH13	95	45.9	45.6	118.2	59.2	52.9	112.3	179.4	137.9	118.8	179.6	143	1.06534	4.41512e-05
STRAP	217.9	235.6	142	203.1	210.4	126	244.5	234	265.9	224.7	219.6	252.2	0.459296	4.43369e-05
C6orf132	2.2	0.8	0.5	2	0.6	1.2	3.3	2.6	3.1	3.2	3.6	3.4	0.787268	4.43369e-05
PSIP1	276.4	326	299.6	242.6	284.3	278.4	190	178.7	205.5	167.4	157.6	180	-0.62908	4.43369e-05
RABEP2	0.2	0.7	0.8	0.7	1.5	0.5	0.7	2.2	0.9	0.9	2.1	2.1	2.21744	4.47175e-05
ZFAND3	21.5	12.2	6.3	18.6	9.1	9.2	24	20.4	23.4	24.2	22.8	21.2	0.863159	4.48401e-05
ASB3	12.8	15.5	9.4	12.9	15.9	10.8	21	18.9	17.7	20.4	12.1	20.7	0.422234	4.4915e-05
PKM	1699.7	1665	1064.7	1881.3	1780	1116	1812.1	2140	1761.2	1953.6	2178.3	1940.2	0.401878	4.53472e-05
HIVEP2	6.8	6.9	7.5	6.8	6.8	5.4	9.2	7.9	8.8	7.3	7.4	9	0.350724	4.53473e-05
SENP8	2.3	2.7	1.9	1.8	1.9	1.8	1	1.2	0.8	1.4	1.8	1.5	-1.00002	4.54016e-05
EFEMP1	226.4	243.7	131.6	235.9	233.5	131.7	296.2	256.9	305.9	293.9	239.7	310.6	0.443759	4.57782e-05
KCNT2	4.2	2	1.5	3.6	1.3	0.8	5.5	4.9	5.8	4	4.6	5.2	1.26139	4.66109e-05
RPUSD3	18.8	30.8	18	18.3	34.6	20.4	12.2	14.9	10.5	11.3	16.8	9	-0.757662	4.6698e-05
OSER1	115.1	92.5	83.6	114	88.8	80.1	151	123.3	154.3	155.9	112.4	160.6	0.591648	4.70313e-05
TMEM123	174.4	95.8	123.9	157.9	80.8	127.9	220.6	196.9	245.4	194.6	172.1	226.6	0.821979	4.71314e-05
PEX7	5.3	6.2	3	6	7.3	3.8	2.2	2.1	2.4	2.2	1.4	2.8	-1.02862	4.71314e-05
VSIG10	15.1	7.1	8.7	13.5	7.4	8.4	6.1	7	6.4	5.1	5.5	7.2	-0.71861	4.71364e-05
MRPL21	70.4	105.7	116.2	77.6	107.1	124.5	42.8	62.1	33.1	42.5	66.4	42.8	-0.956127	4.83232e-05
PLSCR4	21	4.4	3.5	20.8	3.9	4.1	47.5	41.2	47.9	43.7	39.5	42.8	2.26856	4.83232e-05
RNF145	201.1	144.2	116	184.2	129	106.6	208.8	206.5	233.9	202.6	188.2	215.9	0.541256	4.83232e-05
MTDH	133.9	100.6	66.4	114.6	81.3	62.4	153.4	135.2	183.6	121.3	111.9	153.2	0.710536	4.83232e-05
CDR2	47	55	33.5	48.1	56.6	31.7	54.2	55.7	53.5	59	53.1	54.2	0.521633	4.85212e-05
PYGO2	21.7	20.9	12.7	21	20	13.8	7.9	11.7	8.3	8.5	13.7	10.4	-0.700478	4.86728e-05
CA13	5	6.8	3.6	3.9	3.4	3.5	5.8	6.2	7.1	5.6	5.3	6.3	0.572469	4.86728e-05
NCAPH	54.2	60.5	35.9	49.6	53	31.1	27.9	37.8	31.3	27.1	30.4	29.8	-0.562545	4.88499e-05
RPP40	24.6	31.9	26.5	24.4	36.8	28.5	42.2	49	42.5	46.4	43.7	47.6	0.658284	4.93391e-05
DHX38	34.4	32.4	25.4	39	41	27.9	53.1	48.6	41.5	54.8	46.6	55.8	0.527396	4.95816e-05
ATP5MF-PTCD1	249.1	253.2	128	324.1	303.7	177.3	147.5	125.6	109.6	162	139	146.9	-0.82558	4.97438e-05
ZNF607	6.6	5.3	3.7	4.8	4.5	3.5	3.9	3.2	3.7	2.9	3.2	3.8	-0.540115	4.9745e-05
REEP5	62.6	75.6	43.4	56.8	62.4	37.3	44.8	47	45.9	41.8	45.4	43.4	-0.430035	4.98308e-05
MLEC	103.9	42.9	37.4	117	37.8	37.9	130.8	120.2	127.1	131.3	117.7	130.8	1.13495	5.02878e-05
YES1	47.4	41.4	29.8	40.4	35.4	25.8	53.4	50.7	64	42.7	40.9	54.9	0.507554	5.05905e-05
CYP1B1	41.7	23	18.7	36	23.9	17.5	48	44.9	50.6	43.1	37.6	48.1	0.842477	5.05905e-05
RNF6	41.5	31.1	21.9	36.7	26.8	20.5	51.3	40.8	56.6	41.1	31.8	49.2	0.655568	5.08629e-05
SPATS2	48.3	46.5	33	45.5	46.3	30.6	52.2	50.3	59	55.2	47.6	58.7	0.411491	5.12394e-05
IFI16	45.7	26.1	22.1	38.6	24.7	20.4	45.7	41.6	50.9	42.1	33.4	44	0.85971	5.14525e-05
CEBPG	31.3	21.5	16.2	29	19.4	13.1	33.7	31.4	41.3	30.2	28.5	38.9	0.702897	5.16954e-05
C18orf32	2.3	3.4	2.9	2.7	2.9	4.1	1.8	1.8	1.5	1	1.4	1.2	-0.871041	5.19057e-05
TSPYL2	26.2	22.7	13.9	24.4	20.3	12.8	28.7	26.4	26.2	26.2	24.8	24.1	0.641752	5.19057e-05
DAAM1	29	35.6	26.2	26.7	29.2	25.7	41.7	48.9	67.6	34.6	42.3	56.8	0.67594	5.19672e-05
PEX11B	14.4	12.7	10.6	12.2	11.1	8.6	14.5	17.1	16.2	16.6	16.2	13.3	0.510186	5.20733e-05
THYN1	37.3	53.6	36.1	31	49.2	27.1	23.5	27.9	24.6	20.6	21.9	23.8	-0.583152	5.23476e-05
MOB4	53.4	35.6	20.5	45.4	26.1	19.4	72	53	74.2	55.9	47.3	74.2	0.819793	5.24228e-05
CASP7	30.1	10.9	6.8	31.5	9.6	7.3	44.4	37.7	42.8	42.4	34.1	41.2	1.44354	5.25608e-05
MBD2	58.3	46.8	30.4	75.6	65.3	30.9	63.9	68.9	56	80.8	80.6	71.1	0.49358	5.25608e-05
MTCO1P12	600.1	603.6	700.6	582.6	616.3	735.8	678.6	698.6	712.2	717.7	732.3	750.2	0.610103	5.32004e-05
ASTE1	3.4	4.4	1.9	2.9	4.1	2.5	5.5	5.6	6.5	4.7	3.7	7.1	0.820642	5.32396e-05
ZMPSTE24	178.1	165.4	138.6	149.9	142.2	113.9	227.2	198.1	259.3	191.9	162.6	216.3	0.528938	5.45541e-05
INPPL1	147.6	137.8	88.2	160.4	144.5	88.2	161.2	177.1	130.4	167.8	187.9	152.1	0.551706	5.45541e-05
PMS2P7	0.2	0.5	0	0.1	0.3	0	0	0	0.2	0.2	0	0.2	-1.05602	5.45541e-05
NT5C3A	66.4	86.6	53.2	57	67.6	47.8	72.9	61	90	66.6	50.1	73.1	0.718017	5.48876e-05
NEIL2	12.7	22.1	41.9	12.1	20.4	40.2	9.1	9.7	7.4	9.5	10.5	7.6	-1.53972	5.56909e-05
TARS2	20.9	27.5	22	20.2	31.8	21.9	8.2	14.6	7.5	7.8	13.9	7.5	-1.19653	5.58917e-05
SASH1	20	15.3	11.1	19.1	16	10.8	21	21.8	20.8	19	21.7	19.4	0.534518	5.59627e-05
ARFGAP2	34.5	48.3	36.1	36.2	56.9	45.5	15.6	28.4	18.7	19.1	32.9	17.6	-0.879836	5.62374e-05
C16orf46	0.5	0.8	1	0.2	0.1	0.7	0.6	1.1	1.1	1	0.9	1.5	1.23584	5.62374e-05
ARMC9	44.1	64.1	52.2	39.9	54.8	47.3	28.6	21.4	29.5	28.6	23.1	26.9	-0.788863	5.64794e-05
FAM91A3P	0	0	0	0	0	0	0.1	0.2	0.2	0.1	0	0	1.81078	5.73674e-05
ABCB10	21.5	19.4	13.3	19.4	17.5	12.1	9.9	10.9	13.2	8.3	9.9	11.8	-0.583175	5.77094e-05
WDR3	143.6	175.3	170.1	142.5	181.4	172.5	88.5	108.2	117.6	84.3	110.8	122.9	-0.631812	5.77094e-05
FNTB	5.6	4.2	3.3	5.7	4.2	2.8	4.8	10.9	5.7	6.2	11.4	6.7	0.940276	5.77094e-05
NEFH	28	15.8	12.2	26.8	16	11.3	31.2	31.9	30.4	30.1	28.3	29.1	0.821126	5.77094e-05
ATP8A1	1.6	0.5	1.1	0.5	0.9	0.4	0	0.4	0.6	0	0.4	0.6	-2.10309	5.83789e-05
SEMA4F	3.5	4.6	2.9	3.4	5.4	2.9	1.5	2.7	1.6	1.4	2.1	1.6	-0.903035	5.84522e-05
PPP1R12A	69.9	51	42.5	57.3	44.5	36.5	78.7	66.3	90.8	71.9	52.8	84.5	0.654619	5.85951e-05
SKP2	75.7	135.9	121.1	79.7	134.5	113.9	58.9	64.7	61.2	54.4	71.8	58.2	-0.817466	5.85951e-05
ATF3	57	45.6	25.4	59.8	44	25.7	78.4	62.3	98.6	75.3	58.2	92.9	1.00134	5.86362e-05
SNRPD3	534	686.2	882	619.1	768.9	965	328.5	306.1	312.5	359.3	331.5	371.9	-0.972083	5.87707e-05
GOLT1B	121.7	59.5	53.3	93.6	49.6	43.1	116.6	125.8	148.8	97.8	102.4	122.6	0.866569	5.90143e-05
TMEM64	27.2	18.8	11.6	21.7	15.4	11.8	35.6	29.2	38	28.2	24.7	29.7	0.872224	5.94227e-05
DPP9	6.6	9.4	6	6.7	9.4	6.4	7.7	19	7.6	9	19.6	9.3	0.745053	5.97296e-05
SLC29A2	1.5	1.9	1.8	2.2	2.9	1.8	0	0.8	0.7	0.5	1.1	0.7	-1.48038	5.99021e-05
ANKRD10	26.3	124.5	15.9	26.5	25.9	13.8	43.3	40.3	40.7	40.4	36.1	50.9	0.716858	5.99387e-05
DSG2	107.7	51.4	36.2	98.4	47.8	36	111.8	115.6	140.2	103.3	107.7	125	0.903137	6.00133e-05
MOAP1	15.2	16.8	9.7	14.9	15.2	9.5	9.1	9.2	9.5	8.5	10	9.9	-0.481064	6.00293e-05
DSEL	10.9	12.3	12.5	9.3	10.7	10.9	7.6	8	8.7	7.2	6.7	7.9	-0.557789	6.00293e-05
RIBC1	1.8	1.3	0.9	0.5	0.9	0.6	0.5	0.3	0.3	0.3	0.1	0.5	-2.32102	6.05933e-05
KDM5C	34.6	29.7	22.9	33.2	34	28	39.1	48.5	33.5	46.5	46.6	48.9	0.469846	6.06647e-05
MED6	71	52.5	50.3	74.6	55.4	53.3	106.7	79.6	110.6	100.9	79.2	112.3	0.754842	6.1086e-05
ZNF474	0.2	0.1	0	0.2	0.2	0	0.2	1.3	0.3	0.3	1	0.6	3.23805	6.11146e-05
NUP153	65.3	56	43.8	57.8	51	39.2	76	62.8	87.9	68.2	57	79.3	0.494106	6.17486e-05
DERA	29.1	32.7	24.1	28.4	33	18.6	17.7	20.4	18.8	14.5	19	22.5	-0.540935	6.19047e-05
SNAPC1	41.2	43.4	27.9	33.6	35	19.9	52.2	46	63.1	45.9	36.8	51.1	0.567693	6.19047e-05
AGBL5	19.8	25.7	19.2	21.2	27.3	19	11.8	18.1	11.7	12.5	17.8	12.8	-0.650184	6.22094e-05
RXFP1	0.4	0	0	0.4	0	0	1.7	1.3	1.8	1.6	0.9	1.4	2.73006	6.2338e-05
SAMHD1	40	26.6	19.3	39.7	25.1	18.2	23	17.8	23	19	16	22.9	-0.564462	6.2448e-05
RHOT1	37.7	35.9	23	30.1	29.6	20.2	44.9	39.3	51	35.1	30.9	40.3	0.471535	6.25904e-05
CEP95	27.6	21.6	14	24.2	20	15.5	30.7	19.5	28.8	27.3	21.6	27.5	0.758062	6.26438e-05
KCNE4	0.4	0.3	0	0.4	0.4	0.2	0.4	0.2	0.3	0.3	0.3	0.5	1.26776	6.26438e-05
LDHAP4	17.9	15.2	10.6	18.2	14.7	10.1	6.1	7.7	9.3	6.9	6.2	6.4	-1.0887	6.26438e-05
CCDC9	9.9	9.6	6.1	12.9	13.8	7.5	14.7	16.6	13.9	16.3	20.2	14.6	0.712871	6.29459e-05
SLC25A40	22.7	33.4	23.3	19.2	29.9	21.8	12.3	15.7	17.5	13.1	14	14.5	-0.656361	6.31341e-05
WBP4	10.6	11	8.6	9.7	9.3	6.2	6.4	6.8	7.7	5	5	5.9	-0.62085	6.31406e-05
TRIM45	4.1	5.3	4.2	3.8	5.7	3.8	3.1	2.6	2.2	2.2	3.1	2.1	-0.777276	6.31719e-05
GRK3	2.3	1.9	1.2	1.6	1.8	1.1	0.5	0.9	0.7	1.3	0.9	0.9	-0.984496	6.32298e-05
ADORA2B	11.6	20.1	15.4	12.6	20.5	16.9	9.4	9	8.8	9.7	10.5	8.2	-0.721918	6.34698e-05
RFFL	9	5.5	5.3	9	7.1	6.6	10.2	9.4	9.5	10.7	8.9	11	0.764752	6.37332e-05
PCMTD2	39.5	34.1	30.5	30	32.6	27.8	21.9	21.8	20.4	18.7	21.4	24.2	-0.462022	6.40892e-05
HNRNPU	720.9	754.7	561.7	630.5	630.4	505.6	510.5	464.7	542	430	386.9	473.7	-0.423652	6.41553e-05
CALM3	95	138.8	78.1	98	158.3	87.6	48.9	77.3	44.5	54.4	84.6	48.1	-0.715062	6.4186e-05
GABRG1	0	0	0	0	0	0	0.1	0.1	0.2	0.1	0.1	0.2	2.70456	6.4186e-05
ADSL	97.7	138.8	79.7	103.2	145.1	86.8	62.4	72.8	67	72	72.8	71.7	-0.511622	6.44944e-05
GABPB2	5.9	6.1	8	7.9	5.5	8	3.4	4.5	3.6	3.6	4.3	3.8	-0.910323	6.48469e-05
RAET1E	23.1	8.9	9.7	21.3	9.7	9.4	30.7	30.3	37.1	23.5	24.7	29.3	1.13647	6.48469e-05
LTV1	95.2	90.1	60.4	85.1	81.7	50.8	121.7	92.8	129	105.9	85.9	113.5	0.534346	6.53398e-05
POLE2	13.7	15	9.1	12.2	14.9	8.1	5.7	6	7.3	6.7	7.1	8.2	-0.723779	6.53738e-05
FAM120A	63.3	50.4	32.5	61.5	49	30.5	28.8	31.5	29.2	25.4	31.5	25.7	-0.646045	6.5406e-05
MMACHC	20.7	20.6	18.5	28.5	28.4	23.4	21.5	17.5	17.1	30.2	23.8	25.6	-1.12658	6.54086e-05
HNRNPA1	254.3	273.8	296.6	289	313.6	324	174.3	167.3	172.6	189.6	187	203	-0.792468	6.54582e-05
MAP1LC3B	87.4	50.4	41.8	78.3	48.7	34.7	99.5	89.2	114	90.2	72.9	104.3	0.776543	6.54582e-05
STMP1	39.3	38.3	27.8	38.6	37.5	27.2	31.2	27	30	28.6	25.5	32.1	-0.312116	6.54582e-05
LRRC49	11.7	19.2	15.4	10.5	14.5	10.5	5.7	8	10.5	4.4	7.1	8.1	-1.06487	6.55772e-05
SEC61B	85.4	89.6	48.5	93.9	96.8	48.7	93.4	92.2	88.2	95	115.3	100.2	0.461325	6.58153e-05
SMG1P6	0.1	0	0.1	0.1	0.1	0.1	0.6	0.2	0.5	0.1	0.2	0.3	1.01611	6.61975e-05
CREBBP	27	18.6	14.9	25	23	14.7	26.3	27.1	27.5	32.3	28.8	28.5	0.726585	6.63457e-05
GPRIN3	0.2	0.6	0.4	0.4	0.4	0.4	0.3	0.2	0.3	0.1	0.2	0.1	-1.00411	6.63821e-05
POU2F2	0.1	0	0.1	0.1	0	0	0.3	0.1	0.2	0.1	0.1	0.2	2.81727	6.66544e-05
SELENBP1	26.1	25.3	17.1	29.4	29	21.1	5.5	18.9	6.8	6.5	19.7	8.6	-1.13621	6.69822e-05
MADD	29.6	38.4	28.1	26.4	45.2	28	12.4	20.5	15.3	20.2	19.7	17.7	-0.781473	6.9498e-05
ZNF10	7.7	4.5	3.4	4.8	4.5	4	7.2	7.8	8.6	9.2	7.3	7.1	0.75658	6.97433e-05
RNPC3	14.2	16.3	8.2	13	12.4	6.3	22.3	18.6	22.9	22.6	17.5	19.1	0.738814	7.03733e-05
FMOD	0.3	0.3	0	0.4	0.2	0.2	0.8	0.7	0.5	0.9	0.5	0.7	1.73511	7.06718e-05
AMMECR1	40.2	43.9	34.3	35.6	38.8	29.2	24.1	22.2	29.5	21.3	18.4	28.3	-0.602498	7.09411e-05
MARS2	11	14.7	10	10.7	13.2	9.5	6.1	8.8	7.4	6.3	8.6	7.3	-0.561984	7.09592e-05
PATL1	35.9	38.5	34.3	33.2	36	32.5	52.5	45.2	52.8	51.3	43.2	51.7	0.52657	7.12318e-05
PATJ	10.1	15.8	12.2	10.3	16	10.5	6.4	6.3	8.2	6.1	4.9	9.1	-0.779237	7.12329e-05
KIF15	33.9	30.2	17.8	29	27.4	15.9	15.5	17.8	20.6	15	14.6	19	-0.484859	7.13088e-05
PHC1	42.9	32.6	23.1	39	30.8	20.9	50	45.5	45.2	43.5	41.3	39.7	-0.729392	7.1404e-05
RNF187	18.8	15.9	8.6	25.2	24.3	8.1	23	45.9	18.7	27.9	49.2	17.8	0.852646	7.15107e-05
PGS1	7.8	9.1	4.9	9.2	8.6	5.6	9.5	12.4	8.4	10.2	12.5	8.2	0.685846	7.17261e-05
ZNF684	6.4	4.2	2.3	5.2	3.9	2.3	6.4	5.3	6.9	6	5.8	8	0.782239	7.17613e-05
YPEL2	2.4	1.4	1.1	2.8	1.6	1.5	3	3.2	3.7	2.6	3	3.2	0.799975	7.17613e-05
FAM76A	6.6	5.5	5.2	6.2	3.8	5.6	2.9	3.3	2.3	3.2	2.9	2.8	-0.875116	7.20606e-05
HSPH1	140.9	128.2	83.9	115.2	109.6	70.5	164.2	139.4	184.7	144.2	117.9	166.3	0.540956	7.22882e-05
CWC25	22.9	17.4	13.3	20.8	14.9	12.9	20.3	22.8	22	19.8	21.2	22.8	0.448992	7.35218e-05
COIL	32.3	38	26.2	29.5	33.9	20	39.9	39.9	46.5	33.2	35.1	37	0.405513	7.38773e-05
FAM169A	1.4	1.5	1.8	1	1.3	0.8	1.5	1.4	2	1.6	1	1.6	-1.29525	7.38773e-05
AQP1	15.2	46.6	22.9	15.3	46.2	22.6	6.3	16.1	7.8	5.1	13.7	6.9	-1.50194	7.42469e-05
PKIG	3.3	8.1	6.5	3.9	9.6	6.6	2.4	3.4	1.9	3.6	3.3	2.4	-1.18258	7.45065e-05
RPL17-C18orf32	269.1	329.4	339.5	291.5	348.8	368.7	235.9	290.8	208	251.4	330.6	225.6	1.21441	7.4929e-05
CYB5R1	35.4	34.9	18.5	35.6	30	18.3	19.3	19.7	17.7	17.5	19.3	14.2	-0.61251	7.52282e-05
ATP5PO	248.3	242.8	163.7	273.1	259.7	177.7	138.1	189	146.4	134	201.7	163.8	-0.391086	7.52282e-05
PAK2	76.7	54.2	41.7	70.6	51.9	36.1	87.2	74.2	97.4	80.9	63.8	91.5	0.612749	7.52282e-05
SLC25A51	37.9	36.6	32.9	36.6	33.9	32.3	23.9	25.6	25.8	28.5	27.3	31.2	-0.487075	7.52282e-05
LDLRAP1	4	6.4	4.3	4	6.9	3.8	1.5	2.8	1.6	1.6	3.5	2.5	-0.993897	7.60712e-05
GSTA4	4	3.7	3	3.1	2.6	4.1	1.9	2	2.5	1.7	1	2	-1.10842	7.65186e-05
GSTK1	36.6	31.1	16	39.2	36.7	15.7	9.7	20.5	11	14.4	19	10.9	-0.954192	7.66755e-05
NOP14	38.3	47.3	29.3	39.8	47.8	29.6	26.6	32	27.1	26.7	29.7	26.4	-0.579634	7.66761e-05
DDX47	144.4	127	106.9	145.3	135.1	115.1	189.7	140.7	165.1	182.8	153.6	185.9	0.361829	7.68781e-05
CREBRF	5.8	4.5	3.7	4.3	3.8	4.1	8.8	6	10.5	9.2	6.4	10.4	0.841782	7.76291e-05
STMN1	827	1071.3	827	782.2	963.9	732.1	669.6	610	635.6	600.7	553.9	568.7	-0.486155	7.85656e-05
CDR2L	8.1	11	11	10.1	12.3	13.3	2.9	7.1	3	4.1	7.9	3.6	-1.12518	7.85656e-05
MBD3	6	7.4	3.6	6.4	4.6	6.4	8.9	10	8.7	9.4	11.9	7.1	0.839083	7.89327e-05
KIRREL1	100.5	83	61.2	105.7	86	65	102.4	111.5	104	106.3	116.5	113.6	0.427404	7.90108e-05
MAPK6	82	70.1	54.7	77.8	62.8	55.6	99.3	85.2	125.4	90.7	81.4	120.4	0.581742	7.97921e-05
ADGRL3	0.4	1	0	0	0.5	0.3	0	0	0	0	0	0	-1.93222	7.99115e-05
ABHD10	36.7	42.7	31.5	31.4	37.6	28	23.4	25.7	28.1	22.2	21.7	26.1	-0.469421	7.99813e-05
DDIT4	65.7	58.7	25.5	67.3	61.6	26.7	78.5	116.1	50.2	74	116.4	58	0.764033	8.11027e-05
KCTD16	0.9	1.5	0.9	0.4	1.1	0.6	1.2	2.1	2.2	1.4	2.3	2	1.0761	8.13137e-05
TFB2M	34.7	48.3	25.4	33	44.1	23.4	50.1	50	61.2	46.3	43.4	57.1	0.613997	8.14015e-05
IQCA1	6.4	5.9	3.3	5.3	4.1	3.1	2.6	3	3.1	2.3	3.1	3.1	-0.736487	8.14015e-05
FBLN5	100.8	44.1	27.2	100.3	44.3	27.1	108	154.6	107.6	108.2	154	106	1.21915	8.1613e-05
ZCCHC3	4.6	6.6	4.4	5.5	6.7	5.1	6.9	7.1	7.7	7.8	6.5	8.6	0.572927	8.1613e-05
TTF2	38.9	39.6	39.8	40.1	44.8	47.8	25.8	24.1	32	24.6	23.7	32.8	-0.580602	8.25617e-05
GOLGA2P5	3.5	3.1	2	3.2	2.2	1.8	1.2	1.3	1.6	0.7	1.4	1.3	-0.793415	8.25617e-05
TESMIN	4	4	2.2	4.2	2.4	1.9	0.8	1	0.5	1.3	3	0.5	-1.41598	8.28185e-05
IQGAP2	49.9	58.1	39.1	46	50	33.9	28.2	33.8	38.5	27.7	25.5	33.2	-0.558723	8.28185e-05
RPS6KA1	12.3	14.8	14.7	15.8	17.1	15.4	4.9	9.5	4.6	9.1	11.2	5.5	-1.07751	8.29079e-05
BMPR1A	36.1	29	26.1	29	28.8	23.7	27.2	21.9	28.8	23	20.8	24.3	-0.785136	8.44713e-05
PGAP2	11.9	17.1	9.8	11.5	13.2	9.2	5	6.9	4.7	8.1	5.4	6.3	-0.707309	8.47761e-05
NFYC	10.8	14.7	11.1	12.1	15	14	15.4	20.3	15.5	18.7	15.5	18.5	0.672859	8.50615e-05
FCF1P2	0.5	2	0.6	2.4	1.6	2.4	3.9	3	0.2	3.1	2.5	3.1	0.83064	8.51319e-05
OSTM1	33.3	16.4	13	31	14.2	10.9	42.9	31.5	44.7	32.9	24.8	36.5	1.05509	8.73547e-05
PPM1A	33.1	26.1	22.3	31.9	26.8	22.4	34	35.4	42.1	31.9	31.8	38	0.410975	8.74031e-05
ZNF229	5.8	4.1	6	5.6	4.9	3.7	7.8	10.7	7.4	8.1	9.1	10.6	0.909612	8.8569e-05
ARHGEF12	51.6	55.8	69.6	48.7	52.9	69.4	34.1	31.1	38.7	32.3	29.6	36.9	-0.778853	8.85691e-05
CDYL2	3.2	3.5	3.5	3	3	3.9	2	2.1	2.4	2	2.4	2.2	-0.589918	8.85691e-05
TBX19	0.7	0.3	0.3	1.1	0.2	0.5	1.5	1.4	1.5	2.6	1.6	1.4	1.55318	8.88569e-05
EAF2	5.6	5.3	4.5	2.5	3.8	4	1.7	1.9	2.9	2.1	2.1	2	-1.1697	8.91306e-05
MTMR14	24.4	26.2	22	24.6	30.5	23.5	11.7	14	12.7	14.2	14.6	13.1	-0.51997	9.03698e-05
WBP1L	11.8	15.9	13.3	11.7	17.7	12.9	7	9.4	8	7.1	10.9	8.2	-0.672638	9.04046e-05
FN1	160.9	121.1	61.2	161.8	122.5	66.5	181.9	207.7	171	178.2	206.9	168.6	0.814578	9.05825e-05
FARP2	27.6	27.2	22.7	29.1	25.2	22.1	17.1	21.1	22.1	17.2	21.7	19.1	-0.389556	9.10905e-05
ZNF154	1.7	1.7	1.6	1.5	1.3	1.5	1.2	1	0.8	0.9	0.7	0.7	-1.00375	9.18881e-05
DYNC2H1	7.3	8.6	7.3	5.8	9.1	6.4	3.8	3.7	4.3	4.3	4.4	2.9	-0.850223	9.20913e-05
IGF1R	25.9	20.8	22	30.8	21.3	27.9	52.2	50.8	55	50	50.2	47.5	1.30435	9.22395e-05
CAMK4	2.9	4.6	3.5	3.4	4.5	4.3	1.5	1.7	2.1	2.2	1.5	1.5	-1.3239	9.43185e-05
SLC35B1	42.1	27.4	17.1	41.3	26.2	17.9	56.8	35.3	45.3	53	42.2	46.8	0.829343	9.46504e-05
FAAP20	2.2	4.2	5	2.6	5.6	3.9	7.2	7.9	5.5	7.4	10.7	7.4	1.12171	9.50473e-05
UBALD1	0.7	2	0.9	2.1	2.2	0.9	3	5.3	2.5	3.6	6.9	2.1	1.59304	9.50473e-05
ZBTB1	36.4	29.9	17.7	32.1	24.6	14.1	39.4	34.2	44.5	36.6	31.2	38.9	0.626931	9.54365e-05
TMX1	120.9	64.8	40	96.9	52.9	32.8	130.8	126.2	159.9	112.7	104.3	130.4	0.970154	9.5795e-05
AFG3L2	47.8	58.2	33	49.9	58.1	33.7	21.5	38.5	25.4	24.2	34.8	32.6	-0.615808	9.59515e-05
CYB561D1	2.8	3.1	2.5	2.9	3.7	2.8	1.6	2.5	1.5	1.7	1.8	1.5	-0.711054	9.64795e-05
UBOX5	0.9	0.6	0.5	1.5	1.4	0.6	2.7	2.1	3.3	1.7	2.5	3.4	1.34548	9.66703e-05
SOX7	0.5	0.4	0.5	0.5	0.2	0.2	0.8	1.1	1	0.9	1	0.8	1.17181	9.67207e-05
TRIM6	7.1	6.6	5.3	8.2	7.6	4.7	3.8	4.4	4	4	3.7	3.4	-0.607149	9.84788e-05
ATP11B	24.6	16.7	16.3	20	16.2	15	24.7	23.9	33.6	23.4	21.6	33.5	0.753104	9.84788e-05
TRIP6	14.9	20.8	11.6	21.5	27.2	10.6	36.6	30.6	20	42.1	35.3	27.1	0.959148	9.84788e-05
ADAMTS3	8.1	8.6	6	8.4	7.6	7	10.3	9.7	11.1	8.5	9.2	10.2	0.468932	9.87217e-05
PPCS	37.4	36.5	19	37.4	34	17.6	18.6	11.7	20.1	17.3	13.2	17.6	-0.758791	9.88511e-05
CP	3.5	2.2	2	2.6	1.7	2.3	3.4	2.6	3.4	4.4	3.1	2.7	-1.97355	9.89113e-05
NBEA	3.6	6.4	5	3.4	5.1	4.6	2.2	1.8	2.2	1.8	1.7	2.2	-1.10986	9.97569e-05
PASK	3.3	4.5	2.8	3.7	4.9	3.1	1.8	2.2	3.3	1.7	3	1.9	-1.02616	9.97569e-05
CEMIP	8	7.9	3.4	8.6	8.9	4.1	9.2	17.8	9.8	10.4	18.6	11	0.980681	9.9907e-05
DLAT	63	71.4	47.3	50.2	66.4	41.9	41.9	42.7	42.8	39.2	35.7	41.9	-0.412165	0.000100103
CACNA2D3	16.7	16.9	9.9	15.5	16.1	10.3	16.9	19.5	18.7	14.2	17.6	20.1	0.426725	0.000100103
LIMCH1	188	134.4	105.4	178.6	128.1	105.2	213.3	203	237.5	206.6	199.1	227.1	0.626123	0.000100103
PNRC1	62.8	31.1	19.8	63.1	26.3	17.6	77.2	71.7	92.1	77.6	61	89	1.14634	0.000100415
KIAA1671	14.8	7.4	7.8	14.9	7.8	6.9	19.4	15	19.4	17.9	14.9	19.3	0.875392	0.000100533
FHL2	79.8	53.5	36.2	82.8	57.1	36	84.8	100.2	81.2	86.7	111.6	84.2	0.724041	0.000100713
RHOV	5.1	10.9	7.1	6.1	10.7	8.3	3.8	2	1.4	4.9	3.2	1.5	-1.40015	0.000101566
MTMR12	47.6	46.3	41.2	44.2	42.6	35	54.2	57.2	63.8	50	54.4	63.4	0.401236	0.000101885
URB1	11.3	11.7	8.7	11.2	12.3	8	7	8.9	7	6.6	9	7.2	-0.437603	0.00010272
PUDP	14.2	20	13.3	11.9	21.9	13.3	8	10.8	10.2	7.1	10.6	9.7	-0.716079	0.000103037
IFNE	3.8	1.5	1.4	2.7	1.6	0.5	7.3	2.8	3.8	6.3	3.3	5.6	1.43351	0.000106747
KITLG	36.1	32.3	25.2	29.3	26.4	22.8	41	32	46.9	34.8	25.8	38.2	0.592214	0.000106866
TM9SF4	42	43.8	29.2	46	49.1	31.8	38.7	57	41.6	44.7	58.9	48.3	0.42606	0.000107154
CDC42SE1	116.2	124.3	122.8	109.5	116.4	113.4	74.1	79.4	88	74.2	76.1	84	-0.558172	0.000107949
MTCP1	9.9	9.6	5.2	10.2	11	6.7	5.7	6.5	9.8	9.1	6.3	4.8	-1.26305	0.000107949
RAB3D	5	9.9	13	6.3	10.3	13	3.6	6.3	4.2	4	5.4	4.1	-1.01837	0.000109632
DCLRE1A	21.9	20.1	20	20.3	20	14.9	14.5	14.6	17.3	11.2	12.5	16.4	-0.574909	0.000110538
CBX1	251.6	260.5	237.1	226.5	241.3	218.7	173.9	156.9	191.9	160	135.8	182.2	-0.503777	0.000110895
SPART	76	70.5	52	69.8	70.1	52.2	84.4	77.8	103.7	81.2	76.3	100.7	0.456608	0.000111279
NPR3	154	125.7	108.6	151.8	113.1	100.1	182.4	148.7	204.2	171.6	130.1	184.4	0.574694	0.000111394
TTC7B	3.8	4.5	3.4	4	5.9	2.5	1	3	1.5	0.8	1.9	1.1	-1.30278	0.000111539
REXO5	6.6	6.4	4.1	6.9	5.3	3.6	3.2	3	3.3	2.2	3.3	3.3	-0.731949	0.000111539
LARP6	6.4	6.3	1.1	7.1	6.7	3.1	12.3	13	14.3	12.1	12.1	11.8	1.29322	0.000112009
PCDHAC2	9.9	5.4	7.4	9.5	6.8	6.3	11.4	12.6	11.7	12.6	11.7	11.4	0.821682	0.000113328
ZNF615	13.2	5.2	7.4	9.6	6.8	5.5	10.6	10.8	12.2	10.1	10	11.3	0.795014	0.00011341
MTHFS	16.6	29.2	15.2	19.8	25.7	15.9	12.6	16.2	12.2	10.5	14.9	15.1	-0.588514	0.000113656
SDR42E1	5.5	7.9	8.3	5	7.2	7.5	4.4	4.5	3.8	3	3.4	3.5	-0.843879	0.000114155
MECR	9.3	9.5	8.6	7.4	11.4	7.7	3	6.3	4.2	2.4	6.9	4.4	-0.882777	0.000114675
MID1	32.6	33.9	26.5	26.8	32.6	23.4	20.6	20.3	23.6	19.9	16.7	19.9	-0.522313	0.000114675
YOD1	29.7	36.1	30.9	25.6	31.6	26.7	50	42.5	61.3	44.3	34.6	54.4	0.666965	0.000114713
RPS4XP17	0.4	0.3	0.5	0.7	0.5	0.1	0.8	1	1	1.4	1.8	1.6	2.60854	0.000114879
ZSCAN12P1	0.4	1.4	1.3	0.2	1.6	1.1	0.7	0.2	0.2	0.7	0.2	0.5	-2.07907	0.000115213
SIRT5	4.5	7	7.9	4.1	6.4	6.4	2.1	3	1.4	3.8	2.8	0.9	-1.48133	0.000116002
APEH	60.2	90	41.6	70.4	97.6	50	16.8	45.2	19.7	23.2	46.5	23.6	-1.04105	0.000116202
ZWILCH	98.5	96.1	82.9	83.5	83.3	87.2	52.3	54.6	70.1	45.5	52	64.4	-0.660199	0.00011726
DKK3	31.6	14.7	12.5	33.6	14	13.2	47.8	41.4	46.5	49.9	38	42.9	1.14059	0.000117324
AK4	22	25	20.2	21.5	21.6	18.6	33.9	30.3	37.5	31.6	27.4	38.2	0.536424	0.000117467
PTER	23.3	16.2	14.5	20.1	15.6	14.8	25.7	26.6	35	19.5	23.7	29.9	0.6429	0.000117669
ARFGEF2	25.8	25.1	18.9	24.6	23.7	19.3	16.3	15.8	17.5	16	15.6	15.9	-0.466011	0.000118644
ASPM	101.1	76.6	58.1	86.2	66.1	49.1	47.9	44.2	56.8	42.1	38.3	48.4	-0.542552	0.000118965
TOR1B	38	39.1	29.4	37	42.1	27.2	21.9	21.3	24.5	22.1	22.3	26.9	-0.413651	0.000118965
DECR1	46.5	34.9	38.9	38.7	34	32.7	21.3	33.1	28.7	21.8	27.4	25.5	-0.488217	0.00012006
CCDC81	0.6	0.3	0	0.4	0.1	0	1.4	0.5	0.7	1.4	0.5	0.6	2.59283	0.000120753
TRIP13	151.8	151.7	88.6	138.5	155.4	83.9	85.9	94.4	96.2	83.9	96.1	98.7	-0.4918	0.000120923
EDIL3	445	279.5	236.7	381	234.1	197	460.8	447.6	534.6	399.1	373.6	472.2	0.637792	0.000121202
ATG7	44.8	50.3	58.8	52.8	53.2	66.1	33.4	26.3	37.6	31.7	28.9	36.8	-0.750037	0.00012254
MARK3	55	49.1	29.8	48	36.2	25.2	58.2	58.1	68.6	53.3	48	52.4	0.599292	0.000122562
MACO1	20.6	15.7	11.3	20.5	15.4	11.4	20.3	18.1	23.1	21.1	16.6	20.4	0.477175	0.000122563
UBE2T	131.5	185.3	147.1	127.8	172.1	143	98.8	105.4	121.3	90.4	101.7	115.3	1.16499	0.000123751
RFX3	6.4	9.7	6.8	6	7.7	6.2	4.5	4.5	4.7	3.8	4.4	4.5	-0.592477	0.000123986
ATP1B3	158.4	118.6	88.4	152.8	112.3	81	186.2	146.3	180.7	176.4	142.1	171.8	0.607392	0.000125098
CAVIN4	1.8	1.3	0.5	1	0.8	0.5	3.3	1.1	2.2	1.9	1.5	2.2	1.20004	0.000126633
TMEM230	39.8	48.2	30.8	40	50.6	29.8	26.8	28.8	28.4	29.3	24.6	29.3	-0.425316	0.000126722
MRPS22	53	52.1	32	46.3	44.6	28.3	51.1	56.3	63.6	43.7	53.8	57.7	0.370249	0.000126722
GPKOW	9.1	14.4	6	9.6	17.7	6.6	3.2	7.4	2.6	3	6.3	4.2	-1.19784	0.000126974
FOSL1	11	17.5	19.2	11.3	21.4	16.5	29.6	28.1	28	29	26.4	28	0.826152	0.000126999
ZBTB38	152.9	118	123.7	150	113	120.2	181.7	214.9	228.6	165.2	200.2	225.6	0.624127	0.000126999
PLA2G12A	13.8	16.4	9.7	23.5	16.4	10	25.3	17.1	19.4	21.8	17.3	26.4	0.686161	0.000127132
BCOR	11.9	11.1	7.2	11.7	11.1	7.4	12.7	14.7	13.3	11.9	15	13.1	0.47115	0.000127244
HINT1	273	269.7	214.8	282.3	287.6	214.8	267.9	350.5	287.2	275.8	362.1	290.8	0.317442	0.000127496
SNRNP48	57.8	41.6	34.4	44.2	31.2	28	61.2	60.6	76.1	48.7	45.6	60.5	0.614544	0.000127498
ZNF222	7.8	4.9	6.7	11	4.7	5.4	10.6	11.3	9.2	10.4	11	13	0.779007	0.000128481
ZNF605	5.4	3.7	2.3	4.9	2.7	1.4	7.1	5.4	5.5	7.6	6.3	5.3	0.778578	0.000128524
APAF1	26.5	12	9.9	25.3	10.6	10.6	34.8	27.3	37.1	30.2	23.2	34.4	0.959674	0.000128573
SAMSN1	0	0.2	0	0	0	0.1	0.6	0.1	0.6	0.4	0.3	0.2	3.99556	0.000128573
MEDAG	0.9	0.2	0.1	0.9	0.1	0.1	1.4	2.2	2.1	1.6	1.8	1.6	2.23052	0.00012938
KIAA0040	14.9	8.9	5.9	13.7	8.6	6.1	13.8	15	15.1	13.8	14.4	15.2	0.66859	0.000130511
TNKS2	43	30.7	23.7	37	27.8	22.1	43.4	41.6	51	38.1	37	47.3	0.556753	0.000131541
HADHB	91.7	73	54.1	88.6	67.9	51	81.6	95.9	96.6	78.2	89.2	99.7	0.404301	0.000131541
TBL1XR1	75.4	45.3	38	70.9	40	35	83.4	77.9	94.8	84.9	79.7	88.5	0.670865	0.000131607
DENND5A	87.6	87.9	56.2	88.4	90	55.2	51.2	51.9	58.5	54.9	57	66	-0.39455	0.000131855
SRRM2	159.6	148.7	114.8	188.4	159.4	119.9	211.6	173.3	170	219.9	181.9	190.8	0.631128	0.000132014
SPTY2D1	25.4	25.5	28.2	26.4	22.4	25.1	34.4	36.3	46.3	36.7	29.5	43.2	0.588154	0.000136086
RAB2A	83.7	70	48.1	74.5	69.2	53.5	89.5	75.3	92	78	82.7	97.6	0.429028	0.000137497
TRRAP	9.3	14.4	10.5	9.7	15.6	10.9	7.3	8.4	6.7	7.4	8.6	6.5	-0.689198	0.000137649
SOS2	9.4	10	5.5	7.9	8	4.9	11.3	9.8	13.9	10.4	8.4	10.4	0.573123	0.000137707
KPNA4	37.6	44.3	31.3	33.4	35.4	26.5	54.5	40.4	55	52.3	40.4	54.4	0.508156	0.000137729
FZD4	3.5	2.7	2.9	3.3	2.5	2.4	2.5	2	2.5	2.6	1.9	2.3	-0.549709	0.000138305
MRM1	4.3	4.1	2.4	6.5	5.6	2.2	0.8	1.5	0.3	1.7	2	1.2	-1.73085	0.000138397
PIP4K2C	23.5	29.2	25.4	24.8	28.7	27.1	15.7	14.7	15.5	17	14.8	17.7	-0.566799	0.000138817
RAD52	13.6	9	5.3	14.2	9.8	6.6	4	5.7	4.6	4.9	4.3	3.8	-0.913864	0.000138936
CCDC134	10.6	14.2	10.9	11.8	18.9	11.5	5.2	10	3.1	4.6	7.3	5.5	-0.903512	0.000140294
POLB	20.4	25.9	18.2	19	26.6	19.3	13.3	14.3	16	14.7	12.6	15	-0.627651	0.000141091
CREB3	63.7	49.5	29.8	66.2	44.9	32.6	76	66.5	69.9	77.8	66.9	72.2	0.705957	0.000141412
PIGF	34.5	21.2	16.3	32.2	20.1	17.4	28.5	27.1	30.8	26.8	24.5	28.1	-0.718453	0.000141722
NRBF2	22.3	22.5	13.6	22.5	23.1	13.2	27.1	24	30.1	24.9	23.1	27.5	0.467289	0.000143647
ANXA2	2937.8	2006.8	1604.3	3025.7	2066	1639.3	3267.9	2994.7	3399.2	3422.4	2706.4	3459.7	0.573541	0.00014428
EPHA6	3.4	3.8	2.3	3.5	2.4	2.2	2.2	1.8	1.5	1.6	1.4	1.4	-0.872926	0.000144994
RNF130	13.2	11.6	6	11.7	9.8	4.3	13.7	16.5	13.4	15.3	15.1	11.3	0.694339	0.00014562
EIF1	442.1	467.2	278.4	457.3	509.7	275.5	594.1	485.1	635.9	622.4	492.9	641.6	0.614183	0.000145798
TBC1D31	11.6	11.7	5.7	8.7	13.5	6.1	2.9	4	5.2	3	5	5.1	-1.01934	0.000146911
PRPSAP2	52.6	53.7	29.6	48.8	46.6	24.8	26.9	22.6	28.8	25.4	22.2	26.1	-0.625789	0.000147748
SAMD15	1.3	2.4	2.1	1.6	2.6	1.9	0.9	1	1.1	1.1	1.1	0.7	-0.985255	0.000147915
TOPBP1	53.8	47.7	33	45.7	44.6	30.1	51.4	53.6	64.5	51.7	49.7	57.2	0.458155	0.000148047
CGA	17	9.6	6	18	10	7.3	17.1	17.1	17.7	21.8	21.6	16.7	0.927469	0.000148197
DPY19L3	15.3	10.4	11.1	14.6	10	8.9	16.1	17.4	20.2	15.7	15.6	19.2	0.606048	0.00014866
PTGS1	10.6	10.7	5	10.2	11.6	6.2	9.9	19.6	12.5	10.7	20.9	13.6	0.78442	0.00014929
SPINK5	1.7	4	5.3	3.1	3.8	4.2	1.2	1.1	2.2	3.3	0.3	1.3	-1.66651	0.000149662
STS	13.8	13.5	11.1	12.1	12.7	11	9.6	8.9	10.3	8.9	8.2	10.2	-0.398437	0.000150755
APH1A	106.8	108.1	69.3	104.2	106.2	67.5	58.8	66.6	44.1	58.6	66.9	43.5	-0.537303	0.000150809
SUPT4H1	81.8	88.4	54.7	90.3	87.8	60	104.9	113.6	90.3	100.1	118.9	93	0.49001	0.000150873
STPG1	2.8	3.3	3	2.3	4.9	2.4	0.5	1	1.8	0.3	2.1	2	-1.30513	0.000151276
ZNF350	9.1	6.8	4.9	8.1	5.8	4.4	9.9	10.2	14.3	13.1	10.9	16.6	1.04908	0.000151801
DCAF12	82.3	80.8	53.8	77.3	80.9	53.8	81.8	85.1	88.7	79.7	81.4	89.5	0.288083	0.000152134
DUSP18	0.4	0.5	0.8	0.7	0.7	0.2	0.3	0	0.5	0.4	0.2	0.2	-1.71254	0.000152414
KLRA1P	2.5	1.9	1.1	1.4	0.8	0.5	5.9	2.5	3.2	3.5	1.9	4.5	1.3965	0.000152598
WDR45	15.6	16.7	10.6	18.1	15.7	9.8	17.8	21.5	18.8	17.8	29	20	0.775814	0.000153765
ZNF180	8.2	3.9	3.2	6.3	3.3	2.7	8.8	9.5	11.1	7.7	6.8	9.2	0.990767	0.00015462
DNA2	13	19.8	16	13.8	20.4	13.4	8.4	8.7	12.5	8.7	8.8	11.2	-0.612815	0.000154668
RRH	0.1	0	0	0.1	0.1	0.1	0.6	0.1	0.9	0.7	0.3	0.6	3.00799	0.00015505
TRIM3	10.4	8.4	5.4	13.2	8.7	6.4	14.5	18.6	12.6	16.1	15.3	14.3	0.765653	0.000155105
RAB8B	21.5	11.1	14	21.2	13.4	12.5	28.4	26.9	30.5	23.7	24.4	31.5	0.898056	0.000155987
CNTNAP3	9.7	6.7	4.3	10.2	6.5	4.7	7.8	10.9	9.1	7.6	8.5	9.3	0.709691	0.000155987
IGSF1	2.1	2.8	1.7	2.6	2.7	1.8	4	4.3	3	3.4	4.4	3.5	0.754056	0.000156296
QSOX1	17.5	15.2	6.1	14.2	16.7	7.2	4.7	7.6	5.1	4.4	7.1	5.5	-1.12583	0.000156624
DNAAF5	9.3	14.9	7.1	11.7	16.8	8.7	6.9	7.5	6.3	6.5	13.7	6.4	-0.585772	0.000157022
POP5	35.7	38.4	23	39.7	38.2	21.6	19.3	20.3	19	20.5	19.7	27.1	-0.535332	0.000157156
YIPF1	18.5	17.5	13.9	15.7	19.6	12.5	11.3	12.7	13.4	10.1	10.6	11.5	-0.455618	0.000157453
MORC3	16.6	12.5	8.4	15.5	11.4	7.7	19.2	18.2	23.7	17.9	14	19.1	0.615929	0.000157537
ZW10	28.7	25.6	18.9	24.5	24.1	17.6	30	27.7	33.6	27.2	24.8	28.7	0.371846	0.000158238
SLC35F2	30.2	16.8	12.9	26.5	14	12.4	28.2	31.4	37.7	27.9	31.1	36.3	0.769134	0.000158445
SIAH2	16.7	16.3	11.2	16.9	17.3	10.9	20.6	18.9	21.1	18.2	20.5	18.6	0.534066	0.000158445
PMS2P4	5.5	6.7	9.8	3.8	6.6	9.1	2.4	3.1	3.9	4.3	4.6	3	-1.0609	0.000158808
CD36	1.8	1	1.7	1.5	1.1	2	1.2	0.4	0.6	0.7	0.3	0.6	-1.41744	0.000158808
CLDN1	77.9	88.9	75.5	68.9	77.4	67.2	116.9	98.1	147.2	103.8	87.1	132.7	0.605168	0.000159299
CCNB1	383.8	368.7	212.8	357.1	340.1	191.7	216.3	250.8	246	191.6	222.2	233.3	-0.424897	0.000160975
ZNF322	20.1	15	11.9	16.9	14.7	10.3	20.5	19.9	26.1	17.8	15.3	21.4	0.489406	0.000161012
USP3	19.9	22.7	16	22.3	21.3	13.9	27.6	25	30	25.8	22.6	23.7	0.3954	0.000161557
TSHZ1	4.5	5.9	5.6	4.1	6.4	5	2.4	3.7	3.3	2	4	3.1	-0.791024	0.000161557
TMEM185B	14.4	13.5	10.8	12.5	11.5	11.2	14.4	15.5	16.9	14.1	14	16.2	0.466929	0.000161557
TMEM159	8	6.8	6.4	10.4	7.2	6.8	4.8	3.9	5.2	4.6	4.6	4.9	-0.634434	0.000162672
RCC1L	27.7	47.2	18.7	35.8	48.6	23.2	15.1	22	14.9	16.7	23.3	16.1	-0.857708	0.00016277
CNTF	3.4	3.5	2.1	2.4	2.6	1.7	5.9	3.7	5	4.4	3.3	5	0.677532	0.000163027
PID1	35.1	44.4	32.8	31.6	45	30.6	47.2	48.1	49.7	42.7	45	49.8	0.415937	0.000164412
ATP11C	38.3	31.2	21.7	32	26.4	18.5	41.6	40.2	48.5	34.9	30.3	43.3	0.577922	0.000166123
CDC14A	3.5	4	2.7	2.8	3.5	2.8	1.5	2.2	2.4	1.3	1.9	2.5	-0.621208	0.000166458
NBEAL1	12.7	10.7	8.6	11.1	11.2	10.1	14.7	12.1	17.6	12.6	12.3	15.3	0.81358	0.000166927
YY2	10.2	2.1	2.1	9.7	2.9	1.2	13.5	12.8	13.1	11.6	11.6	12.5	1.54547	0.000168
ARRB1	1.3	1.2	0.6	1.7	1.6	0.3	1.7	2.7	2.1	2.5	1.9	1.7	0.938639	0.000170538
ZNF174	11.9	9.9	7.2	11.4	12.2	7.8	6.1	8.1	6.3	8.1	7.5	6.1	-0.518702	0.00017058
FOXM1	106.9	87.7	76.4	110.5	98.2	78.6	61.4	81.5	67.5	64.1	84.5	65.9	-0.37917	0.000171675
ERCC2	11.7	18	16.7	15	23.3	13.8	9	12	6.8	8.2	11.8	8.4	-0.738515	0.000172051
TMEM81	8.1	3.4	3.1	8.3	2.7	3.1	9.9	10.1	8.2	12.3	10	8.7	1.0908	0.000172323
DPH3	24.9	25.6	19.2	22.9	23.6	14.6	16.4	16.2	18.8	15.1	16.2	17	-0.365522	0.000172323
HBEGF	5.4	10.2	5.5	6.1	9.2	5	3	2.9	3.5	3.5	3.4	3.7	-0.861412	0.000173231
CDK11A	41.2	36.9	24.3	42.9	36.6	25.7	51.3	41.2	44	48.1	38.3	46	0.492101	0.000173544
BLOC1S5	8.4	6.5	7.3	7.5	5.3	4.7	8.7	7.9	7.9	8.3	7.6	9.3	0.520036	0.000173544
DPY19L1	61.9	26.2	15.3	55.3	22.1	18.7	61.7	66.6	82.7	54	59.8	76.1	1.11171	0.000173544
PPIE	90.6	110.3	89.5	94.7	104.9	86.1	65.7	72.1	72.6	69	69.1	77.4	-0.362951	0.000175801
FAT4	7.8	9	6.2	6.8	8.1	5.7	14	8.9	12.3	13.1	8.2	11.1	0.644836	0.000175973
APPL1	36.2	22.8	16	31.9	19.9	13.5	39	37.5	46.7	32.1	31.2	37.6	0.706788	0.000176708
LCORL	14.6	12.5	7.9	13.3	9.9	6.9	11.7	10.2	12.4	9	8.4	11.1	0.578689	0.000177766
IMPDH2	171	231.6	125.5	181.8	225.3	133.4	85.6	146.2	83.9	97.9	155	87.1	-0.77798	0.000180341
PHYHD1	0.9	1.7	0.7	1.1	2.2	1.6	0.7	0.4	0.5	0	0	0	-1.53277	0.000181448
NDUFA8	143.3	168.9	113.4	164	177.6	117	97.6	120.7	107.2	108.2	119.3	103.4	-0.363722	0.000181805
C11orf1	4.4	3.3	1.6	5	1.7	2	6.5	4.8	4.8	4.8	5.9	4.9	0.852739	0.000181963
RAPGEF6	16	13.9	9.4	14.5	12.3	10.4	9.6	8.3	9.3	9.5	8	8.5	-0.669039	0.000182144
PSMD14	117.4	98.1	70	106.6	89.6	61.1	136.2	116	144.8	119	97.2	131	0.539024	0.000182312
COL4A4	25.6	19.3	15	25.4	20.1	15.7	23.4	43.7	25.2	25.5	46.9	26.2	0.794932	0.000182907
ATXN7L2	1.8	2.6	1.5	1.5	3.1	1.3	3.8	3.6	3.8	3.5	4.9	3	0.925301	0.000183283
UROD	50.3	90.5	52.5	54.6	95	52.7	23.7	54.4	25.7	23.3	52.3	24.8	-0.89539	0.00018382
C1R	54.6	35.3	32.4	60.2	41.3	30.9	55.9	65	51.3	59.8	63.6	58.4	0.746097	0.000183864
BCL2L15	0.2	0.2	0.4	0.1	0.1	0.2	0.4	0.6	0.7	0.6	0.4	0.7	1.75204	0.000184607
STRADB	11.8	8.1	5.3	10.4	8.1	4.4	11.1	13.2	13.8	13.5	11.1	14.6	0.862045	0.000186674
TCTN3	30.9	35.4	21.5	29.9	32.3	21.8	17.9	15.2	21.6	17.7	15.3	21	-0.528924	0.000187517
ARL16	15.5	21.6	10.8	17.8	23.2	16.2	7.4	9.5	7.2	9.4	13.1	9.8	-0.638787	0.000187766
BACH2	0.5	0.7	0.2	0.9	0.4	0.3	1.3	1.5	1.1	2	1.7	1.5	1.55806	0.0001883
MEX3A	8.2	18	11.2	7.6	16.1	11.1	4.6	7.7	6.1	5	7.3	6.2	-0.91685	0.00018949
ZNF230	4.6	3.1	2.3	4	3.6	2	4.9	5.6	5.2	5.5	5.6	5.5	0.647154	0.000190643
ZNF668	5.8	5.7	5.4	6.5	7.5	5.2	9.1	10.9	6.8	10.5	13.4	9.2	0.817868	0.00019121
ZFYVE9	15.5	16.6	15.4	13.2	15.4	14.9	21.3	20.5	27.5	20.3	18.1	26.3	0.635945	0.000192643
MCFD2	111.9	102.8	80.8	96	86.6	71.7	125.5	114.3	144.9	114.3	99.4	127.2	0.401816	0.000193217
ARHGAP20	1.7	2.4	2.1	1.7	2.1	1.6	1.2	1	1	1.2	0.6	1.1	-0.822857	0.000193357
TCEA3	0.7	0.7	0.1	0.4	0.5	0	1.1	1.8	0.9	1.6	1.5	0.8	1.71069	0.000193895
P3H2	62.6	77.8	60.2	62.6	80.3	62.6	96.5	92.1	101.7	102.9	88.1	114.6	0.548859	0.000194934
ZBTB25	6	8.9	6.1	6.8	7	5.6	3.8	4.9	4.7	3.6	3.9	4.7	-0.654179	0.000197628
SLC44A1	19.9	14.6	12.4	19	14.2	10.5	18.6	19.9	23.1	17.9	20	23.5	0.495437	0.000197722
C11orf49	29	33.2	33	28.3	35.7	37.8	18.2	25.4	22.2	20.5	25.7	22.7	-0.577177	0.000198423
RFPL4B	0	0	0	0	0	0	0.8	0.2	0.2	0.2	0.1	0.2	4.9833	0.000198719
RPP25L	6.9	13.4	7.7	8.3	14.1	5.8	2.7	5.1	2.9	2.4	7	2.8	-1.22652	0.00019893
STAG2	155.7	175.3	190.6	127	152.4	153.2	96.3	101.9	130.2	82.1	85.9	111.7	-0.79444	0.00019893
PSMC1P1	58.3	59	51.8	56.3	55.1	46.3	49.2	45.4	54.1	40.4	40.4	44.6	-0.590572	0.000199562
POGK	30.4	32.4	24.3	31	32.9	24.2	31.6	35.2	34.2	29.8	32.9	34.1	0.217205	0.000200689
GNAI3	15.7	13.1	8.8	14.3	11.9	7.7	18.2	14.7	18.9	16.3	13.1	17.5	0.507863	0.000201015
CHCHD7	55.1	59.9	65.7	52.9	53.4	57.3	39.5	35	38.5	39.5	32.3	39.2	-0.58134	0.000202531
NCDN	6.7	12.7	13.9	7.8	14.4	16.3	3.7	7.2	3.4	5.2	6	4.1	-1.1682	0.000203507
RDH11	112.6	117.3	131	100.6	99.1	118.5	71.7	74	83.8	66.7	65	73.3	-0.619245	0.000203507
GPAM	14.1	23.3	16.5	13.5	20.8	15.8	9.6	10.9	12.8	9.4	9.5	12.2	-0.715247	0.000203838
AFP	3.1	3.2	1.9	1.9	2.9	3.7	7.7	4.1	5.9	6.9	6.1	8.3	1.20122	0.000204803
MEGF8	3.9	2.8	2.3	4.4	3.5	2	1.9	2.3	1.9	1.9	2.8	1.6	-0.665083	0.000205192
USP22	45.6	70	52.3	48.1	68.4	55.1	35.8	45.7	36.4	37.2	49.3	34.7	-0.528452	0.000205868
BNIP2	93.4	107.8	69.6	79.6	87.9	56.2	136	118	164	112.7	95.1	136.5	0.52254	0.000207016
NUP88	87.8	99.7	72.2	80.8	87.2	72.1	62.3	54.4	67.7	66	54.2	70.4	-0.466559	0.000207111
EPB41L2	76.3	65	45.2	70.4	58.8	47.4	80.6	76.6	79.8	76	69.3	78.9	0.423519	0.000207111
CA5B	3	2.8	3.9	4.3	3.5	3.8	5.3	5.2	5.9	4.7	4.7	5.7	0.639013	0.000207111
ZNF207	193.3	175.9	146.5	177.9	157.4	136.2	214.1	212.6	245.6	199.7	200.2	233.1	0.385605	0.000208152
HAS2	2.5	1.4	0.8	2.4	1	1	2.5	3	4.2	2.5	2	3.7	0.95438	0.000208152
KDELR2	336	226.4	199.6	304.5	215.7	184.3	336.5	312.7	367.9	332.3	291.4	349	0.493983	0.000209338
RARG	8.6	13.9	8.1	12.4	16	8.8	3.8	8.8	4.7	3.8	9.3	5.4	-0.969932	0.000210637
TRIM14	19	20.9	13.7	19.7	19	14.4	15	15.3	12.9	14.6	14.8	12.6	-0.314417	0.000210637
SFXN1	98.8	46.9	35.7	93.2	50	36.4	97.1	104.5	120.7	100.7	107.6	121.2	0.973981	0.000211484
HSD17B13	0.2	0	0	0	0.2	0	0.3	0.2	0.2	0.5	0.4	0.1	2.36652	0.000212932
SURF1	16.6	15.9	8.7	18.7	17	9.4	6.2	8.7	5.9	6.6	11.2	6.2	-0.837807	0.000213568
C4orf33	26.5	19.9	17.6	21.2	17.2	13.8	11.9	11.8	14.7	9.1	9.4	12.1	-0.763346	0.000213986
STAM	32.7	36.4	24.4	30.7	32.6	22	42	38.2	41.7	36.4	34.5	39.5	0.419518	0.000215879
PSMA3	264	295.9	284.2	227.3	250.7	254.1	178	172.8	202.1	163.6	144	192.7	-0.648632	0.000216023
METTL7A	17.4	15.7	20.9	14.6	13.9	21.7	7.5	11.3	7	8.2	11.7	7.6	-1.00444	0.000216519
GATAD1	17.1	14.2	10.5	15.6	14	11.3	18.5	16	19.3	17.8	16.9	20.5	0.37366	0.000217129
CYLD	33.8	25.3	16.8	29	24.7	15	35.4	32.5	38	30.1	29.7	38.3	0.651954	0.000220739
CSNK1G3	73.9	74.3	51.3	62	65.5	48.3	80.8	73.4	99.4	69.6	67.6	91.1	0.380699	0.000220739
TMCO4	7.9	8.1	6.6	6.6	12	6.8	2.2	5.7	2.3	5.4	4.3	3.5	-0.853867	0.000221377
BCAS4	138.2	111.9	120.5	175.4	141.4	150.4	169.5	144.8	107.1	184.9	179.1	127.9	1.28945	0.00022253
VPS4B	44.8	44.7	39.4	38.2	40.2	37	61.2	53.8	64.5	53.8	44.5	56.1	0.467634	0.000222844
TANGO2	4.4	5.2	4.7	4.3	3.7	6	2.2	2.8	1.3	1.6	93.2	1.1	-0.916322	0.000224967
RIMKLB	94.8	49.3	55.4	87.9	34.5	46.7	134.3	89.3	164.2	123	82.1	158.5	1.04559	0.000225699
PNPO	15	21.8	16.8	14.1	21.6	21.4	9.7	15.3	9.1	9.1	12.2	11.7	-0.801892	0.000225699
ELOA	82.4	101.2	69.8	85.7	100.5	72.9	61.4	70.4	66.9	60.2	68.3	65.5	-0.306807	0.000228258
GNG12	318.7	125.9	88.7	262.3	107.8	73.4	340.5	314.2	412.8	307.1	264.9	361.7	1.10239	0.000229198
[truncated: 12,404 more rows]

## Sheet: Legend
Dataset EV1. Gene expression in response to SNRPB knockdown. Table contains Whippet derived TpM (transcripts per million) values for each replicate and Deseq2-based statistics on differential gene expression.
