# Supplementary material for: The unfolded protein response regulates ER exit sites via SNRPB-dependent RNA splicing and contributes to bone development
Source: EMBO J. 2024 Aug 19;43(19):4228–47. doi: 10.1038/s44318-024-00208-z (PMC11445528; doi:10.1038/s44318-024-00208-z)
Supplement: Supplementary file 4 — Dataset EV2 [file 44318_2024_208_MOESM4_ESM.xlsx]

## Sheet: AA
ID	Coord	Strand	Type	siCTRL_YFP_A1	siCTRL_YFP_A2	siCTRL_YFP_A3	siCTRL_YFP_B1	siCTRL_YFP_B2	siCTRL_YFP_B3	siSNRPB_YFP_A1	siSNRPB_YFP_A2	siSNRPB_YFP_A3	siSNRPB_YFP_B1	siSNRPB_YFP_B2	siSNRPB_YFP_B3	DeltaPsi	Probability
CHD1L	1:147254870-147254897	+	AA	0.97	1	1	1	0.977	0.982	0.303	0.749	0.602	0.451	0.436	0.809	0.42384	1
IFI44	1:78650186-78650540	+	AA	0.754	0.781	0.739	0.728	0.801	0.783	0.542	0.665	0.591	0.5	0.624	0.617	0.17465	0.993
UROD	1:45013575-45013593	+	AA	0.203	0.0898	0.143	0.123	0.0844	0.14	0.511	0.235	0.402	0.653	0.286	0.435	-0.28723	0.99
ARNT	1:150829966-150829980	-	AA	0.929	0.924	0.938	0.906	0.929	0.922	0.791	0.759	0.866	0.709	0.77	0.73	0.15539	0.999
EXO1	1:241849109-241849111	+	AA	0.317	0.267	0.309	0.39	0.412	0.303	0	0.0463	0.0328	0	0.0368	0	0.30605	1
PHTF1	1:113758734-113758848	-	AA	0.767	0.723	0.797	0.828	0.794	0.656	0.941	1	0.909	0.882	1	1	-0.17702	0.963
JTB	1:153976776-153976922	-	AA	0.11	0.184	0.12	0.147	0.15	0.249	0.462	0.538	0.374	0.528	0.384	0.47	-0.29406	1
MSTO1	1:155611411-155611426	+	AA	0.0789	0.107	0.0877	0.107	0.0505	0.101	0.385	0.218	0.195	0.361	0.126	0.299	-0.1711	0.954
	1:155611427-155611548	+	AA	0.0789	0.107	0.0877	0.107	0.0505	0.101	0.385	0.218	0.195	0.361	0.126	0.299	-0.16993	0.951
ISG20L2	1:156727770-156727808	-	AA	0.499	0.364	0.187	0.428	0.375	0.183	0.59	0.669	0.53	0.698	0.702	0.585	-0.28567	0.968
MDM4	1:204537430-204537458	+	AA	0.282	0.182	0.39	0.226	0.246	0.37	0	0	0.0224	0.052	0	0.0794	0.24222	0.979
KIAA0319L	1:35460434-35460437	-	AA	0.957	0.978	1	0.961	0.891	0.986	0.905	0.824	0.826	0.619	0.691	0.748	0.19329	0.979
NADK	1:1756609-1756657	-	AA	0	0.0208	0	0	0.0491	0	0.257	0.143	0.132	0.188	0.122	0.136	-0.15172	0.974
FDPS	1:155319794-155319856	+	AA	0.938	0.938	1	0.965	1	0.911	0.647	0.722	0.727	0.776	0.666	0.613	0.25585	0.994
ZDHHC16	10:97455639-97455659	+	AA	0.0648	0.0603	0.137	0.0787	0.0722	0.109	0.337	0.301	0.214	0.26	0.228	0.161	-0.16752	0.973
CWF19L1	10:100261029-100261044	-	AA	0.823	0.887	0.844	0.8	0.852	0.811	0.503	0.583	0.558	0.638	0.626	0.575	0.2551	0.999
	10:100243773-100243777	-	AA	1	0.98	1	0.942	1	1	0.581	0.79	0.69	0.793	0.785	0.618	0.27266	1
PPP3CB-AS1	10:73498650-73498732	+	AA	0.139	0.667	0.714	0.232	1	0.562	1	1	1	1	1	1	-0.45724	0.97
FAM24B	10:122850521-122850550	-	AA	0.751	0.826	0.687	0.818	0.943	0.782	0.503	0.358	0.506	0.516	0.421	0.516	0.3118	0.977
NOLC1	10:102157431-102157448	+	AA	0.988	0.993	0.966	0.905	0.987	0.945	0.538	0.848	0.646	0.551	0.855	0.749	0.26592	0.991
CTNND1	11:57791492-57791493	+	AA	0.486	0.502	0.578	0.415	0.576	0.617	0.317	0.381	0.316	0.347	0.326	0.384	0.17969	0.963
TBRG1	11:124626813-124626903	+	AA	0.198	0.224	0.193	0.258	0.157	0.0571	0.587	0.444	0.483	0.538	0.357	0.376	-0.26267	0.956
RPS6KB2	11:67432353-67432355	+	AA	0.0653	0.0408	0	0.061	0.0207	0	0.114	0.193	0.244	0.19	0.187	0.262	-0.17024	0.981
RTN3	11:63718948-63718980	+	AA	0	0.154	0	0	0	0	0	0.314	0.326	0.273	0.286	0.222	-0.20328	0.954
ST5	11:8710911-8710914	-	AA	0.884	1	1	0.898	1	1	0.22	0.767	0.295	0.382	0.451	0.641	0.46332	0.983
TEAD1	11:12864686-12864837	+	AA	0.775	0.434	0.575	0.68	0.631	0.546	0.822	0.855	0.883	0.879	0.932	0.855	-0.26013	0.985
TBCEL	11:121053551-121053629	+	AA	0.862	0.844	0.857	0.846	0.647	0.798	0.331	0.342	0.465	0.706	0.415	0.527	0.32825	0.979
USP28	11:113831990-113831993	-	AA	0.944	1	1	0.951	0.9	0.926	0.843	0.599	0.557	0.625	0.455	0.63	0.32682	0.995
ARNTL	11:13355226-13355232	+	AA	0.222	0.182	0.215	0.161	0.224	0.4	0	0.109	0.0265	0	0.049	0.0476	0.1856	0.966
MRE11	11:94445891-94445893	-	AA	0.853	0.887	0.919	0.904	0.858	0.909	0.673	0.811	0.835	0.609	0.696	0.718	0.16395	0.964
NECAP1	12:8091769-8091839	+	AA	0.985	0.978	0.974	0.968	0.971	0.986	0.659	0.604	0.709	0.548	0.723	0.595	0.33734	1
TMEM106C	12:47965838-47965877	+	AA	1	0.973	0.979	0.99	0.979	0.942	0.861	0.696	0.795	0.903	0.749	0.816	0.17351	1
C12orf4	12:4536212-4536219	-	AA	0.911	0.909	0.901	0.941	0.932	0.908	0.756	0.79	0.685	0.876	0.766	0.7	0.15364	0.985
PHB2	12:6967249-6967335	-	AA	0.136	0.0782	0.0929	0.0909	0.0572	0.0944	0.455	0.254	0.351	0.41	0.232	0.257	-0.23272	0.995
TULP3	12:2933418-2933433	+	AA	0.976	1	1	0.978	1	1	0.779	0.797	0.807	0.589	0.847	0.952	0.18777	0.974
ANAPC5	12:121328459-121328497	-	AA	0.692	0.78	0.748	0.798	0.608	0.654	0.859	0.867	0.931	0.896	0.794	0.892	-0.15662	0.952
RNF41	12:56213062-56213077	-	AA	0.242	0.201	0.167	0.16	0.286	0.137	0.02	0.0471	0	0	0.0221	0.08	0.16463	0.987
KRT8	12:52949579-52949585	-	AA	0.603	0.696	0.539	0.803	0.725	0.562	0.858	0.804	0.875	0.91	0.836	0.934	-0.21	0.979
PARPBP	12:102148230-102148234	+	AA	0.823	0.66	0.671	0.724	0.695	0.606	0.484	0.452	0.424	0.407	0.415	0.493	0.24928	0.996
MPHOSPH9	12:123162193-123162218	-	AA	0.875	0.886	0.967	0.736	0.794	0.925	0.56	0.457	0.552	0.519	0.544	0.57	0.31609	0.989
DDX11	12:31084969-31085009	+	AA	1	1	0.98	1	1	1	0.682	0.392	0.397	0.679	0.337	0.198	0.48121	0.99
DOCK9	13:98845992-98846060	-	AA	0.802	0.75	0.838	0.83	0.895	0.905	0.52	0.646	0.588	0.721	0.615	0.64	0.20752	0.957
LMO7	13:75835152-75835232	+	AA	0.254	0.166	0.134	0.233	0.215	0.149	0.333	0.374	0.356	0.333	0.304	0.424	-0.15839	0.973
MAP4K5	14:50438009-50438011	-	AA	0.712	0.762	0.726	0.686	0.767	0.722	0.534	0.616	0.544	0.533	0.486	0.47	0.19495	0.993
METTL3	14:21501825-21501903	-	AA	0.974	0.945	0.95	0.939	0.965	0.973	0.684	0.828	0.857	0.79	0.793	0.758	0.17452	0.994
WARS	14:100375404-100375406	-	AA	0.3	0.182	0.189	0.33	0.222	0.18	0.356	0.421	0.357	0.399	0.458	0.366	-0.15771	0.965
HECTD1	14:31129308-31129448	-	AA	0.62	0.623	0.652	0.546	0.581	0.501	0.716	0.692	0.771	0.71	0.825	0.722	-0.15127	0.957
PPIP5K1	15:43581389-43581429	-	AA	0.306	0.192	0.101	0.171	0.284	0.297	0.474	0.552	0.624	0.53	0.603	0.615	-0.33045	0.993
MRPS11	15:88472236-88472354	+	AA	0.0448	0.0291	0.0628	0.0387	0.0437	0.105	0.327	0.177	0.296	0.412	0.307	0.184	-0.22675	0.993
SLTM	15:58899884-58899937	-	AA	0.6	0.704	0.568	0.576	0.695	0.646	0.812	0.863	0.897	0.773	0.827	0.872	-0.20874	1
KIF23	15:69446283-69446285	+	AA	0.905	0.903	0.883	0.913	0.917	0.913	0.675	0.746	0.745	0.711	0.682	0.683	0.19783	1
BBS2	16:56498569-56498693	-	AA	0.0365	0.0399	0.0667	0.0303	0.0588	0.0435	0.182	0.275	0.438	0.223	0.2	0.363	-0.22177	0.961
MRPS7	17:75262463-75262496	+	AA	0.0968	0.0904	0.0687	0.183	0.0741	0.106	0.479	0.238	0.386	0.361	0.272	0.391	-0.24974	0.993
PFAS	17:8266501-8266752	+	AA	0.5	0.167	0	0	0	0	1	0.625	1	1	0.5	0.429	-0.47256	0.953
TRAF4	17:28747822-28747842	+	AA	0.188	0.121	0.138	0.0649	0.0759	0.149	0.336	0.453	0.579	0.184	0.389	0.594	-0.2837	0.954
TRIM16	17:15683158-15683371	-	AA	0.159	0.286	0.148	0.229	0.203	0.164	0.646	0.5	0.397	0.592	0.442	0.654	-0.31543	0.987
SNF8	17:48931715-48931717	-	AA	0.932	0.937	0.949	0.755	0.937	0.917	0.815	0.652	0.508	0.522	0.769	0.745	0.23562	0.958
SGSM2	17:2364000-2364058	+	AA	0	0	0.5	0	0.25	0.5	1	0.75	1	1	0.692	1	-0.44509	0.965
PNKP	19:49866446-49866528	-	AA	0.457	0.438	0.748	0.534	0.603	0.713	0.975	0.665	0.968	0.93	0.922	1	-0.31463	0.951
ZNF561	19:9618167-9618179	-	AA	0.894	0.829	0.922	0.833	0.957	0.923	0.665	0.747	0.722	0.671	0.72	0.759	0.17834	0.981
CARD8	19:48238527-48238532	-	AA	0.731	0.946	0.71	0.603	0.536	0.754	0.334	0.443	0.265	0.165	0.334	0.308	0.37689	0.969
VRK3	19:50009290-50009385	-	AA	0.802	0.687	0.737	0.746	0.574	0.728	0.41	0.517	0.606	0.361	0.4	0.576	0.23063	0.968
CYTH2	19:48473722-48473904	+	AA	0	0.0256	0	0.0454	0.0244	0.037	0.164	0.217	0.224	0.24	0.244	0.224	-0.1849	0.991
TPM4	19:16080915-16081019	+	AA	0.846	0.496	0.738	0.139	0.571	0.786	0.0652	0.348	0.111	0.0708	0.0271	0.0242	0.47743	0.955
CIRBP	19:1270867-1270879	+	AA	0.125	0.124	0.127	0.22	0.124	0.103	0.465	0.29	0.534	0.452	0.288	0.542	-0.29038	0.992
HTRA2	2:74531567-74531596	+	AA	0.17	0.29	0.252	0.379	0.201	0.193	0.6	0.486	0.469	0.59	0.409	0.615	-0.26847	0.982
DGUOK	2:73950585-73950600	+	AA	0.687	0.681	0.636	0.744	0.63	0.738	0.379	0.365	0.384	0.337	0.314	0.43	0.313	1
	2:73950601-73950626	+	AA	0.687	0.681	0.636	0.744	0.63	0.738	0.382	0.367	0.384	0.341	0.314	0.432	0.31073	1
NCAPH	2:96341642-96341674	+	AA	0.948	0.857	0.693	0.703	0.786	0.774	0.209	0.472	0.219	0.316	0.525	0.204	0.43701	0.982
SH3YL1	2:260898-261130	-	AA	0.334	0.341	0.154	0.263	0.217	0.205	0.858	0.744	0.588	0.637	0.667	0.573	-0.36753	0.97
USP34	2:61203207-61203263	-	AA	0.956	0.932	0.935	1	1	1	0.82	0.845	0.787	0.751	0.785	0.905	0.15275	0.987
SP110	2:230202723-230202728	-	AA	0.962	0.95	1	0.872	1	0.793	0.625	0.593	0.76	0.691	0.806	0.754	0.20928	0.953
ETAA1	2:67403225-67404996	+	AA	0.854	0.956	0.841	0.913	0.927	0.874	0.755	0.678	0.807	0.693	0.694	0.719	0.16796	0.972
EIF2B4	2:27368114-27368139	-	AA	1	1	1	1	0.962	0.906	0.607	0.589	0.579	0.645	0.844	0.543	0.32485	0.994
SLC35F5	2:113717849-113717850	-	AA	0.943	0.952	0.967	0.889	0.953	0.967	0.66	0.626	0.579	0.691	0.704	0.609	0.29794	1
CENPA	2:26792502-26792755	+	AA	0.0399	0.06	0.0219	0.101	0.0732	0.0228	0.205	0.136	0.44	0.291	0.204	0.233	-0.19144	0.958
ARFRP1	20:63701899-63701900	-	AA	0.857	0.9	0.714	0.875	0.756	0.8	0	0.376	0.5	0.25	0.636	0	0.33301	0.953
RBL1	20:37067022-37067121	-	AA	1	0.966	1	1	0.964	1	0.422	0.691	0.685	0.812	0.745	0.547	0.33221	0.998
CDK5RAP1	20:33396937-33397084	-	AA	0.809	0.895	0.929	0.934	0.884	0.888	0.901	0.604	0.469	0.466	0.645	0.644	0.26443	0.961
TCEA2	20:64066406-64066475	+	AA	0	0.182	0	0.333	0.301	0	0	0.892	1	1	0.85	1	-0.57736	0.995
ELMO2	20:46387432-46387437	-	AA	0.943	0.968	0.911	0.934	0.968	0.939	0.541	0.708	0.775	0.927	0.676	0.438	0.25917	0.971
CSE1L	20:49096176-49096348	+	AA	0.0818	0.0638	0.049	0.0974	0.0596	0.0646	0.417	0.335	0.385	0.403	0.355	0.351	-0.30416	1
UBE2G2	21:44774742-44774820	-	AA	0.536	0.411	0.573	0.478	0.281	0.314	0.833	0.761	0.795	0.657	0.623	0.661	-0.28128	0.958
TMPRSS3	21:42390032-42390037	-	AA	0.918	0.903	0.947	0.872	0.96	0.964	0.448	0.738	0.774	0.625	0.761	0.593	0.26057	0.985
SLC25A36	3:140966934-140966999	+	AA	0.177	0.286	0.265	0.332	0.409	0.236	0.0831	0.0967	0.049	0.198	0.0775	0.107	0.17721	0.959
ABHD5	3:43717671-43717765	+	AA	0.862	0.838	0.863	0.845	0.796	0.871	0.627	0.689	0.586	0.583	0.566	0.575	0.23697	1
TMCC1-AS1	3:129905021-129905626	+	AA	0.8	0.333	0	1	0.6	0	1	0.108	1	0.75	0.111	0	0.46077	0.976
PDCD6IP	3:33828838-33828852	+	AA	0.0626	0.0679	0.0795	0.0704	0.0576	0.0758	0.31	0.226	0.238	0.291	0.288	0.238	-0.19436	1
CCDC14	3:123915290-123915718	-	AA	0.89	0.96	0.926	0.961	0.906	0.914	0.746	0.809	0.775	0.628	0.76	0.749	0.1803	0.991
MYNN	3:169778768-169778883	+	AA	0.875	0.667	1	0.958	1	0	0.116	0.667	1	1	1	1	0.62892	0.998
CDV3	3:133587159-133587161	+	AA	0.428	0.362	0.351	0.391	0.332	0.327	0.535	0.543	0.58	0.48	0.52	0.564	-0.17115	1
IFT80	3:160381719-160381724	-	AA	0.306	0.259	0.357	0.245	0.32	0.347	0.16	0.0923	0.127	0.164	0.0696	0.212	0.15618	0.952
SORBS2	4:185678479-185678547	-	AA	0.808	0.769	0.83	0.804	0.759	0.931	0.452	0.633	0.556	0.381	0.34	0.6	0.3127	0.977
CENPK	5:65554899-65554946	-	AA	0.639	0.593	0.62	0.667	0.616	0.655	0.36	0.408	0.361	0.346	0.369	0.406	0.25562	1
SREK1	5:66164608-66164782	+	AA	0.121	0.19	0.128	0.113	0.0882	0.0926	0.321	0.249	0.263	0.309	0.325	0.224	-0.15232	0.975
BRD8	5:138166611-138166727	-	AA	0.596	0.747	0.707	0.574	0.636	0.622	0.409	0.461	0.467	0.337	0.397	0.426	0.22695	0.992
LINC01411	5:174526228-174526319	+	AA	0.829	1	1	0.852	0.932	1	0.556	0.61	0.809	0.497	0.678	0.467	0.29598	0.96
CLINT1	5:157789514-157789567	-	AA	0.266	0.285	0.29	0.327	0.279	0.336	0.638	0.465	0.521	0.536	0.447	0.471	-0.21553	0.997
DDX39B	6:31540567-31540664	-	AA	0.704	0.611	0.756	0.61	0.525	0.727	0.924	0.803	0.809	0.809	0.797	0.803	-0.16836	0.959
ATP6V1G2-DDX39B	6:31540535-31540664	-	AA	0.681	0.658	0.676	0.676	0.626	0.64	0.883	0.884	0.936	0.898	0.847	0.888	-0.22856	1
TRIM26	6:30201084-30201138	-	AA	1	0.926	0.958	0.968	0.962	0.848	0.309	0.634	0.87	0.812	0.626	0.563	0.29751	0.964
SNHG5	6:85677869-85677875	-	AA	0.91	0.851	0.922	0.893	0.892	0.897	0.526	0.587	0.656	0.58	0.636	0.705	0.27764	1
TAF8	6:42068465-42068503	+	AA	1	0.937	1	1	1	1	1	0.579	0.536	0.535	0.78	0.857	0.27053	0.964
YIPF3	6:43516114-43516187	-	AA	0.2	0.2	0	0.146	0.149	0	0.873	0.319	0.567	0.659	0.535	0.774	-0.40432	0.972
	6:43516096-43516113	-	AA	0.2	0.2	0	0.146	0.149	0	0.873	0.319	0.567	0.659	0.535	0.774	-0.41089	0.966
ABHD11	7:73737111-73737220	-	AA	0.2	0.134	0.238	0.333	0.429	0	1	0.833	0	1	0.84	0	-0.52631	0.99
ZNF3	7:100079573-100079656	-	AA	0.809	0.767	0.829	0.76	0.857	0.767	0.66	0.578	0.593	0.682	0.467	0.725	0.17865	0.965
REPIN1	7:150370714-150370759	+	AA	0.305	0.307	0.25	0.478	0.401	0.275	0.541	0.75	0.788	0.704	0.751	0.875	-0.36141	0.972
C7orf25	7:42910922-42911193	-	AA	0.106	0	0.44	0.375	0.657	0.199	0.331	0	1	0	0.5	1	-0.53008	0.984
FPGS	9:127806973-127806991	+	AA	0.916	0.933	0.967	0.944	0.939	0.869	0.786	0.814	0.436	0.404	0.841	0.688	0.26139	0.954
RABL6	9:136832262-136832264	+	AA	0	0	0.05	0.0833	0	0.05	0.667	0.215	0.214	0.312	0.317	0.182	-0.26789	0.956
MORF4L2	X:103678621-103678651	-	AA	0.307	0.282	0.269	0.313	0.277	0.29	0.461	0.433	0.461	0.475	0.458	0.454	-0.16715	1
	X:103678601-103678620	-	AA	0.355	0.318	0.309	0.367	0.322	0.33	0.498	0.471	0.505	0.513	0.494	0.494	-0.16214	1

## Sheet: AD
ID	Coord	Strand	Type	siCTRL_YFP_A1	siCTRL_YFP_A2	siCTRL_YFP_A3	siCTRL_YFP_B1	siCTRL_YFP_B2	siCTRL_YFP_B3	siSNRPB_YFP_A1	siSNRPB_YFP_A2	siSNRPB_YFP_A3	siSNRPB_YFP_B1	siSNRPB_YFP_B2	siSNRPB_YFP_B3	DeltaPsi	Probability
DHDDS	1:26432519-26432594	+	AD	0.19	0.147	0.156	0.121	0.064	0.104	0.534	0.211	0.486	0.33	0.287	0.292	-0.225	0.971
	1:26432595-26432641	+	AD	0.19	0.147	0.156	0.121	0.064	0.104	0.534	0.211	0.486	0.33	0.287	0.292	-0.22551	0.965
	1:26432642-26432723	+	AD	0.19	0.147	0.156	0.121	0.0594	0.104	0.534	0.211	0.456	0.33	0.287	0.285	-0.22071	0.967
ZC3H11A	1:203796497-203796601	+	AD	0.551	0.47	0.572	0.635	0.39	0.516	0.775	0.877	0.944	0.771	0.918	0.919	-0.34014	0.994
	1:203796602-203796607	+	AD	0.551	0.2	0.138	0.258	0.39	0.088	0.775	0.689	0.944	0.771	0.675	0.919	-0.50557	0.987
INTS7	1:211952569-211952610	-	AD	0.992	1	1	1	1	0.929	0.683	0.566	0.73	0.824	0.929	0.747	0.23239	0.984
TPM3	1:154176115-154176127	-	AD	0.995	1	0.993	0.869	1	1	0.415	0.988	0.504	0.538	0.969	0.518	0.31943	0.955
PER3	1:7810568-7810588	+	AD	0.298	1	1	0.6	0.6	0.5	1	0.765	1	1	1	1	-0.42213	0.98
MSTO1	1:155611828-155611852	+	AD	0.16	0.314	0.18	0.184	0.287	0.191	0.398	0.402	0.485	0.49	0.346	0.457	-0.20728	0.982
MARC1	1:220798015-220798065	+	AD	0.11	0.0549	0.104	0.0699	0.0814	0.0986	0.383	0.366	0.573	0.238	0.284	0.341	-0.27557	0.998
WDR26	1:224431477-224431524	-	AD	0.482	0.528	0.554	0.612	0.548	0.549	0.736	0.766	0.71	0.689	0.684	0.703	-0.16721	0.989
DPH5	1:101025665-101025682	-	AD	0.0953	0.0668	0.0877	0.0715	0.0833	0.114	0.233	0.316	0.289	0.303	0.312	0.215	-0.19074	1
FAM189B	1:155251502-155251512	-	AD	1	1	1	0.909	1	1	0.606	0.569	0.592	0.729	0.726	0.869	0.28696	0.981
BTAF1	10:91959155-91959282	+	AD	0.42	0.494	0.332	0.463	0.495	0.328	0.123	0.204	0.092	0.0794	0.204	0.158	0.26598	0.997
ZWINT	10:56360180-56360292	-	AD	0.0854	0.0796	0.0589	0.0971	0.0705	0.0555	0.564	0.405	0.422	0.647	0.374	0.403	-0.39311	1
ANAPC16	10:72216073-72216138	+	AD	0.593	0.502	0.628	0.41	0.588	0.591	0.668	0.772	0.652	0.768	0.73	0.791	-0.17577	0.953
NUP98	11:3760488-3760538	-	AD	0.175	0.17	0.299	0.272	0.207	0.252	0.394	0.405	0.474	0.342	0.404	0.447	-0.1804	0.994
ZBTB44	11:130236793-130237009	-	AD	0.38	0.406	0.512	0.379	0.39	0.499	0.643	0.608	0.628	0.644	0.487	0.638	-0.1779	0.969
RPS6KB2	11:67433195-67433216	+	AD	0.52	0.833	0.911	0.727	0.797	0.737	0.233	0.507	0	0.143	0.489	0.357	0.40839	0.953
ST5	11:8711122-8711125	-	AD	0.884	1	1	0.9	1	1	0.22	0.628	0.295	0.378	0.43	0.641	0.48476	0.994
ATXN2	12:111519832-111519878	-	AD	0.134	0	0.0671	0.109	0.0556	0.0339	0.311	0.225	0.223	0.432	0.255	0.425	-0.22434	0.974
NECAP1	12:8090300-8090343	+	AD	0.027	0.0187	0.0191	0.0341	0.02	0.0306	0.402	0.135	0.162	0.191	0.152	0.0885	-0.16666	0.98
CERS5	12:50134400-50134545	-	AD	0.0415	0.0352	0.116	0.0709	0.0654	0.0611	0.29	0.214	0.242	0.289	0.265	0.361	-0.21443	0.996
MRPL51	12:6493674-6493716	-	AD	0.709	0.735	0.734	0.502	0.689	0.492	0.899	0.837	0.829	0.867	0.848	0.797	-0.20001	0.972
RPL41	12:56116800-56116829	+	AD	0.454	0.437	0.408	0.443	0.446	0.42	0.263	0.265	0.247	0.219	0.279	0.245	0.18144	1
	12:56116830-56116930	+	AD	0.427	0.416	0.386	0.425	0.432	0.403	0.256	0.252	0.242	0.21	0.264	0.236	0.17122	1
SCAF11	12:45922936-45922983	-	AD	0.961	0.902	0.957	0.973	0.906	0.929	0.804	0.679	0.835	0.689	0.752	0.804	0.17683	0.997
MDM2	12:68816839-68816945	+	AD	0.927	0.923	0.962	0.913	0.953	0.94	0.641	0.758	0.709	0.678	0.695	0.728	0.23302	1
DLEU2	13:50044640-50044650	-	AD	0.915	0.826	0.776	0.864	0.805	0.721	0.379	0.489	0.541	0.53	0.257	0.45	0.37263	0.997
KIAA0391	14:35122768-35122806	+	AD	0.436	0.478	0.338	0.366	0.43	0.378	0.771	0.84	0.691	0.744	0.797	0.745	-0.35356	1
	14:35122807-35122910	+	AD	0.429	0.463	0.324	0.347	0.43	0.378	0.771	0.84	0.691	0.744	0.787	0.749	-0.36262	0.999
ZC3H14	14:88603046-88603060	+	AD	0.543	0.558	0.608	0.576	0.55	0.672	0.285	0.412	0.37	0.353	0.46	0.373	0.20521	0.984
HNRNPC	14:21230958-21230996	-	AD	0.224	0.23	0.254	0.234	0.217	0.244	0.507	0.373	0.554	0.444	0.505	0.468	-0.24121	1
ACOT2	14:73569397-73569883	+	AD	0.125	0.187	0.102	0.15	0.175	0.111	0.4	0.456	0.286	0.582	0.4	0.549	-0.26169	0.951
KLC1	14:103679519-103679545	+	AD	0.607	0.622	0.661	0.607	0.506	0.713	0.844	0.863	0.85	0.818	0.943	0.92	-0.23346	0.962
SPG11	15:44596060-44596082	-	AD	0.025	0.0385	0	0	0.0345	0	0.462	0.463	0.333	0.282	0.385	0.22	-0.32046	0.999
ULK3	15:74842535-74842538	-	AD	0	0	0.299	0	0.0649	0.116	0.786	0.532	0.302	0	0.585	0	-0.35223	0.953
CENPN	16:81022653-81022698	+	AD	0.687	0.78	0.81	0.653	0.703	0.715	0.408	0.53	0.556	0.461	0.438	0.469	0.24366	0.994
PDPK2P	16:2637287-2638283	-	AD	0.204	0.178	0.056	0.241	0.128	0.0327	0.525	0.365	0.394	0.767	0.548	0.402	-0.3337	0.964
ZC3H7A	16:11761406-11761467	-	AD	0.957	0.978	0.936	1	0.931	0.95	0.658	0.776	0.62	0.637	0.807	0.639	0.26793	1
ADCY9	16:3993349-3993405	-	AD	0.225	0.148	0.345	0.238	0.123	0.148	0.508	0.39	0.523	0.541	0.456	0.38	-0.24955	0.963
CDK10	16:89689307-89689324	+	AD	0.772	0.893	0.762	0.899	0.815	0.798	0.669	0.521	0.61	0.733	0.439	0.593	0.22715	0.957
PRPSAP2	17:18856430-18856476	+	AD	0.203	0.204	0.164	0.125	0.0967	0.186	0.537	0.597	0.298	0.457	0.618	0.455	-0.3225	0.995
NT5C	17:75130965-75131044	-	AD	0.444	0.309	0.528	0.478	0.457	0.333	0.945	0.761	0.822	0.725	0.732	0.916	-0.36386	0.985
MYO19	17:36508897-36509061	-	AD	0.0556	0.0461	0	0.0686	0.0602	0.0465	0.35	0.322	0.25	0.409	0.239	0.125	-0.24805	0.987
TRIM16	17:15682854-15682860	-	AD	0.786	0.792	0.833	0.914	0.688	0.974	0.427	0	0.255	0.122	0.22	0.406	0.53198	0.993
GOSR2	17:46935170-46935225	+	AD	0.274	0.124	0.198	0.262	0.17	0.139	0.321	0.383	0.461	0.403	0.375	0.311	-0.17532	0.964
SNX11	17:48112086-48112111	+	AD	0.101	0.143	0.168	0.154	0.219	0.203	0.294	0.29	0.347	0.397	0.325	0.296	-0.15922	0.98
FKBP10	17:41820024-41820049	+	AD	0.384	0.324	0.143	0.27	0.304	0.109	0.575	0.436	0.597	0.474	0.397	0.617	-0.25348	0.965
HEATR6	17:60073746-60073748	-	AD	0.952	0.953	0.91	0.926	1	1	0.776	0.464	0.527	0.669	0.678	0.656	0.31976	0.997
WFDC21P	17:60085055-60085102	-	AD	0.152	0.169	0.178	0.125	0.17	0.218	0.368	0.405	0.434	0.39	0.412	0.466	-0.23894	1
ACAA2	18:49813469-49813681	-	AD	0.792	0.65	0.713	0.747	0.696	0.702	0.873	0.897	0.938	0.812	0.951	0.816	-0.15752	0.951
RPL17	18:49491626-49491735	-	AD	0.457	0.517	0.586	0.489	0.482	0.65	0.73	0.713	0.695	0.827	0.727	0.753	-0.2095	0.988
ZNF283	19:43837133-43837179	+	AD	0.716	0.869	1	0.713	0.941	0.774	0.351	0.333	0.391	0.224	0.366	0.502	0.45054	0.992
WDR62	19:36083189-36083241	+	AD	0.915	1	1	1	0.931	1	0.674	0.718	0.5	0.667	0.646	0.5	0.2949	0.964
DHPS	19:12677099-12677107	-	AD	0.352	0.157	0.267	0.256	0.218	0.122	0.761	0.555	0.719	0.865	0.385	0.68	-0.41157	0.981
SARS2	19:38917915-38917920	-	AD	0.0635	0	0	0	0	0	0	0.576	0	0.303	0.278	0.278	-0.34897	0.954
TPM4	19:16081076-16081343	+	AD	0.832	0.479	0.72	0.124	0.571	0.769	0.0652	0.336	0.111	0.0708	0.0231	0.0242	0.4604	0.958
SMG9	19:43739673-43740106	-	AD	0	0.0141	0	0	0.0159	0.0213	0.22	0.12	0.241	0.268	0.119	0.238	-0.18657	0.999
ILKAP	2:238189859-238189862	-	AD	0.931	0.847	0.971	0.961	0.875	0.95	0.654	0.801	0.632	0.699	0.821	0.719	0.20016	0.978
	2:238189853-238189858	-	AD	0.917	0.831	0.943	0.922	0.819	0.95	0.654	0.801	0.632	0.699	0.804	0.719	0.1774	0.961
HTRA2	2:74531372-74531411	+	AD	0.141	0.29	0.252	0.284	0.238	0.193	0.6	0.51	0.469	0.61	0.38	0.615	-0.2796	0.977
THUMPD2	2:39769710-39769757	-	AD	0.989	0.93	0.953	0.925	0.956	0.94	0.844	0.835	0.779	0.601	0.788	0.829	0.16486	0.98
ATG4B	2:241671406-241671425	+	AD	0	0	0	0	0.167	0	0.333	0.333	0	0	0.618	0	-0.42789	0.993
	2:241671426-241671441	+	AD	0	0	0	0	0.167	0	0.333	0.333	0	0	0.487	0	-0.31342	0.961
MCM8	20:5951024-5951077	+	AD	0.426	0.516	0.412	0.355	0.462	0.412	0.626	0.703	0.631	0.575	0.574	0.589	-0.184	0.981
ACSS2	20:34913182-34913187	+	AD	1	0.923	1	0.968	0.94	0.916	0.375	0.664	0.436	0.523	0.846	0.705	0.34142	0.974
	20:34914118-34914171	+	AD	1	0.87	1	0.968	0.941	0.916	0.375	0.66	0.445	0.54	0.846	0.705	0.33195	0.965
UBE2G2	21:44774567-44774720	-	AD	0.536	0.411	0.591	0.478	0.268	0.325	0.902	0.763	0.86	0.764	0.62	0.762	-0.33488	0.977
UFD1	22:19475470-19475495	-	AD	0.844	0.892	0.906	0.88	0.917	0.889	0.565	0.568	0.602	0.495	0.579	0.46	0.34223	1
MTMR14	3:9662286-9662375	+	AD	1	0.987	1	1	0.977	0.97	0.833	0.94	0.521	0.746	0.935	0.627	0.21927	0.959
NGLY1	3:25720014-25720129	-	AD	0.79	0.74	0.868	0.606	0.78	0.693	0.273	0.4	0.374	0.25	0.276	0.348	0.40635	0.996
USP19	3:49117437-49117466	-	AD	1	0.81	1	1	0.601	1	0.405	0.483	0.568	0.262	0.463	0.319	0.44275	0.961
SLC35G2	3:136819215-136819628	+	AD	0.32	0.4	0	0.5	0.5	0	0.333	1	0.714	0.5	1	0.333	-0.46189	0.957
MRPS25	3:15053291-15053379	-	AD	0.0621	0.0624	0.0636	0.0659	0.0636	0.12	0.256	0.126	0.281	0.154	0.184	0.33	-0.15265	0.964
SLC33A1	3:155853108-155853222	-	AD	0.0328	0.0719	0.0421	0.0535	0.0536	0.0736	0.201	0.156	0.283	0.264	0.204	0.173	-0.15834	0.993
CNBP	3:129171652-129171654	-	AD	0.601	0.574	0.647	0.535	0.643	0.549	0.439	0.46	0.394	0.452	0.393	0.393	0.16886	0.998
	3:129171634-129171651	-	AD	0.582	0.543	0.606	0.5	0.605	0.522	0.408	0.423	0.364	0.438	0.362	0.393	0.16109	0.999
PLOD2	3:146160789-146160880	-	AD	0.0283	0	0.103	0.0345	0.0329	0	0.397	0.304	0.565	0	0.39	0.706	-0.35321	0.966
TATDN2	3:10279035-10279063	+	AD	0.133	0.129	0.116	0.131	0.223	0.121	0.468	0.524	0.213	0.387	0.533	0.45	-0.2856	0.993
IFT122	3:129451973-129451998	+	AD	0.939	1	1	0.955	1	1	0.831	0.832	0.799	0.865	0.718	0.877	0.16653	0.992
APEH	3:49679617-49679644	+	AD	0.982	0.98	0.982	0.978	0.966	0.976	0.842	0.864	0.46	0.8	0.852	0.593	0.25137	0.98
IFT80	3:160384564-160384588	-	AD	0.966	0.982	0.964	0.986	0.928	0.94	0.639	0.83	0.936	0.749	0.681	0.636	0.21744	0.987
PIGG	4:525635-525837	+	AD	1	0	1	0.625	0.625	1	0.186	0.0189	0.333	0.0633	0	0.625	0.44481	0.983
EPGN	4:74313045-74313170	+	AD	0.708	0.586	0.7	0.722	0.455	0.579	0.377	0.336	0.337	0.356	0.352	0.308	0.27016	0.971
NUDT6	4:122921929-122922023	-	AD	0	0.0833	0	0.319	0	0	0	0.333	0.9	0.765	0.812	0	-0.58473	0.989
PIK3R1	5:68215950-68215953	+	AD	0.5	0.333	0	0.667	0	0	0	0	0	0	0	0	0.43261	0.965
CDK7	5:69254668-69254669	+	AD	0.822	0.865	0.903	0.83	0.819	0.826	0.652	0.746	0.638	0.691	0.72	0.593	0.1705	0.998
ZNF131	5:43161607-43161613	+	AD	0.281	0.3	0.283	0.275	0.304	0.314	0.45	0.459	0.459	0.529	0.488	0.459	-0.17918	1
NIPBL	5:37063979-37064019	+	AD	0.525	0.354	0.351	0.45	0.406	0.291	0.52	0.536	0.617	0.66	0.533	0.598	-0.17866	0.953
MGAT1	5:180809364-180809633	-	AD	0.617	0.723	0.581	0.55	0.606	0.466	0.837	0.792	0.788	0.739	0.723	0.752	-0.18035	0.965
HNRNPH1	5:179617021-179617050	-	AD	0.251	0.239	0.2	0.255	0.233	0.202	0.5	0.518	0.512	0.463	0.508	0.433	-0.25834	1
NUDCD2	5:163458995-163459326	-	AD	0.214	0.146	0.214	0.212	0.114	0.15	0.454	0.45	0.474	0.361	0.322	0.53	-0.24248	0.974
ZFP62	5:180861215-180861218	-	AD	0	0	0	0	0	0	0	0	0.5	0	0	0	-0.39944	0.982
MOCS2	5:53109251-53109711	-	AD	0.0461	0.102	0.0562	0.106	0.117	0.0862	0.224	0.207	0.218	0.281	0.244	0.26	-0.15291	0.992
DXO	6:31970593-31970605	-	AD	0.215	0.255	0.0893	0.0995	0.177	0.143	0.492	0.51	0.514	0.526	0.471	0.73	-0.35487	0.987
CENPW	6:126340400-126340444	+	AD	0.319	0.471	0.416	0.368	0.432	0.326	0.684	0.526	0.577	0.543	0.587	0.52	-0.1809	0.974
ZNF311	6:29003898-29003945	-	AD	0.25	1	0.667	0	1	0	0.333	0.333	1	1	0.8	0.5	-0.42821	0.965
HMGN3	6:79202276-79202316	-	AD	0.575	0.534	0.554	0.563	0.516	0.521	0.764	0.753	0.775	0.775	0.776	0.786	-0.22734	1
ZSCAN26	6:28272337-28272339	+	AD	0.0758	0.133	0	0	0.122	0.111	0.365	0.43	0.229	0.333	0.511	0.42	-0.29519	0.967
CEP57L1	6:109159103-109159153	+	AD	0	0.108	0.22	0.0358	0.2	0	0.637	0.608	0.395	0.614	0.429	0.517	-0.39316	0.984
FLOT1	6:30741614-30741661	-	AD	0.626	0.643	0.52	0.568	0.666	0.493	0.246	0.431	0.27	0.295	0.402	0.267	0.26487	0.992
SMIM30	7:113118440-113118527	-	AD	0.281	0.331	0.322	0.274	0.359	0.292	0.509	0.469	0.526	0.575	0.548	0.505	-0.2092	0.999
FAM126A	7:22946952-22947032	-	AD	0.625	0.768	0.757	0.652	0.776	0.833	0.526	0.534	0.555	0.458	0.516	0.553	0.20848	0.991
PNPLA8	7:108526029-108526049	-	AD	1	1	1	1	1	1	0.404	1	1	0.456	0.573	0.311	0.36759	0.964
MTERF1	7:91880643-91880656	-	AD	0.0988	0.119	0.131	0.174	0.0914	0.166	0.434	0.313	0.368	0.248	0.236	0.279	-0.18368	0.958
UPP1	7:48101871-48101982	+	AD	0.622	0.531	0.648	0.574	0.64	0.812	0.296	0.405	0.372	0.298	0.248	0.229	0.32163	0.99
RBM48	7:92528925-92529183	+	AD	0.0449	0.0312	0.0262	0.0305	0.0298	0.0288	0.23	0.196	0.162	0.251	0.17	0.193	-0.16615	1
ZNF3	7:100077229-100077302	-	AD	0.286	0.195	0.231	0.227	0.172	0.327	0.531	0.389	0.484	0.562	0.382	0.49	-0.2247	0.972
FIGNL1	7:50449563-50449578	-	AD	0.842	0.808	0.796	0.797	0.816	0.769	0.427	0.585	0.656	0.403	0.477	0.483	0.29452	0.997
TATDN1	8:124504271-124504274	-	AD	0.843	0.869	0.9	0.846	0.89	0.931	0.615	0.293	0.432	0.681	0.343	0.708	0.3588	0.985
TACC1	8:38827289-38827375	+	AD	0.669	0.734	0.743	0.603	0.609	0.802	0.946	0.877	0.975	0.864	0.938	0.965	-0.22292	0.986
SLC25A51	9:37903531-37904067	-	AD	0.47	0.265	0.337	0.283	0.297	0.31	0.738	0.683	0.691	0.552	0.511	0.565	-0.28867	0.991
ARMCX5-GPRASP2	X:102599573-102599646	+	AD	0.732	0.509	0.609	0.487	0.539	0.548	1	0.898	1	0.818	0.871	0.97	-0.32534	0.977
UPRT	X:75300966-75301015	+	AD	0.105	0.143	0.127	0.221	0.0769	0.19	0.491	0.44	0.531	0.532	0.412	0.612	-0.34014	0.999
TRMT2B	X:101042042-101042232	-	AD	0.688	0.614	0.589	0.647	0.662	0.681	0.428	0.323	0.417	0.393	0.368	0.382	0.2552	0.995
ARMCX2	X:101658461-101658491	-	AD	0.853	0.861	0.856	0.827	0.882	0.826	0.64	0.701	0.672	0.731	0.7	0.56	0.18349	1
KIF4A	X:70290151-70290335	+	AD	0.175	0.163	0.171	0.176	0.153	0.224	0.512	0.317	0.629	0.51	0.476	0.439	-0.29963	0.995

## Sheet: CE
ID	Coord	Strand	Type	siCTRL_YFP_A1	siCTRL_YFP_A2	siCTRL_YFP_A3	siCTRL_YFP_B1	siCTRL_YFP_B2	siCTRL_YFP_B3	siSNRPB_YFP_A1	siSNRPB_YFP_A2	siSNRPB_YFP_A3	siSNRPB_YFP_B1	siSNRPB_YFP_B2	siSNRPB_YFP_B3	DeltaPsi	Probability
ZBTB40	1:22501492-22501684	+	CE	0.981	0.952	0.972	1	1	0.975	0.788	0.826	0.75	0.679	0.867	0.752	0.19645	0.996
NOTCH2	1:119948414-119948566	-	CE	1	0.976	0.968	0.986	0.975	0.964	0.779	0.816	0.824	0.748	0.824	0.825	0.17437	1
CHD1L	1:147254898-147254947	+	CE	0.97	1	1	1	0.977	0.982	0.303	0.749	0.602	0.451	0.436	0.809	0.42362	1
	1:147254950-147254976	+	CE	0.97	1	1	1	0.977	0.982	0.303	0.749	0.602	0.451	0.436	0.809	0.42562	0.999
	1:147255813-147255845	+	CE	0.97	1	1	1	0.977	0.986	0.303	0.749	0.602	0.467	0.436	0.809	0.42265	0.999
	1:147255847-147255927	+	CE	0.97	1	1	1	0.977	0.986	0.303	0.634	0.602	0.467	0.362	0.809	0.44994	1
	1:147256531-147256562	+	CE	0.97	1	1	1	0.977	0.986	0.303	0.605	0.602	0.467	0.331	0.809	0.45592	0.999
	1:147259837-147259918	+	CE	0.97	1	1	1	0.977	1	0.303	0.522	0.602	0.467	0.546	0.714	0.45579	0.999
	1:147264422-147264532	+	CE	0.97	1	1	1	0.977	1	0.303	0.605	0.58	0.467	0.546	0.714	0.44909	1
	1:147264534-147264584	+	CE	0.972	1	1	1	0.977	1	0.303	0.605	0.58	0.467	0.546	0.714	0.44953	1
	1:147265936-147266087	+	CE	1	1	1	1	1	1	0.303	0.605	0.857	0.771	0.546	0.943	0.33031	0.997
	1:147267426-147267518	+	CE	1	1	1	1	1	1	0.519	0.735	0.912	0.971	0.566	0.943	0.23077	0.987
	1:147268782-147268878	+	CE	1	1	0.967	1	1	1	0.445	0.613	0.875	0.666	0.566	0.822	0.33058	0.999
	1:147272171-147272281	+	CE	1	1	0.887	0.984	1	0.979	0.379	0.635	0.712	0.356	0.558	0.822	0.3928	0.996
	1:147280026-147280191	+	CE	0.982	0.957	0.912	0.97	0.961	0.986	0.681	0.546	0.747	0.839	0.608	0.857	0.24717	0.992
GPATCH4	1:156598421-156598494	-	CE	1	1	0.985	0.992	0.989	0.985	0.827	0.871	0.821	0.786	0.864	0.84	0.15716	1
	1:156598035-156598121	-	CE	0.972	0.938	0.968	0.959	0.953	0.987	0.571	0.649	0.706	0.617	0.619	0.647	0.32717	1
IQGAP3	1:156548348-156548487	-	CE	1	1	1	1	1	1	0.433	0.83	0.469	1	0.857	0.792	0.2758	0.964
	1:156544389-156544472	-	CE	1	1	1	0.93	1	1	0.589	0.805	0.807	1	0.874	0.733	0.19756	0.963
MAGI3	1:113671734-113671836	+	CE	0.88	0.846	1	0.921	1	1	0.738	0.692	0.571	0.825	0.67	0.632	0.24547	0.955
	1:113672615-113672741	+	CE	0.88	0.846	1	0.921	1	1	0.738	0.692	0.69	0.825	0.67	0.632	0.22714	0.963
PCNX2	1:233236845-233236980	-	CE	1	1	1	1	1	1	0.766	0.58	1	0.763	0.829	0.889	0.19237	0.955
	1:233095755-233095863	-	CE	1	1	1	1	0.717	1	0.471	0.655	0.535	0.2	0.862	0.463	0.38991	0.952
CEP85	1:26272021-26272071	+	CE	1	1	1	1	1	1	0.727	0.945	0.855	0.652	0.8	0.909	0.18186	0.991
TUFT1	1:151564525-151564614	+	CE	0.975	0.972	1	0.969	0.975	1	0.838	0.748	0.799	0.816	0.79	0.853	0.17175	1
INTS3	1:153752279-153752408	+	CE	1	1	0.99	1	1	1	0.812	0.471	0.785	0.911	0.792	0.958	0.2153	0.985
	1:153754642-153754739	+	CE	1	1	0.99	0.991	1	1	0.812	0.825	0.815	0.929	0.75	0.958	0.15519	0.997
	1:153759526-153759613	+	CE	0.976	0.993	0.99	0.991	1	1	0.671	0.775	0.814	0.657	0.756	0.574	0.28613	1
	1:153760311-153760390	+	CE	0.976	0.993	1	1	0.992	1	0.77	0.818	0.814	0.712	0.867	0.548	0.24069	1
	1:153764118-153764221	+	CE	0.977	0.985	1	0.993	0.986	0.982	0.62	0.928	0.69	0.814	0.891	0.791	0.20362	0.996
TARBP1	1:234463837-234463934	-	CE	0.898	0.902	0.96	0.927	0.97	0.973	0.722	0.7	0.762	0.724	0.761	0.948	0.16714	0.965
TMEM206	1:212377562-212377706	-	CE	0.915	0.948	0.944	0.878	0.802	0.957	0.754	0.695	0.661	0.571	0.702	0.691	0.22076	0.987
TYW3	1:74738690-74738788	+	CE	0.955	0.926	0.875	0.963	0.936	0.922	0.659	0.7	0.702	0.693	0.71	0.703	0.23325	1
SMYD2	1:214305187-214305250	+	CE	1	1	1	0.967	1	1	0.926	0.78	0.641	0.941	0.853	0.752	0.18008	0.988
ARHGEF2	1:155966820-155966887	-	CE	1	1	1	1	1	1	0.76	1	0.853	0.79	0.893	0.774	0.1515	0.988
RCOR3	1:211304083-211304140	+	CE	0.921	0.965	1	0.972	0.939	0.974	0.796	0.873	0.773	0.827	0.76	0.705	0.16798	0.992
AL390728.4	1:247202016-247202080	-	CE	1	0.91	1	1	1	1	0.663	0.647	0.607	0.669	0.886	0.75	0.26336	0.972
ZYG11A	1:52863981-52864157	+	CE	0.465	0.65	0.75	0.531	0.8	0.647	0.341	0.369	0.319	0.175	0.409	0.236	0.30354	0.955
	1:52866503-52866567	+	CE	1	1	1	0.965	1	1	0.558	0.668	0.597	0.396	0.758	0.725	0.35325	1
	1:52867539-52867638	+	CE	1	1	1	1	1	1	0.699	0.575	0.73	0.575	0.652	0.725	0.32328	1
	1:52867727-52867777	+	CE	0.936	1	1	1	1	1	0.647	0.742	0.784	0.575	0.631	0.799	0.27166	0.989
	1:52877925-52877969	+	CE	0.8	0.759	0.748	0.738	0.71	0.663	0.102	0.257	0.383	0.238	0.31	0.447	0.40094	0.984
	1:52885833-52885894	+	CE	0.828	0.874	1	0.789	1	0.862	0.364	0.523	0.649	0.575	0.496	0.43	0.35873	0.978
BROX	1:222722419-222722514	+	CE	0.9	0.886	0.889	0.924	1	0.945	0.708	0.704	0.693	0.752	0.748	0.618	0.21767	1
CD46	1:207790253-207790345	+	CE	0.654	0.532	0.458	0.601	0.513	0.408	0.333	0.344	0.404	0.27	0.423	0.345	0.17383	0.964
AKR1A1	1:45552436-45552563	+	CE	0.363	0.341	0.363	0.374	0.343	0.386	0.0909	0.0877	0.121	0.145	0.0901	0.131	0.24391	1
	1:45566869-45567020	+	CE	1	1	0.963	1	1	0.965	0.774	0.887	0.727	0.741	0.9	0.919	0.16439	0.98
AL359915.2	1:119141747-119141813	+	CE	0.333	0.25	0.333	0.2	0.5	0.333	0.75	0.546	0.778	1	1	1	-0.46327	0.957
KIAA1324	1:109197979-109198075	+	CE	0.972	0.846	1	0.905	1	0.818	0.55	0.582	0.594	0.688	0.595	0.677	0.26066	0.976
RWDD3	1:95246542-95246657	+	CE	0.936	1	0.931	0.954	0.976	0.909	0.8	0.589	0.843	0.698	0.798	0.79	0.19932	0.978
BTF3L4	1:52059835-52059901	+	CE	0.773	0.812	0.778	0.812	0.768	0.779	0.63	0.685	0.62	0.636	0.614	0.618	0.15305	1
POLR3C	1:145837536-145837596	+	CE	0.916	0.982	0.949	0.97	0.974	0.979	0.625	0.712	0.808	0.66	0.692	0.824	0.24232	0.998
	1:145840116-145840165	+	CE	1	1	1	1	1	1	0.789	0.801	0.85	0.857	0.953	0.839	0.15157	1
	1:145840922-145841071	+	CE	1	1	1	1	1	1	0.756	0.793	0.807	0.788	0.953	0.693	0.20182	1
VPS13D	1:12358459-12358601	+	CE	0.965	1	1	1	1	1	0.727	0.715	0.889	0.84	0.862	0.886	0.16687	0.981
SMYD3	1:245915530-245915640	-	CE	0.817	0.895	0.844	0.84	0.863	0.898	0.538	0.706	0.602	0.579	0.753	0.521	0.2353	0.988
URB2	1:229645859-229645969	+	CE	0.976	0.95	0.95	0.952	0.887	0.938	0.75	0.81	0.831	0.822	0.73	0.747	0.1536	0.981
COP1	1:176175910-176176007	-	CE	0.708	0.769	0.84	0.693	0.887	0.758	0.654	0.491	0.438	0.601	0.608	0.537	0.21742	0.962
	1:176163827-176163891	-	CE	0.739	0.807	0.869	0.752	0.893	0.741	0.606	0.52	0.542	0.626	0.678	0.544	0.21371	0.985
	1:176162869-176162988	-	CE	0.739	0.795	0.844	0.745	0.893	0.741	0.606	0.507	0.542	0.626	0.661	0.544	0.20921	0.982
	1:176149006-176149074	-	CE	0.904	0.836	0.825	0.867	0.853	0.867	0.592	0.675	0.654	0.6	0.711	0.596	0.22034	0.996
	1:176136488-176136547	-	CE	0.575	0.552	0.601	0.581	0.612	0.645	0.381	0.348	0.29	0.267	0.375	0.354	0.25418	0.998
ATF6	1:161778244-161778320	+	CE	0.875	0.897	0.922	0.869	0.907	0.904	0.703	0.756	0.705	0.771	0.75	0.759	0.15433	1
PIK3C2B	1:204429921-204430038	-	CE	0.714	0.786	1	0.51	0.936	1	0.35	0.313	0.16	0.28	0.347	0.281	0.45438	0.979
CDA	1:20613842-20613899	+	CE	0.735	0.913	1	0.838	0.873	0.814	0.58	0.626	0.558	0.539	0.591	0.65	0.26442	0.989
GLMN	1:92267913-92268002	-	CE	1	0.952	1	1	0.874	1	0.61	0.864	0.745	0.659	0.858	0.823	0.20703	0.977
	1:92266700-92266741	-	CE	0.961	0.847	0.882	0.966	0.821	1	0.693	0.69	0.531	0.651	0.77	0.678	0.23857	0.989
ZSCAN20	1:33489518-33489602	+	CE	0.546	0.684	0.733	0.678	0.565	0.581	0.362	0.221	0.474	0.2	0.111	0.124	0.33348	0.953
MTF2	1:93127232-93127299	+	CE	0.905	0.952	0.894	0.961	1	0.955	0.694	0.752	0.673	0.777	0.855	0.75	0.19191	0.992
	1:93129278-93129448	+	CE	0.744	0.724	0.82	0.768	0.794	0.785	0.451	0.368	0.472	0.446	0.633	0.379	0.30987	0.996
POGZ	1:151440928-151441086	-	CE	0.743	0.924	0.739	0.83	0.881	0.664	0.483	0.603	0.429	0.5	0.587	0.6	0.25788	0.962
INTS7	1:211967878-211967981	-	CE	0.989	1	1	0.987	1	0.933	0.745	0.686	0.748	0.749	0.95	0.774	0.20551	0.993
	1:211952611-211952701	-	CE	0.989	1	1	1	1	0.929	0.673	0.585	0.7	0.825	0.948	0.776	0.22964	0.983
PRUNE1	1:151025515-151025673	+	CE	1	0.889	0.883	1	0.976	0.915	0.814	0.855	0.69	0.669	0.68	0.8	0.19158	0.952
AL445524.1	1:231527338-231527415	-	CE	1	0.959	0.818	0.984	0.958	0.876	0.778	0.684	0.844	0.72	0.724	0.745	0.1836	0.952
NCF2	1:183567204-183567345	-	CE	1	1	1	0.88	0.846	1	0.441	0.507	0.373	0.44	0.563	0.438	0.43694	0.995
	1:183566920-183566988	-	CE	1	0.867	1	0.88	0.846	0.895	0	0.412	0.226	0	0.463	0.272	0.57587	0.992
	1:183564005-183564030	-	CE	1	1	0.842	1	1	1	0.842	0.596	0.525	0.509	0.83	0.524	0.28867	0.951
RSRP1	1:25244454-25244498	-	CE	0.87	0.862	0.606	0.849	0.425	0.78	0.306	0.435	0.276	0.299	0.403	0.311	0.38203	0.975
MTOR	1:11247625-11247733	-	CE	1	1	1	0.946	1	1	0.891	0.649	0.632	0.875	0.818	0.769	0.22131	0.992
IFI44	1:78660554-78660654	+	CE	0.861	0.837	0.868	0.822	0.864	0.892	0.43	0.579	0.44	0.444	0.523	0.52	0.36512	1
SRSF10	1:23971573-23971623	-	CE	0.978	0.972	0.923	0.973	0.974	0.95	0.732	0.807	0.799	0.738	0.767	0.781	0.19046	1
TTC13	1:230945389-230945454	-	CE	0.845	0.978	0.82	0.866	0.925	0.789	0.635	0.638	0.68	0.676	0.563	0.694	0.21646	0.976
	1:230943806-230943898	-	CE	0.655	0.761	0.82	0.605	0.705	0.738	0.429	0.425	0.365	0.419	0.438	0.378	0.29779	0.994
NOL9	1:6545045-6545180	-	CE	1	0.973	1	0.969	1	1	0.606	0.718	0.624	0.516	0.795	0.743	0.32362	1
	1:6544826-6544922	-	CE	1	0.974	1	0.969	1	1	0.608	0.718	0.63	0.524	0.795	0.653	0.33479	1
	1:6541830-6541927	-	CE	1	0.974	1	0.969	1	1	0.524	0.721	0.547	0.488	0.724	0.598	0.38694	1
NCSTN	1:160351696-160351805	+	CE	1	0.984	1	1	0.983	1	0.722	0.739	0.885	0.669	0.559	0.566	0.30522	1
	1:160352126-160352206	+	CE	1	0.984	1	1	0.983	1	0.722	0.777	0.424	0.669	0.899	0.428	0.34189	1
	1:160355863-160355958	+	CE	1	1	1	1	1	1	0.451	0.927	0.907	0.79	0.905	0.918	0.19318	0.959
	1:160357041-160357253	+	CE	1	1	1	0.977	1	1	0.803	0.881	0.863	0.838	0.873	0.832	0.15356	1
KLHL12	1:202893239-202893425	-	CE	0.939	0.945	1	0.888	0.979	0.96	0.808	0.595	0.879	0.824	0.683	0.603	0.22342	0.97
TTF2	1:117084018-117084168	+	CE	0.968	0.978	1	0.966	0.96	1	0.787	0.838	0.865	0.731	0.897	0.814	0.1582	0.997
LZIC	1:9932803-9932898	-	CE	0.923	0.919	0.885	0.917	0.968	0.936	0.469	0.662	0.723	0.66	0.758	0.712	0.2596	0.997
	1:9931891-9931972	-	CE	0.88	0.813	0.94	0.918	0.968	0.963	0.643	0.662	0.723	0.798	0.758	0.759	0.18844	0.978
ODR4	1:186385988-186386083	+	CE	0.918	0.976	0.993	0.963	0.97	0.986	0.79	0.818	0.778	0.734	0.787	0.638	0.20992	1
	1:186388442-186388548	+	CE	0.888	0.973	0.934	0.977	0.958	0.914	0.78	0.741	0.806	0.835	0.768	0.636	0.17872	0.995
	1:186389588-186389624	+	CE	0.888	0.973	0.961	0.977	0.958	0.914	0.78	0.741	0.806	0.835	0.768	0.636	0.18321	0.992
PI4KB	1:151324745-151324917	-	CE	0.24	0.317	0.368	0.242	0.346	0.321	0.461	0.395	0.426	0.493	0.509	0.474	-0.1529	0.958
USP33	1:77715742-77715868	-	CE	0.973	0.958	0.991	0.991	0.957	0.989	0.753	0.777	0.79	0.67	0.736	0.767	0.2266	1
	1:77714614-77714783	-	CE	0.964	0.958	0.991	0.987	0.957	0.981	0.761	0.777	0.846	0.709	0.756	0.789	0.19887	1
CCDC18	1:93217738-93217869	+	CE	0.938	0.976	0.943	0.896	0.882	1	0.628	0.778	0.586	0.554	0.417	0.715	0.31987	0.99
PIP5K1A	1:151242123-151242269	+	CE	0.88	0.876	0.854	0.867	0.87	0.872	0.682	0.758	0.701	0.679	0.72	0.662	0.16899	1
ASPM	1:197100431-197105185	-	CE	0.889	0.848	0.869	0.872	0.84	0.86	0.456	0.544	0.621	0.421	0.406	0.497	0.37007	1
C1orf43	1:154213893-154213946	-	CE	0.835	0.849	0.861	0.824	0.841	0.859	0.357	0.419	0.406	0.34	0.39	0.384	0.46086	1
	1:154212320-154212378	-	CE	0.977	0.983	0.984	0.982	0.984	0.979	0.59	0.724	0.599	0.594	0.701	0.632	0.34072	1
DIEXF	1:209842583-209842695	+	CE	1	1	0.834	1	1	1	0.683	0.773	0.54	0.653	0.823	0.676	0.27265	0.983
	1:209843451-209843696	+	CE	1	0.958	0.834	0.948	1	1	0.683	0.762	0.739	0.586	0.833	0.728	0.2302	0.984
TSPAN2	1:115053379-115053462	-	CE	1	1	1	1	0.913	0.793	0.309	0.6	0.65	0.474	0.655	0.692	0.36684	0.979
TMEM63A	1:225866574-225866682	-	CE	1	0.965	1	1	0.964	1	0.86	0.649	0.491	0.68	0.851	0.567	0.29807	0.995
	1:225862771-225862851	-	CE	1	0.966	1	0.922	1	1	0.889	0.854	0.482	0.474	0.837	0.471	0.30385	0.972
	1:225856911-225857017	-	CE	1	1	1	1	1	1	0.783	0.9	1	0.6	0.667	0.857	0.22895	0.97
DAP3	1:155717006-155717128	+	CE	0.823	0.89	0.89	0.883	0.905	0.894	0.657	0.779	0.672	0.7	0.736	0.718	0.17034	1
HENMT1	1:108655586-108655698	-	CE	0.941	0.977	1	0.964	1	0.951	0.578	0.698	0.614	0.654	0.68	0.61	0.33153	1
EXO1	1:241849112-241849216	+	CE	0.317	0.279	0.309	0.39	0.449	0.328	0.0395	0.0463	0.0328	0.0156	0.051	0.0223	0.30391	1
	1:241852292-241852411	+	CE	0.937	0.913	0.929	0.897	0.845	0.791	0.396	0.536	0.576	0.337	0.42	0.54	0.41146	1
RPS6KC1	1:213230497-213230544	+	CE	0.939	0.848	0.887	0.904	0.962	0.861	0.593	0.732	0.573	0.391	0.583	0.649	0.30789	0.99
	1:213232123-213232255	+	CE	0.941	0.867	0.913	0.917	0.978	0.876	0.624	0.804	0.666	0.528	0.723	0.782	0.22454	0.98
TSEN15	1:184072157-184072194	+	CE	0.867	0.826	0.762	0.902	0.845	0.798	0.624	0.697	0.581	0.574	0.716	0.697	0.18459	0.984
ACADM	1:75728401-75728488	+	CE	0.929	0.914	0.917	0.918	0.92	0.945	0.689	0.707	0.775	0.674	0.767	0.73	0.20037	1
PRKAB2	1:147166498-147166618	-	CE	0.929	1	0.954	0.875	1	0.922	0.566	0.748	0.535	0.806	0.607	0.674	0.27391	0.994
JTB	1:153976976-153977013	-	CE	0.829	0.638	0.838	0.739	0.822	0.766	0.605	0.564	0.595	0.667	0.491	0.527	0.19426	0.961
ERRFI1	1:8015308-8015384	-	CE	1	1	1	1	1	1	0.72	0.723	0.75	0.7	0.884	0.819	0.22562	1
RAB29	1:205772496-205772567	-	CE	0.862	0.927	0.916	0.84	0.968	0.955	0.569	0.494	0.468	0.701	0.517	0.704	0.32427	0.992
RNPC3	1:103544977-103545102	+	CE	0.975	0.908	1	0.976	0.928	1	0.753	0.816	0.786	0.665	0.737	0.775	0.19844	0.993
	1:103553274-103553332	+	CE	0.878	0.652	1	0.893	0.597	0.718	0.383	0.381	0.262	0.406	0.457	0.234	0.38186	0.957
VAV3	1:107683488-107683533	-	CE	0.77	0.702	0.767	0.814	0.813	0.789	0.485	0.51	0.519	0.331	0.498	0.461	0.30485	1
TOR1AIP2	1:179877239-179877373	-	CE	0.686	0.834	0.72	0.8	0.837	0.785	0.627	0.643	0.555	0.568	0.738	0.602	0.15463	0.956
ZMYM1	1:35104557-35104769	+	CE	1	1	0.953	1	1	1	0.567	0.809	0.862	0.72	0.72	0.862	0.23247	0.985
NSL1	1:212739534-212739601	-	CE	0.887	0.908	0.972	0.907	0.944	0.927	0.668	0.759	0.695	0.623	0.828	0.783	0.19696	0.993
MDM4	1:204537459-204537497	+	CE	0.32	0.318	0.495	0.275	0.246	0.37	0.0297	0.0303	0.0224	0.153	0	0.0794	0.26807	0.975
GDAP2	1:117886577-117886653	-	CE	0.926	0.936	1	0.872	1	1	0.77	0.768	0.833	0.532	0.79	0.696	0.2011	0.967
AK2	1:33021367-33021461	-	CE	0.966	0.98	0.979	0.965	0.97	0.975	0.803	0.825	0.83	0.815	0.811	0.831	0.15343	1
LINC01128	1:847654-847806	+	CE	0.794	0.762	0.864	0.762	0.823	0.847	0.436	0.0976	0.336	0.286	0.356	0.42	0.441	0.996
INPP5B	1:37943640-37943669	-	CE	1	1	1	1	1	1	0.5	0.758	0.649	0.584	0.36	0.445	0.35233	0.961
LRP8	1:53249380-53249556	-	CE	0.216	0.357	0.319	0.298	0.446	0.315	0.11	0.228	0.0867	0.0894	0.157	0.0656	0.19624	0.963
PATJ	1:61833654-61833785	+	CE	0.974	0.944	0.972	1	1	1	0.721	0.781	0.907	0.84	0.746	0.96	0.15979	0.962
MKNK1	1:46574947-46575020	-	CE	0.99	0.964	1	1	0.979	1	0.871	0.63	0.767	0.936	0.539	0.462	0.28363	0.989
RIT1	1:155904731-155904804	-	CE	1	1	1	1	0.988	1	0.885	0.8	0.88	0.764	0.865	0.879	0.15057	1
TRAF5	1:211365376-211365468	+	CE	1	1	0.946	1	0.978	0.969	0.752	0.863	0.851	0.85	0.826	0.721	0.16933	0.996
CLSPN	1:35737339-35737421	-	CE	0.977	1	1	0.956	0.956	1	0.909	0.836	0.879	0.768	0.882	0.72	0.15035	0.991
KIAA0319L	1:35462621-35462713	-	CE	0.964	0.978	1	0.979	0.891	0.986	0.893	0.824	0.826	0.619	0.729	0.743	0.19289	0.987
	1:35456013-35456241	-	CE	0.972	0.988	1	0.99	0.871	0.959	0.829	0.88	0.776	0.589	0.796	0.74	0.19428	0.965
MTR	1:236850344-236850523	+	CE	0.94	0.945	0.956	0.967	0.957	0.912	0.788	0.786	0.765	0.673	0.882	0.695	0.18222	0.986
	1:236852521-236852637	+	CE	0.94	0.945	0.956	0.967	0.957	0.912	0.788	0.786	0.765	0.706	0.882	0.695	0.17878	0.991
	1:236852948-236853088	+	CE	0.94	0.945	0.956	0.967	0.957	0.912	0.788	0.786	0.765	0.706	0.882	0.695	0.17693	0.987
	1:236873773-236873840	+	CE	0.984	1	1	1	1	1	0.86	0.7	0.707	0.942	0.766	0.895	0.18801	0.995
	1:236874726-236874846	+	CE	0.984	1	1	1	1	1	0.86	0.7	0.707	0.942	0.766	0.895	0.1864	0.993
LUZP1	1:23109585-23109650	-	CE	0.37	0.359	0.412	0.391	0.394	0.26	0.211	0.167	0.169	0.133	0.207	0.179	0.18393	0.994
GALNT2	1:230236014-230236112	+	CE	0.995	0.996	0.979	0.996	0.989	1	0.951	0.948	0.652	0.697	0.656	0.658	0.23296	0.997
	1:230236353-230236420	+	CE	0.995	0.996	0.979	0.996	0.989	1	0.951	0.948	0.717	0.905	0.661	0.819	0.15945	0.992
AC118549.1	1:77641384-77641446	-	CE	0.57	0.543	0.773	0.619	0.66	0.723	0.187	0.179	0.153	0.306	0.274	0.215	0.42171	1
TARS2	1:150496810-150496908	+	CE	0.786	0.889	0.753	0.861	0.877	0.814	0.456	0.48	0.719	0.469	0.51	0.513	0.30012	0.995
	1:150504632-150504733	+	CE	1	0.944	0.909	0.9	0.923	1	0.6	0.42	1	1	0.733	0.714	0.31381	0.964
PTBP2	1:96813029-96813106	+	CE	1	0.966	1	1	0.958	1	0.747	0.78	0.754	0.75	0.708	0.82	0.22498	1
MYSM1	1:58671870-58671958	-	CE	1	1	1	1	1	1	0.879	0.857	0.802	0.829	0.718	0.933	0.15511	0.961
SUCO	1:172600064-172600168	+	CE	0.94	0.967	0.946	0.966	1	1	0.809	0.834	0.745	0.86	0.788	0.782	0.16495	0.996
RBM15	1:110345539-110345649	+	CE	0.574	0.517	0.389	0.6	0.548	0.5	0.158	0.302	0.0732	0.136	0.234	0.333	0.29462	0.958
PAFAH2	1:25989448-25989601	-	CE	0.952	0.926	0.849	0.902	0.918	0.785	0.448	0.644	0.585	0.537	0.589	0.834	0.27445	0.966
	1:25984460-25984528	-	CE	0.952	0.88	0.976	1	0.956	1	0.448	0.66	0.493	0.788	0.725	0.781	0.29276	0.966
IGFN1	1:201214177-201214301	+	CE	0.795	0.816	0.448	0.79	0.721	0.626	0.103	0.231	0.165	0.104	0.213	0.11	0.52538	0.998
	1:201215013-201215154	+	CE	1	1	0.728	1	0.85	0.792	0.371	0.511	0.437	0.265	0.492	0.439	0.46036	0.994
SGIP1	1:66635944-66636015	+	CE	0.714	0	1	0.6	0.667	0	0	0	0	0	0	0	0.53919	0.994
NVL	1:224311800-224311857	-	CE	0.844	0.876	0.961	0.773	0.943	0.93	0.678	0.746	0.666	0.776	0.765	0.651	0.17446	0.974
AHCTF1	1:246894659-246894748	-	CE	0.981	0.973	1	0.985	0.976	0.957	0.717	0.841	0.768	0.762	0.766	0.768	0.20745	1
EGLN1	1:231367569-231367636	-	CE	0.962	0.952	0.955	1	0.962	0.928	0.607	0.66	0.728	0.685	0.745	0.69	0.26949	1
YIPF1	1:53855001-53855051	-	CE	0.454	0.31	0.568	0.5	0.375	0.765	0.0526	0.111	0.143	0.0714	0.0454	0.12	0.36336	0.977
LIN9	1:226295842-226295946	-	CE	0.684	0.691	0.625	0.671	0.676	0.656	0.426	0.473	0.431	0.387	0.456	0.393	0.23824	1
	1:226265533-226265634	-	CE	0.947	0.959	0.876	0.93	0.973	0.932	0.551	0.791	0.859	0.705	0.758	0.681	0.21001	0.984
ZNF691	1:42849291-42849413	+	CE	0.778	0.744	0.681	0.734	0.812	0.646	0.188	0.524	0.523	0.178	0.376	0.389	0.34097	0.969
MPZL1	1:167776064-167776166	+	CE	0.81	0.827	0.87	0.761	0.783	0.903	0.426	0.482	0.481	0.516	0.461	0.482	0.34965	1
NADK	1:1755374-1755476	-	CE	0.84	1	1	1	1	1	0.778	0.704	0.556	0.692	0.363	0.429	0.35255	0.962
DDR2	1:162719037-162719145	+	CE	0.97	0.882	0.902	0.976	0.978	0.856	0.713	0.691	0.594	0.708	0.403	0.797	0.27043	0.974
NEXN	1:77925188-77925229	+	CE	0.604	0.624	0.563	0.638	0.534	0.525	0.337	0.387	0.354	0.314	0.323	0.288	0.24585	0.999
CASP9	1:15505990-15506079	-	CE	0	0.647	0	0	1	0.4	0	0	0	0	0.647	0.333	0.536	0.96
EPB41	1:29060422-29060484	+	CE	1	0.949	1	0.941	0.881	0.936	0.674	0.783	0.768	0.663	0.567	0.593	0.25815	0.994
GSTM1	1:109690454-109690564	+	CE	0.983	0.888	1	0.987	0.971	1	0.76	0.702	0.87	0.785	0.786	0.72	0.19155	0.983
RPRD2	1:150441881-150441958	+	CE	0.852	0.886	0.894	0.831	0.935	0.855	0.683	0.736	0.71	0.658	0.776	0.681	0.16372	0.99
PFKFB2	1:207070280-207070409	+	CE	1	0.906	0.889	1	1	1	0.667	0.526	0.262	0.286	0.5	0.143	0.49994	0.988
	1:207071188-207071250	+	CE	1	0.957	1	1	1	1	0.667	0.526	0.226	0.429	0.5	0	0.53973	0.995
ATPAF1	1:46653817-46653867	-	CE	0.918	0.977	0.954	0.939	0.947	0.982	0.694	0.721	0.733	0.684	0.745	0.678	0.24298	1
DEPDC1	1:68482641-68482897	-	CE	0.203	0.582	0.706	0.217	0.53	0.672	0.117	0.108	0.149	0.119	0.134	0.0934	0.35954	0.974
WDR47	1:108991254-108991329	-	CE	0.946	1	1	1	0.924	1	0.778	0.769	0.784	0.672	0.783	0.773	0.2121	0.997
	1:108986523-108986680	-	CE	0.952	0.98	1	0.962	0.952	1	0.786	0.753	0.81	0.702	0.783	0.805	0.19644	1
STRIP1	1:110039395-110039515	+	CE	0.968	1	1	0.978	1	1	0.592	0.88	0.622	0.444	0.781	0.961	0.27651	0.976
	1:110040635-110040703	+	CE	1	0.971	1	1	0.889	0.889	0.651	0.655	0.478	0.308	0.575	0.318	0.43973	0.995
	1:110041536-110041642	+	CE	1	1	1	1	1	1	1	0.879	0.723	0.536	0.841	0.714	0.22432	0.971
	1:110041734-110041861	+	CE	1	1	1	1	1	1	1	0.879	0.797	0.536	0.841	0.729	0.1853	0.964
	1:110049112-110049238	+	CE	0.928	0.96	0.958	0.861	0.981	1	0.444	0.614	0.73	0.778	0.554	0.561	0.33243	0.999
	1:110049460-110049560	+	CE	0.939	0.901	0.98	0.881	0.882	1	0.676	0.5	0.738	0.787	0.518	0.572	0.29559	0.991
LRIF1	1:110952532-110952815	-	CE	0.253	0.422	0.278	0.173	0.404	0.274	0.124	0.109	0.127	0.0676	0	0.133	0.20786	0.969
ST7L	1:112591525-112591603	-	CE	0.914	0.864	0.973	0.891	0.975	0.969	0.495	0.568	0.918	0.696	0.8	0.384	0.28382	0.951
	1:112582375-112582472	-	CE	0.971	0.974	1	0.792	0.969	1	0.922	0.452	0.316	0.531	0.682	0.563	0.36164	0.972
CEP350	1:180006454-180006567	+	CE	0.972	0.863	0.887	0.964	0.841	1	0.539	0.678	0.756	0.611	0.657	0.753	0.24304	0.973
EYA3	1:28027789-28027926	-	CE	0.275	0.307	0.238	0.233	0.313	0.196	0.0731	0.099	0.113	0.12	0.126	0.121	0.151	0.967
CTPS1	1:41007449-41007545	+	CE	0.957	0.984	0.968	0.959	0.982	0.992	0.745	0.768	0.751	0.769	0.853	0.758	0.2	1
PEX19	1:160283530-160283639	-	CE	0.772	0.878	0.849	0.719	0.864	0.785	0.513	0.754	0.531	0.48	0.65	0.606	0.21878	0.974
FAM189B	1:155251513-155251601	-	CE	1	1	1	0.909	1	1	0.606	0.569	0.592	0.729	0.726	0.869	0.29031	0.995
	1:155251095-155251164	-	CE	1	1	1	0.909	1	1	0.606	0.569	0.781	0.75	0.783	0.869	0.25178	0.962
ENTPD1-AS1	10:95904830-95904935	-	CE	0.858	0.861	0.927	0.919	1	0.915	0.636	0.652	0.778	0.454	0.64	0.56	0.27551	0.972
ABLIM1	10:114473879-114473956	-	CE	0.895	0.918	0.898	0.892	0.916	0.797	0.627	0.666	0.675	0.578	0.71	0.625	0.23815	1
	10:114447880-114448020	-	CE	0.981	0.963	0.932	0.851	0.991	0.952	0.645	0.683	0.721	0.677	0.691	0.719	0.25379	0.998
CCAR1	10:68756273-68756483	+	CE	0.947	0.968	0.992	0.973	0.961	0.99	0.799	0.792	0.829	0.684	0.826	0.789	0.18532	1
ABI1	10:26755655-26755741	-	CE	0.505	0.546	0.566	0.58	0.582	0.417	0.319	0.438	0.362	0.234	0.391	0.407	0.17152	0.951
PPP3CB	10:73439872-73439901	-	CE	0.455	0.562	0.636	0.628	0.513	0.57	0.128	0.13	0.143	0.179	0.113	0.0915	0.42071	1
MINDY3	10:15821656-15821726	-	CE	0.975	1	0.898	0.931	0.984	0.977	0.783	0.926	0.855	0.683	0.694	0.872	0.15827	0.952
	10:15816835-15816915	-	CE	0.899	0.818	0.804	0.837	0.943	0.754	0.512	0.687	0.653	0.706	0.61	0.656	0.20216	0.966
MLLT10	10:21733504-21733592	+	CE	1	1	0.886	0.918	0.946	1	0.66	0.818	0.806	0.627	0.736	0.462	0.2583	0.974
PCGF5	10:91264431-91264520	+	CE	0.983	0.926	1	1	0.972	1	0.827	0.855	0.8	0.775	0.753	0.847	0.16387	0.997
PI4K2A	10:97662907-97662968	+	CE	1	1	1	1	1	1	0.878	0.913	0.875	0.648	0.798	0.843	0.17043	0.999
	10:97664885-97664984	+	CE	1	0.944	1	1	0.928	1	0.845	0.877	0.817	0.606	0.768	0.77	0.19433	0.985
BTRC	10:101461981-101462058	+	CE	0.868	0.965	0.928	0.863	0.964	0.843	0.653	0.881	0.63	0.684	0.698	0.579	0.21273	0.963
TFAM	10:58390765-58390860	+	CE	0.76	0.816	0.749	0.83	0.833	0.847	0.508	0.545	0.53	0.539	0.539	0.567	0.26708	1
ZNF33B	10:42614282-42614358	-	CE	0.678	0.506	0.581	0.656	0.667	0.581	0.246	0.368	0.288	0.308	0.353	0.287	0.29446	0.992
DNA2	10:68422697-68422890	-	CE	0.954	0.972	1	1	1	1	0.468	0.827	0.622	0.504	0.818	1	0.28023	0.97
	10:68422515-68422604	-	CE	0.954	0.97	1	1	0.979	1	0.468	0.79	0.703	0.526	0.818	1	0.27237	0.967
	10:68422225-68422429	-	CE	1	0.979	1	1	1	1	0.468	0.74	0.703	0.526	0.85	1	0.28526	0.971
	10:68419803-68419892	-	CE	0.906	0.914	1	0.885	1	1	0.462	0.911	0.703	0.448	0.665	0.778	0.2878	0.954
EDRF1	10:125729003-125729104	+	CE	0.694	0.755	0.735	0.647	0.701	0.797	0.332	0.354	0.397	0.495	0.326	0.413	0.32964	1
PCGF6	10:103347395-103347450	-	CE	0.808	0.929	0.87	0.838	0.9	0.851	0.687	0.716	0.661	0.612	0.665	0.547	0.2145	0.994
	10:103345024-103345132	-	CE	0.958	0.979	0.941	0.971	1	0.929	0.896	0.866	0.844	0.771	0.778	0.696	0.15025	0.964
ACSL5	10:112411456-112411529	+	CE	1	1	1	1	1	1	0.727	0.548	0.5	0.333	0.333	0.2	0.48202	0.995
GBF1	10:102363256-102363396	+	CE	0.915	0.96	0.913	1	0.981	0.967	0.676	0.933	0.64	0.678	0.844	0.788	0.19347	0.957
P4HA1	10:73043887-73043957	-	CE	0.629	0.613	0.663	0.623	0.604	0.631	0.383	0.404	0.417	0.405	0.409	0.464	0.21058	0.998
RAB11FIP2	10:118033982-118034041	-	CE	0.177	0.179	0.162	0.21	0.19	0.155	0	0	0	0	0.0606	0	0.15331	0.986
ADD3	10:110132305-110132400	+	CE	0.441	0.868	0.882	0.479	0.905	0.885	0.314	0.247	0.241	0.192	0.262	0.192	0.48643	0.976
R3HCC1L	10:98186467-98186563	+	CE	0.236	0.227	0.174	0.315	0.213	0.175	0	0.0322	0.0456	0.0328	0.0408	0.113	0.16993	0.974
PTER	10:16505020-16505160	+	CE	0.891	0.865	1	0.958	0.831	0.954	0.782	0.732	0.735	0.671	0.626	0.725	0.19784	0.972
EEF1AKMT2	10:124774675-124774782	-	CE	0.959	0.952	0.971	1	0.974	0.953	0.811	0.821	0.869	0.778	0.813	0.8	0.15396	1
CWF19L1	10:100261979-100262063	-	CE	0.966	0.957	0.95	0.97	0.938	0.929	0.676	0.676	0.703	0.753	0.713	0.666	0.25363	1
	10:100260966-100261028	-	CE	0.963	0.933	0.933	0.946	0.93	0.913	0.639	0.63	0.656	0.721	0.685	0.635	0.27445	1
	10:100260218-100260319	-	CE	0.947	0.949	0.94	0.946	0.928	0.844	0.669	0.597	0.707	0.739	0.726	0.617	0.24973	0.999
	10:100246795-100246935	-	CE	1	0.98	1	0.942	0.979	1	0.551	0.667	0.702	0.457	0.72	0.641	0.35221	0.999
	10:100243698-100243772	-	CE	1	0.98	1	0.942	1	1	0.748	0.79	0.702	0.736	0.785	0.574	0.26111	0.996
NPM3	10:101782258-101782351	-	CE	1	0.951	0.978	0.98	0.962	0.965	0.748	0.894	0.83	0.705	0.909	0.729	0.17153	0.991
TCTN3	10:95685556-95685636	-	CE	0.902	0.867	0.869	0.912	0.895	0.904	0.608	0.689	0.797	0.612	0.755	0.678	0.20008	0.994
SFXN2	10:102735862-102735909	+	CE	1	1	1	1	1	1	0.419	1	1	0.462	0.865	1	0.35317	0.953
MYOF	10:93392917-93392955	-	CE	0.972	0.749	0.713	0.962	0.749	0.752	0.98	0.992	0.966	0.968	0.983	0.967	-0.15938	0.979
ZNF37A	10:38114755-38114881	+	CE	0.958	1	1	0.913	1	1	0.679	0.819	0.687	0.755	0.827	0.731	0.20801	0.986
ASAH2B	10:50745202-50745274	+	CE	0.855	0.743	0.677	0.819	0.844	0.749	0.387	0.583	0.453	0.465	0.63	0.5	0.27568	0.997
WASHC2C	10:45786612-45786674	+	CE	0.942	0.886	0.956	0.91	0.95	0.925	0.811	0.766	0.771	0.723	0.778	0.79	0.15125	0.994
NT5C2	10:103139406-103139479	-	CE	0.936	0.894	0.792	0.893	0.697	0.845	0.538	0.577	0.485	0.49	0.64	0.532	0.29659	0.995
FRA10AC1	10:93692009-93692093	-	CE	0.978	0.924	0.899	1	0.96	0.926	0.733	0.782	0.87	0.673	0.782	0.886	0.16388	0.969
GSTO2	10:104297578-104297684	+	CE	1	0.953	1	1	0.928	0.951	0.278	0.507	0.618	0.193	0.282	0.2	0.54339	0.997
ARHGAP19	10:97256318-97256404	-	CE	0.88	0.885	1	1	0.937	1	0.351	0.401	0.293	0.393	0.255	0.26	0.55721	0.999
PARD3	10:34696318-34696419	-	CE	1	0.92	1	0.968	1	1	0.95	0.613	0.787	0.75	0.804	0.823	0.18496	0.962
MASTL	10:27180953-27181066	+	CE	0.913	0.926	1	0.918	0.8	1	0.611	0.695	0.555	0.485	0.798	0.766	0.26172	0.971
FAM24B	10:122850424-122850520	-	CE	0.95	1	0.902	0.924	1	0.843	0.653	0.537	0.506	0.574	0.613	0.586	0.33931	0.999
C10orf76	10:101957650-101957732	-	CE	0.952	1	1	1	1	1	0.81	0.774	0.936	0.791	0.795	0.871	0.15866	0.971
	10:101956597-101956723	-	CE	0.945	1	1	1	1	1	0.793	0.774	0.929	0.733	0.724	0.759	0.20173	0.987
	10:101939863-101939938	-	CE	0.972	0.958	1	1	1	1	0.645	0.774	0.929	0.673	0.802	0.871	0.20078	0.982
ATE1	10:121913790-121913893	-	CE	1	0.968	1	0.964	0.98	0.971	0.636	0.857	0.817	0.798	0.633	0.698	0.24399	0.999
	10:121910906-121911151	-	CE	1	1	1	1	1	1	0.852	0.964	0.858	0.798	0.855	0.737	0.16089	0.997
PPRC1	10:102145020-102145090	+	CE	0.913	0.7	0.944	0.871	0.968	0.645	0.181	0.292	0.4	0.195	0.283	0.057	0.53455	0.99
DCLRE1C	10:14949036-14949087	-	CE	0.956	0.927	1	0.934	0.97	0.978	0.787	0.725	0.897	0.677	0.921	0.763	0.1648	0.956
TRDMT1	10:17162166-17162237	-	CE	0.97	0.913	0.878	1	1	0.834	0.389	0.826	0.565	0.575	0.728	0.695	0.30594	0.955
NOLC1	10:102157019-102157074	+	CE	0.988	0.993	0.979	0.927	0.987	0.943	0.559	0.87	0.659	0.528	0.881	0.765	0.25921	0.991
	10:102157189-102157328	+	CE	0.988	0.993	0.966	0.905	0.987	0.959	0.538	0.848	0.646	0.551	0.855	0.749	0.26829	0.988
	10:102157449-102157555	+	CE	0.988	0.993	0.966	0.905	0.987	0.945	0.538	0.848	0.646	0.551	0.855	0.749	0.26601	0.991
C11orf74	11:36636051-36636117	+	CE	0.63	0.635	0.636	0.665	0.594	0.55	0.27	0.551	0.278	0.167	0.322	0.292	0.29489	0.974
DENND5A	11:9147030-9147151	-	CE	0.986	0.996	0.994	0.969	0.995	1	0.702	0.871	0.882	0.818	0.875	0.812	0.16358	1
	11:9142722-9142845	-	CE	0.931	0.95	0.99	0.993	0.993	0.98	0.272	0.501	0.436	0.503	0.584	0.429	0.51388	1
ME3	11:86450301-86450398	-	CE	1	0.915	0.948	1	1	1	0.778	0.828	0.671	0.714	0.632	1	0.2097	0.952
CTNND1	11:57789037-57789155	+	CE	0.438	0.592	0.558	0.372	0.555	0.601	0.243	0.236	0.226	0.232	0.213	0.28	0.27876	0.998
ZNF202	11:123727476-123727595	-	CE	0.887	0.963	1	0.915	1	0.829	0.877	0.594	0.746	0.6	0.627	0.775	0.21501	0.951
CPSF7	11:61420547-61420573	-	CE	0.957	0.971	0.939	0.966	0.924	0.967	0.509	0.592	0.48	0.587	0.655	0.507	0.39738	1
CKAP5	11:46752635-46752710	-	CE	0.939	0.974	1	0.95	1	1	0.764	0.754	0.78	0.787	0.777	0.836	0.19451	1
TPCN2	11:69071923-69072023	+	CE	1	0.933	1	1	0.919	1	0.435	0.726	1	0.6	0.417	0.6	0.37766	0.98
	11:69072627-69072708	+	CE	1	0.814	0.866	1	0.919	1	0.435	0.726	1	0.6	0.417	0.6	0.33138	0.955
TMEM135	11:87067694-87067821	+	CE	0.936	0.857	0.871	1	0.829	0.934	0.422	0.788	0.502	0.642	0.477	0.638	0.31182	0.973
	11:87071523-87071615	+	CE	1	0.956	0.942	0.902	0.821	0.842	0.279	0.777	0.606	0.647	0.663	0.724	0.28529	0.954
	11:87091362-87091395	+	CE	1	0.939	1	1	0.95	1	0.776	0.847	0.737	0.592	0.76	0.856	0.21848	0.984
ARFGAP2	11:47175182-47175313	-	CE	0.426	0.812	0.656	0.904	0.813	0.577	0.134	0.33	0.173	0.151	0.346	0.239	0.46009	0.993
NARS2	11:78493063-78493195	-	CE	0.948	0.921	0.97	0.918	0.88	0.924	0.693	0.835	0.701	0.61	0.791	0.747	0.19584	0.992
	11:78478438-78478475	-	CE	0.947	0.973	1	0.879	0.958	0.97	0.766	0.763	0.658	0.55	0.741	0.677	0.25932	0.992
TMEM126B	11:85631145-85631316	+	CE	0.568	0.511	0.501	0.645	0.57	0.553	0.224	0.287	0.242	0.295	0.343	0.311	0.27319	1
CARS	11:3042165-3042256	-	CE	0.867	1	0.968	0.969	0.925	0.844	0.481	0.571	0.471	0.363	0.605	0.533	0.41147	1
RPS6KB2	11:67432356-67432492	+	CE	0.0653	0.0408	0	0.0774	0.0442	0.0143	0.114	0.193	0.244	0.247	0.187	0.262	-0.16985	0.968
TTC12	11:113316243-113316315	+	CE	1	1	1	1	1	1	1	1	0.844	1	1	0.818	0.17334	0.972
ZDHHC5	11:57696761-57696873	+	CE	0.776	0.918	0.968	0.951	0.947	0.982	0.555	0.748	0.501	0.447	0.782	0.655	0.30127	0.976
CEP164	11:117335605-117335680	+	CE	0.955	0.817	0.972	0.84	0.972	0.941	0.477	0.577	0.416	1	0.667	0.375	0.39681	0.989
IL18	11:112154975-112155061	-	CE	0.974	0.987	0.947	0.984	0.976	0.988	0.74	0.809	0.767	0.703	0.762	0.79	0.21331	1
	11:112153592-112153603	-	CE	0.775	0.849	0.799	0.807	0.788	0.715	0.524	0.702	0.591	0.514	0.677	0.645	0.17807	0.98
TMX2	11:57737913-57738026	+	CE	0.852	0.693	0.75	0.737	0.7	0.824	0.595	0.523	0.694	0.644	0.502	0.514	0.18	0.962
ALKBH8	11:107549753-107549823	-	CE	0.853	0.929	0.959	0.821	0.954	0.885	0.553	0.711	0.523	0.469	0.694	0.618	0.29446	0.991
ST5	11:8714610-8714706	-	CE	0.952	1	1	0.94	1	1	0.22	0.824	0.262	0.329	0.494	0.641	0.47659	0.993
	11:8713998-8714042	-	CE	0.951	1	1	0.916	1	1	0.22	0.824	0.295	0.237	0.494	0.641	0.47597	0.983
	11:8710845-8710910	-	CE	0.884	1	1	0.898	1	1	0.22	0.679	0.295	0.382	0.451	0.641	0.47282	0.986
	11:8699213-8699390	-	CE	0.915	0.872	0.812	0.906	0.88	0.865	0.272	0.584	0.494	0.306	0.65	0.416	0.40759	0.998
PDE2A	11:72580577-72580624	-	CE	0.905	0.889	0.872	0.931	0.878	0.87	0.577	0.835	0.695	0.74	0.801	0.632	0.17779	0.977
SNHG1	11:62854888-62854938	-	CE	0.746	0.686	0.687	0.734	0.642	0.705	0.502	0.523	0.395	0.467	0.525	0.484	0.2171	1
	11:62854018-62854064	-	CE	0.83	0.802	0.825	0.826	0.894	0.846	0.676	0.679	0.418	0.623	0.688	0.694	0.20733	0.978
CCDC90B	11:83278726-83278829	-	CE	0.704	0.781	0.777	0.76	0.761	0.756	0.522	0.552	0.624	0.629	0.676	0.5	0.16912	0.958
MTCH2	11:47635545-47635571	-	CE	0.95	0.914	0.914	0.953	0.918	0.937	0.742	0.77	0.787	0.723	0.79	0.751	0.1705	1
C11orf49	11:46987208-46987310	+	CE	0.776	0.786	0.692	0.817	0.793	0.705	0.568	0.609	0.561	0.63	0.516	0.6	0.18039	0.988
MRPL48	11:73805027-73805079	+	CE	0.979	0.973	0.976	0.992	0.984	0.984	0.813	0.824	0.815	0.745	0.81	0.865	0.16948	1
	11:73808313-73808350	+	CE	0.919	0.899	0.894	0.924	0.906	0.895	0.554	0.652	0.593	0.534	0.637	0.678	0.29755	1
	11:73859907-73860009	+	CE	0.933	0.737	0.83	0.884	0.912	0.857	0.42	0.467	0.549	0.487	0.51	0.62	0.34698	0.999
AKIP1	11:8917287-8917367	+	CE	0.907	0.865	0.833	0.86	0.919	0.896	0.568	0.662	0.683	0.707	0.794	0.73	0.18766	0.984
MADD	11:47273827-47273976	+	CE	0.977	0.975	1	1	0.987	1	0.739	0.778	0.92	0.75	0.837	0.929	0.17359	0.984
	11:47293883-47293983	+	CE	0.973	0.988	0.987	0.99	0.958	0.984	0.848	0.923	0.815	0.801	0.855	0.637	0.1711	0.985
TEAD1	11:12878889-12878900	+	CE	0.816	0.673	0.59	0.627	0.478	0.695	0.835	0.841	1	0.891	1	1	-0.27531	0.974
NDUFV1	11:67607299-67607324	+	CE	0	0.311	0.165	0.232	0.261	0.247	0.75	0.535	0.52	1	0.669	0.692	-0.42003	0.972
	11:67607366-67607496	+	CE	0.236	0.311	0.165	0.232	0.261	0.247	0.75	0.535	0.52	1	0.393	0.692	-0.382	0.957
SDHAF2	11:61438004-61438113	+	CE	0.894	0.895	0.883	0.898	0.903	0.852	0.722	0.63	0.775	0.761	0.66	0.757	0.17032	1
XRRA1	11:74927391-74927488	-	CE	0.818	0.616	0.6	0.486	0.387	0.677	0	0	0	0	0.19	0.204	0.44331	0.972
TBCEL	11:121053630-121053732	+	CE	0.862	0.886	1	0.921	0.746	1	0.421	0.342	0.545	0.706	0.478	0.669	0.35524	0.973
	11:121055052-121055308	+	CE	0.812	0.793	1	0.802	0.676	1	0.525	0.402	0.427	0.349	0.433	0.54	0.37284	0.974
	11:121058345-121058471	+	CE	1	0.793	0.931	1	0.771	0.905	0.42	0.572	0.638	0.678	0.58	0.49	0.31563	0.969
	11:121059969-121060085	+	CE	1	0.793	0.931	1	0.771	0.905	0.42	0.572	0.638	0.678	0.58	0.604	0.30166	0.966
EED	11:86266083-86266216	+	CE	0.789	0.961	0.73	0.843	0.814	0.916	0.537	0.499	0.626	0.431	0.594	0.553	0.29735	0.986
USP28	11:113831920-113831989	-	CE	0.944	1	1	0.964	0.925	0.926	0.947	0.877	0.557	0.625	0.621	0.63	0.24632	0.96
ALKBH3	11:43892041-43892129	+	CE	0.912	0.934	0.948	0.871	0.982	0.859	0.689	0.687	0.711	0.637	0.754	0.608	0.2332	0.994
ARNTL	11:13355233-13355296	+	CE	0.241	0.182	0.215	0.161	0.224	0.4	0	0.109	0.0265	0.0526	0.049	0.0476	0.1775	0.964
CDON	11:126018330-126018473	-	CE	0.923	0.875	1	0.889	0.909	1	0.556	0.5	0.611	0.81	0.444	0.538	0.32549	0.969
DDB2	11:47235270-47235412	+	CE	0.878	0.783	0.683	0.907	0.667	0.788	0.62	0.369	0.447	0.415	0.664	0.441	0.28549	0.969
ZNF195	11:3373577-3373656	-	CE	0.561	0.527	0.596	0.473	0.512	0.557	0.277	0.206	0.169	0.192	0.132	0.206	0.3311	1
MRE11	11:94445810-94445890	-	CE	0.94	1	1	0.949	0.924	1	0.673	0.886	0.874	0.676	0.764	0.821	0.18559	0.978
CEP295	11:93696320-93696417	+	CE	1	0.972	1	1	0.963	0.958	0.643	0.575	0.4	0.412	0.646	0.616	0.41969	1
	11:93724254-93724375	+	CE	0.953	0.973	1	0.924	1	0.949	0.907	0.736	0.743	0.765	0.6	0.694	0.2204	0.983
MTMR2	11:95841617-95841709	-	CE	0.936	1	1	0.964	1	1	0.827	0.826	0.756	0.79	0.868	0.844	0.16452	0.996
IMMP1L	11:31460626-31460714	-	CE	0.4	0.34	0.375	0.413	0.301	0.275	0.178	0.144	0.257	0.215	0.177	0.184	0.15391	0.967
AP001273.2	11:93755210-93755386	+	CE	0.888	0.846	0.886	0.947	0.893	0.874	0.704	0.597	0.679	0.636	0.718	0.729	0.20843	0.994
CEP57	11:95822499-95822576	+	CE	0.906	0.961	1	0.877	1	0.98	0.55	0.761	0.815	0.699	0.794	0.775	0.21978	0.988
RACGAP1	12:49990684-49990792	-	CE	0.903	0.937	0.953	0.901	0.922	0.961	0.721	0.714	0.771	0.718	0.762	0.756	0.18897	1
TMEM106C	12:47965282-47965345	+	CE	1	0.979	0.991	0.992	0.991	0.978	0.875	0.744	0.825	0.926	0.781	0.862	0.15286	0.999
	12:47966089-47966172	+	CE	1	0.979	0.979	0.992	0.979	0.948	0.858	0.754	0.788	0.885	0.737	0.813	0.17339	1
	12:47967208-47967261	+	CE	1	0.988	0.991	0.995	0.993	0.973	0.854	0.757	0.815	0.907	0.73	0.831	0.17368	1
AC023509.1	12:53464760-53464852	+	CE	0.455	0.54	0.479	0.485	0.574	0.542	0.218	0.357	0.277	0.263	0.355	0.33	0.20235	0.972
RIMKLB	12:8780035-8780112	+	CE	0.425	0.363	0.292	0.461	0.399	0.447	0.208	0.297	0.169	0.195	0.189	0.187	0.18476	0.952
C12orf4	12:4518774-4518880	-	CE	0.791	0.9	0.921	0.857	0.783	0.907	0.695	0.703	0.648	0.692	0.689	0.657	0.17684	0.978
	12:4518058-4518255	-	CE	0.791	0.877	0.921	0.857	0.783	0.907	0.706	0.715	0.669	0.737	0.693	0.679	0.15439	0.96
ARNTL2	12:27387228-27387320	+	CE	0.925	0.893	0.944	0.971	0.884	0.944	0.728	0.638	0.75	0.643	0.608	0.74	0.23879	0.997
OSBPL8	12:76459859-76459895	-	CE	0.179	0.188	0.258	0.157	0.3	0.306	0.107	0.0594	0.0746	0.0313	0.0451	0.031	0.16308	0.98
CAPRIN2	12:30720811-30720915	-	CE	0.582	0.544	1	0.678	0.405	0.727	0.255	0.162	0.161	0.195	0.117	0.287	0.40972	0.958
	12:30719079-30719225	-	CE	0.747	0.769	1	0.714	0.695	0.727	0.471	0.191	0.311	0.224	0.258	0.482	0.41897	0.978
TMTC1	12:29660804-29660885	-	CE	0.801	0.702	0.825	0.751	0.744	0.637	0.313	0.53	0.496	0.415	0.423	0.486	0.2945	0.995
	12:29659880-29659983	-	CE	0.69	0.702	0.825	0.691	0.744	0.685	0.313	0.487	0.442	0.415	0.423	0.459	0.29701	0.998
CEP290	12:88117033-88117145	-	CE	0.973	1	1	1	1	1	0.667	0.714	0.862	1	0.727	0.731	0.22052	0.987
MLEC	12:120695095-120695152	+	CE	1	1	1	1	1	1	0.788	0.784	0.754	0.791	0.832	0.816	0.2034	1
CEP83	12:94411697-94411847	-	CE	0.98	0.981	1	1	1	1	0.741	0.85	0.982	0.875	0.902	0.679	0.1505	0.97
PCBP2	12:53464760-53464852	+	CE	0.409	0.436	0.462	0.375	0.445	0.397	0.149	0.236	0.213	0.213	0.261	0.227	0.20309	1
	12:53467805-53467843	+	CE	0.915	0.881	0.898	0.934	0.885	0.893	0.79	0.729	0.753	0.739	0.738	0.756	0.15033	1
TULP3	12:2933434-2933530	+	CE	0.976	1	1	0.978	1	1	0.779	0.797	0.807	0.589	0.847	0.952	0.18978	0.98
MFAP5	12:8654437-8654481	-	CE	0.943	0.98	1	0.956	0.972	1	0.806	0.722	0.81	0.81	0.804	0.763	0.18293	1
	12:8651662-8651691	-	CE	0.657	0.559	0.65	0.618	0.482	0.494	0.436	0.42	0.355	0.396	0.436	0.343	0.17677	0.959
RPAP3	12:47679493-47679594	-	CE	0.932	0.936	0.86	0.954	0.909	0.945	0.765	0.768	0.775	0.688	0.738	0.653	0.18831	0.998
DIP2B	12:50671186-50671398	+	CE	0.9	0.914	0.946	0.968	0.936	0.934	0.697	0.72	0.576	0.719	0.807	0.707	0.22619	0.996
ZCCHC8	12:122490462-122490567	-	CE	0.92	1	0.952	0.965	0.969	1	0.704	0.654	0.663	0.515	0.358	0.819	0.33645	0.998
ANAPC5	12:121346036-121346126	-	CE	0.178	0.102	0.13	0.133	0.0787	0.139	0.256	0.315	0.345	0.315	0.231	0.254	-0.15807	0.993
SMARCD1	12:50087363-50087485	+	CE	0.742	0.82	0.823	0.801	0.909	0.876	0.452	0.55	0.499	0.518	0.575	0.463	0.31561	1
RNF41	12:56212996-56213061	-	CE	0.272	0.254	0.167	0.169	0.318	0.164	0.0443	0.0471	0	0.0324	0.0221	0.1	0.17576	0.983
TMPO	12:98544442-98544537	+	CE	0.929	0.899	0.923	0.932	0.865	0.896	0.677	0.745	0.745	0.639	0.775	0.717	0.19043	1
POP5	12:120579774-120579923	-	CE	0.962	0.974	0.978	0.958	0.946	0.897	0.857	0.627	0.9	0.771	0.629	0.796	0.19036	0.964
MARS	12:57516139-57516158	+	CE	0.0864	0.0374	0.0631	0.113	0.0887	0.0447	0.28	0.182	0.251	0.294	0.142	0.254	-0.1606	0.991
ANKLE2	12:132733996-132734071	-	CE	0.313	0.329	0.21	0.23	0.309	0.336	0.0683	0.0948	0.11	0.0769	0.0984	0.113	0.19298	0.999
STAT2	12:56349163-56349261	-	CE	0.782	0.676	0.844	0.8	0.729	1	0.215	0.355	0.17	0.177	0.44	0.144	0.50537	0.992
SPPL3	12:120766263-120766372	-	CE	1	1	1	1	1	1	0.643	0.877	0.812	0.714	0.724	0.871	0.23195	0.999
ZNF140	12:133081273-133081329	+	CE	0.838	0.905	1	0.928	0.882	1	0.612	0.643	0.758	0.531	0.665	0.546	0.26306	0.969
PARPBP	12:102148235-102148463	+	CE	0.863	0.686	0.698	0.8	0.71	0.774	0.546	0.477	0.446	0.426	0.431	0.535	0.27605	0.997
	12:102153869-102153976	+	CE	0.916	0.829	0.838	0.841	0.841	0.868	0.548	0.546	0.459	0.479	0.399	0.561	0.35315	1
	12:102164438-102164608	+	CE	0.835	0.755	0.717	0.879	0.748	0.737	0.411	0.417	0.372	0.387	0.363	0.436	0.37686	1
	12:102175483-102175666	+	CE	0.312	0.32	0.302	0.338	0.42	0.172	0.131	0.112	0.114	0.0994	0.14	0.137	0.18777	0.992
	12:102178592-102178770	+	CE	0.277	0.297	0.213	0.315	0.331	0.157	0.0957	0.0749	0.0523	0.0614	0.0877	0.106	0.18593	0.991
IKBIP	12:98634296-98634413	-	CE	0.954	0.943	0.959	0.942	0.928	0.973	0.849	0.596	0.73	0.83	0.647	0.696	0.22175	0.995
GTF2H3	12:123659430-123659475	+	CE	0.0701	0	0.0959	0.105	0.0853	0.0592	0.326	0.294	0.252	0.355	0.155	0.221	-0.19818	0.985
	12:123659516-123659584	+	CE	1	1	1	0.949	0.966	1	0.817	0.844	0.748	0.776	0.891	0.799	0.17612	0.996
PAN2	12:56322078-56322168	-	CE	1	1	1	1	1	1	0.782	0.584	1	0.88	0.84	0.664	0.21225	0.963
MON2	12:62566014-62566031	+	CE	0.566	0.529	0.61	0.47	0.64	0.649	0.286	0.279	0.23	0.175	0.27	0.257	0.31782	0.998
BCAT1	12:24901814-24901885	-	CE	1	1	0.96	0.972	1	0.981	0.905	0.729	0.693	0.96	0.831	0.815	0.15501	0.954
ZNF740	12:53184891-53185040	+	CE	0.93	0.974	1	1	0.934	1	0.519	0.745	0.477	0.543	0.829	0.466	0.36867	0.998
RNF10	12:120571191-120571291	+	CE	0.929	0.937	0.958	0.962	0.974	0.941	0.684	0.626	0.391	0.864	0.817	0.562	0.29145	0.989
SPATS2	12:49371228-49371290	+	CE	0.632	0.605	0.719	0.728	0.5	0.873	0.389	0.25	0.264	0.408	0.31	0.168	0.36644	0.988
BRAP	12:111665639-111665787	-	CE	0.932	0.975	1	1	0.963	1	0.605	0.848	0.636	0.659	0.75	0.705	0.26818	0.998
PIP4K2C	12:57599400-57599438	+	CE	0.953	0.912	1	0.918	0.908	0.781	0.549	0.589	0.484	0.367	0.714	0.618	0.353	0.992
STX2	12:130795995-130796120	-	CE	0.69	0.932	1	0.604	0.85	0.946	0.518	0.414	0.533	0.443	0.405	0.571	0.3483	0.962
ADGRD1	12:131003185-131003302	+	CE	1	1	1	1	1	1	0.75	0.75	0.75	1	0.713	1	0.23539	0.955
DNM1L	12:32738264-32738296	+	CE	0.526	0.512	0.49	0.502	0.556	0.419	0.319	0.384	0.212	0.34	0.313	0.371	0.17661	0.981
DRAM1	12:101914174-101914232	+	CE	0.818	0.739	0.753	0.805	0.756	0.928	0.442	0.537	0.547	0.425	0.515	0.456	0.30979	1
RBMS2	12:56568975-56569033	+	CE	0.96	0.966	0.964	0.984	0.952	0.965	0.739	0.769	0.728	0.8	0.684	0.521	0.25886	1
	12:56581184-56581263	+	CE	1	1	1	1	1	1	0.892	0.488	0.597	0.418	0.615	0.825	0.35482	0.998
	12:56581399-56581508	+	CE	1	1	1	1	1	1	0.919	0.585	0.597	0.735	0.696	0.947	0.25219	0.995
	12:56581833-56581879	+	CE	1	1	1	1	1	1	0.832	0.585	0.597	0.652	0.53	0.63	0.35716	1
	12:56582059-56582152	+	CE	1	0.976	0.98	1	1	0.971	0.832	0.554	0.597	0.652	0.446	0.947	0.31493	0.994
	12:56588932-56589018	+	CE	0.88	0.943	0.737	0.714	0.938	0.733	0.5	0.4	0.402	0.556	0.436	0.273	0.37674	0.983
CDK2	12:55969475-55969576	+	CE	0.89	0.843	0.904	0.903	0.926	0.927	0.447	0.536	0.504	0.418	0.474	0.429	0.42686	1
RAB3IP	12:69800209-69800332	+	CE	1	1	1	0.962	1	1	0.802	0.946	0.774	0.834	0.927	0.635	0.17227	0.953
LINC01089	12:121801572-121801608	-	CE	0.0298	0	0.0667	0	0	0	0	0.321	0	0.169	0.202	0	-0.22349	0.955
GAS2L3	12:100592374-100592449	+	CE	0.334	0.39	0.499	0.385	0.398	0.354	0.132	0.121	0.103	0.123	0.101	0.0675	0.27652	1
PSMD9	12:121894739-121894841	+	CE	1	0.837	1	0.953	1	1	0.679	0.821	0.382	0.614	0.856	0.57	0.28567	0.955
	12:121899634-121899845	+	CE	1	0.837	1	0.953	1	1	0.679	0.821	0.382	0.614	0.856	0.798	0.26725	0.952
SPRYD3	12:53075095-53075219	-	CE	1	0.982	0.99	1	1	1	1	0.801	0.57	0.852	0.736	0.827	0.21755	0.995
	12:53074649-53074784	-	CE	1	0.992	1	1	1	1	0.75	0.565	0.441	0.83	0.616	0.45	0.39689	1
CCDC77	12:405511-405564	+	CE	0.981	0.912	0.948	0.951	0.937	0.96	0.633	0.791	0.85	0.742	0.682	0.795	0.19987	0.998
	12:440617-440742	+	CE	0.854	0.838	1	0.85	0.934	1	0.485	0.613	0.397	0.52	0.712	0.475	0.37369	0.993
MPHOSPH9	12:123214744-123214834	-	CE	0.97	1	0.895	0.965	1	1	0.905	0.634	0.829	0.735	0.513	0.794	0.23249	0.974
	12:123162115-123162192	-	CE	0.957	0.942	1	0.979	0.942	0.925	0.665	0.714	0.713	0.622	0.544	0.862	0.26252	0.989
TMTC3	12:88153291-88153509	+	CE	1	1	1	1	1	0.961	0.936	0.807	0.776	0.769	0.697	0.815	0.18968	0.995
WNK1	12:871265-871348	+	CE	0.539	0.606	0.54	0.518	0.652	0.584	0.352	0.378	0.328	0.386	0.341	0.421	0.20328	0.995
PPFIBP1	12:27633362-27633460	+	CE	0.964	0.943	1	1	1	1	0.848	0.807	0.736	0.869	0.843	0.873	0.15493	0.994
KITLG	12:88515534-88515617	-	CE	0.867	0.845	0.926	0.793	0.861	0.915	0.586	0.482	0.618	0.517	0.546	0.572	0.3098	1
MDM2	12:68816812-68816838	+	CE	0.927	0.923	0.962	0.913	0.953	0.94	0.641	0.758	0.709	0.678	0.695	0.728	0.23166	1
SLC11A2	12:50999174-50999241	-	CE	1	1	1	1	1	1	0.96	0.614	0.888	0.826	0.585	0.525	0.26488	0.999
NEDD1	12:96907604-96907624	+	CE	0.779	0.944	0.918	0.884	0.936	0.889	0.659	0.757	0.598	0.473	0.748	0.66	0.24078	0.975
	12:96907702-96907856	+	CE	0.613	0.761	0.781	0.752	0.808	0.754	0.508	0.607	0.484	0.339	0.594	0.563	0.22554	0.967
	12:96909752-96909895	+	CE	0.734	0.817	0.716	0.729	0.762	0.701	0.523	0.434	0.449	0.488	0.436	0.444	0.27815	1
	12:96912723-96912817	+	CE	0.747	0.817	0.716	0.729	0.767	0.701	0.523	0.434	0.449	0.488	0.436	0.444	0.28227	1
VPS29	12:110499535-110499546	-	CE	0.664	0.792	0.769	0.674	0.778	0.793	0.315	0.442	0.369	0.322	0.4	0.396	0.37073	1
GPR180	13:94619150-94619330	+	CE	0.906	0.962	0.969	1	0.926	0.947	0.767	0.784	0.815	0.786	0.832	0.702	0.16687	0.996
MTRF1	13:41261691-41261825	-	CE	0.656	0.753	0.677	0.768	0.615	0.887	0.234	0.336	0.349	0.339	0.636	0.355	0.33369	0.973
MTMR6	13:25251649-25251775	-	CE	0.876	0.862	0.905	0.874	0.765	0.875	0.5	0.496	0.556	0.409	0.525	0.314	0.36882	0.996
SUPT20H	13:37048564-37048599	-	CE	0.782	0.64	0.609	0.728	0.731	0.667	0.424	0.4	0.422	0.488	0.491	0.5	0.23358	0.987
UPF3A	13:114291489-114291544	+	CE	1	0.944	0.986	0.98	0.973	0.979	0.786	0.84	0.757	0.699	0.936	0.8	0.17329	0.996
N4BP2L2	13:32522182-32522270	-	CE	0.973	0.943	1	0.968	0.98	0.979	0.948	0.81	0.339	0.523	0.772	0.441	0.33033	0.97
	13:32521373-32521449	-	CE	0.973	0.955	1	0.974	1	1	0.948	0.81	0.331	0.536	0.772	0.441	0.33699	0.974
PARP4	13:24503645-24503777	-	CE	1	0.961	0.98	0.98	0.969	0.953	0.693	0.721	0.737	0.738	0.718	0.813	0.2355	1
DLEU2	13:50075559-50075653	-	CE	0.882	0.923	0.75	0.941	0.973	0.797	0.607	0.556	0.52	0.717	0.605	0.657	0.26215	0.981
	13:50044751-50044768	-	CE	0.991	0.938	0.835	0.98	0.901	0.779	0.518	0.66	0.758	0.631	0.39	0.578	0.30908	0.97
	13:50044651-50044749	-	CE	0.988	0.938	0.835	0.98	0.901	0.779	0.518	0.66	0.758	0.631	0.39	0.578	0.31152	0.976
TBC1D4	13:75341125-75341235	-	CE	1	1	1	1	1	1	0.768	0.781	0.646	0.728	0.756	0.746	0.25898	1
WBP4	13:41071527-41071573	+	CE	1	0.962	1	1	1	1	0.838	0.8	0.769	0.923	0.907	0.727	0.17086	0.991
USPL1	13:30621073-30621239	+	CE	0.751	0.651	0.624	0.757	0.532	0.61	0.922	0.867	0.911	0.866	0.885	0.837	-0.22633	0.993
VPS36	13:52417992-52418056	-	CE	0.939	0.951	0.946	0.958	0.973	0.98	0.708	0.656	0.822	0.602	0.791	0.898	0.21514	0.987
PROSER1	13:39023052-39023130	-	CE	1	1	1	0.884	0.962	1	0.752	0.709	0.708	0.77	0.765	0.838	0.20853	0.984
NAXD	13:110624234-110624279	+	CE	0.977	1	0.989	0.95	0.962	0.984	0.788	0.822	0.867	0.806	0.906	0.76	0.15309	0.993
	13:110627439-110627547	+	CE	0.977	0.949	0.838	1	0.656	0.495	0.365	0.366	0.417	0.297	0.398	0.301	0.43546	0.953
TDRD3	13:60460380-60460540	+	CE	0.973	0.956	0.97	0.924	0.948	0.89	0.795	0.717	0.776	0.683	0.834	0.793	0.17387	0.986
	13:60467238-60467379	+	CE	0.973	0.95	1	0.924	0.98	0.89	0.761	0.786	0.835	0.751	0.863	0.819	0.15022	0.965
SUGT1	13:52661475-52661570	+	CE	0.489	0.451	0.476	0.397	0.386	0.491	0.295	0.277	0.311	0.203	0.279	0.324	0.16513	0.988
TEX30	13:102767273-102767478	-	CE	0.835	0.972	0.94	0.882	0.873	0.918	0.778	0.744	0.677	0.722	0.824	0.6	0.18534	0.964
PDS5B	13:32770654-32770761	+	CE	0.879	0.82	0.825	0.79	0.807	0.711	0.6	0.516	0.546	0.629	0.454	0.677	0.23183	0.986
PCCA	13:100340157-100340259	+	CE	0.967	0.957	1	1	1	1	1	0.784	0.526	0.9	0.723	0.533	0.24294	0.959
ARGLU1	13:106557559-106557616	-	CE	0.422	0.413	0.394	0.442	0.409	0.406	0.297	0.185	0.21	0.158	0.192	0.177	0.20966	0.998
TFDP1	13:113631623-113631744	+	CE	0.934	0.934	1	1	0.908	1	0.669	0.92	0.749	0.701	0.92	0.748	0.17793	0.961
	13:113637818-113637896	+	CE	1	1	1	1	1	1	0.662	0.686	1	1	0.681	1	0.16478	0.955
ERCC5	13:102831565-102831697	+	CE	0.884	0.89	1	0.95	0.867	0.957	0.196	0.765	0.623	0.428	0.504	0.515	0.38713	0.971
ANKRD10	13:110894109-110894202	-	CE	0.317	0.34	0.48	0.192	0.34	0.665	0.109	0.0414	0.136	0.029	0	0.118	0.29221	0.96
RNF219	13:78644862-78644997	-	CE	0.863	0.87	0.887	0.866	0.818	0.934	0.594	0.658	0.657	0.581	0.6	0.625	0.25035	1
BORA	13:72731281-72731387	+	CE	0.8	0.722	0.753	0.774	0.828	0.766	0.569	0.599	0.519	0.609	0.528	0.502	0.21803	0.999
	13:72734960-72735005	+	CE	0.788	0.675	0.66	0.653	0.678	0.689	0.555	0.448	0.446	0.446	0.428	0.485	0.21966	0.99
LMO7	13:75838140-75838196	+	CE	0.92	0.881	0.922	0.992	1	1	0.716	0.729	0.646	0.8	0.844	0.679	0.21655	0.991
AKAP11	13:42313047-42313130	+	CE	0.528	0.775	0.81	0.506	0.798	0.952	0.219	0.324	0.315	0.217	0.377	0.265	0.42308	0.989
XPO4	13:20788486-20788616	-	CE	0.862	0.75	0.862	0.708	0.971	0.786	0.438	0.474	0.572	0.592	0.385	0.428	0.33188	0.991
	13:20787481-20787598	-	CE	0.891	0.75	0.862	0.725	0.971	0.786	0.471	0.51	0.572	0.62	0.385	0.428	0.32269	0.988
	13:20786965-20787057	-	CE	0.891	0.75	0.81	0.754	0.971	0.786	0.471	0.51	0.515	0.679	0.385	0.454	0.31331	0.983
POMT2	14:77302835-77302943	-	CE	1	0.965	0.965	1	0.959	0.9	0.211	0.494	0.773	0.602	0.554	0.787	0.3878	0.99
	14:77298689-77298771	-	CE	1	0.965	0.965	1	0.959	0.9	0.474	0.593	0.773	0.846	0.609	0.787	0.28367	0.963
	14:77296164-77296273	-	CE	1	1	0.965	1	1	0.9	0.474	0.838	0.773	0.846	0.747	0.787	0.23662	0.966
UBR7	14:93212032-93212127	+	CE	0.956	0.926	0.951	0.954	0.936	0.91	0.814	0.817	0.806	0.635	0.845	0.714	0.17038	0.987
KIAA0391	14:35123505-35124231	+	CE	0.556	0.371	0.513	0.646	0.524	0.643	0.14	0.124	0.285	0.164	0.178	0.207	0.34857	0.997
	14:35126735-35126782	+	CE	0.607	0.567	0.624	0.54	0.562	0.695	0.297	0.347	0.307	0.356	0.24	0.223	0.29612	0.996
ACIN1	14:23071125-23071186	-	CE	0.31	0.376	0.432	0.276	0.34	0.346	0.167	0.211	0.207	0.156	0.18	0.183	0.1619	0.999
GPATCH2L	14:76177988-76178042	+	CE	1	1	1	1	1	1	1	0.69	0.739	0.846	0.727	0.867	0.18247	0.952
ZC3H14	14:88596734-88596808	+	CE	0.819	0.893	0.906	0.757	0.876	0.939	0.345	0.505	0.398	0.35	0.519	0.47	0.42773	1
NUMB	14:73409937-73410068	-	CE	0.895	0.881	0.934	0.903	0.945	0.977	0.666	0.733	0.71	0.744	0.768	0.79	0.18555	0.997
	14:73316390-73316422	-	CE	0.372	0.554	0.472	0.412	0.559	0.523	0.248	0.234	0.282	0.247	0.138	0.227	0.24804	0.997
	14:73279281-73279424	-	CE	0.366	0.707	0.714	0.333	0.657	0.727	0.123	0	0.25	0.087	0.115	0.103	0.43147	0.985
ZFYVE26	14:67805217-67805305	-	CE	1	1	1	0.81	0.875	0.765	0.385	0.52	0.554	0.571	0.44	0.5	0.3524	0.969
	14:67804101-67804264	-	CE	1	1	1	1	1	1	0.769	0.907	0.739	0.571	0.798	0.75	0.23198	0.968
TINF2	14:24241204-24241311	-	CE	1	0.96	1	0.948	0.929	0.844	0.651	0.729	0.718	0.732	0.884	0.777	0.19098	0.955
APOPT1	14:103574107-103574170	+	CE	0.947	0.922	0.927	0.943	0.94	0.928	0.714	0.82	0.727	0.809	0.736	0.834	0.1598	1
POLE2	14:49654784-49654838	-	CE	1	0.941	1	1	1	1	0.538	0.857	0.474	0.655	1	0.709	0.27291	0.957
ATXN3	14:92096674-92096838	-	CE	0.86	0.942	0.891	0.919	0.865	0.898	0.719	0.604	0.648	0.651	0.687	0.697	0.22803	1
	14:92093746-92093831	-	CE	0.739	0.932	0.865	0.845	0.791	0.79	0.338	0.476	0.395	0.351	0.628	0.475	0.37855	0.997
TDP1	14:89975781-89975815	+	CE	0.98	0.967	1	0.966	1	1	0.817	0.786	0.89	0.733	0.782	0.742	0.19096	0.999
METTL3	14:21501728-21501824	-	CE	1	0.988	0.95	0.972	0.986	0.973	0.724	0.852	0.88	0.841	0.813	0.78	0.16661	0.989
	14:21500495-21500682	-	CE	0.988	0.719	0.904	0.959	0.971	0.972	0.606	0.755	0.632	0.684	0.709	0.704	0.23602	0.963
WARS	14:100375511-100375546	-	CE	0.164	0.132	0.177	0.205	0.181	0.157	0.368	0.388	0.374	0.39	0.42	0.378	-0.21601	1
TRAF3	14:102886189-102886269	+	CE	1	0.947	0.9	1	0.938	1	0.373	0.592	0.335	0.846	0.718	0.233	0.40354	0.972
EXD2	14:69203917-69204000	+	CE	0.579	0.662	0.739	0.753	0.66	0.729	0.247	0.423	0.346	0.21	0.444	0.349	0.33204	0.987
CHURC1	14:64926010-64926080	+	CE	0.794	0.891	0.838	0.89	0.784	0.886	0.588	0.622	0.661	0.564	0.57	0.649	0.2377	1
NIN	14:50766307-50766396	-	CE	0.876	0.841	0.959	1	0.895	0.867	0.434	0.322	0.422	0.333	0.339	0.517	0.4869	1
MNAT1	14:60968229-60968397	+	CE	0.973	0.942	1	0.974	0.971	0.962	0.784	0.853	0.805	0.57	0.745	0.923	0.18882	0.978
DUXAP9	14:19066001-19066115	+	CE	0.968	0.799	0.951	0.975	0.94	0.974	0.731	0.695	0.507	0.668	0.749	0.614	0.26988	0.979
	14:19066236-19066347	+	CE	0.983	0.868	0.983	0.982	0.959	0.996	0.905	0.83	0.685	0.826	0.823	0.726	0.15959	0.962
ARID4A	14:58347020-58347117	+	CE	0.943	0.8	1	0.956	0.867	1	0.381	0.55	0.535	0.548	0.546	0.484	0.40058	0.994
G2E3	14:30597420-30597526	+	CE	1	0.813	0.775	0.983	1	0.993	0.676	0.67	0.705	0.715	0.625	0.665	0.24962	0.97
	14:30601770-30601894	+	CE	1	0.954	0.963	0.983	1	1	0.674	0.774	0.896	0.783	0.716	0.828	0.20423	1
	14:30601999-30602131	+	CE	1	0.954	0.963	0.983	1	1	0.719	0.742	0.812	0.818	0.716	0.773	0.21857	0.999
DNAAF2	14:49628012-49628155	-	CE	0.747	0.607	0.838	0.705	0.628	0.753	0.404	0.435	0.281	0.282	0.4	0.429	0.33382	0.996
PAPOLA	14:96560649-96560711	+	CE	0.786	0.792	0.852	0.794	0.796	0.791	0.546	0.488	0.492	0.558	0.555	0.502	0.27649	1
	14:96562819-96562893	+	CE	0.852	0.881	0.919	0.845	0.867	0.894	0.742	0.603	0.66	0.72	0.703	0.687	0.1897	1
TC2N	14:91792367-91792558	-	CE	0.845	0.812	0.845	0.849	0.893	0.855	0.622	0.687	0.664	0.679	0.725	0.667	0.17553	0.996
VCPKMT	14:50112615-50112719	-	CE	0.682	0.65	0.691	0.79	0.854	0.947	0.357	0.474	0.495	0.516	0.438	0.286	0.32751	0.983
KTN1	14:55663955-55664041	+	CE	0.481	0.55	0.61	0.463	0.573	0.681	0.385	0.403	0.412	0.394	0.393	0.402	0.1612	0.974
HECTD1	14:31113877-31114059	-	CE	0.956	0.919	0.971	0.958	0.922	0.977	0.644	0.752	0.754	0.746	0.741	0.75	0.21322	1
RBM23	14:22905606-22905659	-	CE	1	0.955	0.941	0.93	0.953	0.919	0.703	0.777	0.794	0.756	0.734	0.769	0.19457	0.999
CNIH1	14:54432108-54432220	-	CE	0.95	0.96	0.956	0.954	0.949	0.963	0.801	0.785	0.791	0.796	0.816	0.835	0.15123	1
VRK1	14:96856130-96856250	+	CE	0.974	0.957	0.954	0.961	0.974	0.922	0.754	0.723	0.59	0.8	0.825	0.662	0.23409	0.998
MTA1	14:105450261-105450324	+	CE	1	1	1	1	1	1	0.786	0.951	0.824	0.917	0.857	0.733	0.16105	0.964
DHRS4	14:23965762-23965832	+	CE	0.759	0.747	0.859	0.716	0.879	0.87	0.304	0.47	0.45	0.286	0.402	0.33	0.41743	0.999
	14:23965932-23965983	+	CE	0.803	0.747	0.805	0.723	0.879	0.847	0.304	0.47	0.45	0.286	0.402	0.33	0.41009	0.999
MARK3	14:103500156-103500200	+	CE	0.285	0.223	0.249	0.328	0.187	0.308	0.0667	0.102	0.105	0.0717	0.127	0.0569	0.16952	0.987
DLST	14:74882591-74882624	+	CE	0.953	0.977	1	0.958	0.96	0.955	0.612	0.842	0.663	0.756	0.842	0.647	0.2401	0.997
	14:74885586-74885634	+	CE	1	1	1	1	1	1	0.756	0.855	0.76	0.853	0.843	0.829	0.18484	1
	14:74889897-74889952	+	CE	1	1	0.963	1	0.978	0.974	0.829	0.832	0.754	0.887	0.847	0.79	0.16329	1
BBS4	15:72727940-72727994	+	CE	0.993	0.985	1	1	0.98	1	0.838	0.899	0.907	0.866	0.789	0.684	0.16721	0.999
	15:72729616-72729684	+	CE	0.968	0.963	0.956	0.953	0.921	0.913	0.965	0.669	0.779	0.629	0.681	0.653	0.22068	0.97
TIPIN	15:66352129-66352207	-	CE	0.981	0.982	0.992	0.919	0.98	0.963	0.756	0.763	0.778	0.765	0.871	0.857	0.17156	1
	15:66351525-66351600	-	CE	0.949	0.956	0.971	0.876	0.955	0.935	0.563	0.738	0.683	0.58	0.741	0.757	0.26349	1
	15:66349060-66349123	-	CE	0.96	0.984	0.961	0.915	0.97	0.984	0.692	0.672	0.75	0.626	0.71	0.721	0.2675	1
PPIP5K1	15:43573034-43573088	-	CE	1	1	1	1	1	1	0.685	0.957	0.834	0.756	0.909	0.89	0.167	0.974
	15:43564867-43564992	-	CE	0.816	0.846	0.697	0.826	1	0.752	0.203	0.303	0.394	0.273	0.43	0.286	0.45682	0.983
ADAL	15:43333311-43333434	+	CE	0.891	0.957	1	0.926	1	1	0.673	0.691	0.621	0.409	0.532	0.679	0.35656	1
	15:43334945-43335170	+	CE	0.767	0.746	0.5	0.723	0.889	0.818	0.141	0.178	0.263	0.254	0.35	0.295	0.46682	0.995
	15:43335696-43335826	+	CE	0.987	0.973	1	1	1	1	0.832	0.802	0.854	0.84	1	0.649	0.16593	0.979
FAM96A	15:64081102-64081151	-	CE	0.779	0.8	0.831	0.743	0.802	0.751	0.525	0.566	0.614	0.544	0.564	0.494	0.2321	1
TMEM62	15:43138574-43138619	+	CE	0.912	0.912	1	0.943	0.856	0.867	0.644	0.712	0.726	0.385	0.613	0.591	0.29799	0.977
CHD2	15:92929030-92929091	+	CE	0.836	1	1	0.854	0.903	0.947	0.546	0.766	0.65	0.609	0.815	0.71	0.23734	0.975
USP8	15:50484275-50484361	+	CE	0.612	0.6	0.634	0.509	0.634	0.61	0.456	0.382	0.342	0.456	0.37	0.433	0.1909	0.989
OIP5	15:41313273-41313354	-	CE	0.979	1	1	0.982	1	0.966	0.836	0.812	0.881	0.554	0.636	0.886	0.22242	0.984
ITGA11	15:68364707-68364798	-	CE	0.945	0.91	0.911	0.906	0.931	0.903	0.684	0.71	0.628	0.694	0.821	0.609	0.22257	0.997
HAUS2	15:42560782-42560870	+	CE	0.374	0.285	0.298	0.339	0.319	0.341	0.15	0.184	0.161	0.125	0.184	0.143	0.1665	1
KNSTRN	15:40391493-40391554	+	CE	0.993	0.985	1	0.998	1	0.98	0.747	0.871	0.826	0.818	0.908	0.864	0.1536	1
ETFA	15:76295591-76295737	-	CE	0.694	0.785	0.829	0.735	0.792	0.826	0.552	0.602	0.534	0.582	0.637	0.597	0.19213	0.996
TCF12	15:57063750-57063823	+	CE	0.945	0.914	1	0.93	0.956	0.987	0.765	0.729	0.756	0.801	0.527	0.824	0.21975	0.987
UBR1	15:42983897-42983993	-	CE	1	1	1	1	1	0.965	0.795	0.842	0.805	0.65	0.823	0.834	0.20131	0.991
UBL7	15:74452296-74452378	-	CE	0.97	1	1	0.988	1	1	0.748	0.513	1	0.213	0.416	0.914	0.35556	0.961
CEP152	15:48741631-48741704	-	CE	1	0.92	1	1	1	1	0.722	0.657	0.919	0.553	0.521	0.644	0.29781	0.982
AC068831.7	15:91017805-91017885	-	CE	1	1	1	0.958	1	1	1	0.836	0.772	0.62	0.773	0.669	0.24023	0.979
	15:91016963-91017024	-	CE	0.923	1	1	0.931	1	1	1	0.78	0.772	0.62	0.711	0.669	0.23474	0.963
TRPM7	15:50628149-50628249	-	CE	0.856	0.982	1	0.941	1	1	0.778	0.75	0.692	0.604	0.864	0.723	0.22466	0.969
ZNF280D	15:56700933-56701072	-	CE	0.958	0.932	0.93	0.94	0.988	0.967	0.734	0.718	0.827	0.715	0.757	0.748	0.20371	1
FAM219B	15:74904664-74904712	-	CE	0.976	0.987	1	1	0.968	1	0.764	0.816	0.85	0.825	0.84	0.902	0.15517	0.998
GNB5	15:52128196-52128244	-	CE	1	1	1	1	1	1	1	0.887	0.73	0.75	0.94	0.645	0.17355	0.982
UBE2Q2	15:75876187-75876271	+	CE	0.885	0.926	0.962	0.899	0.928	0.936	0.618	0.759	0.728	0.613	0.757	0.641	0.23662	0.997
	15:75877961-75878021	+	CE	0.898	0.926	0.962	0.927	0.928	0.946	0.71	0.752	0.614	0.646	0.773	0.671	0.23604	1
	15:75879098-75879188	+	CE	0.92	0.945	0.962	0.927	0.928	0.959	0.741	0.821	0.684	0.686	0.773	0.673	0.21082	0.999
HERC2P3	15:20466195-20466370	-	CE	0.914	0.976	0.967	0.944	0.9	0.947	0.806	0.684	0.774	0.72	0.791	0.829	0.16573	0.957
SNAPC5	15:66495330-66495419	-	CE	0.818	0.833	0.875	0.777	0.85	0.824	0.458	0.462	0.543	0.436	0.468	0.469	0.35588	1
AAGAB	15:67203548-67203597	-	CE	1	1	1	1	1	1	0.79	0.87	0.83	0.818	0.86	0.871	0.15913	1
PARP6	15:72250020-72250092	-	CE	1	0.948	1	0.986	0.964	1	0.776	0.792	0.633	0.772	0.811	0.786	0.21943	1
TJP1	15:29719777-29720016	-	CE	0.14	0	0	0.105	0.0714	0	0.275	0.209	0.214	0.271	0.226	0.184	-0.17316	0.98
FANCI	15:89294915-89295094	+	CE	0.967	0.953	0.954	0.939	0.948	0.953	0.764	0.779	0.809	0.762	0.829	0.832	0.15626	1
PRC1	15:90969079-90969120	-	CE	0.339	0.429	0.423	0.316	0.453	0.328	0.0887	0.234	0.166	0.107	0.21	0.197	0.21101	0.995
BLOC1S6	15:45603104-45603187	+	CE	0.925	1	0.936	0.919	0.951	0.874	0.704	0.844	0.687	0.823	0.688	0.743	0.18458	0.991
MORF4L1	15:78894820-78894904	+	CE	0.997	1	1	0.961	1	1	0.997	0.568	0.784	0.526	0.647	0.877	0.25955	0.995
KIF23	15:69425282-69425323	+	CE	0.352	0.278	0.263	0.31	0.304	0.294	0.116	0.0951	0.102	0.073	0.108	0.13	0.19536	1
DUS2	16:68054574-68054617	+	CE	1	1	1	1	1	0.976	0.8	0.788	0.604	0.905	0.864	0.882	0.20612	0.992
XPO6	16:28135216-28135324	-	CE	1	1	0.983	1	1	1	0.361	0.762	0.381	0.532	0.532	0.989	0.40152	0.999
CPNE2	16:57134775-57134826	+	CE	1	1	1	1	1	0.963	0.796	0.82	0.66	0.723	0.747	0.68	0.25228	0.998
LCMT1	16:25151554-25151615	+	CE	0.935	0.934	0.9	0.942	0.951	0.848	0.695	0.779	0.741	0.771	0.688	0.837	0.16563	0.99
NFATC2IP	16:28955978-28956058	+	CE	0.829	0.883	0.904	0.981	0.891	0.968	0.774	0.514	0.68	0.818	0.576	0.482	0.26535	0.954
	16:28958717-28958861	+	CE	0.922	1	0.947	0.981	0.956	1	0.693	0.803	0.566	0.301	0.676	0.551	0.35939	0.989
NUP93	16:56748234-56748266	+	CE	0.97	0.918	0.927	0.936	1	0.959	0.75	0.735	0.652	0.658	0.775	0.349	0.29408	0.982
RRN3	16:15086365-15086454	-	CE	0.852	0.871	0.922	0.82	0.86	0.867	0.668	0.71	0.73	0.737	0.673	0.686	0.16294	0.999
NQO1	16:69714964-69715077	-	CE	0.834	0.843	0.822	0.833	0.84	0.816	0.62	0.707	0.686	0.638	0.728	0.705	0.15064	1
USP31	16:23082438-23082557	-	CE	0.96	0.86	1	1	0.959	1	0.73	0.722	0.477	0.867	0.693	0.714	0.25068	0.97
ZNF720	16:31723258-31723353	+	CE	0.86	0.883	0.911	0.865	0.939	0.887	0.604	0.674	0.828	0.623	0.751	0.511	0.21953	0.954
GLG1	16:74468946-74469063	-	CE	0.967	1	1	1	1	1	0.728	0.914	0.612	0.879	0.96	0.739	0.18464	0.964
SPNS1	16:28981470-28981615	+	CE	0.92	0.864	1	0.889	0.356	0.853	0.206	0.332	0.23	0.155	0.254	0.273	0.50402	0.968
SRCAP	16:30720162-30720331	+	CE	1	0.951	1	0.946	1	1	0.778	0.779	0.89	0.688	0.823	0.922	0.16041	0.953
SF3B3	16:70539104-70539207	+	CE	0.979	0.993	0.984	0.994	0.992	0.996	0.705	0.757	0.712	0.694	0.713	0.733	0.27052	1
	16:70550650-70550678	+	CE	0.14	0.0362	0.0516	0.108	0.0772	0.051	0.515	0.374	0.449	0.435	0.494	0.445	-0.37207	1
RFWD3	16:74630781-74630957	-	CE	0.899	0.924	0.896	0.876	0.865	0.873	0.85	0.671	0.664	0.739	0.648	0.679	0.17984	0.986
NLRC5	16:57041982-57042065	+	CE	1	0.856	1	1	0.66	1	0	0.544	0.6	0.167	0.491	0.5	0.4219	0.959
ZC3H18	16:88587542-88587613	+	CE	0.681	0.569	0.51	0.633	0.482	0.658	0.382	0.161	0.148	0.29	0.166	0.262	0.33993	0.991
ATF7IP2	16:10387144-10387290	+	CE	1	0.867	0.938	1	1	0.838	0.706	0.75	0.386	0.429	0.48	0.714	0.35567	0.981
	16:10387378-10387484	+	CE	1	0.867	0.938	1	1	0.857	0.769	0.75	0.386	0.429	0.48	0.727	0.31134	0.955
IFT140	16:1568217-1568334	-	CE	0.534	0.882	1	0.734	0.87	1	0.368	0.164	0.235	0.233	0.101	0.333	0.46569	0.971
ATXN2L	16:28832496-28832567	+	CE	0.966	0.961	0.974	0.932	0.954	0.956	0.629	0.741	0.759	0.695	0.644	0.743	0.25416	1
MARF1	16:15624769-15624927	-	CE	1	0.888	1	1	1	1	0.692	0.525	1	0.557	0.54	0.677	0.31168	0.977
CLUHP3	16:31702535-31702681	+	CE	0.954	0.947	0.917	1	0.889	1	0.625	0.643	0.654	0.231	0.655	0.733	0.3378	0.98
PDPK1	16:2566356-2566453	+	CE	0.988	0.966	0.984	1	0.987	0.968	0.832	0.894	0.777	0.787	0.894	0.8	0.16018	0.993
CES1P1	16:55783599-55783739	+	CE	0.609	0	0.8	0.476	0.438	1	0.176	0	0	0.234	0	0.217	0.49696	0.959
TNRC6A	16:24795907-24795939	+	CE	0.898	0.922	0.891	0.922	0.888	0.842	0.504	0.558	0.6	0.535	0.584	0.553	0.33388	1
NETO2	16:47086226-47086339	-	CE	0.635	0.665	0.769	0.677	0.74	0.772	0.433	0.556	0.431	0.581	0.401	0.465	0.22985	0.986
CENPN	16:81022597-81022652	+	CE	0.687	0.798	0.81	0.653	0.703	0.715	0.408	0.53	0.556	0.461	0.438	0.469	0.2449	0.99
CLN3	16:28487662-28487741	-	CE	0.923	0.842	0.854	0.931	0.937	0.753	0.358	0.769	0.494	0.28	0.535	0.357	0.37957	0.968
ZC3H7A	16:11769031-11769095	-	CE	1	1	1	1	0.961	1	0.613	0.724	0.841	0.531	0.833	0.818	0.26629	0.998
	16:11761468-11761511	-	CE	0.979	1	1	1	0.991	1	0.697	0.776	0.661	0.637	0.873	0.638	0.2805	1
ADAT1	16:75618586-75618640	-	CE	1	1	1	1	0.954	0.926	0.684	0.906	0.808	0.727	0.906	0.84	0.16884	0.977
PMM2	16:8804767-8804843	+	CE	0.947	0.987	0.97	0.956	0.947	0.988	0.763	0.843	0.79	0.774	0.828	0.835	0.16055	1
CDK10	16:89689252-89689306	+	CE	0.851	0.92	0.883	0.906	0.856	0.858	0.669	0.569	0.638	0.733	0.449	0.593	0.2663	0.995
PRPSAP2	17:18867282-18867334	+	CE	0.983	0.988	0.99	0.938	0.969	0.988	0.578	0.804	0.901	0.805	0.82	0.846	0.18306	0.988
RABEP1	17:5380364-5380462	+	CE	0.957	0.978	0.929	0.946	0.938	1	0.583	0.796	0.695	0.605	0.681	0.737	0.27387	0.999
DDX52	17:37620873-37620948	-	CE	0.984	0.979	1	0.973	0.971	1	0.777	0.82	0.76	0.786	0.881	0.864	0.16926	1
DHRS7B	17:21178233-21178342	+	CE	0.926	1	1	0.952	1	1	0.733	0.692	0.444	0.667	0.727	0.615	0.30657	0.986
AFMID	17:78205946-78206050	+	CE	0.68	0.673	0.478	0.638	0.634	0.641	0.164	0.196	0.217	0.193	0.241	0.167	0.41858	1
ZNF207	17:32361468-32361515	+	CE	0.943	0.954	0.957	0.924	0.967	0.916	0.752	0.702	0.818	0.829	0.771	0.781	0.16694	1
DBF4B	17:44709304-44709366	+	CE	0.696	0.771	0.752	0.707	0.747	0.713	0.262	0.397	0.163	0.146	0.371	0.323	0.44704	1
	17:44729905-44730096	+	CE	1	0.981	1	0.97	1	1	0.664	0.681	0.683	0.8	0.507	0.812	0.30012	1
	17:44730965-44731015	+	CE	1	0.981	1	0.97	1	1	0.664	0.681	0.683	0.775	0.474	0.812	0.30516	0.999
	17:44732178-44732265	+	CE	0.694	0.591	0.459	0.312	0.638	0.61	0.1	0.144	0.191	0.035	0.242	0.119	0.37524	0.981
	17:44741336-44741452	+	CE	0.808	0.902	0.917	0.872	0.793	0.926	0.538	0.65	0.454	0.267	0.818	0.404	0.32647	0.955
TANC2	17:63418307-63418407	+	CE	1	0.938	1	0.889	1	0.895	0.622	0.8	0.63	0.711	0.704	0.636	0.2457	0.978
NME2	17:51169937-51170049	+	CE	1	0.57	1	1	1	0.983	0.327	0.36	0.525	0.315	0.264	0.563	0.52124	0.969
DDX42	17:63799589-63799625	+	CE	0.924	0.956	0.933	0.935	0.968	0.949	0.544	0.636	0.616	0.49	0.645	0.686	0.34035	1
NEURL4	17:7327165-7327230	-	CE	1	1	0.882	1	0.7	1	0.5	0.125	0.4	0	0.133	0	0.54084	0.989
NSF	17:46630411-46630450	+	CE	1	1	0.987	1	1	0.982	0.698	0.702	0.925	0.664	0.922	0.878	0.20457	0.993
SAP30BP	17:75703808-75703859	+	CE	0.982	0.983	1	0.864	1	1	0.758	0.784	0.576	0.8	0.585	0.727	0.26576	0.994
TUBD1	17:59886083-59886230	-	CE	0.939	1	0.988	0.966	0.987	1	0.74	0.808	0.747	0.795	0.851	0.791	0.19002	0.999
	17:59874539-59874703	-	CE	0.721	0.565	0.544	0.566	0.547	0.479	0.159	0.145	0.0892	0.134	0.104	0.0619	0.43698	1
ATAD5	17:30893294-30894150	+	CE	0.943	0.981	1	0.924	1	1	0.81	0.898	0.739	0.561	0.907	0.614	0.21912	0.968
EXOC7	17:76091143-76091235	-	CE	1	0.688	0.868	0.571	0.644	0.803	0	0.452	0.25	1	0.385	0	0.41582	0.956
ZNHIT3	17:36486935-36486966	+	CE	0.892	0.846	0.788	0.841	0.862	0.893	0.492	0.69	0.67	0.699	0.594	0.584	0.23335	0.994
MED31	17:6649982-6650078	-	CE	0.938	0.954	0.947	0.9	0.862	0.947	0.53	0.744	0.76	0.585	0.728	0.793	0.2336	0.987
C17orf53	17:44154853-44154938	+	CE	1	1	0.818	1	1	1	0.337	0.559	0.617	0.589	0.505	0.429	0.38777	0.972
BPTF	17:67875556-67875744	+	CE	0.375	0.234	0.0634	0.441	0.141	0.193	0.557	0.503	0.661	0.699	0.612	0.69	-0.37197	0.984
	17:67924547-67924589	+	CE	0.922	0.984	0.984	0.972	0.982	0.938	0.745	0.921	0.859	0.653	0.81	0.857	0.15442	0.975
AP2B1	17:35670857-35670898	+	CE	0.278	0.265	0.319	0.288	0.337	0.365	0.114	0.198	0.124	0.0948	0.125	0.0987	0.18091	0.996
MIS12	17:5488196-5488589	+	CE	0.741	0.72	0.847	0.761	0.776	0.845	0.584	0.659	0.57	0.581	0.641	0.685	0.16151	0.961
EFTUD2	17:44853296-44853390	-	CE	1	0.782	0.984	1	0.962	0.984	0.886	0.583	0.253	0.88	0.62	0.245	0.37015	0.953
BRIP1	17:61693430-61693512	-	CE	0.899	0.97	0.936	0.966	1	0.85	0.637	0.689	0.412	0.555	0.763	0.586	0.3259	0.994
	17:61685836-61686165	-	CE	0.962	0.926	0.844	0.914	1	0.894	0.687	0.748	0.755	0.678	0.791	0.844	0.17034	0.959
EZH1	17:42718454-42718617	-	CE	0.904	1	1	1	0.908	1	0.565	0.777	0.756	0.697	0.933	0.822	0.20829	0.957
SUZ12P1	17:30735033-30735097	+	CE	0.937	0.947	0.94	0.866	0.929	0.931	0.731	0.772	0.77	0.686	0.813	0.793	0.15581	0.968
	17:30743301-30743369	+	CE	0.678	0.758	0.702	0.769	0.929	0.788	0.417	0.391	0.476	0.293	0.638	0.278	0.33926	0.981
TADA2A	17:37426950-37427009	+	CE	0.792	0.933	0.798	0.964	0.904	0.917	0.438	0.433	0.475	0.58	0.465	0.456	0.40135	0.999
SENP3-EIF4A1	17:7565717-7565764	+	CE	1	1	1	1	1	1	1	1	0.704	0.672	0.73	0.666	0.20478	0.994
TNS4	17:40482129-40482206	-	CE	1	1	1	1	0.974	1	0.657	0.851	0.905	0.826	0.903	0.87	0.15956	0.982
NDEL1	17:8443927-8444176	+	CE	0.0307	0.0471	0.0107	0.0327	0.0201	0.0108	0.29	0.213	0.281	0.186	0.21	0.285	-0.21669	1
AARSD1	17:42954876-42954967	-	CE	0.978	0.987	0.961	1	1	0.957	0.731	0.711	0.824	0.77	0.869	0.878	0.18636	0.991
	17:42953724-42953778	-	CE	0.872	0.865	0.892	0.817	0.801	0.786	0.357	0.365	0.483	0.189	0.567	0.155	0.46177	0.997
SNF8	17:48931643-48931714	-	CE	0.979	0.965	1	0.984	0.991	0.958	0.839	0.683	0.516	0.772	0.808	0.754	0.24928	0.999
MED13	17:62029541-62029651	-	CE	0.957	0.89	0.953	0.951	1	0.868	0.811	0.648	0.721	0.786	0.697	0.781	0.19033	0.984
NPLOC4	17:81610210-81610258	-	CE	0.989	0.981	1	0.85	1	0.983	0.534	0.862	0.686	0.457	0.864	0.414	0.32722	0.974
SUZ12	17:31947617-31947685	+	CE	0.841	0.856	0.849	0.865	0.853	0.747	0.561	0.526	0.539	0.565	0.627	0.7	0.2468	0.999
TBCD	17:82900651-82900731	+	CE	0.925	0.937	0.965	1	0.963	0.862	0.617	0.877	0.652	0.538	0.773	0.464	0.27924	0.977
CCDC43	17:44680585-44680643	-	CE	0.892	0.919	0.862	0.886	0.883	0.86	0.646	0.664	0.67	0.674	0.735	0.674	0.20586	0.999
MLX	17:42568470-42568559	+	CE	0.874	0.877	0.915	0.952	0.866	0.894	0.641	0.567	0.615	0.855	0.583	0.789	0.22409	0.983
ABCA5	17:69248262-69248317	-	CE	1	0.863	0.887	1	0.965	0.919	0.754	0.379	0.684	0.552	0.667	0.667	0.31524	0.985
TOP3A	17:18292645-18292852	-	CE	1	0.923	0.846	1	0.949	0.835	0.529	0.598	0.49	0.471	0.488	0.682	0.37528	0.997
	17:18290557-18290686	-	CE	1	0.967	0.847	1	0.964	0.894	0.605	0.662	0.524	0.603	0.554	0.682	0.32467	0.99
	17:18285142-18285307	-	CE	1	0.965	0.85	1	0.96	0.912	0.698	0.709	0.333	0.763	0.625	0.796	0.28131	0.966
SUPT4H1	17:58347529-58347584	-	CE	0.978	0.981	0.969	0.972	0.942	0.961	0.827	0.816	0.824	0.73	0.85	0.827	0.15439	1
ARRB2	17:4720586-4720640	+	CE	1	0.987	1	0.966	0.961	1	0.7	0.76	0.789	0.508	0.861	0.86	0.2405	0.996
PMP22	17:15260650-15260761	-	CE	0.872	0.921	0.819	0.866	0.904	0.82	0.437	0.643	0.516	0.497	0.678	0.483	0.31864	0.998
	17:15259094-15259193	-	CE	0.872	0.921	0.819	0.865	0.934	0.82	0.437	0.663	0.516	0.497	0.687	0.483	0.32143	0.997
TRIM16L	17:18699360-18699457	+	CE	1	1	1	1	0.924	0.965	0.218	0.526	0.335	0.178	0.356	0.404	0.59329	1
GLP2R	17:9861139-9861199	+	CE	0.953	1	0.958	1	1	0.958	0.393	0.575	0.682	0.28	0.507	0.403	0.49298	1
	17:9862021-9862090	+	CE	0.953	1	0.958	1	1	0.958	0.393	0.538	0.624	0.339	0.466	0.398	0.50901	1
RFFL	17:35017523-35017606	-	CE	1	0.862	1	1	1	0.963	0.478	0.749	0.772	0.369	0.787	0.669	0.31614	0.973
	17:35014740-35014763	-	CE	0.95	1	0.9	0.961	1	1	0.346	0.714	0.786	0.701	0.472	0.705	0.32448	0.982
CNTNAP1	17:42688876-42689047	+	CE	0.928	0.882	1	0.91	0.962	1	0.692	0.8	0.571	0.68	0.75	0.68	0.2514	0.971
METTL16	17:2467761-2467876	-	CE	0.925	0.897	0.961	0.901	0.885	0.982	0.651	0.717	0.719	0.65	0.746	0.706	0.22289	1
KIAA0753	17:6624755-6624861	-	CE	0.95	0.976	0.885	0.967	1	0.892	0.833	0.604	0.696	0.743	0.727	0.651	0.23508	0.978
	17:6611919-6612148	-	CE	1	0.96	1	0.964	1	1	0.714	0.575	0.87	0.604	0.86	0.743	0.25411	0.988
STX8	17:9545172-9545282	-	CE	0.892	0.92	0.887	0.929	0.901	0.942	0.472	0.555	0.525	0.465	0.569	0.513	0.39179	1
SNHG16	17:76558945-76559043	+	CE	0.834	0.807	0.837	0.869	0.812	0.858	0.471	0.413	0.498	0.494	0.445	0.566	0.35414	1
STXBP4	17:54999345-54999451	+	CE	0.99	1	1	1	1	1	1	0.769	0.847	0.886	0.85	0.627	0.16883	0.99
	17:55007506-55007597	+	CE	0.8	1	0.884	1	1	0.946	0.628	0.699	0.596	0.654	0.485	0.439	0.33849	0.99
CUEDC1	17:57868150-57868243	-	CE	0.933	0.951	1	0.844	0.913	1	0.496	0.763	0.584	0.754	0.671	0.605	0.27954	0.989
	17:57867357-57867415	-	CE	0.936	0.956	1	0.966	0.921	1	0.495	0.746	0.584	0.639	0.694	0.617	0.30319	0.99
GOSR1	17:30510880-30510909	+	CE	0.948	0.927	0.988	0.933	0.959	0.949	0.753	0.776	0.774	0.813	0.81	0.696	0.17866	1
NLK	17:28185179-28185265	+	CE	0.861	0.867	0.922	0.932	0.866	0.828	0.748	0.696	0.783	0.7	0.706	0.685	0.15781	0.982
FBXL20	17:39285478-39285573	-	CE	0.93	0.968	0.943	1	0.943	0.939	0.813	0.806	0.657	0.8	0.767	0.743	0.17666	0.973
MBTD1	17:51202022-51202077	-	CE	0.909	0.941	0.846	0.966	0.876	0.924	0.774	0.759	0.743	0.518	0.739	0.637	0.21368	0.963
KAT7	17:49809119-49809208	+	CE	0.809	0.686	0.769	0.828	0.713	0.756	0.552	0.552	0.526	0.489	0.666	0.595	0.19509	0.99
UTP6	17:31889285-31889403	-	CE	0.943	0.983	0.989	0.977	0.986	1	0.761	0.836	0.772	0.722	0.866	0.729	0.19888	1
	17:31884424-31884505	-	CE	0.943	0.987	0.97	0.983	0.968	0.993	0.676	0.771	0.672	0.695	0.73	0.638	0.27653	1
CENPV	17:16349140-16349333	-	CE	0.599	0.719	0.582	0.606	0.65	0.613	0.403	0.391	0.437	0.38	0.43	0.38	0.22179	0.999
PPP4R1	18:9614226-9614270	-	CE	0.98	0.972	0.992	1	1	0.972	0.696	0.412	0.52	1	0.817	0.832	0.27098	0.963
SMAD4	18:51049295-51049324	+	CE	1	0.956	0.947	1	0.983	0.966	0.82	0.818	0.799	0.829	0.824	0.822	0.15309	0.999
PIGN	18:62163531-62163656	-	CE	0.723	0.585	0.67	0.622	0.553	0.609	0.258	0.405	0.496	0.424	0.371	0.335	0.23919	0.967
	18:62113134-62113316	-	CE	0.977	0.887	0.969	0.898	0.972	0.973	0.885	0.796	0.706	0.688	0.853	0.717	0.16818	0.965
SKA1	18:50380126-50380250	+	CE	0.968	0.914	0.907	0.968	0.864	0.925	0.702	0.764	0.695	0.607	0.6	0.651	0.24991	0.998
ELP2	18:36170063-36170196	+	CE	0.913	0.844	0.814	0.872	0.848	0.926	0.591	0.768	0.503	0.46	0.758	0.512	0.26653	0.978
CEP192	18:13037237-13037301	+	CE	0.867	0.767	0.806	0.863	0.909	0.827	0.454	0.651	0.498	0.41	0.538	0.567	0.31295	0.996
	18:13071039-13071212	+	CE	0.907	0.963	0.965	0.958	0.922	1	0.739	0.581	0.705	0.667	0.615	0.64	0.28954	1
PTPN2	18:12825810-12825944	-	CE	0.755	0.895	0.906	0.8	0.888	0.988	0.538	0.719	0.648	0.656	0.639	0.789	0.20538	0.968
MALT1	18:58710921-58710953	+	CE	0.943	1	0.968	0.942	1	0.968	0.749	0.822	0.844	0.8	0.814	0.778	0.16681	0.997
PIEZO2	18:10801390-10801428	-	CE	0.844	0.929	0.95	0.867	0.923	0.956	0.333	0.608	0.64	0.6	0.626	0.773	0.30211	0.985
METTL4	18:2547355-2547529	-	CE	0.932	0.959	1	0.968	1	1	0.754	0.865	0.778	0.708	0.758	0.805	0.18405	0.981
	18:2544195-2544286	-	CE	0.77	0.884	0.712	0.724	0.891	0.896	0.569	0.584	0.489	0.548	0.719	0.557	0.22596	0.951
OSBPL1A	18:24368546-24368589	-	CE	0.222	0	0	0	0.131	0	0	0	0.667	0	0	0	-0.46332	0.973
	18:24181145-24181279	-	CE	0.894	0.976	0.938	0.935	0.968	0.849	0.66	0.697	0.747	0.849	0.631	0.824	0.19059	0.958
ZNF283	19:43827776-43827940	+	CE	0.904	0.821	0.832	0.918	0.932	0.83	0.763	0.524	0.595	0.49	0.677	0.722	0.23942	0.975
	19:43831318-43831381	+	CE	0.981	0.938	0.865	0.908	0.936	0.862	0.699	0.695	0.646	0.733	0.545	0.709	0.23282	0.994
	19:43835505-43835592	+	CE	0.948	1	1	0.979	1	0.962	0.606	0.485	0.645	0.505	0.547	0.74	0.37758	1
	19:43837053-43837132	+	CE	0.732	0.869	1	0.755	0.941	0.774	0.351	0.333	0.391	0.224	0.366	0.502	0.46399	0.998
MUM1	19:1364509-1364579	+	CE	0.988	1	0.981	1	0.966	1	0.871	0.807	0.868	0.85	0.761	0.741	0.17397	1
	19:1367160-1367220	+	CE	0.986	1	0.981	0.941	0.963	1	0.822	0.648	0.711	0.634	0.708	0.541	0.2966	1
ZNF112	19:44343254-44343302	-	CE	0.672	0.178	0.575	0.372	0.36	0.57	0.15	0.144	0.2	0.0526	0.184	0.0635	0.3015	0.961
FXYD5	19:35166251-35166325	+	CE	0.946	0.944	0.889	0.956	0.947	0.959	0.723	0.653	0.5	0.71	0.553	0.688	0.29834	1
ZNF146	19:36218122-36218195	+	CE	0.785	0.793	0.782	0.757	0.809	0.799	0.534	0.579	0.545	0.53	0.575	0.51	0.24122	1
ZNF266	19:9434798-9434859	-	CE	0.812	0.722	1	0.784	0.857	0.79	0.238	0.319	0.323	0.353	0.502	0.322	0.43055	0.987
	19:9434075-9434235	-	CE	0.705	0.722	0.632	0.671	0.857	0.79	0.281	0.416	0.323	0.271	0.502	0.322	0.337	0.966
RASIP1	19:48727393-48727430	-	CE	1	1	1	1	1	1	1	0.388	0.864	1	0.727	0.882	0.3225	0.952
LSM14A	19:34215124-34215300	+	CE	0.881	0.879	0.84	0.853	0.851	0.849	0.549	0.59	0.587	0.599	0.609	0.586	0.2716	1
	19:34226408-34226464	+	CE	0.328	0.392	0.257	0.298	0.344	0.356	0.0884	0.205	0.0786	0.143	0.163	0.0707	0.20222	0.995
ZNF45	19:43932604-43932690	-	CE	1	1	1	1	1	0.878	0.444	0.617	0.822	0.5	0.566	0.516	0.3562	0.983
ZNF808	19:52547512-52547638	+	CE	0.755	0.852	0.746	0.696	0.818	0.676	0.546	0.475	0.688	0.478	0.482	0.496	0.21831	0.952
HNRNPM	19:8483158-8483211	+	CE	0.814	0.838	0.823	0.802	0.827	0.801	0.668	0.624	0.635	0.832	0.632	0.605	0.15109	0.977
ZNF28	19:52808007-52808133	-	CE	0.8	0.867	0.751	0.833	0.886	0.844	0.482	0.447	0.647	0.625	0.491	0.628	0.26203	0.98
NR2C2AP	19:19202470-19202575	-	CE	0.665	0.853	0.733	0.6	0.75	0.75	0.217	0.327	0.217	0.454	0.49	0.403	0.33229	0.954
FBL	19:39840722-39840787	-	CE	1	1	1	0.938	0.982	0.954	1	0.0384	0.0429	0.0148	0.0547	0.833	0.71263	0.976
ZNF420	19:37089039-37089127	+	CE	0.668	0.768	0.912	0.82	0.824	0.71	0.496	0.413	0.566	0.437	0.538	0.504	0.26988	0.959
ZNF480	19:52314153-52314279	+	CE	0.947	0.912	0.91	0.89	0.786	0.897	0.614	0.774	0.661	0.629	0.666	0.635	0.22543	0.994
AC008764.4	19:16654035-16654125	-	CE	0.956	0.987	0.997	0.931	0.968	0.937	0.73	0.766	0.944	0.706	0.705	0.743	0.19597	0.995
VRK3	19:50009236-50009289	-	CE	0.824	0.697	0.737	0.774	0.605	0.749	0.41	0.517	0.606	0.361	0.4	0.576	0.24937	0.967
RANBP3	19:5941799-5941835	-	CE	1	1	0.99	1	1	1	0.918	0.827	0.73	0.381	0.458	0.92	0.28914	0.982
SMIM7	19:16654035-16654125	-	CE	0.901	0.899	0.903	0.87	0.888	0.875	0.764	0.685	0.652	0.686	0.667	0.665	0.20297	1
PRMT1	19:49679872-49679925	+	CE	0.773	0.697	0.607	0.654	0.53	0.64	0.263	0.229	0.246	0.6	0.157	0.381	0.32871	0.958
BCAT2	19:48806517-48806717	-	CE	1	0.806	0.795	0.852	0.724	0.761	0.384	0.411	0.5	1	0.258	0.25	0.40931	0.983
TPM4	19:16081020-16081075	+	CE	0.846	0.496	0.738	0.139	0.571	0.786	0.0652	0.348	0.111	0.0708	0.0271	0.0242	0.47751	0.97
TEAD2	19:49355312-49355419	-	CE	0.782	0.787	0.787	0.678	0.736	0.739	0.28	0.387	0.201	0.19	0.288	0.256	0.47115	1
ZNF559-ZNF177	19:9339193-9339319	+	CE	0.794	0.464	0.839	1	0.535	0.751	0.22	0.167	0.356	0.121	0.214	0.29	0.53002	0.99
SMG9	19:43744772-43744884	-	CE	1	0.942	0.93	0.921	0.918	0.909	0.679	0.778	0.715	0.511	0.234	0.706	0.32557	0.958
CIRBP	19:1269912-1269915	+	CE	0	0	0	0	0	0.0802	0.211	0.154	0.363	0.0647	0.171	0.234	-0.19499	0.985
	19:1270880-1270882	+	CE	0.125	0.124	0.127	0.22	0.124	0.103	0.465	0.29	0.534	0.452	0.288	0.542	-0.28967	0.993
GYS1	19:48982720-48982837	-	CE	1	1	1	1	0.96	0.969	1	0.553	0.785	0.837	0.41	0.867	0.25419	0.955
	19:48974620-48974733	-	CE	1	1	1	1	1	1	0.76	0.896	0.642	0.667	0.824	0.685	0.25208	1
	19:48974213-48974339	-	CE	1	1	1	1	1	1	0.76	0.905	0.706	0.667	0.771	0.732	0.24154	0.999
EPS15L1	19:16437770-16437865	-	CE	0.914	1	0.983	1	0.922	0.933	0.825	0.725	0.798	0.632	0.702	0.718	0.2197	0.992
	19:16436937-16436999	-	CE	0.969	1	0.983	1	0.922	0.974	0.923	0.812	0.844	0.66	0.87	0.697	0.16677	0.952
	19:16386171-16386231	-	CE	1	1	0.949	0.967	0.958	1	0.898	0.672	0.767	0.842	0.584	0.83	0.20995	0.978
	19:16385129-16385211	-	CE	1	1	0.949	1	0.982	1	0.828	0.672	0.767	0.842	0.584	0.83	0.22912	0.988
AC005614.2	19:40090166-40090235	-	CE	0.909	0.915	0.918	0.881	0.85	0.954	0.544	0.646	0.585	0.695	0.598	0.571	0.28717	0.992
ZNF430	19:21022789-21022881	+	CE	0.947	0.855	0.923	0.923	0.885	0.833	0.614	0.678	0.625	0.589	0.75	0.552	0.25407	0.99
ANKRD27	19:32658914-32659045	-	CE	1	0.906	0.942	0.98	0.982	1	0.746	0.782	0.779	0.781	0.81	0.733	0.19481	0.996
ZNF700	19:11947514-11947574	+	CE	1	1	1	1	1	1	0.6	0.611	0.517	0.5	0.905	0.54	0.36451	0.996
EIF3K	19:38632601-38632678	+	CE	0.874	0.934	0.903	0.916	0.922	0.849	0.542	0.744	0.543	0.45	0.655	0.472	0.33028	0.998
LDLR	19:11128008-11128085	+	CE	0.938	0.944	1	0.889	0.941	0.98	0.567	0.713	0.694	0.676	0.72	0.694	0.26615	0.999
ZNF780A	19:40090166-40090235	-	CE	0.691	0.733	0.575	0.697	0.585	0.748	0.127	0.295	0.242	0.0656	0.326	0.307	0.41476	0.996
CLASP1	2:121530247-121530325	-	CE	1	1	1	1	1	1	1	0.694	0.659	0.606	0.857	0.804	0.2274	0.974
	2:121528677-121528780	-	CE	1	1	1	1	1	1	1	0.694	0.659	0.606	0.857	0.804	0.22335	0.981
	2:121525845-121525920	-	CE	1	1	1	1	1	1	1	0.805	0.659	0.765	1	0.82	0.1567	0.973
PDK1	2:172568741-172568817	+	CE	1	0.936	0.971	0.978	0.978	0.948	0.7	0.88	0.703	0.681	0.88	0.717	0.20249	0.985
BBS5	2:169487069-169487134	+	CE	1	1	1	1	0.866	1	0.406	0.668	0.673	0.364	0.85	0.338	0.45813	0.991
PPP4R3B	2:55578247-55578342	-	CE	0.865	0.761	0.696	0.777	0.802	0.701	0.61	0.611	0.62	0.608	0.568	0.672	0.15054	0.969
PXDN	2:1687632-1687703	-	CE	0.767	0.812	0.829	0.781	0.853	0.835	0.593	0.579	0.624	0.601	0.631	0.591	0.20858	1
AHSA2P	2:61185839-61185865	+	CE	0.558	0.613	0.651	0.524	0.622	0.504	0.26	0.315	0.294	0.123	0.22	0.338	0.30702	0.992
	2:61185980-61186081	+	CE	0.543	0.659	0.669	0.502	0.647	0.456	0.299	0.315	0.294	0.141	0.277	0.338	0.29191	0.988
TFPI	2:187529364-187529485	-	CE	0.39	0.295	0.352	0.223	0.275	0.337	0.0413	0.168	0.0415	0.0532	0.202	0.0626	0.21142	0.986
HJURP	2:233847397-233847461	-	CE	1	0.878	1	1	0.846	0.912	0.248	0.636	0.104	0.937	0.321	0.428	0.45832	0.957
MAP4K4	2:101858996-101859082	+	CE	0.975	1	1	0.99	0.988	1	0.575	0.441	0.155	0.966	0.343	0.174	0.54031	0.996
	2:101859736-101859864	+	CE	0.991	1	1	0.99	0.988	1	0.583	0.441	0.155	0.973	0.343	0.174	0.52382	0.99
CASP8	2:201274889-201274953	+	CE	0.931	1	0.962	0.869	1	0.966	0.679	0.822	0.836	0.781	0.789	0.83	0.1642	0.985
DCAF17	2:171476860-171476950	+	CE	0.871	0.883	0.881	0.881	0.842	0.72	0.575	0.497	0.643	0.534	0.648	0.555	0.26628	0.986
	2:171477987-171478070	+	CE	0.915	1	1	0.938	0.98	1	0.757	0.581	0.792	0.844	0.822	0.81	0.20268	0.985
	2:171480038-171480193	+	CE	0.917	1	1	0.942	0.953	1	0.774	0.676	0.82	0.866	0.764	0.744	0.194	0.991
CLK1	2:200860125-200860215	-	CE	0.657	0.625	0.522	0.673	0.442	0.558	0.841	0.738	0.704	0.715	0.816	0.711	-0.17309	0.958
ABI2	2:203411285-203411371	+	CE	0.591	0.496	0.51	0.476	0.514	0.502	0.382	0.265	0.307	0.391	0.405	0.306	0.16735	0.97
PTCD3	2:86125455-86125515	+	CE	0.951	0.988	0.972	0.961	1	0.951	0.551	0.667	0.63	0.646	0.635	0.642	0.33974	1
	2:86125795-86125880	+	CE	0.938	0.927	1	1	0.952	1	0.652	0.73	0.694	0.712	0.68	0.67	0.27757	1
WDSUB1	2:159271702-159271795	-	CE	0.787	0.747	0.875	0.765	0.571	0.789	0.47	0.226	0.41	0.274	0.815	0.216	0.39478	0.981
	2:159259810-159259843	-	CE	0.904	0.83	0.94	0.963	1	0.947	0.47	0.612	0.616	0.422	0.815	0.45	0.35314	0.989
	2:159257945-159257985	-	CE	0.904	0.83	0.94	0.963	1	0.917	0.413	0.344	0.616	0.346	0.501	0.338	0.46125	0.997
	2:159257758-159257864	-	CE	0.904	0.83	0.94	0.963	1	0.917	0.413	0.344	0.616	0.346	0.501	0.338	0.46486	0.998
TTC21B	2:165949394-165949504	-	CE	0.896	1	0.98	0.888	1	0.977	0.633	0.723	0.696	0.767	0.708	0.796	0.23565	0.991
FMNL2	2:152629656-152629724	+	CE	0.921	0.944	0.98	0.922	0.986	1	0.766	0.734	0.729	0.802	0.842	0.734	0.18742	0.997
DGUOK	2:73946719-73946906	+	CE	0.948	0.916	1	0.947	0.923	0.981	0.825	0.712	0.813	0.721	0.673	0.865	0.18339	0.993
	2:73950627-73950732	+	CE	0.687	0.681	0.636	0.744	0.651	0.738	0.382	0.367	0.384	0.338	0.314	0.432	0.31552	1
	2:73957125-73957240	+	CE	0.76	0.614	0.61	0.748	0.663	0.736	0.317	0.397	0.378	0.407	0.296	0.4	0.31851	1
SP100	2:230417591-230417665	+	CE	0.898	0.775	0.919	0.845	0.941	0.876	0.581	0.576	0.544	0.524	0.64	0.444	0.3173	1
	2:230450172-230450255	+	CE	0.951	0.923	0.92	0.925	0.97	0.972	0.707	0.676	0.681	0.597	0.745	0.698	0.25475	1
	2:230464067-230464150	+	CE	0.954	0.939	0.951	0.989	0.915	0.875	0.842	0.752	0.779	0.753	0.762	0.646	0.17201	0.962
HNRNPLL	2:38583846-38583926	-	CE	0.994	1	1	0.994	1	1	0.815	0.838	0.781	0.845	0.854	0.854	0.16485	1
	2:38582072-38582168	-	CE	0.976	1	1	0.994	0.988	1	0.764	0.838	0.763	0.824	0.832	0.833	0.18233	1
BCL2L11	2:111150044-111150147	+	CE	0.925	1	0.919	0.947	1	1	0.828	0.725	0.775	0.72	0.442	0.822	0.24731	0.955
NPAS2	2:100949367-100949480	+	CE	1	1	1	1	1	0.959	0.898	0.762	0.814	0.732	0.871	0.868	0.17194	0.991
	2:100964058-100964176	+	CE	0.972	1	0.866	0.94	0.978	0.816	0.714	0.517	0.445	0.505	0.599	0.607	0.35781	0.991
	2:100965660-100965766	+	CE	0.972	1	0.866	0.94	0.978	0.867	0.671	0.491	0.496	0.505	0.599	0.607	0.3681	0.998
MTX2	2:176270216-176270419	+	CE	0.092	0.0526	0.0807	0.0577	0.0642	0.0926	0.375	0.208	0.357	0.143	0.286	0.222	-0.19036	0.965
FANCL	2:58163029-58163074	-	CE	1	1	0.959	0.938	1	0.951	0.405	0.592	0.737	0.719	0.825	0.806	0.29383	0.988
ZNF512	2:27583658-27583716	+	CE	0.588	0.578	0.627	0.574	0.615	0.543	0.426	0.47	0.339	0.402	0.478	0.339	0.17743	0.984
	2:27599970-27600053	+	CE	0.985	1	0.973	1	0.988	1	0.776	0.877	0.771	0.749	0.73	0.803	0.20432	1
SLC35F6	2:26774251-26774323	+	CE	0.956	0.972	0.938	0.929	1	0.979	0.728	0.735	0.857	0.765	0.76	1	0.17083	0.951
BIRC6	2:32401463-32401623	+	CE	1	1	1	1	0.879	1	0.762	0.878	0.572	0.882	0.714	0.688	0.22174	0.953
AC068547.1	2:151869177-151869735	-	CE	0.532	0.447	0.573	0.547	0.469	0.567	0.366	0.243	0.328	0.347	0.283	0.284	0.2075	0.971
	2:151860711-151860820	-	CE	0.889	0.829	1	0.911	1	0.972	0.729	0.591	0.81	0.671	0.663	0.705	0.22777	0.981
	2:151853448-151853543	-	CE	0.825	1	0.898	0.94	1	0.938	0.632	0.605	0.871	0.67	0.709	0.699	0.21864	0.966
CLHC1	2:55212673-55212806	-	CE	0.83	0.861	0.751	0.848	1	1	0.305	0.31	0.438	0.15	0.203	0.364	0.47636	0.985
FASTKD1	2:169569184-169569252	-	CE	0.736	0.571	0.6	0.482	0.546	0.282	0.189	0.217	0.2	0.0828	0.0559	0.233	0.34354	0.972
	2:169538013-169538141	-	CE	0.726	0.745	0.831	0.714	0.75	0.831	0.578	0.533	0.625	0.405	0.678	0.478	0.21358	0.96
	2:169537227-169537340	-	CE	0.976	0.988	0.984	0.984	0.982	0.98	0.801	0.843	0.861	0.888	0.88	0.732	0.15104	0.998
MDH1	2:63594488-63594586	+	CE	0.973	0.96	0.956	0.952	0.945	0.939	0.812	0.823	0.785	0.761	0.807	0.799	0.15616	1
	2:63595423-63595519	+	CE	0.967	0.954	0.945	0.945	0.944	0.932	0.784	0.803	0.775	0.758	0.801	0.787	0.16312	1
SP140L	2:230361614-230361697	+	CE	0.941	0.913	0.972	0.963	0.969	0.967	0.719	0.688	0.724	0.674	0.692	0.688	0.2471	1
USP34	2:61223060-61223164	-	CE	1	1	1	1	1	1	0.811	0.937	0.84	0.77	0.835	0.702	0.18279	1
SNX17	2:27373040-27373113	+	CE	0.0572	0.0468	0.0385	0.102	0.059	0.0417	0.328	0.231	0.276	0.372	0.226	0.215	-0.21238	0.997
WDR54	2:74424875-74424975	+	CE	1	1	1	1	1	1	0.5	0.661	0.6	0.8	0.926	0.625	0.26725	0.988
ATG9A	2:219228434-219228482	-	CE	0.546	0.536	0.513	0.484	0.63	0.354	0.0618	0.264	0.27	0.0768	0.275	0.0677	0.32466	0.984
	2:219227922-219228053	-	CE	0.929	0.872	0.955	0.876	1	0.809	0.546	0.806	0.632	0.663	0.793	0.584	0.2323	0.969
SELENOI	2:26375040-26375148	+	CE	0.975	0.982	0.99	0.99	0.978	1	0.818	0.768	0.763	0.863	0.914	0.763	0.1739	0.999
SRSF7	2:38746144-38746179	-	CE	0.842	0.782	0.895	0.835	0.769	0.9	0.497	0.647	0.626	0.588	0.572	0.557	0.25466	1
ANAPC1	2:111824966-111825036	-	CE	1	1	0.989	1	1	0.958	0.766	0.942	0.805	0.767	0.83	0.885	0.15475	0.995
THUMPD2	2:39755295-39755409	-	CE	0.964	0.964	0.924	0.959	1	0.952	0.816	0.773	0.755	0.773	0.788	0.865	0.15999	0.993
TIA1	2:70229059-70229091	-	CE	0.875	0.73	0.795	0.931	0.782	0.601	0.538	0.573	0.468	0.498	0.544	0.483	0.26353	0.97
NDUFAF7	2:37232106-37232266	+	CE	0.955	0.97	0.942	0.974	0.922	0.965	0.644	0.776	0.699	0.707	0.774	0.664	0.24092	1
	2:37242635-37242693	+	CE	0.868	0.849	0.783	0.87	0.774	0.753	0.24	0.209	0.344	0.233	0.285	0.265	0.5387	1
ANTXR1	2:69152169-69152264	+	CE	0.967	1	1	1	0.989	0.971	0.74	0.974	0.552	0.835	0.966	0.651	0.19945	0.952
TRABD2A	2:84841861-84842007	-	CE	0.857	0.846	0.878	0.815	0.88	0.852	0.687	0.758	0.717	0.676	0.684	0.603	0.16136	0.977
SRBD1	2:45562653-45562756	-	CE	0.971	0.919	1	0.903	1	1	0.577	0.697	0.777	0.397	0.7	0.545	0.33749	0.986
	2:45551125-45551282	-	CE	1	0.964	1	1	1	1	0.55	0.907	0.825	0.578	0.908	0.668	0.25279	0.987
	2:45547522-45547612	-	CE	1	1	1	1	1	1	0.71	0.694	0.895	0.701	0.908	0.812	0.21283	0.996
	2:45546732-45546839	-	CE	1	1	1	1	1	1	0.738	1	0.895	0.729	0.908	0.812	0.16062	0.976
	2:45488240-45488331	-	CE	0.927	1	0.946	1	0.86	0.88	0.27	0.714	0.405	0.278	0.366	0.496	0.48592	0.998
	2:45476993-45477075	-	CE	0.879	0.909	0.946	0.923	0.954	0.88	0.298	0.714	0.385	0.459	0.366	0.748	0.40092	0.985
IFT172	2:27465746-27465882	-	CE	1	0.966	1	1	1	1	0.854	0.798	0.825	0.733	0.894	0.861	0.17306	0.997
	2:27465411-27465518	-	CE	1	0.966	1	1	1	1	0.793	0.768	0.667	0.674	0.943	0.784	0.22522	0.998
TMEM131	2:97794930-97795115	-	CE	0.956	0.974	1	0.983	0.973	1	0.893	0.843	0.933	0.794	0.617	0.848	0.15745	0.975
RETSAT	2:85350040-85350241	-	CE	0.882	0.833	1	1	0.94	1	0.571	0.767	0.739	0.75	0.63	0.478	0.28312	0.971
VPS54	2:63947383-63947490	-	CE	0.967	0.975	1	0.936	0.95	0.959	0.703	0.763	0.928	0.657	0.852	0.765	0.18437	0.985
	2:63912345-63912425	-	CE	1	1	1	1	0.956	1	0.767	0.912	0.823	0.767	0.867	0.849	0.15628	0.984
HSPE1-MOB4	2:197523624-197523686	+	CE	1	1	1	1	1	1	0.576	0.461	0.582	0.551	0.482	0.545	0.4578	1
NOL10	2:10657742-10657891	-	CE	0.92	0.993	0.987	0.962	1	0.988	0.73	0.82	0.796	0.731	0.791	0.793	0.19791	0.999
	2:10654481-10654547	-	CE	0.92	0.929	0.977	0.94	0.973	1	0.668	0.859	0.764	0.707	0.791	0.746	0.19969	0.999
	2:10644320-10644372	-	CE	0.942	0.972	0.974	0.993	0.982	1	0.715	0.866	0.774	0.773	0.793	0.795	0.19055	1
CPS1	2:210519551-210519670	+	CE	0.452	0.548	0.518	0.473	0.512	0.561	0.309	0.32	0.286	0.364	0.33	0.248	0.19861	0.997
ORC2	2:200926768-200926900	-	CE	0.798	0.968	0.897	0.84	0.931	0.935	0.37	0.501	0.522	0.625	0.595	0.757	0.32771	0.988
	2:200925836-200925932	-	CE	0.847	0.968	0.897	0.834	0.931	0.935	0.42	0.476	0.569	0.625	0.679	0.757	0.31156	0.994
NBEAL1	2:203157699-203157825	+	CE	0.959	1	0.954	0.973	1	1	0.604	0.826	0.874	0.836	0.891	0.864	0.15353	0.953
MYO1B	2:191400749-191400835	+	CE	0.424	0.582	0.462	0.371	0.581	0.464	0.177	0.271	0.236	0.25	0.25	0.271	0.23635	0.995
GIGYF2	2:232703424-232703489	+	CE	0.812	0.764	0.889	0.798	0.806	0.859	0.581	0.516	0.66	0.613	0.688	0.731	0.19053	0.972
AC133644.3	2:87583258-87583346	+	CE	0.826	0.887	0.92	0.886	0.818	0.868	0.518	0.464	0.532	0.521	0.54	0.482	0.35249	1
	2:87714179-87714249	+	CE	1	1	0.981	1	1	0.972	0.536	0.723	0.861	0.674	0.793	0.82	0.22419	0.976
ZNF638	2:71428547-71428651	+	CE	0.918	0.865	0.91	0.884	0.837	0.929	0.604	0.598	0.622	0.556	0.678	0.571	0.28355	1
PLEKHB2	2:131130721-131130760	+	CE	1	0.952	0.983	0.943	0.982	0.99	0.921	0.728	0.737	0.779	0.851	0.624	0.19642	0.992
ZNF2	2:95176188-95176259	+	CE	0.771	0.933	1	0.944	0.8	0.852	0.484	0.633	0.609	0.608	0.742	0.414	0.279	0.965
MFF	2:227352514-227352573	+	CE	0.444	0.454	0.528	0.45	0.486	0.458	0.228	0.25	0.185	0.212	0.245	0.201	0.24909	1
CCDC150	2:196646341-196646504	+	CE	0.434	0.572	0.485	0.716	0.614	0.409	0.0769	0.166	0.362	0.309	0.179	0.24	0.30093	0.961
EIF4E2	2:232557884-232558018	+	CE	0.897	0.887	0.868	0.892	0.887	0.878	0.473	0.506	0.523	0.507	0.539	0.505	0.37556	1
GLB1L	2:219239775-219239833	-	CE	1	1	1	1	1	1	0.845	0.788	0.714	0.816	0.913	0.632	0.21197	0.961
UBE2F	2:237994744-237994809	+	CE	0.896	0.962	0.928	0.98	0.947	0.927	0.653	0.782	0.743	0.612	0.826	0.627	0.23088	0.999
ALS2	2:201719986-201720128	-	CE	0.0646	0.0384	0.0261	0.0609	0.0935	0.0417	0.397	0.204	0.163	0.334	0.221	0.237	-0.19914	0.982
CCDC88A	2:55299839-55299919	-	CE	0.979	1	0.981	1	0.981	0.959	0.853	0.813	0.867	0.803	0.837	0.758	0.16236	0.999
ARMC9	2:231239943-231240041	+	CE	0.391	0.602	0.66	0.459	0.644	0.732	0.2	0.367	0.217	0.0805	0.256	0.0909	0.34749	0.971
PIKFYVE	2:208273584-208273733	+	CE	0.849	0.792	0.918	0.845	0.854	0.905	0.485	0.627	0.604	0.661	0.705	0.6	0.24236	0.995
	2:208276712-208276830	+	CE	0.678	0.68	0.829	0.586	0.656	0.744	0.263	0.295	0.319	0.472	0.439	0.455	0.31324	0.99
	2:208277537-208277708	+	CE	0.678	0.689	0.796	0.586	0.543	0.718	0.273	0.224	0.201	0.472	0.334	0.304	0.35564	0.995
	2:208288729-208288818	+	CE	0.918	1	1	0.977	0.866	0.974	0.744	0.833	0.802	0.746	0.682	0.745	0.19176	0.984
SPOPL	2:138564940-138564993	+	CE	1	1	0.943	0.972	1	0.927	0.728	0.848	0.85	0.801	0.936	0.674	0.15667	0.958
RHBDD1	2:226838073-226838154	+	CE	0.316	0.554	0.444	0.395	0.355	0.553	0.0769	0.119	0.0628	0	0.187	0.234	0.29088	0.97
	2:226908822-226908878	+	CE	1	1	1	1	1	1	0.932	0.921	0.865	0.748	0.684	0.8	0.15992	0.97
HIBCH	2:190208880-190208913	-	CE	0.868	0.842	0.935	0.801	0.835	0.908	0.386	0.565	0.543	0.436	0.559	0.478	0.36536	0.999
EIF2B4	2:27368025-27368113	-	CE	1	1	1	1	1	1	0.642	0.684	0.643	0.645	0.844	0.543	0.31191	0.997
	2:27367805-27367822	-	CE	1	1	1	1	1	1	0.642	0.684	0.698	0.875	0.842	0.543	0.26924	0.995
	2:27367746-27367802	-	CE	1	1	1	1	1	1	0.642	0.684	0.698	0.875	0.842	0.543	0.27879	0.996
SPC25	2:168889226-168889291	-	CE	0.99	0.954	0.956	0.99	0.984	0.977	0.769	0.826	0.774	0.804	0.762	0.86	0.17625	1
AMMECR1L	2:127871249-127871359	-	CE	0.888	0.951	0.949	0.969	0.875	0.938	0.708	0.814	0.682	0.563	0.79	0.669	0.21959	0.99
	2:127870814-127870928	-	CE	0.836	0.839	0.949	0.919	0.846	0.899	0.669	0.809	0.653	0.666	0.787	0.681	0.16966	0.958
USP37	2:218479650-218479715	-	CE	0.95	0.855	0.878	0.978	0.922	0.887	0.714	0.667	0.692	0.592	0.646	0.576	0.26085	0.995
MEIS1	2:66464109-66464220	+	CE	1	0.963	1	0.975	1	1	0.851	0.899	0.765	0.717	0.842	0.779	0.17526	0.996
	2:66569050-66569145	+	CE	0.833	0.929	0.865	0.813	0.81	0.86	0.429	0.561	0.456	0.533	0.606	0.404	0.34358	1
RIF1	2:151468474-151468551	+	CE	0.403	0.43	0.403	0.445	0.454	0.339	0.259	0.192	0.253	0.3	0.187	0.191	0.1783	0.987
LINC01881	2:242114639-242114741	+	CE	1	0.913	0.941	0.967	1	0.981	0.663	0.803	0.778	0.846	0.831	0.803	0.17441	0.973
TEX261	2:70991830-70991983	-	CE	0.74	0.79	0.769	0.613	0.809	0.774	0.512	0.248	0.42	0.287	0.258	0.326	0.40066	0.999
PKP4	2:158678581-158678654	+	CE	0.928	0.902	0.894	0.963	0.858	0.899	0.543	0.654	0.728	0.685	0.622	0.665	0.25756	1
METTL8	2:171326042-171326148	-	CE	0.944	0.973	1	0.958	0.971	0.957	0.696	0.825	0.885	0.795	0.74	0.861	0.16307	0.988
OSBPL6	2:178331552-178331605	+	CE	1	1	1	1	1	1	0.633	0.842	0.882	0.716	0.903	0.927	0.16978	0.963
SLC30A6	2:32174063-32174147	+	CE	0.94	0.907	0.921	0.905	0.926	0.927	0.729	0.721	0.804	0.752	0.725	0.728	0.17744	1
	2:32175319-32175361	+	CE	0.875	0.823	0.896	0.89	0.893	0.864	0.653	0.664	0.765	0.74	0.633	0.671	0.18537	0.998
	2:32204590-32204692	+	CE	1	1	1	1	1	0.983	0.656	0.795	0.607	0.478	0.446	0.913	0.34357	0.999
	2:32206886-32206933	+	CE	1	1	1	0.925	1	0.979	0.679	0.819	0.629	0.527	0.459	0.913	0.30853	0.994
	2:32209493-32209561	+	CE	1	1	0.96	0.928	1	0.873	0.692	0.754	0.574	0.49	0.437	0.853	0.32333	0.985
CCNYL1	2:207733947-207734047	+	CE	0.901	1	0.875	0.954	0.926	0.896	0.629	0.737	0.56	0.405	0.622	0.662	0.31484	0.991
	2:207740655-207740706	+	CE	0.856	0.929	0.872	0.889	0.861	0.892	0.485	0.617	0.728	0.241	0.667	0.565	0.3189	0.979
PRPF40A	2:152679056-152679109	-	CE	0.876	0.738	0.707	0.782	0.764	0.6	0.466	0.509	0.483	0.467	0.481	0.449	0.26656	0.997
TTL	2:112520282-112520425	+	CE	0.642	0.593	0.714	0.709	0.742	0.68	0.468	0.631	0.397	0.478	0.467	0.447	0.19509	0.962
AOX1	2:200611384-200611493	+	CE	0.777	0.782	0.752	0.751	0.803	0.8	0.391	0.458	0.402	0.415	0.464	0.453	0.34551	1
GLS	2:190953565-190953626	+	CE	1	0.971	1	1	1	1	0.996	0.26	0.239	0.315	0.281	0.296	0.58239	0.995
	2:190954755-190954818	+	CE	0.856	0.936	0.902	0.767	0.962	0.96	0.107	0.0939	0.0731	0.101	0.479	0.0784	0.72423	0.998
MBD5	2:148054391-148054449	+	CE	0	0	0.333	0	0.619	0	0	0	0	0.697	1	0	-0.61281	0.967
MPV17	2:27322448-27322522	-	CE	0.903	0.976	1	0.912	1	0.946	0.117	0.532	0.407	0.181	0.571	0.341	0.55704	0.999
AURKA	20:56390556-56390665	-	CE	0.276	0.331	0.323	0.27	0.364	0.363	0.0861	0.18	0.106	0.0965	0.216	0.119	0.18537	0.996
PHF20	20:35858302-35858381	+	CE	0.992	0.979	0.976	0.961	1	1	0.741	0.773	0.785	0.926	0.792	0.83	0.17678	1
RBL1	20:37067233-37067297	-	CE	0.927	0.932	1	0.938	0.964	1	0.309	0.511	0.605	0.155	0.799	0.428	0.47261	0.995
TCFL5	20:62859364-62859526	-	CE	0.975	1	0.918	0.965	0.943	0.952	0.8	0.751	0.641	0.584	0.77	0.864	0.23066	0.991
ZFAS1	20:49280903-49280964	+	CE	0.606	0.498	0.489	0.586	0.514	0.48	0.258	0.291	0.315	0.237	0.282	0.308	0.24681	1
BTBD3	20:11919086-11919176	+	CE	0.931	0.967	0.948	0.963	0.983	0.963	0.699	0.811	0.832	0.832	0.845	0.822	0.1526	0.998
EIF6	20:35284176-35284261	-	CE	0.898	1	0.917	0.91	0.925	0.912	0.466	0.732	0.568	0.468	0.693	0.516	0.3516	1
CDK5RAP1	20:33396761-33396936	-	CE	0.803	0.895	0.929	0.934	0.884	0.888	0.901	0.598	0.469	0.466	0.656	0.644	0.26349	0.967
	20:33395013-33395116	-	CE	0.803	0.895	0.859	0.934	0.844	0.891	0.855	0.565	0.424	0.416	0.588	0.611	0.29185	0.98
	20:33394032-33394066	-	CE	0.959	0.949	0.903	0.988	0.963	0.927	0.864	0.626	0.448	0.396	0.67	0.751	0.31858	0.993
	20:33392142-33392242	-	CE	0.959	1	0.982	1	1	0.937	0.73	0.69	0.503	0.444	0.797	0.848	0.30668	0.996
	20:33385650-33385770	-	CE	0.9	1	0.962	0.973	1	0.937	0.69	0.587	0.652	0.445	0.657	0.628	0.34629	0.999
LSM14B	20:62127585-62127701	+	CE	0.938	1	0.943	0.906	1	0.859	1	0.32	0.671	0.52	0.528	0.626	0.38494	0.988
RAB22A	20:58343718-58343799	+	CE	0.885	0.94	0.887	0.94	0.905	0.908	0.707	0.685	0.806	0.676	0.776	0.768	0.1736	1
	20:58354156-58354265	+	CE	0.982	1	1	1	1	1	0.868	0.874	0.894	0.846	0.756	0.818	0.15431	1
RBM39	20:35740525-35740597	-	CE	0.573	0.464	0.452	0.526	0.422	0.401	0.159	0.164	0.17	0.179	0.157	0.139	0.3107	1
	20:35739393-35739547	-	CE	0.315	0.248	0.269	0.293	0.191	0.217	0.122	0.0877	0.0867	0.105	0.0743	0.0773	0.16304	1
EPB41L1	20:36219761-36219844	+	CE	0.846	0.938	0.836	0.908	0.894	0.861	0.686	0.68	0.735	0.612	0.652	0.675	0.20645	0.994
ACSS2	20:34913096-34913181	+	CE	1	0.923	1	0.968	0.94	0.916	0.375	0.664	0.436	0.523	0.846	0.705	0.3445	0.976
	20:34913441-34913496	+	CE	1	0.923	1	0.968	0.94	0.916	0.375	0.664	0.436	0.523	0.846	0.705	0.34278	0.979
	20:34914096-34914117	+	CE	1	0.87	1	0.968	0.941	0.916	0.375	0.66	0.445	0.54	0.846	0.705	0.33822	0.972
	20:34914323-34914437	+	CE	1	0.925	1	0.968	0.941	0.916	0.375	0.66	0.445	0.54	0.846	0.72	0.33747	0.976
	20:34919435-34919572	+	CE	1	0.925	1	0.968	0.941	0.916	0.375	0.66	0.445	0.54	0.846	0.72	0.33831	0.977
	20:34921006-34921139	+	CE	1	0.927	1	0.968	0.943	0.918	0.349	0.668	0.488	0.451	0.613	0.307	0.44811	0.999
	20:34921544-34921600	+	CE	1	0.927	1	0.968	0.943	0.918	0.349	0.668	0.488	0.387	0.613	0.307	0.44937	0.998
CEP250	20:35458304-35458374	+	CE	0.876	0.867	0.836	0.945	0.921	0.891	0.721	0.398	0.5	0.645	0.429	0.521	0.33793	0.985
ELMO2	20:46393529-46393601	-	CE	0.987	0.985	0.985	0.964	0.942	1	0.955	0.853	0.685	0.887	0.781	0.616	0.18473	0.97
TRPC4AP	20:35021190-35021332	-	CE	0.991	0.962	1	0.99	0.988	1	0.735	0.947	0.901	0.747	0.866	0.805	0.15408	0.995
PLCB4	20:9476717-9476753	+	CE	0.857	1	1	0.909	1	1	0.816	0.636	0.852	0.604	0.667	0.625	0.24255	0.96
TPD52L2	20:63875816-63875875	+	CE	0.77	0.571	0.722	0.775	0.537	0.618	0.363	0.375	0.487	0.387	0.331	0.446	0.26486	0.983
SNRPB	20:2467192-2467315	-	CE	0.0199	0.0173	0.0107	0.0195	0.0106	0.0056	0.171	0.0448	0.0769	0.171	0.132	0.235	-0.15788	0.996
GINS1	20:25413790-25413854	+	CE	1	1	1	0.906	1	0.862	0.8	0.477	0.714	0.692	0.531	0.319	0.34307	0.956
ZNF217	20:53571721-53571853	-	CE	0.914	0.865	0.868	0.857	0.939	0.836	0.699	0.658	0.708	0.607	0.714	0.623	0.21072	0.998
ADRM1	20:62308368-62308470	+	CE	0.833	0.871	1	0.818	0.892	0.833	0.571	0.491	0.25	0.533	0.676	0.5	0.31763	0.953
IFT52	20:43605002-43605073	+	CE	0.873	0.954	0.942	0.931	0.933	0.821	0.566	0.737	0.677	0.62	0.772	0.675	0.23274	0.987
VAPB	20:58434602-58434705	+	CE	0.906	0.935	0.954	0.816	0.866	0.922	0.663	0.74	0.682	0.599	0.677	0.71	0.22015	0.999
WDR4	21:42863440-42863596	-	CE	1	0.905	0.888	0.941	0.936	0.936	0.737	0.786	0.794	0.875	0.695	0.461	0.21066	0.956
PSMG1	21:39179924-39179986	-	CE	0.89	0.911	0.876	0.837	0.906	0.907	0.405	0.492	0.48	0.342	0.447	0.429	0.45344	1
MIR99AHG	21:16537379-16537439	+	CE	0.694	0.853	0.774	0.736	0.747	0.792	0.521	0.468	0.528	0.554	0.481	0.6	0.237	0.996
VPS26C	21:37240496-37240639	-	CE	0.977	1	0.952	0.979	0.978	0.959	0.772	0.759	0.89	0.79	0.758	0.849	0.16918	1
	21:37238460-37238609	-	CE	1	1	0.96	1	1	0.972	0.788	0.785	0.89	0.832	0.783	0.88	0.15948	1
	21:37233362-37233442	-	CE	0.932	0.917	0.802	0.854	0.913	0.82	0.412	0.443	0.47	0.406	0.525	0.472	0.41281	1
PRMT2	21:46658745-46658798	+	CE	0.543	0.895	0.738	1	0.778	0.819	0.167	0.461	0.342	0.196	0.395	0.347	0.40972	0.965
	21:46658800-46658920	+	CE	0.543	0.895	0.738	1	0.778	0.819	0.487	0.461	0.342	0.196	0.395	0.347	0.39207	0.965
	21:46660833-46660962	+	CE	0.491	0.833	0.632	0.907	0.709	0.68	0.355	0.291	0.324	0.166	0.279	0.294	0.38793	0.97
DONSON	21:33583488-33583666	-	CE	0.761	0.801	0.863	0.812	0.824	0.855	0.219	0.351	0.319	0.194	0.303	0.338	0.52213	1
	21:33582165-33582246	-	CE	0.875	0.935	0.923	0.835	0.878	0.903	0.394	0.463	0.473	0.291	0.457	0.482	0.458	1
CHAF1B	21:36408761-36408830	+	CE	0.973	0.978	0.97	0.971	1	0.974	0.722	0.793	1	0.743	0.714	0.842	0.18695	0.98
	21:36409374-36409465	+	CE	0.973	0.978	1	0.971	1	0.974	0.806	0.742	1	0.743	0.714	0.842	0.18883	0.984
UBE2G2	21:44774721-44774741	-	CE	0.536	0.411	0.591	0.478	0.314	0.325	0.902	0.788	0.86	0.764	0.673	0.762	-0.34019	0.987
CXADR	21:17560702-17560824	+	CE	0.837	0.877	0.902	0.895	0.871	0.957	0.629	0.739	0.666	0.577	0.697	0.7	0.21912	0.998
	21:17561338-17561476	+	CE	0.837	0.877	0.902	0.917	0.871	0.952	0.664	0.775	0.666	0.612	0.697	0.73	0.19835	0.993
RWDD2B	21:29008240-29008307	-	CE	0.79	0.857	0.745	0.837	0.817	0.755	0.472	0.633	0.612	0.523	0.617	0.483	0.23994	0.996
TMPRSS3	21:42389927-42390031	-	CE	0.94	0.903	0.947	0.894	0.96	0.964	0.448	0.738	0.774	0.625	0.761	0.593	0.27093	0.985
HIRA	22:19377869-19378066	-	CE	1	0.915	0.959	1	0.963	0.982	0.91	0.791	0.739	0.77	0.744	0.848	0.16578	0.981
FAM118A	22:45335350-45335382	+	CE	1	1	1	1	1	1	0.744	0.889	0.931	1	0.829	0.74	0.15284	0.964
L3MBTL2	22:41213893-41214026	+	CE	0.905	1	0.947	0.89	0.845	0.956	0.767	0.685	0.716	0.584	0.626	0.763	0.23185	0.986
RNF185	22:31195469-31195581	+	CE	0.972	0.951	0.863	1	0.921	0.852	0.68	0.677	0.716	0.897	0.674	0.579	0.21533	0.968
	22:31196936-31196990	+	CE	0.972	0.905	0.948	0.935	0.943	0.931	0.676	0.677	0.652	0.723	0.718	0.682	0.24117	0.998
SPECC1L	22:24411588-24411704	+	CE	0.973	1	1	1	0.954	1	0.83	0.713	0.726	0.862	0.785	0.7	0.21252	0.997
SGSM3	22:40401593-40401675	+	CE	0.667	0.543	0.762	0.639	0.688	0.7	0.506	0.356	0.386	0.361	0.408	0.452	0.24907	0.986
TRMU	22:46343262-46343368	+	CE	0.858	0.874	0.784	0.915	0.855	0.714	0.617	0.593	0.729	0.595	0.634	0.679	0.19028	0.974
POLDIP3	22:42601970-42602056	-	CE	0.838	0.853	0.896	0.839	0.903	0.836	0.538	0.642	0.678	0.492	0.634	0.566	0.26634	1
	22:42587506-42587572	-	CE	0.984	0.957	1	1	1	1	0.533	0.883	0.73	0.853	0.912	0.784	0.20425	0.989
PPIL2	22:21675064-21675115	+	CE	0.958	1	0.977	0.961	0.976	0.963	0.762	0.896	0.684	0.728	0.926	0.879	0.163	0.969
PICK1	22:38067704-38067770	+	CE	1	1	1	1	1	1	0.818	0.805	0.703	1	0.774	0.455	0.25862	0.986
UFD1	22:19475496-19475602	-	CE	0.917	0.926	0.921	0.926	0.93	0.92	0.586	0.598	0.648	0.515	0.61	0.48	0.34947	1
	22:19475068-19475100	-	CE	0.924	0.929	0.926	0.926	0.93	0.925	0.591	0.603	0.64	0.515	0.614	0.494	0.34853	1
	22:19471687-19471808	-	CE	0.964	0.961	0.961	0.96	0.96	0.948	0.711	0.765	0.759	0.676	0.768	0.667	0.23302	1
CHEK2	22:28719395-28719485	-	CE	0.937	0.889	0.938	0.969	0.947	0.932	0.541	0.695	0.696	0.696	0.837	0.773	0.22661	0.991
	22:28703505-28703566	-	CE	0.747	0.844	0.763	0.707	0.798	0.649	0.298	0.405	0.282	0.18	0.312	0.388	0.43429	1
THOC5	22:29550728-29550843	-	CE	0.451	0.436	0.563	0.415	0.425	0.539	0.224	0.218	0.198	0.216	0.203	0.236	0.25384	1
TOP2B	3:25618418-25618509	-	CE	0.981	0.982	0.982	0.986	1	1	0.724	0.885	0.862	0.814	0.866	0.879	0.15078	1
ARMC8	3:138289048-138289120	+	CE	1	1	1	0.98	1	1	0.759	0.905	0.842	0.856	0.938	0.802	0.15206	0.99
GSK3B	3:119843255-119843353	-	CE	0.862	0.916	0.882	0.914	0.98	0.905	0.685	0.753	0.736	0.748	0.812	0.724	0.16544	0.995
MTMR14	3:9669432-9669492	+	CE	1	1	1	1	0.989	1	0.857	0.913	0.942	0.814	0.938	0.528	0.16704	0.967
	3:9677984-9678058	+	CE	0.943	0.878	0.935	0.966	0.897	0.908	0.529	0.656	0.748	0.676	0.594	0.781	0.25554	0.996
SLMAP	3:57864807-57864857	+	CE	0.53	0.638	0.5	0.449	0.743	0.587	0.345	0.367	0.308	0.279	0.3	0.324	0.251	0.977
PDHB	3:58433631-58433684	-	CE	0.802	0.913	0.735	0.781	0.866	0.773	0.377	0.564	0.394	0.367	0.626	0.466	0.34073	0.999
POC1A	3:52149816-52149987	-	CE	1	1	1	1	1	1	0.68	0.809	0.813	0.48	0.776	0.731	0.27536	0.994
	3:52149210-52149389	-	CE	1	1	1	1	1	1	0.68	0.809	0.813	0.48	0.776	0.731	0.28213	0.998
	3:52146988-52147095	-	CE	1	1	1	1	1	1	0.68	0.809	0.813	0.449	0.776	0.731	0.28355	0.994
	3:52145846-52145961	-	CE	1	1	1	1	0.94	1	0.68	0.809	0.548	0.449	0.776	0.731	0.30593	0.988
NME6	3:48296119-48296158	-	CE	0.394	0.735	0.522	0.772	0.677	0.611	0.187	0.313	0.219	0.213	0.296	0.331	0.33768	0.977
RFTN1	3:16357932-16358047	-	CE	0.901	0.955	1	0.905	1	0.972	0.782	0.746	0.724	0.623	0.803	0.802	0.20475	0.979
HACL1	3:15591600-15591680	-	CE	1	0.962	0.968	0.979	1	0.956	0.852	0.722	0.825	0.646	0.811	0.89	0.19252	0.99
	3:15586525-15586602	-	CE	0.908	0.905	0.78	0.876	0.896	0.971	0.508	0.581	0.692	0.494	0.643	0.733	0.27804	0.979
	3:15585248-15585342	-	CE	0.923	0.925	0.813	0.896	0.888	0.791	0.577	0.557	0.692	0.443	0.566	0.528	0.30687	0.993
NIT2	3:100346181-100346255	+	CE	1	0.987	0.973	0.991	0.962	1	0.863	0.849	0.815	0.796	0.902	0.696	0.16641	0.997
TBC1D5	3:17623849-17623913	-	CE	0.546	0.567	0.729	0.611	0.571	0.622	0.379	0.356	0.402	0.338	0.336	0.317	0.24932	0.998
SLC4A7	3:27409356-27409530	-	CE	0.879	0.881	0.819	0.876	0.814	0.839	0.603	0.726	0.762	0.583	0.585	0.738	0.18328	0.977
ABHD5	3:43717766-43717857	+	CE	0.879	0.892	0.889	0.888	0.863	0.892	0.627	0.707	0.616	0.594	0.582	0.606	0.25863	1
PIK3CB	3:138704443-138704493	-	CE	0.895	0.844	0.811	1	0.833	0.864	0.474	0.7	0.643	0.571	0.586	0.435	0.29567	0.973
UBXN7	3:196361844-196361923	-	CE	0.962	0.939	1	1	0.957	1	0.793	0.886	0.82	0.765	0.787	0.712	0.17357	0.99
NGLY1	3:25720130-25720191	-	CE	0.79	0.74	0.868	0.606	0.78	0.693	0.273	0.4	0.374	0.25	0.276	0.348	0.41069	0.997
USP4	3:49278814-49278902	-	CE	0.988	0.963	0.987	0.974	0.888	0.966	0.836	0.827	0.729	0.8	0.793	0.719	0.17451	0.996
ALCAM	3:105552144-105552182	+	CE	0.81	0.898	0.912	0.798	0.901	0.789	0.739	0.663	0.747	0.596	0.578	0.634	0.19028	0.979
ANO10	3:43432611-43432727	-	CE	0.882	0.931	0.89	0.927	0.907	0.851	0.648	0.692	0.6	0.595	0.593	0.55	0.27825	1
PRKAR2A	3:48752176-48752317	-	CE	0.92	0.889	0.929	0.956	0.957	0.935	0.622	0.839	0.825	0.72	0.861	0.813	0.15227	0.976
PFKFB4	3:48556086-48556222	-	CE	0.5	0	0.333	0	0	0	0	0	0	0	0	0	0.29657	0.96
DALRD3	3:49016612-49016673	-	CE	1	0.862	0.915	1	0.861	1	0.542	0.549	0.781	0.423	0.491	0.6	0.36787	0.995
CEP70	3:138571034-138571157	-	CE	0.814	0.959	0.819	0.821	0.883	0.931	0.652	0.492	0.655	0.777	0.697	0.682	0.21271	0.962
	3:138498031-138498110	-	CE	0.967	1	0.9	0.962	1	1	0.684	0.917	0.704	0.538	0.75	0.5	0.24628	0.968
COMMD2	3:149752210-149752287	-	CE	1	1	1	1	1	1	0.446	0.805	0.561	0.482	0.758	0.484	0.40287	1
RBM5	3:50100532-50100605	+	CE	0.827	0.963	0.934	0.932	0.953	0.969	0.655	0.745	0.547	0.663	0.632	0.655	0.27685	0.993
	3:50104248-50104308	+	CE	0.902	0.836	0.87	0.912	0.839	0.933	0.587	0.684	0.793	0.734	0.717	0.643	0.18743	0.979
	3:50110379-50110463	+	CE	0.993	0.94	0.983	0.98	0.93	0.947	0.842	0.827	0.829	0.703	0.839	0.781	0.15958	0.992
GOLGA4	3:37273536-37273601	+	CE	0.578	0.626	0.788	0.642	0.63	0.775	0.452	0.285	0.301	0.281	0.237	0.501	0.32272	0.989
	3:37286014-37286061	+	CE	0.938	0.884	0.907	0.93	0.921	0.924	0.744	0.732	0.788	0.79	0.77	0.761	0.15224	1
	3:37361243-37361305	+	CE	0.543	0.935	0.91	0.554	0.968	0.897	0.204	0.158	0.242	0.197	0.195	0.204	0.59481	0.995
ACAD9	3:128906121-128906249	+	CE	0.9	1	1	0.931	1	1	0.797	0.817	0.531	0.527	0.773	0.634	0.26704	0.951
	3:128908185-128908264	+	CE	0.9	1	1	0.931	1	1	0.797	0.817	0.531	0.527	0.727	0.634	0.2729	0.966
	3:128908973-128909099	+	CE	1	1	1	0.927	1	1	0.778	0.817	0.531	0.5	0.806	0.634	0.28245	0.981
	3:128910741-128910813	+	CE	1	1	1	0.927	1	1	0.909	0.817	0.333	0.5	0.804	0.7	0.29097	0.961
MLH1	3:37017506-37017599	+	CE	0.946	0.962	0.99	0.983	0.963	0.933	0.738	0.665	0.881	0.608	0.812	0.711	0.22819	1
NEPRO	3:113017448-113017602	-	CE	0.795	0.806	0.75	0.689	0.796	0.798	0.364	0.304	0.627	0.32	0.429	0.719	0.30091	0.956
HMCES	3:129290679-129290804	+	CE	0.862	0.825	0.72	0.814	0.864	0.766	0.699	0.552	0.634	0.591	0.668	0.623	0.17929	0.982
ITGB5	3:124819739-124819834	-	CE	0.981	0.977	0.983	0.975	0.953	1	0.773	0.814	0.886	0.858	0.753	0.822	0.15813	1
	3:124817621-124817710	-	CE	0.976	0.981	0.972	0.949	0.948	0.986	0.706	0.793	0.813	0.818	0.716	0.745	0.20069	1
USP19	3:49117467-49117570	-	CE	1	0.887	1	1	0.922	1	0.405	0.483	0.568	0.262	0.463	0.319	0.52308	1
SETD5	3:9434590-9434630	+	CE	0.379	0.144	0.232	0.348	0.198	0.185	0.0891	0.0825	0.0789	0.0671	0.042	0.0584	0.17692	0.988
	3:9468519-9468575	+	CE	0.205	0.216	0.22	0.214	0.25	0.196	0.0299	0.0428	0.03	0.0385	0.0259	0.0329	0.18134	1
TRAIP	3:49844541-49844580	-	CE	0.964	0.909	1	1	0.961	1	0.472	0.451	0.471	0.372	0.65	0.383	0.47609	1
	3:49841826-49841939	-	CE	0.857	0.835	0.723	0.94	0.907	1	0.325	0.372	0.273	0.439	0.564	0.497	0.4177	0.974
	3:49840985-49841072	-	CE	0.96	0.859	0.723	0.969	0.907	1	0.325	0.372	0.273	0.439	0.564	0.497	0.44656	0.988
	3:49840284-49840373	-	CE	1	1	0.87	1	0.962	1	0.438	0.429	0.864	0.769	0.795	0.497	0.33338	0.967
POLQ	3:121496808-121496932	-	CE	0.923	1	1	0.974	1	1	0.8	0.769	0.772	0.805	1	0.84	0.15766	0.962
	3:121476540-121476733	-	CE	1	1	1	0.973	1	1	0.738	0.843	0.896	0.858	0.823	0.893	0.15675	0.995
	3:121471990-121472164	-	CE	0.928	1	1	0.954	0.956	1	0.623	0.806	0.823	0.734	0.742	0.657	0.24213	0.997
BBX	3:107789787-107789876	+	CE	0.544	0.402	0.556	0.42	0.378	0.565	0.271	0.289	0.276	0.247	0.236	0.31	0.20155	0.974
DHX30	3:47818022-47818117	+	CE	0.959	0.953	0.787	0.936	0.824	0.826	0.5	0.349	0.699	0.466	0.298	0.431	0.40853	0.991
CNOT10	3:32737410-32737490	+	CE	0.95	0.915	1	0.884	0.948	1	0.544	0.612	0.78	0.598	0.754	0.654	0.2893	0.996
CCDC14	3:123955843-123955965	-	CE	0.929	0.948	0.912	0.921	0.953	1	0.762	0.878	0.778	0.694	0.817	0.781	0.15916	0.987
GOLIM4	3:168040786-168040869	-	CE	0.789	0.796	0.875	0.837	0.874	0.86	0.56	0.598	0.551	0.49	0.56	0.523	0.28832	1
TMEM43	3:14135158-14135232	+	CE	1	0.988	1	1	0.954	0.964	0.597	0.843	0.696	0.664	0.888	0.633	0.26032	0.997
MRPL47	3:179598675-179598771	-	CE	0.988	0.986	1	0.977	0.993	1	0.734	0.919	0.941	0.713	0.962	0.634	0.17313	0.983
MYNN	3:169783477-169783560	+	CE	0.915	0.942	1	0.831	0.833	0.946	0.655	0.714	0.695	0.81	0.769	0.659	0.18671	0.965
FANCD2	3:10064356-10064429	+	CE	0.954	0.966	1	0.92	0.975	1	0.684	0.912	0.777	0.789	0.924	0.823	0.1516	0.971
	3:10094289-10094363	+	CE	0.98	1	1	0.985	0.99	1	0.765	0.845	0.852	0.759	0.952	0.806	0.16349	0.999
KAT2B	3:20148403-20148487	+	CE	0.951	0.967	1	0.897	1	1	0.727	0.815	0.851	0.647	0.818	0.886	0.17189	0.958
AC132008.2	3:197622187-197622330	-	CE	0.81	0.87	0.924	0.9	0.817	0.889	0.623	0.532	0.292	0.391	0.588	0.23	0.39404	0.977
SUCLG2-AS1	3:67670882-67671004	+	CE	0.918	1	0.859	0.9	1	1	0.323	0.214	0.529	0.354	0.678	0.352	0.47411	0.99
DENND6A	3:57630421-57630523	-	CE	0.921	0.968	1	0.968	0.924	1	0.763	0.794	0.756	0.821	0.807	0.731	0.18169	0.996
VPS8	3:184839698-184839752	+	CE	1	1	1	1	1	1	0.742	0.733	0.903	0.778	0.75	0.907	0.1908	0.972
CFAP44	3:113396518-113396727	-	CE	1	1	1	0.882	1	1	0.531	0.75	0.812	0.538	0.824	0.357	0.31421	0.956
MAGI1	3:65448022-65448057	-	CE	0.796	1	0.923	0.881	1	0.722	0.219	0.493	0.433	0.333	0.474	0.39	0.473	0.996
SLC6A6	3:14468088-14468212	+	CE	0.888	0.909	0.885	0.879	0.865	0.945	0.631	0.749	0.65	0.584	0.797	0.783	0.19318	0.988
IQCB1	3:121828470-121828632	-	CE	0.859	0.805	0.816	0.825	0.79	0.796	0.391	0.514	0.429	0.313	0.39	0.442	0.39611	1
	3:121808916-121809009	-	CE	0.835	0.88	0.912	0.934	0.982	0.967	0.425	0.61	0.677	0.439	0.573	0.367	0.39112	0.998
	3:121799196-121799374	-	CE	0.706	0.747	0.854	0.741	0.827	0.842	0.443	0.509	0.431	0.426	0.374	0.447	0.33884	0.999
	3:121788284-121788432	-	CE	0.719	0.889	0.956	0.808	0.859	0.881	0.381	0.483	0.513	0.458	0.585	0.583	0.34544	0.998
FXR1	3:180975313-180975404	+	CE	0.412	0.406	0.315	0.371	0.414	0.371	0.164	0.175	0.189	0.161	0.144	0.186	0.21031	1
ATP13A3	3:194457094-194457174	-	CE	0.764	0.759	0.773	0.796	0.788	0.806	0.56	0.594	0.522	0.612	0.579	0.548	0.21112	1
	3:194412199-194412288	-	CE	0.772	0.868	0.882	0.815	0.875	0.866	0.502	0.57	0.485	0.546	0.55	0.485	0.32254	1
CD47	3:108051939-108051970	-	CE	0.781	0.865	0.936	0.809	0.89	0.975	0.382	0.39	0.385	0.408	0.39	0.406	0.47607	1
	3:108050578-108050602	-	CE	0.123	0.333	0.464	0.125	0.296	0.319	0.045	0.0369	0.0751	0.0713	0.0232	0.088	0.21698	0.977
ATG7	3:11332972-11333093	+	CE	0.916	0.969	1	0.948	0.959	1	0.576	0.722	0.822	0.539	0.748	0.41	0.32291	0.993
	3:11340645-11340735	+	CE	0.989	1	1	1	1	1	0.85	0.923	0.948	0.826	0.948	0.592	0.15133	0.962
UBE2E1	3:23811460-23811510	+	CE	0.911	0.897	0.918	0.917	0.912	0.913	0.659	0.716	0.662	0.625	0.726	0.647	0.23853	1
MAP4	3:47869214-47869327	-	CE	0.952	0.966	0.956	0.969	0.962	0.938	0.683	0.775	0.73	0.644	0.758	0.821	0.22189	1
	3:47867246-47867338	-	CE	0.914	0.948	0.946	0.944	0.939	0.921	0.692	0.76	0.725	0.645	0.749	0.808	0.20563	1
PXYLP1	3:141234886-141234956	+	CE	1	0	0	0.822	0	0.5	0	0.667	0.143	0.5	0	0	0.48572	0.965
PHLDB2	3:111932269-111932397	+	CE	0.621	0.668	0.754	0.653	0.709	0.776	0.506	0.518	0.552	0.57	0.526	0.572	0.15565	0.979
USP13	3:179681878-179682003	+	CE	1	1	0.961	0.902	0.906	0.978	0.749	0.824	0.653	0.594	0.553	0.866	0.24714	0.978
SLC25A26	3:66346364-66346408	+	CE	0.933	0.932	0.826	0.92	0.951	0.874	0.804	0.67	0.593	0.712	0.746	0.677	0.20355	0.982
	3:66362860-66362929	+	CE	0.81	0.861	0.782	1	0.961	0.769	0.648	0.661	0.6	0.566	0.717	0.536	0.2392	0.963
IFT122	3:129449871-129449937	+	CE	0.974	1	1	0.955	1	1	0.831	0.865	0.855	0.869	0.718	0.892	0.15232	0.994
	3:129451914-129451972	+	CE	0.939	1	1	0.955	1	1	0.831	0.832	0.799	0.869	0.718	0.892	0.16279	0.99
	3:129458599-129458677	+	CE	0.634	0.822	0.788	0.611	0.792	0.72	0.287	0.315	0.32	0.34	0.312	0.451	0.37273	0.997
APEH	3:49679593-49679616	+	CE	0.982	0.979	0.982	0.978	0.966	0.976	0.842	0.864	0.46	0.8	0.852	0.593	0.2494	0.975
ECT2	3:172755483-172755575	+	CE	0.638	0.727	0.69	0.591	0.661	0.737	0.267	0.36	0.296	0.214	0.258	0.27	0.39565	1
THUMPD3	3:9377819-9377888	+	CE	0.938	0.922	0.87	0.959	0.922	0.872	0.555	0.656	0.675	0.559	0.637	0.578	0.30265	1
	3:9380503-9380618	+	CE	0.843	0.811	0.87	0.93	0.876	0.841	0.442	0.5	0.422	0.394	0.487	0.418	0.41412	1
ATRIP	3:48459787-48459916	+	CE	0.975	1	1	1	1	1	0.615	0.832	0.527	0.583	0.947	0.579	0.30477	0.997
NEK4	3:52763470-52763624	-	CE	0.957	1	0.959	1	0.981	0.899	0.677	0.761	0.773	0.747	0.821	0.727	0.21133	0.996
	3:52760795-52760936	-	CE	1	0.959	0.959	1	0.916	0.917	0.73	0.761	0.741	0.775	0.861	0.771	0.18338	0.998
TPRA1	3:127575940-127576050	-	CE	0.973	0.978	0.912	0.908	0.924	1	0.773	0.825	0.794	0.772	0.742	0.652	0.19225	0.975
TIMMDC1	3:119503532-119503620	+	CE	0.925	0.97	1	0.981	0.957	0.884	0.702	0.661	0.72	0.732	0.799	0.642	0.24241	1
	3:119503954-119504021	+	CE	0.939	0.97	1	0.981	0.957	0.957	0.702	0.785	0.813	0.851	0.862	0.739	0.17575	0.999
	3:119513641-119513719	+	CE	0.941	0.97	1	0.981	0.957	0.974	0.739	0.763	0.76	0.794	0.805	0.712	0.20732	1
IFT80	3:160268413-160268536	-	CE	0.914	0.956	0.962	0.982	0.961	1	0.821	0.652	0.829	0.781	0.647	0.879	0.19245	0.977
MBNL1	3:152455542-152455577	+	CE	0.851	0.862	0.872	0.788	0.92	0.702	0.533	0.573	0.547	0.75	0.562	0.488	0.24867	0.973
GOLGB1	3:121722262-121722378	-	CE	0.929	0.936	0.897	0.936	0.861	0.882	0.652	0.595	0.679	0.593	0.54	0.674	0.27015	0.993
SEC31A	4:82862534-82862572	-	CE	0.531	0.646	0.63	0.49	0.554	0.576	0.391	0.436	0.422	0.408	0.415	0.421	0.15507	0.989
CASP6	4:109697622-109697768	-	CE	1	1	1	1	1	1	0.741	0.804	0.777	0.885	0.883	0.803	0.19058	1
	4:109696410-109696486	-	CE	0.981	0.926	0.976	1	0.946	0.956	0.741	0.735	0.658	0.816	0.697	0.695	0.24219	0.996
NEIL3	4:177339783-177339857	+	CE	1	0.961	1	1	1	1	0.872	0.814	0.788	0.783	0.801	0.865	0.16777	0.999
	4:177341476-177341642	+	CE	1	0.961	1	1	1	0.922	0.908	0.814	0.762	0.783	0.801	0.865	0.15615	0.983
TNIP3	4:121158687-121158752	-	CE	1	1	1	0.936	1	0.938	0.757	0.715	0.722	0.661	0.696	0.712	0.26066	0.999
	4:121157094-121157243	-	CE	1	1	1	0.936	1	0.938	0.757	0.715	0.725	0.661	0.696	0.674	0.25489	0.993
	4:121138624-121138684	-	CE	0.562	0.721	0.773	0.676	0.646	0.9	0.444	0.482	0.398	0.48	0.317	0.414	0.28048	0.965
SLC9B2	4:103028747-103028883	-	CE	1	0.902	0.963	1	0.901	0.878	0.74	0.778	0.578	0.708	0.689	0.553	0.25392	0.976
EXOC1	4:55888888-55888932	+	CE	0.148	0.603	0.412	0.0898	0.608	0.475	0.0244	0.0476	0.0461	0.0484	0.0172	0	0.34567	0.984
TBC1D14	4:7009877-7009948	+	CE	0.883	0.981	0.977	0.968	1	0.968	0.69	0.819	0.736	0.813	0.835	0.846	0.16671	0.973
AASDH	4:56345127-56345290	-	CE	0.785	0.905	1	0.714	0.886	1	0.39	0.454	0.667	0.221	0.5	0.454	0.42906	0.979
CENPU	4:184700820-184700881	-	CE	0.8	0.927	0.933	0.867	0.885	0.825	0.755	0.563	0.764	0.639	0.523	0.704	0.21449	0.971
FRYL	4:48549473-48549623	-	CE	1	0.931	1	0.871	0.924	1	0.793	0.714	0.838	0.688	0.75	0.765	0.19205	0.968
CEP44	4:174297966-174298062	+	CE	0.731	0.851	0.809	0.946	0.859	0.855	0.649	0.63	0.692	0.717	0.533	0.573	0.20728	0.958
	4:174316530-174316567	+	CE	0.849	0.789	0.884	0.858	0.917	0.889	0.471	0.519	0.507	0.439	0.499	0.509	0.36501	1
TBC1D19	4:26613169-26613241	+	CE	0.779	0.86	0.877	0.697	0.935	0.894	0.636	0.469	0.42	0.449	0.472	0.585	0.32014	0.983
	4:26614408-26614453	+	CE	0.779	0.866	0.813	0.947	0.965	0.844	0.774	0.469	0.504	0.637	0.538	0.647	0.26493	0.973
LYAR	4:4286519-4286572	-	CE	1	1	0.981	1	1	0.982	0.842	0.891	0.866	0.882	0.769	0.792	0.15215	0.999
HERC5	4:88486115-88486228	+	CE	0.99	0.984	0.954	0.968	1	1	0.686	0.71	0.758	0.676	0.567	0.734	0.28625	1
	4:88487069-88487179	+	CE	0.965	0.984	0.954	0.904	1	1	0.717	0.71	0.758	0.676	0.567	0.776	0.26141	0.999
IRF2	4:184428978-184429070	-	CE	1	1	1	1	1	0.985	0.86	0.881	0.791	0.862	0.965	0.697	0.15516	0.993
INTS12	4:105703648-105703809	-	CE	0.357	0.299	0.397	0.409	0.377	0.494	0.157	0.0326	0.0865	0.142	0.0707	0.187	0.26446	0.99
ELF2	4:139067684-139067770	-	CE	0.813	0.848	0.756	0.869	0.786	0.872	0.551	0.757	0.558	0.538	0.557	0.67	0.21344	0.97
THAP9-AS1	4:82897989-82898062	-	CE	0.722	0.81	0.74	0.67	0.737	0.76	0.414	0.508	0.443	0.43	0.451	0.417	0.29441	1
METTL14	4:118705611-118705821	+	CE	1	0.969	0.94	1	0.929	0.918	0.692	0.785	0.708	0.776	0.774	0.748	0.20918	0.996
NUP54	4:76132523-76132719	-	CE	0.901	0.837	0.839	0.832	0.816	0.552	0.598	0.618	0.646	0.534	0.513	0.478	0.22935	0.958
	4:76131230-76131284	-	CE	0.883	0.809	0.828	0.781	0.846	0.525	0.544	0.582	0.555	0.492	0.461	0.444	0.26209	0.959
FRAS1	4:78526541-78526657	+	CE	0.962	0.862	1	0.9	0.938	1	0.585	0.796	0.773	0.708	0.7	0.818	0.19383	0.954
PLAC8	4:83104896-83105020	-	CE	1	0.949	0.852	0.88	0.969	0.882	0.386	0.614	0.533	0.461	0.681	0.571	0.36863	0.991
RAPGEF2	4:159351059-159351133	+	CE	0.693	0.731	0.806	0.698	0.686	0.871	0.582	0.398	0.491	0.46	0.394	0.552	0.2572	0.975
HPSE	4:83308845-83308951	-	CE	1	1	1	1	1	1	0.748	0.839	0.905	0.819	0.821	0.764	0.18876	1
	4:83306203-83306317	-	CE	1	1	1	0.981	1	1	0.78	0.839	0.905	0.791	0.779	0.764	0.19133	1
MRPS18C	4:83458346-83458429	+	CE	0.934	0.925	0.958	0.973	0.968	0.938	0.768	0.775	0.689	0.732	0.746	0.82	0.19375	1
LAMTOR3	4:99893955-99894000	-	CE	0.82	0.81	0.842	0.844	0.896	0.871	0.387	0.522	0.491	0.474	0.574	0.547	0.34617	1
TRAPPC11	4:183697503-183697568	+	CE	0.967	1	1	0.978	1	1	0.87	0.759	0.87	0.762	0.857	0.897	0.15743	0.996
ADD1	4:2898433-2898531	+	CE	0.978	0.995	1	0.976	0.989	0.991	0.719	0.665	0.779	0.714	0.706	0.737	0.2707	1
FBXL5	4:15627885-15628033	-	CE	0.987	0.933	0.956	0.983	0.947	0.935	0.897	0.777	0.857	0.763	0.706	0.7	0.16824	0.98
	4:15626873-15626955	-	CE	1	0.978	0.956	1	0.972	0.977	0.864	0.805	0.896	0.763	0.706	0.825	0.16178	0.984
ZNF721	4:444343-444432	-	CE	0.762	0.688	0.551	0.592	0.651	0.573	0.884	0.836	0.839	0.863	0.757	0.788	-0.18297	0.969
PTPN13	4:86770101-86770199	+	CE	1	0.946	1	1	0.931	1	0.728	0.72	0.911	0.696	0.736	0.52	0.257	0.989
NPNT	4:105967188-105967444	+	CE	1	0.937	1	1	1	0.906	0.681	0.898	0.573	0.464	0.886	0.712	0.26731	0.983
PLK4	4:127891579-127891681	+	CE	0.936	0.943	1	0.932	0.982	0.971	0.71	0.782	0.782	0.698	0.771	0.826	0.19729	0.997
RAB28	4:13460699-13460828	-	CE	0.894	0.912	0.881	0.952	0.881	0.847	0.625	0.636	0.676	0.615	0.67	0.581	0.25567	0.993
ADGRA3	4:22402675-22402799	-	CE	0.957	0.961	1	0.947	1	1	0.648	0.761	0.726	0.62	0.481	0.837	0.29266	0.997
C4orf33	4:129109307-129109358	+	CE	0.826	0.889	0.903	0.785	0.905	0.952	0.23	0.664	0.428	0.307	0.474	0.534	0.41645	0.991
WDR19	4:39194544-39194659	+	CE	0.767	0.886	0.687	0.687	0.671	0.655	0.462	0.518	0.495	0.418	0.367	0.546	0.25024	0.973
SNX25	4:185351445-185351609	+	CE	0.941	0.924	0.951	0.878	0.919	0.956	0.768	0.72	0.576	0.776	0.771	0.738	0.19521	0.985
RNF212	4:1081419-1081467	-	CE	0.891	0.728	0.679	0.818	0.684	0.758	0.5	0.377	0.428	0.377	0.481	0.373	0.31585	0.968
HTT	4:3199732-3199939	+	CE	0.852	1	0.977	1	0.936	0.944	0.586	0.849	0.647	0.831	0.692	0.715	0.22779	0.975
PPIP5K2	5:103186320-103186439	+	CE	0.384	0.719	0.675	0.36	0.599	0.663	0.293	0.301	0.202	0.226	0.26	0.246	0.30655	0.971
ANKHD1	5:140472239-140472295	+	CE	0.801	0.954	0.867	0.836	0.899	0.895	0.683	0.671	0.601	0.722	0.631	0.644	0.21482	0.996
LUCAT1	5:91313638-91313777	-	CE	1	1	1	1	1	1	0.792	0.957	0.714	0.725	0.841	0.92	0.16943	0.974
TNIP1	5:151033608-151033799	-	CE	0.971	0.968	0.956	0.898	1	0.945	0.818	0.574	0.752	0.582	0.779	0.495	0.27815	0.99
POC5	5:75692396-75692500	-	CE	1	1	1	1	1	1	0.747	0.816	0.653	0.649	0.611	0.835	0.26846	0.999
SMN2	5:70076521-70076574	+	CE	0.813	0.682	0.642	0.748	0.639	0.623	0.205	0.262	0.339	0.224	0.288	0.254	0.42387	1
MSH3	5:80741464-80741548	+	CE	0.926	0.949	0.963	0.94	1	1	0.73	0.762	0.856	0.805	0.699	0.635	0.21491	0.994
	5:80744506-80744615	+	CE	0.926	0.924	0.963	0.949	1	1	0.653	0.835	0.819	0.805	0.655	0.66	0.22133	0.994
C5orf42	5:37139340-37139370	-	CE	0.974	0.895	0.982	0.964	0.979	1	0.542	0.784	0.859	0.528	0.652	0.746	0.27762	0.996
ZCCHC10	5:133000132-133000173	-	CE	0.879	0.976	0.87	0.931	0.778	0.888	0.772	0.631	0.597	0.602	0.722	0.692	0.21491	0.979
FER	5:108768093-108768238	+	CE	0.469	0.371	0.502	0.57	0.492	0.573	0.198	0.209	0.224	0.261	0.271	0.3	0.25064	0.999
CDK7	5:69254602-69254667	+	CE	0.897	0.927	0.944	0.864	0.865	0.89	0.688	0.781	0.684	0.697	0.752	0.656	0.18715	1
	5:69255460-69255528	+	CE	0.928	0.934	0.941	0.864	0.836	0.89	0.669	0.763	0.645	0.663	0.689	0.628	0.2217	0.999
SNX24	5:123001940-123002004	+	CE	0.962	1	0.965	0.973	1	0.966	0.446	0.643	0.663	0.575	0.623	0.76	0.35034	1
ADAMTS6	5:65451475-65451620	-	CE	0.898	1	0.952	0.913	1	0.914	0.78	0.694	0.651	0.667	0.724	0.675	0.22941	0.985
MYO10	5:16877609-16877707	-	CE	1	1	1	1	1	1	0.917	0.346	0.355	0.518	0.955	0.955	0.31982	0.951
ATG10	5:82058495-82058602	+	CE	0.873	0.759	0.815	0.959	0.813	0.888	0.585	0.543	0.597	0.693	0.731	0.63	0.21788	0.964
CCDC125	5:69313985-69314043	-	CE	0.97	0.891	0.896	0.827	0.859	0.957	0.66	0.607	0.781	0.627	0.816	0.665	0.20489	0.975
	5:69294793-69294900	-	CE	0.772	0.773	0.882	0.73	0.481	0.591	0.0616	0.467	0.26	0.27	0.373	0.39	0.38496	0.965
SRFBP1	5:122019260-122019341	+	CE	0.92	0.942	1	0.986	0.972	0.926	0.689	0.58	0.703	0.809	0.643	0.897	0.23052	0.994
RAD17	5:69372034-69372054	+	CE	0.903	0.868	0.862	0.805	0.858	0.841	0.536	0.645	0.611	0.473	0.634	0.712	0.2526	0.992
	5:69372157-69372217	+	CE	0.903	0.868	0.91	0.805	0.839	0.89	0.536	0.624	0.611	0.473	0.634	0.729	0.26737	0.997
FCHO2	5:73006445-73006549	+	CE	1	0.867	0.878	1	0.94	0.649	0.415	0.644	0.571	0.241	0.608	0.458	0.37282	0.96
CLK4	5:178619838-178619896	-	CE	0.505	0.449	0.226	0.4	0.399	0.353	0.189	0.0592	0.206	0.188	0.0727	0.227	0.22364	0.951
RICTOR	5:39074111-39074158	-	CE	0.774	0.815	0.734	0.709	0.77	0.798	0.385	0.6	0.363	0.467	0.557	0.375	0.30342	0.996
PARP8	5:50668071-50668125	+	CE	0.961	0.947	1	0.975	0.974	0.976	0.873	0.777	0.806	0.76	0.822	0.775	0.16717	0.999
	5:50788523-50788589	+	CE	0.974	1	1	1	0.98	1	0.902	0.655	0.913	0.937	0.624	0.877	0.16965	0.961
IL7R	5:35874449-35874542	+	CE	0.614	0.75	0.73	0.521	0.697	0.665	0.152	0.215	0.174	0.217	0.246	0.222	0.4547	1
CENPK	5:65554797-65554898	-	CE	0.705	0.673	0.679	0.744	0.684	0.7	0.39	0.431	0.392	0.368	0.401	0.43	0.29474	1
AC106791.1	5:137888160-137888288	-	CE	1	0.895	1	1	0.765	1	0.684	0.5	0.636	0.667	0.4	0.714	0.31056	0.954
DAB2	5:39388305-39388367	-	CE	0.92	0.925	0.889	0.925	0.919	0.883	0.713	0.682	0.716	0.784	0.575	0.727	0.20789	0.999
ZNF346	5:177044392-177044533	+	CE	0.917	0.867	1	0.915	0.875	0.955	0.42	0.657	0.746	0.681	0.642	0.833	0.25364	0.96
GTF2H2C	5:69562673-69562770	+	CE	0.754	0.763	0.78	0.751	0.738	0.723	0.314	0.431	0.394	0.581	0.558	0.444	0.28843	0.988
GIN1	5:103106716-103106909	-	CE	0.916	0.844	0.694	0.82	0.722	0.67	0.431	0.602	0.584	0.528	0.554	0.458	0.24456	0.962
	5:103097314-103097490	-	CE	0.826	0.844	0.954	0.904	0.906	1	0.42	0.408	0.368	0.162	0.548	0.389	0.50121	0.997
	5:103096541-103096826	-	CE	0.787	0.873	0.954	0.83	0.906	1	0.618	0.521	0.56	0.259	0.688	0.524	0.34508	0.988
FAM13B	5:137946228-137946311	-	CE	0.815	0.913	0.849	0.81	0.798	0.804	0.436	0.536	0.595	0.502	0.513	0.533	0.30798	0.999
SREK1	5:66158809-66158932	+	CE	0.516	0.43	0.554	0.397	0.489	0.482	0.883	0.843	0.818	0.842	0.764	0.767	-0.33584	1
BRD8	5:138168470-138168688	-	CE	0.827	0.859	0.882	0.798	0.857	0.904	0.597	0.639	0.752	0.707	0.778	0.707	0.15651	0.974
	5:138166518-138166610	-	CE	0.676	0.774	0.757	0.634	0.645	0.669	0.448	0.49	0.509	0.384	0.397	0.426	0.24747	0.996
TTC33	5:40728345-40728476	-	CE	0.892	0.923	0.914	0.852	0.92	0.863	0.717	0.689	0.591	0.593	0.669	0.641	0.24377	1
ANXA6	5:151110627-151110644	-	CE	0.702	0.817	0.784	0.679	0.814	0.811	0.403	0.591	0.478	0.428	0.634	0.516	0.25936	0.993
KIAA1191	5:176359811-176359918	-	CE	0.974	1	0.981	0.96	1	0.944	0.673	0.761	0.66	0.883	0.685	0.899	0.21386	0.988
	5:176355571-176355749	-	CE	0.909	0.683	0.7	0.811	0.597	0.749	0.245	0.356	0.283	0.182	0.458	0.371	0.41062	0.996
PURPL	5:27477639-27477801	+	CE	0.434	0.634	0.778	0.661	0.421	0.501	0.108	0.135	0.0928	0.253	0.16	0.13	0.4036	0.99
MCTP1	5:94870872-94870973	-	CE	0.937	0.974	0.967	0.951	1	0.981	0.679	0.762	0.684	0.779	0.781	0.776	0.22056	1
DROSHA	5:31531450-31531525	-	CE	0.711	0.604	0.612	0.702	0.601	0.612	0.263	0.386	0.361	0.258	0.429	0.378	0.29242	1
	5:31521123-31521215	-	CE	0.779	0.734	0.765	0.779	0.754	0.693	0.593	0.508	0.562	0.561	0.544	0.546	0.19724	1
	5:31515454-31515564	-	CE	0.689	0.686	0.683	0.638	0.719	0.672	0.397	0.385	0.357	0.329	0.4	0.361	0.30742	1
RAD1	5:34913470-34913578	-	CE	0.744	0.809	0.84	0.783	0.871	0.794	0.521	0.547	0.507	0.481	0.504	0.549	0.28648	1
GTF2H2B	5:70433870-70433960	+	CE	1	0.998	0.993	1	0.994	1	0.609	0.746	0.991	0.618	0.592	0.697	0.28658	0.999
	5:70434179-70434266	+	CE	0.996	0.998	0.993	0.997	0.994	1	0.462	0.592	0.462	0.865	0.518	0.425	0.43868	1
SLC38A9	5:55711452-55711499	-	CE	0.931	0.954	0.918	0.908	0.942	0.934	0.802	0.804	0.762	0.667	0.727	0.747	0.17962	1
NOP16	5:176388235-176388343	-	CE	0.596	0.667	0.564	0.807	0.631	0.57	0.272	0.406	0.311	0.275	0.313	0.407	0.30181	0.995
	5:176386840-176386909	-	CE	0.987	0.981	0.953	0.986	0.959	0.887	0.678	0.676	0.69	0.759	0.608	0.79	0.25703	1
TMEM161B	5:88240813-88240916	-	CE	0.801	0.774	0.825	0.825	0.816	0.819	0.624	0.651	0.598	0.592	0.747	0.706	0.15711	0.996
	5:88225769-88225866	-	CE	0.8	0.848	0.81	0.617	0.871	0.689	0.458	0.573	0.558	0.585	0.531	0.496	0.23536	0.972
	5:88205814-88205954	-	CE	1	0.987	1	0.949	1	1	0.775	0.699	0.73	0.93	0.641	0.848	0.2157	0.998
MRPS30-DT	5:44786826-44786952	-	CE	0.228	0.49	0.802	0.284	0.387	0.529	0.165	0.0952	0.119	0.0402	0.0674	0.0434	0.35434	0.978
	5:44785049-44785181	-	CE	0.0972	0.275	0.646	0.177	0.194	0.309	0.0139	0.0146	0.0277	0	0.0244	0.0434	0.26743	0.96
SNHG4	5:139279935-139280058	+	CE	0.611	0.556	0.506	0.664	0.594	0.424	0.336	0.305	0.217	0.464	0.194	0.295	0.25032	0.969
KIF3A	5:132700216-132700284	-	CE	0.824	0.918	0.829	0.859	0.929	0.619	0.314	0.522	0.448	0.333	0.474	0.346	0.40806	0.989
PDE8B	5:77349419-77349559	+	CE	0.829	0.894	0.86	0.833	0.853	0.871	0.59	0.46	0.763	0.489	0.676	0.66	0.24826	0.985
CLPTM1L	5:1330280-1330383	-	CE	0.809	0.915	0.829	0.891	0.932	0.896	0.545	0.766	0.68	0.672	0.724	0.777	0.18468	0.977
LINC01411	5:174524062-174524161	+	CE	0.781	0.727	1	0.852	0.92	0.904	0.129	0.158	0.266	0.261	0.14	0.416	0.57204	0.999
IPO11	5:62526142-62526257	+	CE	0.877	0.899	0.959	0.895	0.942	0.92	0.524	0.663	0.54	0.5	0.58	0.616	0.33996	1
	5:62530709-62530785	+	CE	0.944	0.957	0.975	0.92	0.962	0.92	0.535	0.666	0.59	0.495	0.604	0.648	0.35396	1
	5:62536702-62536781	+	CE	0.952	0.971	1	0.973	0.99	1	0.66	0.729	0.627	0.539	0.61	0.687	0.33613	1
	5:62537209-62537289	+	CE	0.938	0.971	0.974	0.964	0.983	0.988	0.654	0.723	0.597	0.534	0.595	0.665	0.33916	1
PRKAA1	5:40769416-40769503	-	CE	0.953	1	0.981	0.963	0.966	0.978	0.808	0.824	0.821	0.771	0.762	0.802	0.1756	1
FBXW11	5:171914343-171914405	-	CE	0.596	0.562	0.408	0.545	0.509	0.381	0.183	0.2	0.232	0.172	0.26	0.266	0.27446	0.995
EPB41L4A	5:112259891-112259979	-	CE	0.985	0.967	0.96	0.981	0.964	1	0.782	0.906	0.842	0.628	0.764	0.711	0.19734	0.986
	5:112259229-112259292	-	CE	0.985	0.967	0.96	0.981	0.914	1	0.782	0.872	0.805	0.628	0.764	0.711	0.20131	0.98
FBXO4	5:41939441-41939616	+	CE	0.979	1	0.966	0.942	0.966	1	0.556	0.796	0.857	0.615	0.818	0.897	0.22117	0.975
TRIP13	5:908355-908461	+	CE	0.962	0.984	0.975	0.937	0.992	0.992	0.531	0.897	0.752	0.651	0.976	0.638	0.23213	0.968
C5orf34	5:43509145-43509375	-	CE	0.697	0.837	0.742	0.725	0.803	0.763	0.525	0.587	0.551	0.652	0.452	0.542	0.20646	0.985
CAST	5:96729153-96729209	+	CE	0.636	0.586	0.639	0.673	0.628	0.594	0.428	0.459	0.488	0.447	0.501	0.448	0.16401	1
APC	5:112834951-112835165	+	CE	0.913	0.867	1	0.929	0.92	0.964	0.675	0.769	0.74	0.826	0.811	0.681	0.17672	0.97
EXOC3	5:456889-457006	+	CE	0.935	0.958	0.967	0.962	0.923	0.957	0.644	0.79	0.722	0.771	0.792	0.781	0.2004	0.999
	5:457900-458025	+	CE	0.94	0.973	0.984	0.965	0.938	0.957	0.753	0.825	0.764	0.773	0.811	0.802	0.17127	1
	5:459359-459459	+	CE	0.94	0.973	0.984	0.96	0.938	0.957	0.759	0.804	0.737	0.755	0.751	0.747	0.19878	1
AC140134.1	5:70101462-70101614	-	CE	1	1	0.373	1	0.945	0.524	0.639	0.875	0.705	0.628	0.895	0.468	0.32939	0.951
GTF2H2	5:71048762-71048849	-	CE	1	1	1	1	1	1	0.86	0.479	0.93	0.915	0.644	0.87	0.20738	0.96
SSBP2	5:81513628-81513717	-	CE	0.839	0.859	0.784	0.865	0.802	0.785	0.681	0.661	0.673	0.69	0.617	0.674	0.15585	0.981
OSMR	5:38931883-38931964	+	CE	0.762	0.805	0.817	0.791	0.766	0.762	0.524	0.488	0.591	0.568	0.484	0.52	0.25237	1
DIAPH1	5:141588224-141588250	-	CE	1	0.964	0.979	0.936	0.925	1	0.706	0.855	0.902	0.782	0.77	0.736	0.17462	0.99
APBB3	5:140562663-140562723	-	CE	1	0.957	0.932	0.957	0.934	0.933	0.452	0.437	0.619	1	0.32	0.419	0.40127	0.972
MTMR12	5:32234962-32235129	-	CE	1	1	0.981	0.966	0.975	0.958	0.768	0.827	0.806	0.811	0.79	0.851	0.16926	1
CCNH	5:87394405-87394484	-	CE	0.962	0.978	0.965	0.99	0.989	0.976	0.622	0.844	0.664	0.538	0.827	0.847	0.25096	0.997
PTCD2	5:72335018-72335096	+	CE	0.955	0.823	0.927	0.876	0.932	0.972	0.713	0.718	0.758	0.502	0.671	0.615	0.24456	0.991
CDC25C	5:138329553-138329647	-	CE	0.531	0.557	0.483	0.471	0.484	0.522	0.214	0.218	0.258	0.219	0.148	0.136	0.30008	1
	5:138326021-138326054	-	CE	0.62	0.551	0.576	0.502	0.562	0.576	0.153	0.238	0.217	0.182	0.108	0.214	0.36776	1
	5:138325815-138325904	-	CE	0.668	0.644	0.63	0.61	0.637	0.62	0.241	0.276	0.277	0.287	0.255	0.319	0.35044	1
RFESD	5:95652137-95652331	+	CE	1	1	0.949	1	1	0.929	0.811	0.681	0.794	0.814	1	0.807	0.17465	0.953
DDX39B	6:31539147-31539274	-	CE	0.891	0.959	0.941	0.96	0.964	0.962	0.139	0.687	0.551	0.464	0.694	0.646	0.41183	0.997
PEX7	6:136845615-136845692	+	CE	0.86	0.953	1	0.917	0.816	1	0.661	0.538	0.532	0.428	0.289	0.339	0.41884	0.984
	6:136846073-136846181	+	CE	0.86	0.872	1	0.917	0.774	1	0.741	0.538	0.532	0.428	0.289	0.339	0.39279	0.981
AHI1	6:135467581-135467634	-	CE	0.919	0.982	0.983	0.954	0.884	1	0.508	0.812	0.685	0.696	0.808	0.908	0.21614	0.972
	6:135323162-135323324	-	CE	0.855	0.824	0.883	0.953	0.949	0.916	0.661	0.789	0.77	0.634	0.765	0.551	0.19786	0.955
TRIM27	6:28907236-28907262	-	CE	1	1	1	1	1	0.953	0.83	0.877	0.88	0.843	0.803	0.819	0.15016	0.998
OARD1	6:41070076-41070134	-	CE	0.952	0.974	0.947	0.956	0.922	0.944	0.673	0.72	0.928	0.75	0.863	0.726	0.17707	0.989
	6:41068841-41068953	-	CE	0.762	0.737	0.69	0.724	0.724	0.75	0.472	0.444	0.357	0.361	0.361	0.263	0.34738	1
C6orf89	6:36894504-36894603	+	CE	0.312	0.337	0.295	0.278	0.414	0.243	0.093	0.181	0.176	0.11	0.157	0.172	0.16195	0.985
BLOC1S5	6:8026367-8026425	-	CE	0.915	0.94	1	0.985	1	1	0.625	0.853	0.777	0.67	0.762	0.651	0.2361	0.981
PEX3	6:143485152-143485248	+	CE	0.951	0.985	1	0.98	0.948	1	0.853	0.781	0.795	0.771	0.72	0.73	0.19926	1
BTN2A1	6:26458607-26458718	+	CE	0.692	0.711	0.756	0.688	0.812	0.738	0.397	0.592	0.39	0.313	0.427	0.408	0.30543	0.992
TPD52L1	6:125257098-125257158	+	CE	0.339	0.374	0.388	0.373	0.349	0.399	0.209	0.132	0.142	0.165	0.157	0.186	0.2042	1
ATP6V1G2-DDX39B	6:31539147-31539274	-	CE	0.961	1	1	1	0.978	1	0.632	0.798	0.706	0.58	0.814	0.732	0.28051	1
SLC18B1	6:132776328-132776429	-	CE	0.97	0.897	0.912	0.919	0.981	0.954	0.727	0.59	0.854	0.737	0.586	0.556	0.26477	0.986
CD164	6:109370411-109370467	-	CE	0.852	0.88	0.875	0.875	0.911	0.896	0.667	0.719	0.665	0.754	0.712	0.727	0.17358	1
FBXL4	6:98880553-98880624	-	CE	0.791	0.797	0.75	0.846	0.79	0.697	0.453	0.46	0.556	0.405	0.444	0.5	0.29518	0.986
ARHGAP18	6:129583988-129584112	-	CE	0.951	0.932	0.915	0.936	0.954	0.97	0.604	0.713	0.65	0.736	0.697	0.707	0.25197	1
PGBD1	6:28285551-28285707	+	CE	0.962	1	1	0.961	0.929	1	0.81	0.688	0.774	0.806	0.786	0.667	0.20355	0.978
PNISR	6:99416349-99416428	-	CE	0.825	0.867	0.839	0.886	0.84	0.863	0.6	0.624	0.587	0.633	0.618	0.556	0.24926	1
	6:99403829-99403882	-	CE	0.893	0.899	0.894	0.929	0.894	0.932	0.517	0.516	0.462	0.482	0.508	0.498	0.40385	1
EYA4	6:133382392-133382441	+	CE	0.962	0.906	0.961	0.918	0.947	0.985	0.574	0.744	0.713	0.629	0.725	0.791	0.24478	0.998
	6:133456556-133456648	+	CE	0.832	0.887	0.807	0.838	0.865	0.916	0.566	0.665	0.617	0.437	0.655	0.62	0.25855	0.998
SMPDL3A	6:122806233-122806357	+	CE	0.8	0.934	0.944	0.837	0.9	0.926	0.561	0.662	0.728	0.573	0.652	0.785	0.21807	0.981
KIF13A	6:17771114-17771218	-	CE	0.203	0.394	0.283	0.2	0.35	0.36	0.183	0.0971	0.095	0.114	0.0496	0.0868	0.18872	0.976
PGM3	6:83179810-83179967	-	CE	0.909	0.944	0.944	0.928	1	1	0.651	0.761	0.645	0.582	0.756	0.559	0.28921	1
	6:83178673-83178756	-	CE	0.9	0.944	0.944	0.928	1	1	0.671	0.78	0.645	0.582	0.789	0.559	0.27631	0.998
MICAL1	6:109449400-109449481	-	CE	1	0.867	1	1	1	1	1	0.586	0.4	1	0.667	0.5	0.41042	0.986
MAP3K7	6:90518447-90518562	-	CE	0.952	0.89	0.967	0.805	0.868	1	0.752	0.721	0.675	0.75	0.789	0.778	0.1645	0.957
MAP3K5	6:136650984-136651091	-	CE	0.925	0.907	0.902	0.86	1	0.95	0.767	0.608	0.767	0.781	0.693	0.754	0.18394	0.959
MRPL2	6:43055897-43056007	-	CE	0.93	1	0.954	0.898	0.937	0.919	0.671	0.845	0.77	0.69	0.664	0.614	0.22794	0.986
FIG4	6:109738325-109738453	+	CE	0.925	0.892	1	0.948	0.894	1	0.61	0.728	0.71	0.342	0.494	0.537	0.36216	0.995
	6:109741444-109741544	+	CE	0.925	0.914	1	0.973	0.925	1	0.681	0.786	0.71	0.553	0.581	0.537	0.31561	0.991
	6:109743110-109743272	+	CE	1	1	1	1	1	1	0.887	0.902	1	0.807	0.658	0.834	0.18146	0.953
TRIM26	6:30201035-30201083	-	CE	1	0.963	0.958	0.968	1	0.949	0.309	0.634	0.87	0.812	0.626	0.563	0.32764	0.983
CYP39A1	6:46630963-46631070	-	CE	1	0.75	1	1	1	1	0.331	1	0.5	0.443	0	0.211	0.53469	0.999
ZFAND3	6:37929959-37929999	+	CE	1	1	1	1	0.913	1	0.567	1	0.913	0.667	0.504	0.684	0.24306	0.952
	6:38082392-38082457	+	CE	0.939	0.811	0.857	0.955	0.891	0.811	0.647	0.594	0.679	0.5	0.637	0.734	0.23713	0.975
SYNCRIP	6:85641292-85641451	-	CE	0.948	0.955	0.945	0.958	0.94	0.942	0.817	0.773	0.826	0.762	0.769	0.828	0.15207	1
KDM1B	6:18185772-18185810	+	CE	0.612	0.772	0.798	0.778	0.756	0.768	0.329	0.436	0.212	0.533	0.449	0.286	0.35226	0.989
	6:18187792-18188002	+	CE	0.567	0.61	0.798	0.663	0.689	0.768	0.0259	0.391	0.0802	0.2	0.221	0.182	0.46075	0.996
	6:18191197-18191381	+	CE	0.567	0.61	0.798	0.663	0.689	0.768	0.265	0.391	0.306	0.342	0.221	0.182	0.37742	0.996
SNHG5	6:85677795-85677868	-	CE	0.937	0.868	0.928	0.922	0.911	0.919	0.537	0.594	0.656	0.588	0.643	0.718	0.29035	1
RPL7L1	6:42880861-42880966	+	CE	0.853	0.828	0.875	0.857	0.813	0.884	0.642	0.67	0.64	0.558	0.603	0.595	0.23279	1
	6:42885974-42886083	+	CE	0.971	0.985	0.973	0.979	0.975	0.989	0.766	0.854	0.826	0.707	0.841	0.798	0.1798	1
RNGTT	6:88801564-88801632	-	CE	0.869	0.88	0.843	0.915	0.877	0.919	0.489	0.537	0.775	0.535	0.586	0.598	0.2944	1
NT5E	6:85490508-85490657	+	CE	0.884	0.879	0.784	0.767	0.913	0.882	0.591	0.669	0.594	0.638	0.61	0.598	0.22278	0.982
SHPRH	6:145922286-145922348	-	CE	1	0.969	1	1	0.976	1	0.882	0.907	0.911	0.793	0.767	0.739	0.1576	0.973
PPP2R5D	6:43008693-43008746	+	CE	0.98	0.95	0.972	0.982	0.974	0.929	0.787	0.825	0.757	0.747	0.791	0.723	0.19243	0.999
FLOT1	6:30741792-30741867	-	CE	0.616	0.696	0.515	0.564	0.696	0.485	0.248	0.388	0.265	0.312	0.398	0.239	0.28438	0.998
	6:30741662-30741704	-	CE	0.619	0.64	0.515	0.564	0.661	0.484	0.238	0.431	0.265	0.29	0.402	0.239	0.26648	0.984
	6:30741190-30741333	-	CE	0.815	0.86	0.653	0.824	0.819	0.653	0.286	0.553	0.357	0.413	0.582	0.386	0.33896	0.986
SLC35B3	6:8419580-8419677	-	CE	0.862	0.943	1	0.858	0.929	1	0.646	0.789	0.71	0.504	0.692	0.713	0.24372	0.958
CAP2	6:17462996-17463073	+	CE	0.881	0.959	0.931	0.918	0.791	0.846	0.536	0.716	0.37	0.53	0.633	0.565	0.31014	0.986
	6:17513849-17513954	+	CE	0.68	0.909	1	0.797	0.86	1	0.456	0.663	0.61	0.505	0.546	0.698	0.283	0.951
DCBLD1	6:117525362-117525434	+	CE	0.904	0.989	1	0.97	0.973	0.987	0.821	0.805	0.743	0.86	0.859	0.804	0.15714	0.99
PKIB	6:122675078-122675144	+	CE	0.862	0.905	0.957	0.888	0.924	0.95	0.695	0.562	0.623	0.613	0.582	0.645	0.28983	1
TMEM181	6:158607244-158607343	+	CE	1	0.972	0.967	1	0.981	0.947	0.846	0.753	0.669	0.733	0.834	0.759	0.2125	0.995
SCAF8	6:154778001-154778045	+	CE	1	1	0.888	1	1	0.853	0.794	0.721	0.846	0.723	0.599	0.794	0.20271	0.953
VARS	6:31784214-31784308	-	CE	0.975	0.966	0.979	0.986	0.966	0.987	0.823	0.815	0.708	0.802	0.856	0.787	0.17883	0.999
ZKSCAN4	6:28248067-28248149	-	CE	1	0.778	1	1	1	1	0.417	0.728	0.619	0.415	0.546	0.784	0.3352	0.957
KCTD20	6:36479121-36479223	+	CE	0.984	0.986	0.959	0.987	0.981	0.885	0.723	0.922	0.76	0.76	0.923	0.8	0.153	0.963
RP9P	7:32918311-32918372	-	CE	0.956	1	0.966	1	1	0.97	0.563	0.625	0.643	0.906	0.726	0.8	0.24279	0.957
YKT6	7:44211023-44211124	+	CE	0.964	0.963	0.962	0.952	0.949	0.969	0.813	0.762	0.844	0.795	0.805	0.811	0.15411	1
IFT22	7:101318124-101318213	-	CE	0.878	0.891	0.843	0.788	0.857	0.908	0.599	0.685	0.7	0.629	0.652	0.645	0.20963	0.996
FAM126A	7:22947033-22947247	-	CE	0.67	0.794	0.836	0.692	0.808	0.888	0.556	0.589	0.58	0.504	0.581	0.678	0.19898	0.971
CDCA7L	7:21911617-21911751	-	CE	0.851	0.963	0.855	0.855	0.942	0.894	0.757	0.665	0.761	0.745	0.727	0.71	0.16526	0.994
COG5	7:107210526-107210605	-	CE	0.951	0.984	1	0.974	1	1	0.836	0.831	0.854	0.84	0.732	0.868	0.15431	0.995
XRCC2	7:152660701-152660782	-	CE	0.73	0.922	0.758	0.77	0.838	0.776	0.463	0.575	0.45	0.379	0.672	0.571	0.27635	0.983
TTC26	7:139168344-139168397	+	CE	0.972	0.944	1	1	1	0.943	0.624	0.795	0.723	0.83	0.777	0.851	0.2122	0.987
NIPSNAP2	7:55978350-55978395	+	CE	1	0.935	0.949	1	0.953	0.95	0.661	0.723	0.678	0.519	0.55	0.81	0.30646	1
	7:55982210-55982280	+	CE	1	0.953	1	0.92	1	1	0.722	0.806	0.891	0.795	0.82	0.855	0.16602	0.991
STAG3L5P-PVRIG2P-PILRB	7:100353210-100353270	+	CE	0.853	0.914	0.294	0.765	0.8	0.504	0.184	0.171	0.405	0.18	0.171	0	0.45999	0.973
TMED4	7:44581093-44581239	-	CE	0.988	1	0.949	0.926	0.987	0.961	0.772	0.785	0.8	0.797	0.812	0.816	0.17716	0.999
PHF14	7:10982372-10983159	+	CE	0.924	0.955	0.954	0.969	0.916	0.966	0.708	0.743	0.769	0.664	0.871	0.732	0.19821	0.998
CLDN12	7:90412007-90412049	+	CE	0.163	0.133	0.165	0.206	0.296	0.0794	0	0	0	0	0	0	0.16004	0.979
DNAAF5	7:774048-774198	+	CE	1	1	1	1	1	1	1	0.857	0.75	1	0.787	0.559	0.25662	0.964
AVL9	7:32575955-32576072	+	CE	0.953	0.968	0.931	0.959	0.984	0.978	0.716	0.673	0.75	0.711	0.737	0.691	0.24456	1
	7:32580219-32580272	+	CE	0.856	0.84	0.778	0.908	0.902	0.676	0.644	0.523	0.589	0.622	0.666	0.477	0.23261	0.958
UBE3C	7:157169048-157169122	+	CE	0.977	0.953	0.978	0.992	0.972	0.97	0.766	0.846	0.849	0.565	0.904	0.842	0.1775	0.984
	7:157223254-157223351	+	CE	0.982	1	1	0.966	0.975	1	0.736	0.931	0.84	0.704	0.94	0.739	0.17067	0.99
SLC37A3	7:140358640-140358785	-	CE	0.974	0.962	0.926	0.923	1	1	0.435	0.572	0.516	0.606	0.771	0.851	0.31882	0.989
ARMC10	7:103092477-103092653	+	CE	0.527	0.438	0.46	0.525	0.495	0.381	0.246	0.309	0.379	0.218	0.27	0.226	0.19317	0.978
	7:103097277-103097348	+	CE	0.942	0.963	0.916	0.949	0.925	0.903	0.762	0.833	0.799	0.68	0.778	0.754	0.16402	1
IGF2BP3	7:23343718-23343853	-	CE	0.869	0.919	0.918	0.89	0.922	0.912	0.627	0.611	0.64	0.576	0.736	0.601	0.27126	1
ING3	7:120964742-120964838	+	CE	0.766	0.857	0.871	0.773	0.873	0.846	0.704	0.478	0.538	0.565	0.679	0.696	0.21692	0.964
UPP1	7:48101824-48101870	+	CE	0.822	0.684	0.774	0.631	0.681	0.864	0.524	0.508	0.549	0.392	0.307	0.35	0.29759	0.967
GRB10	7:50612741-50612839	-	CE	1	1	1	1	1	1	1	0.94	0.479	0.718	0.704	0.602	0.25164	0.971
	7:50605290-50605406	-	CE	1	0.963	1	1	1	1	0.486	0.762	0.199	0.421	0.422	0.211	0.54861	0.999
	7:50604311-50604377	-	CE	1	1	1	1	1	1	0.391	0.698	0.646	0.397	0.642	0.549	0.43208	1
	7:50603998-50604085	-	CE	1	1	1	1	1	1	0.376	0.698	0.614	0.387	0.642	0.549	0.44826	1
PHTF2	7:77940528-77940659	+	CE	1	0.891	0.894	0.938	0.937	0.964	0.695	0.799	0.613	0.722	0.769	0.809	0.2026	0.993
VWDE	7:12380486-12380733	-	CE	1	1	1	1	1	1	1	0.667	1	1	1	0.429	0.44742	0.983
CASD1	7:94544411-94544530	+	CE	0.98	0.974	1	0.977	1	0.96	0.771	1	0.672	0.79	0.913	0.808	0.15568	0.951
	7:94545545-94545701	+	CE	1	1	1	1	1	0.96	0.813	0.931	0.672	0.92	0.858	0.808	0.15882	0.977
HNRNPA2B1	7:26190993-26191128	-	CE	0.949	0.975	0.961	0.945	0.97	0.961	0.192	0.79	0.741	0.72	0.76	0.711	0.3068	0.975
ZNF3	7:100079536-100079572	-	CE	0.809	0.793	0.829	0.76	0.857	0.767	0.66	0.578	0.593	0.682	0.475	0.725	0.18147	0.959
COA1	7:43650612-43650712	-	CE	0.509	0.309	0.395	0.562	0.363	0.424	0.196	0.324	0.245	0.181	0.237	0.311	0.17473	0.956
ZSCAN25	7:99619048-99619132	+	CE	0.976	0.894	1	1	0.942	1	0.931	0.472	0.52	0.591	0.339	0.704	0.36833	0.985
CEP41	7:130400039-130400254	-	CE	1	0.818	1	1	1	0.867	0.184	0.324	0.391	0	0.571	0.55	0.47565	0.991
BBS9	7:33351219-33351323	+	CE	0.796	0.838	1	0.877	0.919	1	0.345	0.447	0.34	0.414	0.46	0.387	0.46935	1
	7:33352859-33352873	+	CE	0.852	0.84	0.909	0.9	0.833	0.833	0.517	0.382	0.406	0.344	0.509	0.585	0.37388	0.994
SBDSP1	7:72830692-72830813	+	CE	0.396	0.233	0.446	0.406	0.235	0.372	0.157	0.11	0.157	0.114	0.113	0.154	0.21186	0.984
URGCP	7:43910731-43910852	-	CE	0.529	0	0.5	0	0	0.5	0.146	0.163	0	0.0567	0	0	0.34389	0.969
OSBPL3	7:24863200-24863292	-	CE	0.878	0.906	1	0.806	0.98	0.93	0.658	0.657	0.705	0.522	0.688	0.689	0.25865	0.985
	7:24849069-24849176	-	CE	0.843	0.94	0.915	0.902	0.886	0.978	0.615	0.674	0.699	0.685	0.741	0.718	0.21611	0.995
PARP12	7:140034235-140034331	-	CE	1	1	1	0.954	1	1	0.606	0.89	0.809	0.705	0.73	0.845	0.21496	0.981
ATXN7L1	7:105788604-105788708	-	CE	1	0.952	0.94	0.738	0.839	0.972	0.552	0.351	0.645	0.625	0.713	0.222	0.38101	0.958
ZNF680	7:64543707-64543802	-	CE	0.797	0.749	0.724	0.709	0.649	0.716	0.297	0.395	0.475	0.428	0.506	0.244	0.32382	0.99
FIGNL1	7:50447968-50448055	-	CE	0.285	0.222	0.252	0.375	0.298	0.368	0.0605	0.107	0.0722	0.0741	0.124	0.0843	0.20791	0.995
DUS4L	7:107573704-107573821	+	CE	0.81	0.843	0.875	0.778	0.902	0.838	0.654	0.442	0.558	0.601	0.473	0.489	0.2942	0.989
PSPH	7:56019600-56019734	-	CE	0.748	0.917	0.871	0.768	0.881	0.832	0.5	0.738	0.49	0.509	0.778	0.528	0.24104	0.957
GTF2I	7:74718879-74718941	+	CE	0.361	0.424	0.449	0.47	0.392	0.477	0.262	0.255	0.232	0.228	0.265	0.239	0.17973	0.999
CUX1	7:102198802-102198867	+	CE	1	1	1	1	0.917	1	0.615	0.786	0.8	0.818	0.824	0.733	0.20641	0.967
TFR2	7:100627907-100627974	-	CE	1	1	1	1	1	1	1	0.556	1	1	0.244	0.625	0.44861	0.963
C8orf59	8:85219323-85219360	-	CE	0.868	0.879	0.944	0.908	0.861	0.926	0.766	0.765	0.689	0.703	0.78	0.681	0.1672	0.995
UBE2W	8:73825147-73825249	-	CE	0.773	0.897	0.9	0.846	0.858	0.871	0.478	0.608	0.57	0.554	0.531	0.455	0.32219	1
ASPH	8:61618978-61619019	-	CE	1	1	1	1	1	0.976	0.721	0.776	0.816	0.828	0.862	0.803	0.19422	1
CCDC25	8:27756719-27756770	-	CE	0.826	0.863	0.836	0.861	0.853	0.836	0.58	0.573	0.679	0.627	0.66	0.579	0.22958	1
WWP1	8:86368939-86369031	+	CE	0.906	0.864	0.943	1	0.936	0.829	0.818	0.294	0.277	0.704	0.433	0.552	0.38007	0.956
CHMP7	8:23259066-23259126	+	CE	0.951	1	0.949	0.987	0.95	1	0.72	0.77	0.806	0.804	0.81	0.796	0.18451	1
SPIDR	8:47701956-47702015	+	CE	0.673	0.812	0.929	0.857	0.824	0.826	0.111	0.425	0.261	0.0909	0.333	0.176	0.54398	0.999
SNHG6	8:66922324-66922392	-	CE	1	0.955	0.975	1	0.968	1	0.717	0.783	0.747	0.811	0.775	0.747	0.21535	1
SH2D4A	8:19357203-19357283	+	CE	0.533	0.561	0.567	0.54	0.608	0.5	0.296	0.266	0.266	0.256	0.239	0.278	0.28181	1
RBPMS	8:30549500-30549585	+	CE	0.8	0.182	0.4	0.25	0.562	0.75	0	0.0625	0	0	0	0.5	0.4016	0.954
MFHAS1	8:8790324-8790434	-	CE	0.242	0.207	0.329	0.268	0.2	0.333	0.0526	0.0838	0.0992	0.0566	0.0288	0.058	0.19428	0.998
ZFPM2-AS1	8:105927651-105927717	-	CE	0.777	0.744	0.844	0.743	0.794	0.757	0.61	0.505	0.486	0.574	0.347	0.405	0.284	0.992
RNF170	8:42873931-42874006	-	CE	1	1	1	0.931	0.938	0.952	0.768	0.777	0.818	0.797	0.842	0.778	0.17191	0.976
NSMCE2	8:125102051-125102146	+	CE	0.806	0.825	0.871	0.863	0.875	0.843	0.599	0.695	0.588	0.654	0.688	0.666	0.19757	1
NDUFAF6	8:94975318-94975415	+	CE	0.5	0	0	0.706	1	0.667	0	0.952	0.5	0.333	0	1	0.62896	0.995
	8:95052174-95052230	+	CE	0.7	0.976	1	0.929	0.904	1	0.418	0.415	0.374	0.364	0.456	0.332	0.49378	0.998
BIN3	8:22636525-22636586	-	CE	0.972	0.915	0.93	1	0.967	0.947	0.804	0.681	0.731	0.801	0.71	0.735	0.20912	0.996
MCPH1	8:6444393-6445547	+	CE	0.964	0.902	0.914	0.945	0.958	0.887	0.631	0.767	0.757	0.821	0.804	0.82	0.15802	0.978
	8:6642680-6642839	+	CE	0.8	0	0	0.5	0	0	0.286	0.2	0.5	0.25	0	0.2	0.40782	0.966
RAD54B	8:94404077-94404239	-	CE	0.962	1	1	0.971	1	1	0.699	0.844	0.623	0.657	0.883	0.8	0.23044	0.996
	8:94400238-94400463	-	CE	0.962	1	1	0.971	1	1	0.781	0.88	0.64	0.78	0.883	0.865	0.17345	0.972
	8:94399414-94399565	-	CE	0.962	1	1	0.971	1	1	0.741	0.88	0.645	0.78	0.883	0.832	0.17709	0.983
PVT1	8:127855155-127855319	+	CE	0.203	0.344	0.262	0.254	0.194	0.391	0.162	0.0974	0.0608	0.109	0.0945	0.136	0.16212	0.969
	8:127996561-127996598	+	CE	0.371	0.148	0.349	0.356	0.271	0.282	0.0921	0.165	0.12	0.0864	0.178	0.153	0.16064	0.954
	8:128010318-128010444	+	CE	0.5	0.49	0.664	0.486	0.25	0.332	0.152	0.166	0.18	0.208	0.148	0.227	0.26859	0.97
WRN	8:31067033-31067182	+	CE	0.945	0.684	0.487	0.954	0.714	0.968	0.344	0.409	0.348	0.336	0.445	0.299	0.40653	0.964
TBC1D31	8:123082702-123082817	+	CE	1	1	0.905	1	1	1	0.529	0.746	0.47	1	0.714	0.716	0.29159	0.969
FBXO25	8:432886-432935	+	CE	0.821	0.874	0.941	0.689	0.751	0.88	0.565	0.473	0.511	0.593	0.609	0.555	0.26735	0.987
KCTD9	8:25444292-25444335	-	CE	0.866	0.847	0.879	0.851	0.848	0.885	0.573	0.608	0.686	0.597	0.515	0.642	0.25828	1
RNF19A	8:100259854-100259997	-	CE	0.986	0.97	0.98	1	0.971	1	0.758	0.704	0.732	0.784	0.78	0.798	0.22176	1
PINX1	8:10820193-10820269	-	CE	0.804	0.728	0.71	0.657	0.714	0.759	0.322	0.246	0.478	0.502	0.322	0.42	0.33799	0.998
AZIN1	8:102849999-102850144	-	CE	0.428	0.311	0.422	0.436	0.331	0.414	0.181	0.255	0.26	0.198	0.181	0.234	0.16909	0.986
DOCK5	8:25410099-25410202	+	CE	0.952	0.918	1	0.864	0.891	0.955	0.738	0.635	0.288	0.664	0.641	0.636	0.31761	0.983
NBN	8:89981953-89982002	-	CE	0.37	0.253	0.221	0.257	0.298	0.178	0.076	0.0601	0.0237	0.0305	0.028	0.0278	0.21599	0.999
	8:89980734-89980852	-	CE	1	0.966	0.939	1	0.988	0.989	0.881	0.795	0.847	0.762	0.832	0.793	0.16024	0.999
ELP3	8:28097219-28097318	+	CE	0.882	0.818	0.857	0.906	0.859	0.868	0.429	0.604	0.67	0.635	0.633	0.593	0.26875	1
NFIB	9:14116208-14116346	-	CE	0.776	0.793	0.832	0.848	0.778	0.751	0.592	0.551	0.611	0.43	0.633	0.55	0.22673	0.985
SLC35D2	9:96345299-96345401	-	CE	0.955	1	0.927	0.931	0.968	0.907	0.725	0.754	0.533	0.77	0.653	0.496	0.29133	0.992
	9:96343904-96343996	-	CE	0.955	1	1	0.931	1	0.932	0.725	0.754	0.648	0.856	0.653	0.639	0.2548	0.991
	9:96336717-96336784	-	CE	0.797	1	0.882	0.789	0.917	1	0.521	0.555	0.479	0.647	0.568	0.447	0.34864	0.988
CDK5RAP2	9:120460572-120460667	-	CE	0.82	0.95	0.972	0.867	0.944	0.939	0.667	0.618	0.769	0.779	0.642	0.582	0.23741	0.991
	9:120443620-120443742	-	CE	0.982	0.974	0.98	0.983	0.945	0.95	0.848	0.762	0.866	0.808	0.739	0.699	0.18148	0.999
	9:120437295-120437527	-	CE	1	0.986	1	0.986	0.986	1	0.915	0.872	0.85	0.764	0.792	0.818	0.15664	1
TBC1D13	9:128790735-128790775	+	CE	0.905	0.935	0.971	0.929	0.96	0.945	0.606	0.806	0.643	0.654	0.727	0.822	0.23111	1
FKTN	9:105615278-105615407	+	CE	0.727	0.645	0.675	0.689	0.668	0.737	0.302	0.518	0.365	0.336	0.441	0.486	0.27266	0.993
	9:105617959-105618092	+	CE	0.688	0.579	0.641	0.665	0.629	0.697	0.188	0.475	0.317	0.238	0.358	0.461	0.30068	0.974
KIF24	9:34297017-34297114	-	CE	0.756	0.526	0.828	0.586	0.514	0.868	0.185	0.31	0.403	0.228	0.307	0.185	0.37511	0.973
	9:34290174-34290389	-	CE	0.85	0.605	0.928	0.762	0.78	0.918	0.469	0.31	0.49	0.338	0.454	0.258	0.38918	0.982
	9:34271809-34271930	-	CE	1	0.967	1	0.911	1	1	1	0.793	0.584	0.637	0.549	0.641	0.27516	0.976
	9:34269257-34269362	-	CE	1	0.926	1	0.911	0.944	1	1	0.793	0.533	0.637	0.549	0.48	0.29829	0.968
C9orf3	9:95019450-95020233	+	CE	0.259	0.394	0.353	0.248	0.367	0.34	0.0808	0.038	0.155	0.0678	0.0389	0.083	0.23826	0.993
	9:95060694-95060810	+	CE	0.904	0.975	0.96	0.955	1	0.91	0.671	0.781	0.816	0.618	0.782	0.736	0.20752	0.991
KANK1	9:540508-540667	+	CE	0.862	0.698	0.679	0.753	0.615	0.708	0.456	0.391	0.336	0.502	0.17	0.443	0.31299	0.954
CNTNAP3	9:39144240-39144346	-	CE	0.285	0.487	0.542	0.338	0.285	0.473	0.0715	0.208	0.122	0.0559	0.197	0.144	0.2602	0.956
SMC5	9:70344144-70344269	+	CE	0.967	0.916	0.848	1	1	0.896	0.717	0.652	0.77	0.664	0.708	0.686	0.23331	0.99
	9:70346605-70346649	+	CE	0.849	0.798	0.835	0.879	0.868	0.815	0.417	0.418	0.471	0.483	0.463	0.512	0.37416	1
MPDZ	9:13147548-13147658	-	CE	0.48	0.501	0.441	0.406	0.436	0.544	0.201	0.207	0.166	0.15	0.308	0.154	0.26414	0.995
UBAP2	9:33956079-33956146	-	CE	0.775	0.848	0.815	0.658	0.764	0.889	0.458	0.508	0.416	0.484	0.438	0.319	0.35103	1
NOL6	9:33468030-33468145	-	CE	0.947	0.97	0.977	0.984	0.927	0.974	0.714	0.766	0.701	0.704	0.665	0.788	0.23768	1
AKAP2	9:110156319-110156497	+	CE	0.663	0.686	0.651	0.627	0.678	0.606	0.433	0.501	0.491	0.43	0.496	0.467	0.17989	0.999
FANCG	9:35078141-35078343	-	CE	1	1	1	1	1	1	0.913	0.844	0.557	0.909	0.877	0.661	0.20643	0.97
DCAF10	9:37857241-37857351	+	CE	0.7	0.758	0.72	0.756	0.753	0.856	0.27	0.288	0.314	0.265	0.368	0.33	0.44458	1
CBWD3	9:68269600-68269722	+	CE	0.854	0.809	0.641	1	0.929	0.708	0.487	0.344	0.492	0.407	0.337	0.231	0.39594	0.98
	9:68269852-68269896	+	CE	0.764	0.699	0.602	0.913	0.844	0.665	0.434	0.344	0.492	0.319	0.337	0.172	0.34103	0.958
RGP1	9:35751956-35752145	+	CE	0.961	0.926	0.926	0.946	0.987	0.928	0.658	0.799	0.698	0.722	0.839	0.732	0.2036	0.998
INIP	9:112689527-112689617	-	CE	0.845	0.858	0.79	0.875	0.89	0.826	0.422	0.441	0.4	0.429	0.425	0.438	0.41611	1
CBWD1	9:177723-177820	-	CE	0.484	0.438	0.398	0.51	0.48	0.42	0.307	0.278	0.249	0.22	0.297	0.253	0.18557	0.996
SPTAN1	9:128627925-128627942	+	CE	1	0.813	0.933	0.981	0.96	0.909	0.36	0.547	0.882	0.236	0.262	0.385	0.45621	0.973
DDX31	9:132625664-132625745	-	CE	0.717	0.712	0.703	0.769	0.801	0.661	0.549	0.403	0.467	0.488	0.545	0.645	0.20626	0.958
EXOSC2	9:130698162-130698251	+	CE	0.94	0.922	0.937	0.928	0.934	0.932	0.693	0.719	0.711	0.689	0.658	0.763	0.22663	1
FSD1L	9:105535067-105535318	+	CE	1	0.818	1	0.726	0.852	1	0.572	0.307	0.592	0.636	0.582	0.493	0.33075	0.956
RIC1	9:5753536-5753646	+	CE	0.882	0.866	0.935	0.848	0.882	0.828	0.63	0.535	0.662	0.715	0.507	0.64	0.25453	0.994
PSMD5	9:120829099-120829208	-	CE	1	1	1	1	1	1	0.819	0.943	0.821	0.82	0.887	0.806	0.15212	1
	9:120821355-120821464	-	CE	1	1	1	1	1	1	0.762	0.899	0.832	0.782	0.857	0.811	0.17669	1
CEP78	9:78265859-78265906	+	CE	0.503	0.449	0.434	0.454	0.365	0.506	0.111	0.172	0.158	0.143	0.218	0.0492	0.29132	0.996
FAM206A	9:108936308-108936437	+	CE	0.92	1	0.962	1	0.96	0.954	0.804	0.735	0.715	0.676	0.698	0.687	0.23749	0.999
NFX1	9:33354086-33354187	+	CE	0.978	0.902	0.967	0.973	0.957	0.963	0.83	0.771	0.867	0.785	0.678	0.795	0.16505	0.984
GBA2	9:35740526-35740628	-	CE	0.951	1	1	1	0.982	1	0.875	0.889	0.636	0.435	0.835	0.852	0.23719	0.955
MELK	9:36583627-36583712	+	CE	0.668	0.674	0.668	0.664	0.668	0.661	0.481	0.376	0.416	0.339	0.438	0.442	0.25042	1
TEK	9:27180240-27180368	+	CE	0.944	0.955	0.882	0.977	0.958	0.968	0.838	0.877	0.696	0.785	0.902	0.631	0.16107	0.958
UBAP1	9:34220908-34220948	+	CE	1	0.853	0.856	1	0.794	0.957	0.72	0.587	0.702	0.548	0.814	0.553	0.25046	0.959
PALM2-AKAP2	9:109931927-109932028	+	CE	0.728	0.771	0.606	0.78	0.732	0.718	0.356	0.536	0.478	0.513	0.591	0.524	0.21892	0.977
HSDL2	9:112408907-112409021	+	CE	1	0.966	0.921	0.801	0.968	1	0.635	0.564	0.785	0.675	0.544	0.738	0.28375	0.988
	9:112416841-112416944	+	CE	0.971	0.825	0.419	0.673	0.925	0.837	0.375	0.347	0.354	0.489	0.307	0.366	0.39801	0.956
ADGRG2	X:18994896-18995048	-	CE	0.752	0.846	1	0.652	0.854	0.83	0.526	0.56	0.552	0.492	0.742	0.472	0.25394	0.954
MORC4	X:106985983-106986200	-	CE	0.804	0.854	0.918	0.83	0.845	0.974	0.622	0.64	0.736	0.706	0.631	0.677	0.19757	0.976
	X:106985096-106985243	-	CE	0.804	0.854	0.918	0.83	0.845	0.974	0.622	0.64	0.715	0.706	0.631	0.677	0.20299	0.98
ARMCX5-GPRASP2	X:102601464-102601509	+	CE	0.603	0.763	0.741	0.777	0.871	0.845	0.371	0.458	0.244	0.0383	0.343	0.545	0.38877	0.969
TCEAL9	X:103357083-103357161	+	CE	0.689	0.776	0.736	0.696	0.74	0.78	0.361	0.466	0.455	0.384	0.513	0.447	0.29832	1
HUWE1	X:53544560-53544762	-	CE	1	0.779	1	0.89	0.896	1	0.574	0.767	0.763	0.635	0.696	0.464	0.26687	0.956
	X:53543886-53543968	-	CE	1	0.881	1	1	0.86	1	0.58	0.802	0.755	0.699	0.696	0.464	0.28262	0.98
OCRL	X:129557861-129557950	+	CE	0.903	0.931	0.87	0.784	0.931	0.955	0.724	0.684	0.704	0.765	0.577	0.571	0.22722	0.96
	X:129584344-129584367	+	CE	0.296	0.354	0.454	0.224	0.382	0.478	0.167	0.0714	0.027	0.133	0.0909	0.0741	0.24118	0.967
UPRT	X:75293472-75293514	+	CE	1	1	1	1	1	1	0.675	0.817	0.938	0.882	0.876	0.859	0.15577	0.972
VAMP7	X:155919813-155919880	+	CE	0.934	0.951	0.905	0.954	0.93	0.97	0.824	0.741	0.741	0.7	0.731	0.743	0.19151	1
FAM239A	X:3860790-3860996	-	CE	1	1	1	1	1	1	0.559	0.683	1	1	0.23	1	0.3253	0.955
BRCC3	X:155072327-155072343	+	CE	0.989	0.984	0.981	0.995	0.993	1	0.739	0.891	0.836	0.78	0.821	0.913	0.16027	0.999
FAM122B	X:134789580-134789636	-	CE	0.412	0.38	0.432	0.539	0.368	0.296	0.2	0.189	0.148	0.188	0.0769	0.0457	0.23857	0.957
AMMECR1	X:110264489-110264599	-	CE	0.845	0.842	0.853	0.846	0.881	0.918	0.702	0.544	0.512	0.689	0.608	0.611	0.24999	0.993
TIMM8A	X:101348061-101348401	-	CE	0.208	0.132	0.153	0.202	0.0909	0.0682	0.485	0.293	0.328	0.411	0.372	0.491	-0.2395	0.97
TRMT2B	X:101042233-101042312	-	CE	0.797	0.874	0.864	0.93	0.894	0.929	0.461	0.437	0.511	0.581	0.542	0.531	0.36596	0.999
	X:101041317-101041371	-	CE	0.873	0.914	0.909	0.962	0.936	0.989	0.656	0.625	0.651	0.733	0.662	0.722	0.25514	0.997
	X:101037917-101038051	-	CE	0.87	0.936	0.872	0.896	0.95	0.882	0.439	0.505	0.519	0.625	0.514	0.604	0.36092	1
	X:101036974-101037073	-	CE	0.992	1	0.945	0.984	1	1	0.784	0.89	0.826	0.841	0.808	0.875	0.15152	0.997
	X:101021968-101022062	-	CE	1	0.877	1	0.965	0.896	0.962	0.842	0.743	0.81	0.772	0.629	0.764	0.18877	0.974
IDS	X:149491538-149491667	-	CE	0.181	0.245	0.36	0.272	0.311	0.318	0.0426	0.0942	0.0746	0.114	0.0983	0.126	0.17851	0.975
ARMCX2	X:101659419-101659501	-	CE	0.886	0.89	0.875	0.914	0.893	0.875	0.358	0.559	0.443	0.41	0.62	0.48	0.40781	1
	X:101659076-101659136	-	CE	0.983	0.976	0.994	0.977	1	1	0.767	0.868	0.74	0.829	0.903	0.681	0.19059	1
	X:101658492-101658525	-	CE	0.977	0.971	0.951	0.987	0.971	0.971	0.744	0.785	0.752	0.84	0.796	0.638	0.21232	1
KDM6A	X:44974666-44974715	+	CE	0.886	1	0.988	0.981	0.978	0.978	0.857	0.85	0.707	0.828	0.759	0.841	0.16216	0.979
	X:45010961-45011019	+	CE	0.977	0.933	0.981	0.925	1	0.966	0.726	0.726	0.779	0.704	0.798	0.606	0.23803	0.998
	X:45020610-45020730	+	CE	0.841	0.88	0.872	0.861	0.946	0.91	0.576	0.696	0.615	0.721	0.645	0.578	0.24193	0.996
RLIM	X:74612582-74612643	-	CE	0.646	0.57	0.625	0.653	0.667	0.59	0.243	0.429	0.222	0.273	0.296	0.44	0.29082	0.982
BEX3	X:103377028-103377106	+	CE	0.735	0.781	0.729	0.875	0.792	0.787	0.434	0.638	0.603	0.558	0.665	0.489	0.21414	0.972
PDK3	X:24528076-24528186	+	CE	1	0.966	1	0.886	1	1	0.707	0.714	0.689	0.647	0.647	0.707	0.27718	0.999
TSPYL2	X:53084954-53085099	+	CE	0.741	0.833	0.6	0.895	1	0.78	0.244	0.374	0.362	0.236	0.452	0.355	0.45016	0.992
CA5BP1	X:15692963-15693058	+	CE	0.717	0.697	0.765	0.626	0.604	0.736	0.403	0.381	0.373	0.529	0.352	0.424	0.27391	0.993
DLG3	X:70497180-70497221	+	CE	0.948	1	1	1	0.962	1	0.528	0.787	0.84	0.694	0.914	0.659	0.24698	0.976
PHF8	X:53993601-53993903	-	CE	0.81	0.671	0.682	0.838	0.79	0.808	0.304	0.552	0.406	0.414	0.592	0.333	0.31976	0.976
MAGEA11	X:149713143-149713255	+	CE	0.844	0.944	1	0.899	0.849	0.924	0.548	0.805	0.548	0.504	0.787	0.486	0.29155	0.975
SLC25A14	X:130350646-130350731	+	CE	0.677	0.766	0.586	0.693	0.793	0.71	0.436	0.43	0.538	0.379	0.425	0.496	0.2491	0.985
CENPI	X:101098444-101098539	+	CE	0.971	1	0.962	1	0.975	1	0.786	0.776	0.674	0.644	0.702	0.515	0.30464	0.999
	X:101126709-101126798	+	CE	0.876	1	1	1	1	1	0.625	0.672	0.556	0.7	0.36	0.636	0.37727	0.998
L1CAM	X:153867800-153867910	-	CE	0.952	0.546	0.867	1	0.769	0.81	0.333	0.489	0.333	0.308	0.433	0.46	0.39574	0.965
DMD	X:31177932-31177970	-	CE	0.741	0.702	0.729	0.735	0.725	0.634	0.297	0.235	0.309	0.33	0.285	0.329	0.40591	1
	X:31173539-31173604	-	CE	1	1	1	0.983	1	1	0.767	0.833	0.791	0.765	0.883	0.799	0.19084	1
	X:31172348-31172413	-	CE	0.938	1	1	0.949	0.948	0.98	0.574	0.666	0.669	0.588	0.666	0.643	0.33263	1
SCML2	X:18242439-18242590	-	CE	0.778	0.541	0.686	0.733	0.658	0.688	0.447	0.303	0.38	0.459	0.468	0.277	0.28141	0.975
HDX	X:84475251-84475397	-	CE	0.801	0.628	0.795	0.664	0.6	0.762	0.279	0.391	0.446	0.232	0.354	0.379	0.33648	0.981
COL4A5	X:108621803-108621892	+	CE	1	0.911	1	0.955	0.943	0.95	0.686	0.809	0.881	0.635	0.792	0.741	0.19827	0.992
	X:108670228-108670236	+	CE	0.2	0.234	0.455	0.283	0.358	0.523	0	0.0973	0.0917	0.143	0.132	0.0961	0.23288	0.959
	X:108674745-108674753	+	CE	0.213	0.386	0.586	0.334	0.441	0.523	0.148	0.114	0.171	0.143	0.132	0.173	0.25454	0.964
OPHN1	X:68052540-68052590	-	CE	1	1	1	1	1	1	1	0.773	0.538	1	0.661	1	0.31913	0.979
	X:68048416-68048457	-	CE	1	1	0.913	1	0.867	1	0	0.18	0.235	1	0.562	0	0.54051	0.993
ALG13	X:111722793-111722857	+	CE	0.848	0.915	0.957	0.836	1	0.95	0.682	0.827	0.791	0.703	0.687	0.679	0.18505	0.952
MOSPD1	X:134899090-134899165	-	CE	0.789	0.725	0.579	0.667	0.717	0.549	0.364	0.484	0.464	0.304	0.313	0.44	0.26885	0.982
	X:134891479-134891640	-	CE	0.571	0.597	0.615	0.56	0.581	0.618	0.351	0.37	0.438	0.514	0.355	0.286	0.20073	0.964
TCEAL8	X:103254605-103254677	-	CE	0.818	0.854	0.788	0.797	0.816	0.822	0.602	0.644	0.669	0.638	0.683	0.637	0.17031	1
MSL3	X:11761500-11761582	+	CE	0.957	0.944	0.96	0.889	0.965	0.952	0.668	0.639	0.719	0.669	0.592	0.628	0.28962	1
LONRF3	X:118982821-118982943	+	CE	0.529	0.603	0.599	0.488	0.619	0.524	0.298	0.217	0.138	0.222	0.311	0.254	0.31128	0.998

## Sheet: RI
ID	Coord	Strand	Type	siCTRL_YFP_A1	siCTRL_YFP_A2	siCTRL_YFP_A3	siCTRL_YFP_B1	siCTRL_YFP_B2	siCTRL_YFP_B3	siSNRPB_YFP_A1	siSNRPB_YFP_A2	siSNRPB_YFP_A3	siSNRPB_YFP_B1	siSNRPB_YFP_B2	siSNRPB_YFP_B3	DeltaPsi	Probability
CHD1L	1:147254948-147254949	+	RI	0.97	1	1	1	0.977	0.982	0.303	0.749	0.602	0.451	0.436	0.809	0.42314	0.999
	1:147255846-147255846	+	RI	0.97	1	1	1	0.977	0.986	0.303	0.749	0.602	0.467	0.436	0.809	0.42061	0.999
	1:147264533-147264533	+	RI	0.972	1	1	1	0.977	1	0.303	0.605	0.58	0.467	0.546	0.714	0.45133	1
INTS3	1:153760391-153760826	+	RI	0.0514	0.0105	0.0187	0	0.00789	0.00926	0.149	0.028	0.254	0.172	0.0721	0.329	-0.1567	0.955
CLK2	1:155264301-155264467	-	RI	0.121	0.32	0.32	0.188	0.133	0.216	0.525	0.288	0.444	0.507	0.513	0.579	-0.24889	0.963
UROD	1:45013216-45013291	+	RI	0.212	0.18	0.174	0.162	0.13	0.215	0.632	0.297	0.623	0.578	0.331	0.56	-0.32057	0.984
	1:45014577-45014735	+	RI	0.108	0.0619	0.0986	0.0864	0.0879	0.103	0.75	0.306	0.586	0.477	0.305	0.38	-0.36074	0.98
	1:45015007-45015336	+	RI	0.123	0.0385	0.0238	0.0811	0.0227	0.0361	0.692	0.224	0.526	0.569	0.19	0.235	-0.33405	0.958
DENND4B	1:153939805-153940155	-	RI	0.245	0.114	0.163	0.238	0.0716	0	0.733	0.509	0.584	0.468	0.42	0.308	-0.34039	0.967
TMEM63A	1:225860998-225862217	-	RI	0.0617	0.0625	0.13	0.0741	0	0.0848	0.5	0.407	0.375	0.529	0.321	0.5	-0.32861	0.979
MSTO1	1:155611109-155611215	+	RI	0.0698	0.0606	0.109	0.101	0.0898	0.0524	0.26	0.213	0.196	0.256	0.213	0.319	-0.15334	0.985
	1:155611356-155611410	+	RI	0.0789	0.107	0.0877	0.107	0.0505	0.101	0.385	0.218	0.195	0.361	0.126	0.299	-0.16948	0.952
NADK	1:1756658-1756738	-	RI	0	0	0	0.0345	0	0	0.257	0.154	0.132	0.188	0.122	0.136	-0.16305	0.978
PDE4DIP	1:148991974-148992254	+	RI	0.101	0.468	0.809	0.561	0.477	0.744	0.737	0.802	0.814	1	0.804	0.625	-0.55647	0.995
CTPS1	1:41008715-41008793	+	RI	0.12	0.0497	0.0639	0.0873	0.0555	0.0644	0.326	0.294	0.336	0.342	0.28	0.353	-0.24726	1
ZWINT	10:56359854-56360017	-	RI	0.0832	0.0926	0.0787	0.09	0.0981	0.0488	0.564	0.362	0.405	0.56	0.313	0.467	-0.36294	1
WDR11	10:120906022-120906775	+	RI	0.142	0.136	0.196	0.157	0.124	0.143	0.682	0.515	0.429	0.424	0.288	0.302	-0.28388	0.982
CPSF7	11:61420531-61420546	-	RI	0.957	0.971	0.939	0.966	0.924	0.967	0.509	0.592	0.48	0.587	0.655	0.507	0.39762	1
TTC9C	11:62728737-62728822	+	RI	0.49	0.436	0.377	0.523	0.394	0.405	0.643	0.611	0.75	0.673	0.645	0.709	-0.23364	1
CREBZF	11:85662458-85663523	-	RI	0.682	0.73	0.704	0.733	0.675	0.646	0.921	0.919	0.93	0.937	0.952	0.944	-0.23917	1
RPS6KB2	11:67432493-67432599	+	RI	0.0653	0.0408	0	0.058	0.0245	0.0143	0.114	0.193	0.244	0.247	0.178	0.262	-0.17492	0.977
NR1H3	11:47261727-47261918	+	RI	0.0765	0.284	0.176	0.205	0.191	0.078	1	0.42	1	0.75	0.833	0.8	-0.52176	0.978
FADS3	11:61876456-61876865	-	RI	0.169	0.274	0.231	0.133	0.17	0.0725	0.624	0.539	0.369	0.612	0.578	0.469	-0.34452	0.987
THYN1	11:134252917-134253226	-	RI	0.145	0.187	0.172	0.183	0.223	0.193	0.467	0.504	0.464	0.383	0.409	0.329	-0.23961	0.997
NDUFV1	11:67607077-67607298	+	RI	0	0.311	0.165	0.232	0.261	0	0	0.535	0.52	1	0.669	0	-0.37492	0.966
	11:67607325-67607365	+	RI	0	0.311	0.165	0.232	0.261	0.247	0.75	0.535	0.52	1	0.646	0.692	-0.43766	0.98
XRRA1	11:74843960-74844167	-	RI	0.5	0.8	1	0.507	1	1	1	1	0.913	1	1	1	-0.33696	0.975
RECQL	12:21501373-21501412	-	RI	0.332	0.354	0.346	0.332	0.366	0.399	0.501	0.482	0.467	0.525	0.56	0.52	-0.15401	1
ANAPC5	12:121346032-121346035	-	RI	0.178	0.102	0.13	0.133	0.0787	0.139	0.256	0.315	0.345	0.315	0.231	0.254	-0.15831	0.99
	12:121318425-121318500	-	RI	0.0962	0.0935	0	0.0673	0.0939	0.0909	0.236	0.324	0.216	0.323	0.212	0.307	-0.18947	0.993
MARS	12:57515992-57516138	+	RI	0.0696	0.0374	0.0487	0.109	0.0887	0.0335	0.254	0.163	0.236	0.263	0.137	0.242	-0.15059	0.994
	12:57516338-57516434	+	RI	0.053	0.058	0.0769	0.0547	0.0307	0.0579	0.265	0.193	0.238	0.277	0.177	0.214	-0.17023	1
AAAS	12:53307930-53308051	-	RI	0.0506	0.0388	0.0441	0.0769	0.0357	0.0224	0.402	0.208	0.302	0.374	0.239	0.361	-0.26393	0.999
NEDD1	12:96907625-96907701	+	RI	0.613	0.779	0.781	0.752	0.797	0.754	0.508	0.607	0.484	0.339	0.594	0.563	0.22751	0.988
ZMYM2	13:19993565-19993825	+	RI	0.424	0.547	0.524	0.49	0.583	0.518	0.723	0.687	0.683	0.664	0.782	0.786	-0.2033	0.988
DLEU2	13:50044750-50044750	-	RI	0.988	0.938	0.835	0.98	0.901	0.779	0.518	0.66	0.758	0.631	0.39	0.578	0.31257	0.964
ARGLU1	13:106557132-106557558	-	RI	0.381	0.391	0.382	0.423	0.364	0.378	0.265	0.14	0.185	0.158	0.158	0.151	0.20763	0.998
IPO4	14:24183514-24183589	-	RI	0.072	0.0267	0	0.0352	0.0248	0	0	0.336	0.286	0.327	0.22	0.348	-0.22242	0.96
METTL3	14:21503578-21503663	-	RI	0.0435	0.0161	0	0.0175	0.0127	0.0824	0.2	0.297	0.283	0.238	0.109	0.25	-0.19658	0.981
RCCD1	15:90961055-90961617	+	RI	0.366	0.24	0.267	0.372	0.32	0.333	0.8	0.606	0.84	0.75	0.5	0.818	-0.36442	0.975
ULK3	15:74842196-74842279	-	RI	0.0682	0.138	0.134	0.106	0.213	0.0796	0.68	0.471	0.6	0.623	0.5	0.624	-0.44321	1
TTC23	15:99218714-99218897	-	RI	0.0417	0.0312	0.069	0.087	0.125	0	0.293	0.25	0.29	0.28	0.35	0.21	-0.20689	0.952
THOC6	16:3025989-3026062	+	RI	0.344	0.379	0.253	0.31	0.333	0.22	0.615	0.593	0.706	0.644	0.403	0.714	-0.28701	0.966
	16:3026167-3026250	+	RI	0.0457	0.191	0.111	0.188	0.212	0.167	0.619	0.469	0.628	0.454	0.36	0.454	-0.32313	0.989
CWC25	17:38810401-38810467	-	RI	0.355	0.48	0.366	0.302	0.269	0.273	0.096	0.0308	0.0659	0.186	0.0829	0.109	0.23852	0.973
MYO19	17:36507925-36508896	-	RI	0.0556	0.0461	0	0.0533	0.0241	0.0465	0.234	0.322	0.25	0.327	0.176	0	-0.20533	0.951
MRPS7	17:75261984-75262462	+	RI	0.0968	0.0904	0.049	0.183	0.0741	0.106	0.479	0.238	0.386	0.361	0.272	0.391	-0.2528	0.996
ACADVL	17:7223731-7223812	+	RI	0.0391	0.0945	0.111	0.0445	0.0614	0.0769	0.209	0.274	0.214	0.171	0.266	0.212	-0.15219	0.995
TRAF4	17:28747755-28747821	+	RI	0.114	0.0976	0.138	0.0649	0.0759	0.149	0.336	0.453	0.511	0.184	0.389	0.594	-0.28554	0.972
GPS1	17:82056096-82056285	+	RI	0.118	0.0556	0	0	0.04	0	0.429	0.375	0.143	0.385	0.184	0.45	-0.26344	0.956
NDEL1	17:8444177-8444259	+	RI	0.0265	0.0339	0.0107	0.0243	0.0156	0.0108	0.235	0.197	0.218	0.139	0.204	0.232	-0.18194	1
CSNK1D	17:82255329-82255428	-	RI	0	0.0511	0.0345	0.0476	0.0286	0.111	0.304	0.232	0.224	0.444	0.181	0.309	-0.2273	0.987
NCBP3	17:3812655-3813116	-	RI	0.632	0.692	0.818	0.706	0.702	0.802	1	0.973	0.891	0.931	1	0.962	-0.22166	0.987
SGSM2	17:2373082-2373330	+	RI	0.1	0	0	0	0	0	0.429	0.353	0	0	0.5	0.667	-0.36365	0.963
GGA3	17:75241517-75241614	-	RI	0.194	0.171	0.0909	0.213	0.0698	0.0508	0.517	0.351	0.372	0.421	0.419	0.346	-0.25815	0.979
AC015813.1	17:57989797-57990881	-	RI	0.478	0.687	0.818	0.63	0.889	0.415	0.955	0.956	0.938	0.947	0.879	0.923	-0.2776	0.959
FKBP10	17:41820050-41820268	+	RI	0.384	0.324	0.143	0.27	0.304	0.109	0.575	0.436	0.597	0.474	0.397	0.617	-0.25626	0.965
TIMM21	18:74158277-74158375	+	RI	0.0621	0.0513	0.0848	0.08	0.0511	0.0728	0.232	0.366	0.204	0.26	0.283	0.272	-0.19611	0.997
PNKP	19:49864237-49864323	-	RI	0.188	0.087	0.25	0.182	0.189	0.6	0.714	0.846	0.9	0.905	0.788	0.667	-0.49632	0.973
FAM32A	19:16185517-16185623	+	RI	0.0532	0.0235	0.0374	0.0769	0.0379	0.0748	0.333	0.26	0.111	0.5	0.291	0.245	-0.23773	0.993
CYTH2	19:48473379-48473721	+	RI	0	0	0	0.0454	0	0.037	0.131	0.152	0.224	0.24	0.129	0.224	-0.15828	0.967
CLPP	19:6361941-6362445	+	RI	0.333	0.667	1	1	0.4	0.5	0.9	0.75	1	1	0.909	1	-0.36806	0.952
SARS2	19:38917834-38917914	-	RI	0	0	0	0	0	0	0	0.576	0	0.303	0.278	0.278	-0.35374	0.96
CIRBP	19:1270883-1270927	+	RI	0.125	0.124	0.127	0.22	0.124	0.103	0.465	0.29	0.534	0.452	0.288	0.542	-0.2892	0.989
ZNF576	19:43596744-43597093	+	RI	0.0494	0.075	0.0613	0.0752	0.0544	0.0862	0.418	0.274	0.48	0.332	0.225	0.6	-0.30424	0.99
MRPS12	19:38931172-38931275	+	RI	0.325	0.194	0.288	0.264	0.181	0.317	0.846	0.509	0.705	0.707	0.518	0.669	-0.38927	0.994
ZNF142	2:218659131-218659327	-	RI	0	0.667	0.306	0	0.25	0.917	0	0.2	0	1	0.154	0	0.52562	0.983
AHSA2P	2:61185866-61185979	+	RI	0.543	0.613	0.619	0.486	0.599	0.443	0.26	0.315	0.294	0.123	0.22	0.338	0.28075	0.984
HTRA2	2:74531412-74531566	+	RI	0.141	0.29	0.252	0.284	0.201	0.193	0.6	0.486	0.469	0.59	0.364	0.615	-0.27715	0.975
RND3	2:150487456-150487548	-	RI	0.406	0.38	0.398	0.46	0.44	0.525	0.617	0.59	0.568	0.6	0.682	0.587	-0.17172	0.996
SLC5A6	2:27201454-27201665	-	RI	0	0.0465	0	0	0.0156	0.049	0.263	0.176	0.4	0.125	0.2	0.333	-0.23923	0.97
	2:27201114-27201349	-	RI	0.5	0.2	0.235	0.462	0.199	0.14	0.75	0.765	0.818	0.75	0.727	0.714	-0.41073	0.973
ZFAND2B	2:219207422-219207647	+	RI	0	0.0751	0.133	0.0588	0.0909	0.0542	0.4	0.348	0.444	0.5	0.208	0.357	-0.27212	0.958
	2:219208349-219208425	+	RI	0.143	0.154	0.0933	0.154	0.205	0.136	0.586	0.439	0.622	0.44	0.448	0.684	-0.36178	0.993
SNX17	2:27372741-27373039	+	RI	0.0323	0.0348	0.0385	0.0622	0.0343	0.0417	0.328	0.199	0.254	0.358	0.166	0.205	-0.20766	0.995
EIF2B4	2:27368464-27368653	-	RI	0.0526	0.129	0.0519	0.0976	0.079	0.0924	0.509	0.296	0.462	0.364	0.153	0.337	-0.25015	0.965
	2:27367803-27367804	-	RI	1	1	1	1	1	1	0.642	0.684	0.698	0.875	0.842	0.543	0.27229	0.993
FN1	2:215372016-215372108	-	RI	0.245	0.257	0.269	0.215	0.243	0.255	0.412	0.452	0.457	0.424	0.43	0.44	-0.1876	1
ABCB6	2:219210476-219210710	-	RI	0.526	0.221	0.489	0.452	0.563	0.334	0.919	0.683	0.912	0.824	0.702	0.753	-0.35112	0.981
CPNE1	20:35630796-35630900	-	RI	0.0414	0.0616	0.107	0.0523	0.103	0.133	0.305	0.165	0.221	0.298	0.149	0.273	-0.15194	0.977
SPTLC3	20:13009073-13009200	+	RI	0.661	0.526	0.647	0.753	0.503	0.676	1	0.814	0.943	0.892	0.882	0.885	-0.26208	0.978
RPS21	20:62388365-62388456	+	RI	0.115	0.0734	0.0989	0.0952	0.0904	0.0794	0.324	0.21	0.281	0.28	0.187	0.302	-0.17159	1
PRMT2	21:46658799-46658799	+	RI	0.543	0.895	0.738	1	0.778	0.819	0	0.461	0.342	0.196	0.395	0.347	0.44266	0.969
U2AF1	21:43093250-43094470	-	RI	0.161	0.228	0.127	0.107	0.139	0.16	0.694	0.405	0.466	0.608	0.4	0.48	-0.32192	0.975
DALRD3	3:49016087-49016157	-	RI	0.216	0.271	0.088	0.155	0.183	0.161	0.818	0.846	1	0.636	0.495	1	-0.55037	0.994
NISCH	3:52477643-52478096	+	RI	0.0182	0.0685	0.1	0.0851	0.0815	0.0857	0.3	0.263	0.294	0.3	0.412	0.35	-0.23727	0.998
RPL24	3:101686558-101686671	-	RI	0.0648	0.0543	0.0481	0.0664	0.0537	0.0382	0.408	0.279	0.311	0.316	0.269	0.376	-0.27157	1
FXR1	3:180962941-180963027	+	RI	0.233	0.216	0.16	0.266	0.21	0.23	0.592	0.625	0.626	0.634	0.655	0.685	-0.41524	1
IFRD2	3:50290473-50290559	-	RI	0.0909	0	0	0	0	0	0.167	0.317	0.426	0.25	0.297	0.286	-0.25933	0.954
PXYLP1	3:141234957-141235397	+	RI	0.5	0	0	0.431	0	0	0	0	0	0	0	0	0.32885	0.955
KCNMB3	3:179250935-179251035	-	RI	0.25	0	0.5	0	0	0	0	0.25	0.5	0	0	0.363	-0.32978	0.966
NUDT16	3:131382316-131383161	+	RI	0.846	0.45	0.762	0.417	0.417	0.44	1	0.909	1	1	0.867	1	-0.34002	0.956
NUDT6	4:122917705-122921928	-	RI	0.6	0.522	0.667	0.319	0.724	0.596	0.914	0.936	0.9	0.765	0.812	0.969	-0.2931	0.957
RAD17	5:69372055-69372156	+	RI	0.903	0.868	0.891	0.805	0.811	0.841	0.536	0.645	0.611	0.473	0.634	0.712	0.25024	0.994
ZNF131	5:43161614-43161708	+	RI	0.166	0.224	0.221	0.194	0.23	0.246	0.37	0.382	0.355	0.457	0.398	0.35	-0.17003	1
WDR55	5:140668335-140668414	+	RI	0.143	0.238	0.11	0.136	0.182	0.0596	0.547	0.402	0.386	0.478	0.407	0.395	-0.28731	0.998
DDX41	5:177515822-177515928	-	RI	0.0531	0.14	0.107	0.0769	0.141	0.0897	0.275	0.224	0.216	0.3	0.316	0.288	-0.16407	0.984
DXO	6:31970479-31970592	-	RI	0.215	0.255	0.0893	0.0995	0.177	0.143	0.492	0.51	0.514	0.526	0.471	0.73	-0.3578	0.995
	6:31970204-31970342	-	RI	0.28	0.381	0.194	0.18	0.29	0.302	0.6	0.59	0.8	0.591	0.551	1	-0.39346	0.975
DDX39B	6:31532912-31534485	-	RI	0.623	0.633	0.648	0.562	0.667	0.736	0.859	0.889	0.803	0.864	0.911	0.841	-0.2144	0.993
GTPBP2	6:43625063-43625362	-	RI	0.393	0.356	0.482	0.414	0.327	0.379	1	0.717	0.769	0.628	0.662	0.628	-0.32354	0.966
PBX2	6:32186475-32186603	-	RI	0.227	0.103	0.0613	0.109	0.131	0.0808	0.63	0.344	0.526	0.333	0.313	0.531	-0.31663	0.984
GTF2H4	6:30913158-30913308	+	RI	0.288	0.236	0.345	0.263	0.29	0.754	0.783	0.636	0.774	0.83	0.62	0.788	-0.35237	0.951
YIPF3	6:43513452-43513587	-	RI	0.0365	0.0427	0.182	0.0441	0.0512	0.1	0.353	0.21	0.241	0.3	0.24	0.342	-0.19635	0.96
PMPCB	7:103312132-103312206	+	RI	0.241	0.12	0.248	0.18	0.143	0.208	0.394	0.423	0.422	0.262	0.442	0.37	-0.19233	0.973
GIGYF1	7:100688719-100689301	-	RI	0.454	0.667	0.368	0.538	0.556	0.75	1	0.895	1	1	1	1	-0.35955	0.978
MCM7	7:100099204-100099278	-	RI	0.0859	0.113	0.136	0.0763	0.114	0.148	0.296	0.256	0.333	0.344	0.254	0.275	-0.18147	1
TNFRSF10B	8:23028442-23028528	-	RI	0.606	0.727	0.691	0.604	0.744	0.718	0.913	0.856	1	0.87	0.815	0.876	-0.204	0.982
HGH1	8:144138814-144139008	+	RI	0.667	0.333	0.143	0.2	0.538	0.143	1	0.846	1	0.636	0.8	0.75	-0.44333	0.957
PLPP5	8:38267961-38268370	-	RI	0	0.0588	0.0667	0.0538	0.148	0.0698	0.516	0.391	0.385	0.429	0.186	0.3	-0.28314	0.966
KANK1	9:744590-745172	+	RI	0.25	0.106	0.0385	0.121	0.069	0.167	0.581	0.302	0.556	0.546	0.454	0.517	-0.34834	0.987
FANCG	9:35075083-35075278	-	RI	0.314	0.256	0.216	0.233	0.264	0.093	0.682	0.529	0.516	0.818	0.571	0.486	-0.35839	0.987
RABL6	9:136832371-136833719	+	RI	0.154	0.135	0.263	0.156	0.177	0.165	0.561	0.324	0.482	0.625	0.359	0.8	-0.32892	0.965
TUBB4B	9:137242022-137242495	+	RI	0.154	0.0859	0.195	0.176	0.098	0.141	0.534	0.184	0.293	0.394	0.371	0.336	-0.20737	0.962
SNAPC3	9:15460314-15461630	+	RI	0.179	0.16	0.226	0.185	0.132	0.224	0.541	0.473	0.498	0.508	0.445	0.463	-0.30272	1
CBWD3	9:68269897-68270301	+	RI	0.764	0.699	0.602	0.913	0.844	0.665	0.434	0.344	0.492	0.319	0.337	0.172	0.36765	0.96
DPM2	9:127936656-127937433	-	RI	0.122	0.132	0.0746	0.0656	0.0812	0.0712	0.301	0.336	0.243	0.247	0.372	0.209	-0.19983	0.996
GBA2	9:35738153-35738231	-	RI	0.592	0.452	0.412	0.561	0.44	0.434	0.818	0.774	0.675	0.732	0.735	0.774	-0.26462	0.993
ARMCX5-GPRASP2	X:102599647-102599705	+	RI	0.732	0.509	0.609	0.487	0.539	0.548	1	0.898	1	0.818	0.871	0.97	-0.31769	0.974
TRAPPC2	X:13716090-13716533	-	RI	0.127	0.148	0.0861	0.195	0.0782	0.109	0.73	0.334	0.326	0.54	0.419	0.479	-0.33863	0.977
FAM50A	X:154449736-154449882	+	RI	0.133	0.196	0.0825	0.151	0.199	0.0472	0.404	0.38	0.333	0.306	0.417	0.379	-0.23203	0.994

## Sheet: Legend
Dataset EV2. Differential alternative in response to SNRPB knockdown. Table contains RMATS derived PSI (percentage spliced in) values for each replicate and RMATS-based statistics on differential alternative splicing. Table is separated into splicing types.
