# Supplementary material for: The unfolded protein response regulates ER exit sites via SNRPB-dependent RNA splicing and contributes to bone development
Source: EMBO J. 2024 Aug 19;43(19):4228–47. doi: 10.1038/s44318-024-00208-z (PMC11445528; doi:10.1038/s44318-024-00208-z)
Supplement: Supplementary file 5 — Dataset EV3 [file 44318_2024_208_MOESM5_ESM.xlsx]

## Sheet: AA
	geneSymbol	chr	strand	longExonStart_0base	longExonEnd	shortES	shortEE	flankingES	flankingEE	PValueSNRPB	DPSI_SNRPBCTRL	PSI_CTRL1	PSI_CTRL2	PSI_CTRL3	PSI_CTRL4	PSI_CTRL5	PSI_CTRL6	PSI_SNRPB_1	PSI_SNRPB_2	PSI_SNRPB_3	PSI_SNRPB_4	PSI_SNRPB_5	PSI_SNRPB_6
5864	ZBTB8OS	chr1	-	32633950	32634110	32633950	32634072	32634767	32634792	0	-0.187	0.255	0.259	0.326	0.296	0.262	0.31	0.463	0.5	0.495	0.451	0.45	0.468
3666	CENPA	chr2	+	26792501	26792833	26792755	26792833	26792130	26792240	0	-0.2	0.049	0.031	0.0	0.008	0.009	0.0	0.33	0.131	0.121	0.073	0.302	0.338
1836	CLINT1	chr5	-	157789362	157789567	157789362	157789513	157791702	157791995	0	-0.268	0.21	0.19	0.241	0.234	0.282	0.198	0.578	0.582	0.456	0.436	0.447	0.462
605	RNF216	chr7	-	5739275	5739621	5739275	5739352	5740972	5741644	0	-0.248	0.049	0.037	0.021	0.042	0.025	0.009	0.204	0.289	0.287	0.264	0.279	0.35
5002	TRIM27	chr6	-	28903001	28908840	28903001	28904665	28908972	28909088	0	0.515	1.0	1.0	1.0	0.944	1.0	1.0	0.365	0.361	0.562	0.653	0.425	0.49
657	NACA	chr12	-	56714601	56714703	56714601	56714687	56725262	56725299	0	0.551	0.7	0.639	0.576	0.692	0.543	0.687	0.061	0.066	0.087	0.11	0.093	0.115
679	CENPV	chr17	-	16348615	16349333	16348615	16348685	16349930	16350029	0	0.232	0.391	0.385	0.4	0.498	0.501	0.408	0.209	0.172	0.218	0.188	0.207	0.199
4206	RPL22L1	chr3	-	170868012	170868201	170868012	170868134	170868297	170868387	0	-0.2	0.435	0.413	0.39	0.399	0.4	0.387	0.57	0.675	0.604	0.618	0.588	0.566
1784	CSE1L	chr20	+	49096175	49096952	49096348	49096952	49094731	49094963	0	-0.266	0.109	0.088	0.067	0.087	0.083	0.062	0.368	0.388	0.295	0.294	0.383	0.362
382	MORF4L2	chrX	-	103678498	103678651	103678498	103678600	103685170	103685260	0	-0.268	0.436	0.44	0.394	0.41	0.388	0.394	0.691	0.683	0.667	0.651	0.694	0.686
4983	RECQL	chr12	-	21501169	21501372	21501169	21501215	21501462	21501669	0	-0.304	0.529	0.512	0.635	0.647	0.597	0.565	0.934	0.881	0.86	0.876	0.881	0.876
6127	DDX39B	chr6	-	31540321	31540664	31540321	31540534	31541949	31542448	0	-0.217	0.537	0.504	0.463	0.489	0.564	0.622	0.788	0.831	0.67	0.684	0.764	0.746
2525	GPATCH4	chr1	-	156596080	156598121	156596080	156596131	156598226	156598319	0	0.183	1.0	1.0	1.0	1.0	1.0	1.0	0.664	0.859	0.835	0.771	0.88	0.892
944	SMG7	chr1	+	183517625	183517820	183517687	183517820	183515873	183515991	0	-0.259	0.146	0.048	0.13	0.132	0.12	0.164	0.324	0.346	0.495	0.376	0.427	0.327
3924	SRSF5	chr14	+	69769510	69770540	69770466	69770540	69768797	69768896	0	0.227	0.976	1.0	0.966	0.969	1.0	1.0	0.804	0.795	0.802	0.711	0.625	0.815
2938	MLX	chr17	+	42568469	42568943	42568836	42568943	42567618	42567655	0	0.378	0.764	0.727	0.651	0.685	0.71	0.774	0.395	0.391	0.3	0.327	0.314	0.315
2660	CEP70	chr3	-	138572858	138572984	138572858	138572932	138591853	138591956	0	-0.309	0.307	0.333	0.335	0.314	0.291	0.332	0.604	0.603	0.617	0.666	0.555	0.723
1484	NECAP1	chr12	+	8091768	8092784	8092675	8092784	8090194	8090299	0	0.527	0.735	0.854	0.944	0.935	0.925	0.987	0.243	0.364	0.498	0.338	0.36	0.415
3479	PDCD6IP	chr3	+	33828837	33828969	33828852	33828969	33826479	33826580	0	-0.189	0.062	0.076	0.066	0.079	0.048	0.061	0.321	0.262	0.247	0.227	0.235	0.232
3449	QARS	chr3	-	49103862	49104098	49103862	49103972	49104323	49104471	0	-0.173	0.031	0.052	0.072	0.058	0.031	0.072	0.212	0.403	0.188	0.151	0.251	0.152
5151	STRIP1	chr1	+	110049111	110050409	110050342	110050409	110047771	110047869	0	0.583	0.776	0.934	0.826	0.885	1.0	0.932	0.379	0.21	0.219	0.242	0.304	0.504
6179	SNHG1	chr11	-	62853800	62854064	62853800	62853833	62854518	62854551	0	0.242	0.774	0.794	0.863	0.823	0.799	0.83	0.5	0.562	0.59	0.605	0.597	0.579
378	MORF4L2	chrX	-	103678498	103678620	103678498	103678600	103684680	103684729	0	-0.242	0.612	0.594	0.57	0.559	0.554	0.538	0.847	0.818	0.789	0.79	0.821	0.812
1153	RSRP1	chr1	-	25243549	25244224	25243549	25243633	25245149	25245301	0	0.597	0.649	0.75	0.656	0.798	0.668	0.711	0.058	0.088	0.126	0.137	0.117	0.124
3862	MYL6	chr12	+	56159586	56160148	56159974	56160148	56158683	56158711	0	0.176	0.919	0.915	0.947	0.952	0.94	0.937	0.702	0.672	0.875	0.875	0.726	0.702
2840	AC068831.7	chr15	-	90980883	90981669	90980883	90981033	90981747	90981981	0	0.169	0.974	0.99	0.974	0.965	0.96	0.966	0.783	0.751	0.802	0.825	0.805	0.849
4078	SLTM	chr15	-	58899468	58899937	58899468	58899883	58901259	58901287	0	-0.212	0.627	0.691	0.737	0.733	0.691	0.63	0.864	0.88	0.897	0.9	0.913	0.925
931	CIRBP	chr19	+	1270866	1271036	1270927	1271036	1269330	1269410	2.22045e-16	-0.212	0.106	0.059	0.08	0.073	0.042	0.095	0.446	0.34	0.143	0.208	0.329	0.259
6123	DDX39B	chr6	-	31538762	31538939	31538762	31538855	31540321	31540534	2.22045e-15	0.541	0.714	0.406	0.676	0.785	0.926	0.494	0.104	0.087	0.077	0.117	0.256	0.113
2257	ZNF346	chr5	+	177050702	177050936	177050750	177050936	177044388	177044533	3.77476e-15	-0.308	0.031	0.014	0.0	0.03	0.087	0.077	0.547	0.365	0.239	0.292	0.399	0.247
2613	HMGN1	chr21	-	39345145	39348339	39345145	39345274	39348421	39348451	5.44009e-15	0.175	1.0	1.0	0.953	1.0	1.0	1.0	0.896	0.919	0.8	0.791	0.724	0.771
4848	CAPRIN2	chr12	-	30714958	30715141	30714958	30715081	30716507	30716676	5.55112e-15	-0.244	0.793	0.778	0.657	0.714	0.696	0.795	1.0	1.0	1.0	0.952	1.0	0.942
3696	SREK1	chr5	+	66156064	66158932	66158808	66158932	66153462	66153596	7.77156e-15	-0.595	0.173	0.188	0.141	0.39	0.145	0.145	0.619	0.787	0.549	1.0	0.799	1.0
5907	LMO7	chr13	+	75835151	75835339	75835232	75835339	75834225	75834387	1.78746e-14	-0.218	0.24	0.254	0.261	0.148	0.154	0.262	0.44	0.411	0.436	0.447	0.454	0.437
4849	CAPRIN2	chr12	-	30714958	30715144	30714958	30715081	30716507	30716676	7.63833e-14	-0.292	0.758	0.726	0.584	0.702	0.623	0.658	1.0	1.0	1.0	0.93	1.0	0.875
511	APTX	chr9	-	32987543	32987846	32987543	32987731	32989758	32989895	2.98983e-13	-0.219	0.134	0.166	0.177	0.149	0.18	0.126	0.336	0.366	0.292	0.346	0.419	0.488
2644	RBM5	chr3	+	50100531	50103166	50103082	50103166	50099981	50100051	5.47118e-13	0.314	0.449	0.278	0.666	0.5	0.372	0.471	0.118	0.136	0.142	0.198	0.117	0.143
2786	LUCAT1	chr5	-	91310626	91313229	91310626	91311032	91313637	91313777	6.34381e-13	0.468	0.73	0.803	0.683	0.725	1.0	1.0	0.311	0.48	0.33	0.247	0.399	0.367
855	CLK1	chr2	-	200856890	200857884	200856890	200856985	200857972	200858089	7.635e-13	0.261	0.867	0.897	0.921	0.874	0.938	1.0	0.467	0.624	0.75	0.747	0.643	0.702
5863	ZBTB8OS	chr1	-	32633950	32634110	32633950	32634072	32634701	32634792	5.38047e-12	-0.28	0.252	0.311	0.151	0.185	0.223	0.184	0.539	0.556	0.379	0.451	0.484	0.575
2803	FPGS	chr9	+	127806972	127807087	127806991	127807087	127804635	127804700	5.74107e-12	0.177	0.969	0.945	0.97	0.922	0.964	1.0	0.82	0.749	0.882	0.826	0.764	0.665
839	SLC43A3	chr11	-	57425988	57426389	57425988	57426352	57426587	57426652	9.75187e-12	-0.252	0.167	0.188	0.19	0.111	0.114	0.073	0.435	0.535	0.272	0.208	0.547	0.358
3902	CELF2	chr10	+	11328925	11334358	11330455	11334358	11325835	11325979	1.04109e-11	0.325	1.0	1.0	1.0	1.0	1.0	1.0	0.62	0.79	0.36	0.526	0.756	1.0
1509	CUEDC1	chr17	-	57862975	57863357	57862975	57863285	57866473	57866544	1.12769e-11	-0.549	0.0	0.227	0.227	0.034	0.0	0.0	0.89	0.829	0.547	0.412	0.617	0.485
2729	ARL16	chr17	-	81682033	81682675	81682033	81682149	81683012	81683126	1.31869e-11	-0.251	0.153	0.255	0.117	0.104	0.064	0.107	0.41	0.306	0.306	0.618	0.286	0.382
4963	SEC24C	chr10	+	73769346	73769733	73769614	73769733	73769006	73769152	1.92133e-11	0.265	1.0	1.0	1.0	1.0	1.0	1.0	0.442	0.513	0.909	0.964	0.74	0.841
587	BRD9	chr5	-	889586	889766	889586	889647	891154	891287	3.15455e-11	-0.258	0.291	0.267	0.202	0.187	0.266	0.284	0.609	0.648	0.471	0.388	0.467	0.461
3471	AC009053.1	chr16	-	74338444	74338660	74338444	74338578	74338738	74338894	3.38095e-11	-0.166	0.0	0.0	0.042	0.0	0.0	0.0	0.153	0.329	0.259	0.0	0.232	0.067
3657	SMC4	chr3	+	160404327	160404504	160404377	160404504	160399668	160399749	3.55994e-11	0.222	0.714	0.779	0.92	0.902	0.774	0.765	0.533	0.579	0.564	0.65	0.588	0.608
6002	PSMA3-AS1	chr14	-	58273978	58274135	58273978	58274010	58291634	58291707	3.76943e-11	0.323	0.585	0.719	0.691	0.691	0.634	0.613	0.342	0.428	0.309	0.291	0.293	0.329
460	SORBS2	chr4	-	185678422	185678547	185678422	185678478	185678795	185678822	6.25446e-11	0.173	0.783	0.767	0.765	0.748	0.777	0.768	0.555	0.576	0.54	0.591	0.628	0.678
2228	PAF1	chr19	-	39390068	39390289	39390068	39390161	39390817	39391154	8.71874e-11	0.171	1.0	1.0	1.0	0.98	0.969	1.0	0.677	0.885	0.856	0.831	0.863	0.808
3298	DXO	chr6	-	31970342	31970478	31970342	31970378	31970605	31972252	1.41187e-10	0.181	0.963	1.0	1.0	0.922	1.0	0.984	0.643	0.812	0.89	0.971	0.765	0.704
6086	ANAPC5	chr12	-	121328315	121328497	121328315	121328458	121330582	121330672	1.67989e-10	-0.194	0.731	0.726	0.583	0.691	0.692	0.658	0.897	0.962	0.752	0.831	0.882	0.923
4724	STAG3L5P-PVRIG2P-PILRB	chr7	+	100349730	100349887	100349798	100349887	100345864	100345968	2.2423e-10	-0.229	0.636	0.623	0.753	0.664	0.649	0.673	0.786	0.969	0.848	0.88	0.919	0.97
2782	SEH1L	chr18	+	12985239	12987536	12986861	12987536	12984039	12984190	4.01323e-10	0.185	1.0	1.0	0.974	0.824	0.938	0.913	0.717	0.68	0.779	0.864	0.672	0.825
2592	METTL15	chr11	+	28296752	28296931	28296796	28296931	28290205	28290397	1.14851e-09	-0.176	0.692	0.824	0.707	0.682	0.821	0.736	0.939	0.984	0.842	0.887	0.947	0.917
2941	MOV10	chr1	+	112688327	112689138	112688934	112689138	112686965	112687106	2.84971e-09	-0.281	0.442	0.377	0.811	0.698	0.767	1.0	0.784	1.0	1.0	1.0	1.0	1.0
1653	NUP62	chr19	-	49927693	49927848	49927693	49927815	49929325	49929465	3.46736e-09	-0.437	0.394	0.284	0.34	0.512	0.403	0.265	0.921	0.612	0.643	1.0	1.0	0.643
4737	ENOSF1	chr18	-	690548	691276	690548	690631	693881	693908	4.31035e-09	0.413	1.0	0.854	1.0	0.902	0.864	1.0	0.275	0.137	0.613	0.613	0.503	1.0
4631	RSRC2	chr12	-	122518838	122519051	122518838	122519029	122520503	122520581	5.39845e-09	-0.284	0.355	0.354	0.203	0.398	0.429	0.257	0.634	0.597	0.605	0.583	0.608	0.676
3702	ARFGAP2	chr11	-	47173758	47173882	47173758	47173840	47175014	47175098	9.54989e-09	0.185	0.215	0.369	0.163	0.167	0.13	0.247	0.0	0.0	0.18	0.0	0.0	0.0
4577	BRPF3	chr6	+	36210200	36210528	36210215	36210528	36209786	36209915	1.15177e-08	-0.232	0.0	0.0	0.0	0.241	0.0	0.0	0.048	0.101	0.241	0.656	0.297	0.29
4692	FAM208A	chr3	-	56633043	56633966	56633043	56633843	56638705	56638765	1.49451e-08	-0.193	0.727	0.613	0.595	0.625	0.649	0.558	0.775	0.801	0.839	0.743	0.852	0.915
3542	CCDC150	chr2	+	196729192	196729861	196729792	196729861	196725972	196726099	3.97272e-08	0.427	0.365	0.562	0.76	0.653	0.777	0.608	0.129	0.21	0.032	0.347	0.192	0.25
264	USP33	chr1	-	77721830	77721925	77721830	77721901	77722023	77722196	4.01667e-08	0.227	0.541	0.511	0.706	0.508	0.679	0.629	0.34	0.408	0.476	0.383	0.349	0.258
5586	SUPT20H	chr13	-	37022010	37023044	37022010	37022080	37024034	37024193	4.24048e-08	-0.326	0.17	0.207	0.165	0.21	0.271	0.348	0.624	0.558	0.46	0.602	0.703	0.383
3834	IL15	chr4	+	141719365	141719476	141719377	141719476	141656185	141656307	4.67572e-08	-0.217	0.928	0.733	0.743	0.698	0.591	0.684	1.0	1.0	0.762	0.914	1.0	1.0
3842	CCDC82	chr11	-	96383961	96386293	96383961	96384761	96387529	96387613	1.16555e-07	0.166	0.849	0.862	0.915	0.83	0.929	0.891	0.551	0.763	0.803	0.695	0.694	0.774
3141	FTH1	chr11	-	61965368	61965577	61965368	61965515	61966988	61967166	1.90204e-07	-0.171	0.552	0.564	0.644	0.67	0.403	0.431	0.719	0.678	0.735	0.751	0.716	0.694
6296	STK19	chr6	+	31979413	31980548	31980450	31980548	31978902	31978998	2.27935e-07	0.305	0.789	0.906	1.0	0.892	1.0	1.0	0.472	0.511	0.737	0.424	0.61	1.0
2479	RPS6KB2	chr11	+	67433125	67433447	67433339	67433447	67432951	67433042	2.96764e-07	0.388	0.618	0.368	0.826	0.77	0.585	0.789	0.28	0.214	0.418	0.41	0.093	0.212
484	PON2	chr7	-	95406118	95406272	95406118	95406247	95409900	95410101	3.08966e-07	0.252	0.513	0.389	0.662	0.589	0.415	0.518	0.268	0.256	0.311	0.322	0.229	0.187
1139	PFN2	chr3	-	149964903	149966586	149964903	149966264	149968357	149968550	3.30258e-07	0.201	0.356	0.355	0.587	0.587	0.601	0.632	0.327	0.324	0.341	0.273	0.319	0.328
130	TRMU	chr22	+	46350345	46350463	46350349	46350463	46346421	46346544	4.07215e-07	-0.278	0.507	0.587	0.457	0.497	0.425	0.24	0.628	0.683	0.835	0.741	0.773	0.721
4611	JTB	chr1	-	153976692	153976922	153976692	153976775	153977338	153977394	4.67291e-07	-0.225	0.758	0.633	0.592	0.54	0.77	0.668	0.904	0.806	0.835	0.972	0.935	0.86
326	KHDC4	chr1	-	155916624	155916737	155916624	155916709	155917498	155917672	5.04902e-07	-0.18	0.531	0.458	0.569	0.646	0.614	0.725	0.789	0.69	0.803	0.761	0.833	0.749
647	ZCCHC10	chr5	-	133000131	133000201	133000131	133000173	133006758	133006920	5.59601e-07	-0.177	0.196	0.214	0.276	0.228	0.317	0.264	0.462	0.39	0.296	0.407	0.484	0.519
778	STAG3L4	chr7	+	67308576	67309139	67308934	67309139	67305986	67306083	7.73485e-07	-0.178	0.038	0.019	0.033	0.144	0.017	0.0	0.342	0.202	0.125	0.046	0.291	0.313
2565	RBM39	chr20	-	35734185	35735081	35734185	35734257	35738967	35739017	9.89037e-07	-0.22	0.151	0.117	0.29	0.151	0.21	0.285	0.568	0.474	0.48	0.324	0.379	0.301
5818	ETAA1	chr2	+	67403224	67405335	67405235	67405335	67402861	67402974	1.15436e-06	0.331	0.931	0.721	0.705	0.749	0.48	0.784	0.235	0.496	0.425	0.377	0.359	0.493
1557	PHTF1	chr1	-	113758658	113758848	113758658	113758733	113759022	113759476	1.5025e-06	-0.18	0.863	0.769	0.73	0.615	0.584	0.74	0.847	0.949	0.813	0.86	1.0	0.915
1409	PDPR	chr16	+	70142470	70142686	70142552	70142686	70142233	70142389	1.52001e-06	-0.21	0.143	0.04	0.073	0.08	0.0	0.053	0.239	0.402	0.333	0.3	0.108	0.268
2204	STIL	chr1	-	47262902	47263113	47262902	47263062	47269634	47269866	1.7078e-06	-0.212	0.694	0.619	0.653	0.537	0.582	0.512	0.658	0.876	0.768	0.937	0.783	0.849
1938	PPP6R3	chr11	+	68587797	68588024	68587944	68588024	68575957	68576043	1.84256e-06	0.224	0.836	0.846	0.881	0.858	0.897	0.824	0.62	0.744	0.626	0.573	0.668	0.564
3430	NME6	chr3	-	48296118	48296236	48296118	48296158	48296726	48296829	2.86789e-06	-0.289	0.254	0.362	0.143	0.144	0.196	0.197	0.346	0.588	0.369	0.588	0.552	0.588
4319	NFRKB	chr11	-	129884744	129884882	129884744	129884846	129885434	129885609	3.90085e-06	-0.344	0.221	0.166	0.389	0.221	0.113	0.192	0.555	0.407	0.543	0.489	0.831	0.543
1000	CNTROB	chr17	+	7936237	7936482	7936365	7936482	7934988	7935145	3.96039e-06	-0.238	0.12	0.161	0.103	0.138	0.06	0.11	0.412	0.512	0.424	0.326	0.259	0.189
5440	PPIP5K1	chr15	-	43581226	43581429	43581226	43581388	43581852	43581954	3.97364e-06	-0.36	0.575	0.532	0.468	0.54	0.468	0.142	1.0	0.755	0.488	0.941	0.758	0.944
2244	MED17	chr11	+	93809716	93812378	93811852	93812378	93807517	93807635	3.98657e-06	0.188	0.881	0.865	0.851	0.751	0.827	0.792	0.746	0.642	0.754	0.615	0.648	0.435
4465	PLAGL1	chr6	-	143960468	143960556	143960468	143960542	143964786	143964818	4.30997e-06	-0.152	0.183	0.151	0.081	0.082	0.16	0.062	0.357	0.26	0.21	0.276	0.262	0.269
5585	SUPT20H	chr13	-	37022010	37022317	37022010	37022080	37024034	37024193	5.35039e-06	-0.304	0.35	0.358	0.358	0.259	0.389	0.594	0.754	0.748	0.592	0.72	0.807	0.511
2541	ZMYND8	chr20	-	47298728	47298947	47298728	47298872	47310055	47310204	5.79301e-06	-0.225	0.615	0.551	0.474	0.51	0.463	0.519	0.673	0.771	0.727	0.774	0.746	0.789
5488	GORASP1	chr3	-	39100304	39100877	39100304	39100454	39101015	39101102	1.18832e-05	0.23	1.0	1.0	0.752	1.0	1.0	1.0	0.554	0.554	0.651	0.779	0.832	1.0
5596	BEX3	chrX	+	103377462	103378077	103377509	103378077	103377027	103377106	1.23279e-05	-0.167	0.28	0.299	0.129	0.216	0.079	0.174	0.44	0.434	0.227	0.287	0.341	0.448
2976	RASAL2	chr1	+	178456699	178456899	178456720	178456899	178454446	178454648	1.59784e-05	-0.228	0.483	0.358	0.428	0.5	0.258	0.495	0.785	0.666	0.724	0.537	0.651	0.529
5874	RTTN	chr18	-	70005197	70006484	70005197	70005267	70017406	70017674	1.658e-05	0.2	0.826	1.0	1.0	1.0	1.0	1.0	0.52	0.476	0.819	1.0	1.0	0.813
3783	CARS2	chr13	-	110644384	110644606	110644384	110644483	110645966	110646090	2.37175e-05	-0.221	0.052	0.175	0.02	0.0	0.054	0.106	0.355	0.321	0.139	0.124	0.321	0.47
841	SLC43A3	chr11	-	57426587	57426750	57426587	57426652	57427061	57427121	2.57955e-05	-0.226	0.268	0.31	0.17	0.177	0.061	0.1	0.579	0.601	0.181	0.241	0.397	0.441
5819	ETAA1	chr2	+	67404996	67405335	67405235	67405335	67402861	67402974	2.98271e-05	0.333	0.93	0.751	0.644	0.719	0.323	0.807	0.196	0.526	0.357	0.357	0.382	0.357
5120	MARCH6	chr5	+	10400783	10402139	10402058	10402139	10394752	10394785	3.53272e-05	0.155	1.0	1.0	0.695	1.0	0.846	0.764	0.603	0.829	0.578	0.752	0.803	0.812
2205	STIL	chr1	-	47262902	47263116	47262902	47263062	47269634	47269866	3.57587e-05	-0.284	0.597	0.509	0.565	0.306	0.401	0.257	0.617	0.79	0.579	0.908	0.611	0.832
5345	TTC31	chr2	+	74490024	74490473	74490243	74490473	74483321	74483410	3.6181e-05	0.272	0.776	0.896	0.614	0.536	0.817	0.822	0.473	0.366	0.514	0.483	0.456	0.536
5309	DTX3	chr12	+	57605988	57606252	57606189	57606252	57605570	57605731	6.75365e-05	-0.222	0.116	0.115	0.132	0.133	0.166	0.247	0.694	0.444	0.212	0.22	0.306	0.362
2128	DOCK1	chr10	+	127012231	127012374	127012294	127012374	127008731	127008804	6.87339e-05	-0.156	0.243	0.184	0.3	0.232	0.292	0.182	0.305	0.41	0.391	0.413	0.519	0.33
4615	DPH5	chr1	-	101001466	101001587	101001466	101001544	101021640	101021765	7.74452e-05	0.17	0.636	0.607	0.662	0.736	0.649	0.511	0.377	0.554	0.506	0.529	0.394	0.419
5742	SLC25A39	chr17	-	44322418	44322552	44322418	44322528	44322807	44322852	9.08075e-05	-0.183	0.138	0.28	0.129	0.149	0.0	0.142	0.303	0.148	0.349	0.298	0.536	0.305
3952	CCHCR1	chr6	-	31157022	31157155	31157022	31157089	31157384	31157500	9.80525e-05	-0.395	0.022	0.074	0.085	0.13	0.224	0.17	0.45	1.0	0.33	0.267	0.45	0.577
474	WDR11	chr10	+	120905875	120906855	120906775	120906855	120905318	120905416	0.000108638	0.228	0.84	0.789	1.0	1.0	1.0	1.0	0.333	0.571	0.924	0.75	0.684	1.0
133	SCAF4	chr21	-	31685048	31685240	31685048	31685174	31685397	31685484	0.000116027	-0.197	0.804	0.63	0.683	0.905	0.643	0.45	0.883	0.938	0.935	0.926	0.912	0.703
1435	TBRG1	chr11	+	124626812	124627050	124626903	124627050	124625670	124625903	0.000119713	-0.224	0.252	0.296	0.054	0.099	0.0	0.049	0.204	0.397	0.24	0.484	0.332	0.434
1100	CYB5R1	chr1	-	202965886	202966600	202965886	202965993	202966748	202966898	0.000137116	0.224	0.879	0.852	1.0	0.868	0.841	1.0	0.476	0.664	0.719	0.807	0.784	0.645
6017	CPLANE1	chr5	-	37157669	37157868	37157669	37157814	37158223	37158345	0.000199338	-0.154	0.765	0.823	0.646	0.817	0.555	0.629	0.875	0.922	0.718	0.862	0.944	0.839
1336	ALG9	chr11	-	111838248	111838399	111838248	111838378	111840654	111840809	0.00020014	-0.171	0.219	0.313	0.198	0.183	0.203	0.223	0.425	0.318	0.272	0.506	0.384	0.461
4616	SMYD2	chr1	+	214330949	214334308	214334199	214334308	214330167	214330278	0.00025615	0.203	0.933	1.0	1.0	0.805	0.747	0.721	0.585	0.744	0.513	0.889	0.676	0.58
3988	RPAIN	chr17	+	5425970	5428211	5428070	5428211	5422768	5422829	0.000263355	0.297	0.757	1.0	1.0	1.0	0.652	0.499	0.618	1.0	0.359	0.391	0.304	0.451
1167	KIRREL1	chr1	+	158089453	158089628	158089501	158089628	158088326	158088454	0.000265402	-0.189	0.398	0.406	0.5	0.489	0.547	0.508	0.842	0.633	0.709	0.67	0.655	0.474
3278	RNPC3	chr1	+	103543295	103543447	103543298	103543447	103541349	103541475	0.000274728	0.162	0.685	0.715	0.789	0.908	1.0	0.853	0.688	0.568	0.639	0.745	0.712	0.627
3983	CCDC18	chr1	+	93214742	93214966	93214745	93214966	93212100	93212261	0.000401764	-0.154	0.704	0.631	0.794	0.651	0.677	0.593	1.0	0.794	0.817	0.867	0.776	0.719
6125	DDX39B	chr6	-	31540321	31540664	31540321	31540534	31541633	31541729	0.000514935	-0.249	0.076	0.072	0.0	0.0	0.0	0.076	0.0	0.635	0.482	0.0	0.258	0.343
317	RNF181	chr2	+	85596952	85597178	85597103	85597178	85596518	85596649	0.00051876	-0.208	0.135	0.181	0.081	0.105	0.0	0.249	0.293	0.153	0.312	0.249	0.356	0.639
3765	RBM3	chrX	+	48575814	48576083	48575921	48576083	48575560	48575667	0.000519907	-0.18	0.635	0.7	0.688	0.563	0.61	0.612	0.829	0.833	0.834	0.835	0.869	0.688
2180	PDXDC2P-NPIPB14P	chr16	-	70038904	70039100	70038904	70038985	70042350	70042416	0.000737404	-0.301	0.529	0.693	0.265	0.351	0.644	0.619	1.0	0.852	0.717	0.605	0.867	0.867
4024	PMM1	chr22	-	41583958	41584372	41583958	41584058	41584526	41584603	0.000793084	0.307	0.927	0.849	0.812	0.722	1.0	1.0	0.245	1.0	0.529	0.468	0.709	0.518
700	TAB3	chrX	-	30842965	30846644	30842965	30843049	30852777	30852938	0.000951046	0.263	0.679	1.0	0.74	0.783	0.527	0.683	0.343	0.365	0.6	0.638	0.463	0.424
2436	ZDHHC13	chr11	+	19166301	19170568	19170410	19170568	19165051	19165145	0.00100528	0.224	1.0	0.731	0.528	1.0	1.0	0.33	0.352	1.0	0.213	0.427	1.0	0.253
5736	PTBP2	chr1	+	96804784	96804939	96804799	96804939	96785058	96785254	0.00108488	-0.291	0.254	0.222	0.12	0.364	0.0	0.29	0.488	0.717	0.394	0.588	0.323	0.488
930	CIRBP	chr19	+	1270866	1271036	1270927	1271036	1266652	1266701	0.00110786	-0.241	0.664	0.492	0.793	0.893	0.421	0.624	1.0	1.0	0.643	0.795	0.893	1.0
3174	MGAT4B	chr5	-	179799202	179799310	179799202	179799250	179799953	179800068	0.00120135	0.207	0.606	0.58	0.838	0.836	0.679	0.722	0.28	0.696	0.56	0.647	0.431	0.405
3335	NABP1	chr2	+	191683289	191683804	191683728	191683804	191682491	191682595	0.00124991	-0.342	0.399	0.506	0.258	0.459	0.06	0.178	1.0	0.684	0.817	0.513	0.403	0.496
116	PFDN5	chr12	+	53297702	53297924	53297849	53297924	53296453	53296551	0.0014148	-0.2	0.363	0.322	0.063	0.193	0.361	0.22	0.401	0.528	0.37	0.601	0.381	0.439
5422	IL32	chr16	+	3065780	3065826	3065783	3065826	3065311	3065494	0.0014429	0.18	0.298	0.355	0.426	0.0	0.302	0.248	0.153	0.124	0.148	0.121	0.0	0.0
6024	DMTF1	chr7	+	87182016	87182337	87182055	87182337	87181308	87181341	0.0016104	-0.303	0.469	0.505	0.469	0.33	0.1	0.056	0.59	0.666	0.768	0.861	0.469	0.393
1552	TMEM141	chr9	+	136791946	136792358	136792250	136792358	136791710	136791777	0.00269096	0.225	0.879	0.698	0.786	0.687	0.713	0.659	0.331	0.713	0.609	0.565	0.522	0.331
2535	PCID2	chr13	-	113177610	113178008	113177610	113177976	113178173	113178287	0.00280994	-0.187	0.495	0.523	0.601	0.475	0.593	0.528	0.575	0.783	0.768	0.601	0.878	0.73
5908	EPHA5	chr4	-	65404373	65404479	65404373	65404476	65414283	65414443	0.0030965	-0.155	0.519	0.573	0.817	0.788	0.629	0.856	0.908	1.0	0.78	0.826	0.849	0.748
4809	POLG	chr15	-	89319227	89319408	89319227	89319350	89320765	89321012	0.00383098	-0.184	0.295	0.173	0.034	0.047	0.077	0.0	0.411	0.295	0.062	0.214	0.456	0.295
6242	FAM219B	chr15	-	74899991	74902063	74899991	74900137	74902603	74902786	0.00408305	0.419	0.861	1.0	1.0	1.0	1.0	0.683	0.35	1.0	0.063	0.212	0.402	1.0
2733	RPL4	chr15	-	66502611	66502871	66502611	66502750	66503357	66503529	0.00668419	0.166	0.708	0.55	0.902	0.887	0.891	0.865	0.772	0.659	0.587	0.546	0.664	0.578
5432	ST6GALNAC4	chr9	-	127909950	127910528	127909950	127910058	127912267	127912680	0.00718566	-0.275	0.196	0.493	0.6	0.437	0.795	0.778	0.886	1.0	0.761	0.518	0.787	1.0
6352	RNH1	chr11	-	502061	502249	502061	502181	504823	504996	0.00748082	-0.247	0.352	0.199	0.576	0.876	0.395	0.685	0.846	0.609	0.714	0.681	0.803	0.911
3993	MANEAL	chr1	+	37799566	37801133	37799843	37801133	37796743	37796820	0.00914786	-0.25	0.527	0.559	0.46	0.418	0.419	0.237	1.0	0.767	0.352	0.467	0.609	0.926

## Sheet: AD
	geneSymbol	chr	strand	longExonStart_0base	longExonEnd	shortES	shortEE	flankingES	flankingEE	PValueSNRPB	DPSI_SNRPBCTRL	PSI_CTRL1	PSI_CTRL2	PSI_CTRL3	PSI_CTRL4	PSI_CTRL5	PSI_CTRL6	PSI_SNRPB_1	PSI_SNRPB_2	PSI_SNRPB_3	PSI_SNRPB_4	PSI_SNRPB_5	PSI_SNRPB_6
4531	UPRT	chrX	+	75300866	75301015	75300866	75300965	75303404	75304600	0	-0.399	0.141	0.098	0.195	0.191	0.074	0.092	0.517	0.604	0.461	0.48	0.544	0.581
1098	NECAP1	chr12	+	8090194	8091850	8090194	8090299	8092675	8092784	0	0.54	0.681	0.813	0.926	0.917	0.915	0.984	0.267	0.361	0.387	0.296	0.327	0.36
3709	PSMA4	chr15	+	78542176	78542645	78542176	78542219	78544189	78544267	0	0.237	0.911	0.926	0.892	0.905	0.874	0.872	0.629	0.61	0.699	0.665	0.69	0.665
3443	DDX47	chr12	+	12823202	12824016	12823202	12823319	12824539	12824677	0	0.266	0.971	0.951	1.0	0.977	0.985	0.983	0.631	0.69	0.817	0.678	0.716	0.741
23	RABGGTB	chr1	+	75789158	75790517	75789158	75789356	75791284	75791337	0	0.679	0.949	0.914	0.854	0.787	0.849	0.845	0.115	0.159	0.21	0.222	0.163	0.257
22	RABGGTB	chr1	+	75787496	75790517	75787496	75787604	75791284	75791337	0	0.686	0.822	0.758	1.0	1.0	1.0	1.0	0.248	0.26	0.163	0.34	0.181	0.271
2866	MYL6	chr12	+	56158683	56159730	56158683	56158711	56159974	56160148	0	0.302	0.781	0.775	0.846	0.862	0.829	0.824	0.424	0.403	0.671	0.675	0.477	0.456
1420	CCDC14	chr3	-	123955842	123956795	123956739	123956795	123948895	123949132	0	0.429	0.903	0.984	0.88	1.0	0.958	1.0	0.432	0.47	0.515	0.724	0.522	0.489
4193	ZBTB8OS	chr1	-	32634701	32634792	32634767	32634792	32633950	32634072	0	-0.167	0.165	0.174	0.228	0.193	0.197	0.185	0.326	0.309	0.363	0.448	0.342	0.356
4284	CPLANE1	chr5	-	37139339	37142480	37142309	37142480	37138719	37138848	0	0.596	0.675	0.853	0.723	0.498	1.0	0.69	0.073	0.075	0.144	0.149	0.203	0.22
3130	FXYD5	chr19	+	35166141	35166325	35166141	35166171	35169565	35169880	0	0.36	0.912	0.873	0.872	0.922	0.961	0.861	0.511	0.52	0.571	0.659	0.542	0.439
4488	CCDC88A	chr2	-	55299838	55301277	55301205	55301277	55296257	55296523	0	0.474	0.951	0.933	0.884	0.929	0.834	0.825	0.35	0.533	0.386	0.386	0.354	0.503
3017	CNBP	chr3	-	129171633	129171771	129171654	129171771	129171445	129171538	0	0.177	0.542	0.532	0.601	0.537	0.544	0.555	0.396	0.389	0.355	0.38	0.367	0.36
4456	POLR3H	chr22	-	41532603	41532745	41532658	41532745	41532093	41532157	0	-0.41	0.138	0.157	0.101	0.108	0.099	0.094	0.577	0.539	0.497	0.396	0.646	0.502
4295	PNISR	chr6	-	99403828	99404702	99404602	99404702	99402539	99402710	0	0.484	0.78	0.712	0.758	0.748	0.718	0.602	0.227	0.253	0.27	0.276	0.182	0.209
4012	EXOSC2	chr9	+	130697581	130698251	130697581	130697627	130699328	130699394	0	0.365	0.791	0.837	0.809	0.777	0.762	0.781	0.371	0.436	0.446	0.407	0.435	0.473
1285	HNRNPH1	chr5	-	179616868	179617110	179617020	179617110	179616125	179616218	0	0.374	0.776	0.803	0.857	0.832	0.818	0.808	0.442	0.434	0.462	0.406	0.486	0.421
4131	BTAF1	chr10	+	91959064	91959282	91959064	91959154	91959784	91959880	0	0.228	0.383	0.34	0.285	0.334	0.254	0.262	0.031	0.057	0.114	0.084	0.13	0.072
1267	HMGN3	chr6	-	79202275	79202389	79202316	79202389	79201244	79201726	0	-0.22	0.604	0.607	0.568	0.574	0.573	0.565	0.816	0.809	0.797	0.792	0.804	0.79
2571	WFDC21P	chr17	-	60085054	60085203	60085102	60085203	60083565	60083766	0	-0.388	0.189	0.214	0.278	0.245	0.222	0.254	0.63	0.611	0.606	0.613	0.602	0.667
2538	HNRNPC	chr14	-	21230957	21231072	21230996	21231072	21230318	21230366	0	-0.258	0.327	0.319	0.313	0.305	0.351	0.333	0.598	0.602	0.548	0.549	0.599	0.598
220	SNX11	chr17	+	48112030	48112111	48112030	48112085	48112573	48112660	0	-0.162	0.173	0.112	0.23	0.175	0.181	0.155	0.34	0.325	0.362	0.292	0.345	0.334
2224	PFKM	chr12	+	48141739	48142066	48141739	48141827	48142781	48142946	0	0.262	0.982	0.995	0.985	0.974	1.0	0.994	0.664	0.674	0.73	0.772	0.773	0.746
2572	WFDC21P	chr17	-	60085054	60085203	60085112	60085203	60083565	60083766	0	-0.268	0.515	0.589	0.549	0.592	0.55	0.593	0.784	0.856	0.844	0.842	0.835	0.837
1958	SNHG5	chr6	-	85677794	85678032	85677953	85678032	85677423	85677492	0	0.421	0.808	0.868	0.823	0.805	0.82	0.89	0.34	0.373	0.387	0.398	0.528	0.46
1782	CPSF7	chr11	-	61420469	61421608	61421389	61421608	61419921	61420094	0	0.567	0.901	0.74	0.7	0.654	0.714	0.7	0.16	0.135	0.194	0.22	0.182	0.115
1771	CD46	chr1	+	207767012	207770362	207767012	207767195	207783291	207783330	0	0.509	0.8	0.824	0.805	0.723	0.672	0.603	0.198	0.194	0.243	0.243	0.235	0.259
1099	NECAP1	chr12	+	8090194	8091850	8090194	8090343	8092675	8092784	0	0.521	1.0	1.0	0.981	0.949	1.0	0.984	0.291	0.443	0.438	0.514	0.552	0.548
2754	CPNE1	chr20	-	35632162	35632385	35632310	35632385	35631944	35632025	0	0.358	0.955	0.938	0.92	0.921	0.947	0.946	0.539	0.543	0.554	0.581	0.676	0.587
1050	MARC1	chr1	+	220797873	220798065	220797873	220798014	220805051	220805113	0	-0.27	0.046	0.088	0.07	0.069	0.04	0.093	0.306	0.287	0.282	0.325	0.354	0.47
514	CERS5	chr12	-	50134399	50134702	50134545	50134702	50129798	50130694	0	-0.155	0.025	0.019	0.039	0.01	0.026	0.032	0.216	0.216	0.118	0.161	0.162	0.208
391	UBE2T	chr1	-	202334988	202335818	202335645	202335818	202333449	202333555	0	0.256	1.0	0.979	0.933	0.936	0.907	0.937	0.631	0.737	0.676	0.668	0.746	0.696
597	BECN1	chr17	-	42818543	42819609	42819547	42819609	42818220	42818415	0	0.238	1.0	1.0	0.921	0.962	0.965	0.934	0.59	0.773	0.731	0.893	0.718	0.651
2247	IFT52	chr20	+	43605001	43605216	43605001	43605073	43613849	43613976	1.11022e-16	-0.171	0.044	0.031	0.019	0.012	0.0	0.012	0.22	0.059	0.246	0.151	0.152	0.315
870	NUP98	chr11	-	3760487	3760626	3760538	3760626	3753315	3753408	1.11022e-16	-0.179	0.324	0.263	0.242	0.237	0.294	0.288	0.432	0.418	0.463	0.43	0.473	0.508
3029	ENSA	chr1	-	150627397	150627592	150627466	150627592	150626478	150626526	2.22045e-16	-0.297	0.117	0.102	0.082	0.081	0.041	0.087	0.585	0.434	0.245	0.276	0.387	0.364
3735	ZC3H11A	chr1	+	203796292	203796601	203796292	203796496	203801574	203801628	3.33067e-16	0.158	0.26	0.252	0.302	0.198	0.289	0.335	0.098	0.154	0.135	0.116	0.091	0.092
2133	GAS5	chr1	-	173865228	173865547	173865470	173865547	173864256	173864304	3.33067e-16	0.2	1.0	1.0	0.925	0.98	0.923	0.942	0.729	0.77	0.755	0.882	0.755	0.678
3463	EEF2K	chr16	+	22258493	22258827	22258493	22258695	22260461	22260529	7.54952e-15	-0.458	0.062	0.09	0.014	0.194	0.157	0.236	0.652	0.526	0.392	0.386	0.735	0.811
2908	WDR26	chr1	-	224431476	224431581	224431524	224431581	224424517	224424654	1.35447e-14	-0.219	0.648	0.583	0.605	0.537	0.512	0.524	0.84	0.849	0.716	0.747	0.806	0.762
3099	NT5C	chr17	-	75130964	75131105	75131044	75131105	75130752	75130867	2.74225e-14	-0.411	0.253	0.414	0.414	0.197	0.334	0.38	0.634	0.833	0.65	0.843	0.74	0.759
2272	CWC25	chr17	-	38810275	38810595	38810467	38810595	38809701	38809765	5.11813e-14	0.18	0.148	0.265	0.135	0.293	0.218	0.339	0.084	0.077	0.037	0.03	0.035	0.055
3028	ENSA	chr1	-	150627311	150627592	150627466	150627592	150626478	150626526	7.14984e-14	-0.248	0.097	0.093	0.092	0.089	0.04	0.095	0.533	0.369	0.209	0.236	0.328	0.317
2619	MARF1	chr16	-	15634756	15636342	15635655	15636342	15633616	15633843	1.17129e-13	0.431	1.0	1.0	0.862	1.0	1.0	0.889	0.84	0.538	0.473	0.384	0.404	0.529
2763	SREK1	chr5	+	66153462	66153596	66153462	66153490	66158808	66158932	1.39111e-13	0.218	1.0	1.0	0.932	1.0	1.0	1.0	0.733	0.628	0.928	0.928	0.663	0.747
1309	C12orf29	chr12	+	88043598	88045779	88043598	88043715	88046806	88046976	1.9551e-13	0.301	0.917	0.962	0.861	0.854	0.892	0.965	0.598	0.565	0.729	0.731	0.503	0.517
666	BDH2	chr4	-	103085348	103086540	103086479	103086540	103082870	103082929	3.7248e-13	0.36	0.935	0.936	0.869	0.843	0.929	0.925	0.475	0.416	0.609	0.745	0.643	0.389
193	RWDD2B	chr21	-	29008239	29008621	29008394	29008621	29007760	29008123	2.68097e-12	0.243	0.811	0.817	0.844	0.88	0.791	0.839	0.568	0.563	0.668	0.68	0.482	0.561
3670	TACC1	chr8	+	38827167	38827375	38827167	38827288	38831124	38831177	2.72593e-12	-0.174	0.766	0.823	0.67	0.789	0.85	0.744	0.921	0.974	0.93	0.939	0.977	0.945
841	RMND1	chr6	-	151436419	151436554	151436445	151436554	151433154	151433230	4.48652e-12	-0.222	0.144	0.167	0.218	0.17	0.229	0.178	0.487	0.417	0.354	0.349	0.479	0.353
2430	KCTD9	chr8	-	25446079	25446250	25446128	25446250	25440576	25440673	5.2981e-12	0.443	0.775	0.671	0.775	0.848	0.579	0.654	0.16	0.264	0.38	0.215	0.387	0.24
2248	ZSCAN26	chr6	+	28271853	28272336	28271853	28271934	28272669	28272787	9.32221e-12	-0.318	0.165	0.166	0.232	0.157	0.329	0.122	0.419	0.57	0.649	0.527	0.51	0.407
377	MCM8	chr20	+	5950651	5951077	5950651	5951023	5952010	5952163	1.35981e-11	-0.156	0.54	0.592	0.713	0.703	0.691	0.656	0.793	0.829	0.824	0.851	0.779	0.754
3354	HDLBP	chr2	-	241268953	241269295	241269200	241269295	241268476	241268541	1.70814e-11	-0.234	0.732	0.716	0.814	0.767	0.814	0.751	1.0	1.0	1.0	1.0	1.0	1.0
1630	MPRIP	chr17	+	17137915	17138429	17137915	17138075	17142626	17142765	1.75328e-11	-0.271	0.024	0.0	0.013	0.05	0.0	0.0	0.268	0.579	0.221	0.155	0.084	0.407
2429	TRAF5	chr1	+	211356366	211360779	211356366	211356468	211361087	211361162	2.53045e-11	0.399	0.893	0.813	1.0	1.0	1.0	1.0	0.764	0.446	0.509	0.414	0.353	0.824
340	UBQLN1	chr9	-	83666349	83669327	83669184	83669327	83665029	83665145	1.40665e-10	0.3	0.776	0.73	0.897	0.751	0.945	0.697	0.386	0.574	0.654	0.511	0.402	0.47
121	EWSR1	chr22	+	29288605	29291599	29288605	29288786	29292136	29292169	1.4204e-10	0.189	0.945	0.921	0.844	0.918	0.722	0.738	0.665	0.62	0.741	0.65	0.538	0.742
3296	ADCY9	chr16	-	3993348	3993510	3993405	3993510	3992145	3992363	1.43339e-10	-0.308	0.176	0.198	0.126	0.137	0.123	0.394	0.586	0.445	0.534	0.432	0.404	0.603
3824	AURKB	chr17	-	8207175	8207367	8207317	8207367	8206490	8206639	1.67362e-10	0.204	0.924	0.967	0.852	0.907	0.83	0.797	0.648	0.526	0.676	0.801	0.77	0.629
1529	UPF1	chr19	+	18852986	18853104	18852986	18853071	18853251	18853350	1.75575e-10	-0.208	0.076	0.119	0.103	0.154	0.051	0.07	0.33	0.231	0.247	0.193	0.406	0.414
203	CDK5RAP3	chr17	+	47973518	47973693	47973518	47973650	47973930	47974031	1.92843e-10	-0.211	0.052	0.093	0.094	0.08	0.015	0.014	0.391	0.265	0.132	0.236	0.259	0.33
2033	TINAGL1	chr1	+	31585439	31585876	31585439	31585485	31586709	31586755	4.43846e-10	0.245	1.0	1.0	0.918	0.978	0.863	1.0	0.609	0.634	0.796	0.63	1.0	0.619
3595	ATG16L1	chr2	+	233272965	233273777	233272965	233273052	233274675	233274778	6.21552e-10	0.22	0.268	0.332	0.245	0.443	0.438	0.422	0.145	0.076	0.24	0.142	0.092	0.133
230	COA1	chr7	-	43650492	43650712	43650611	43650712	43648599	43648652	8.29293e-10	-0.191	0.247	0.265	0.272	0.219	0.263	0.233	0.455	0.544	0.386	0.507	0.409	0.341
3388	EYA4	chr6	+	133468565	133468749	133468565	133468731	133481462	133481599	1.4732e-09	-0.168	0.316	0.266	0.376	0.28	0.261	0.324	0.53	0.516	0.421	0.439	0.483	0.44
198	PRPSAP2	chr17	+	18856298	18856476	18856298	18856429	18865801	18865952	1.81003e-09	-0.403	0.051	0.247	0.252	0.499	0.195	0.257	0.832	0.77	0.533	0.569	0.66	0.554
807	NDUFAF7	chr2	+	37241577	37241791	37241577	37241637	37243862	37243973	3.18589e-09	0.306	0.812	0.853	0.623	0.737	0.684	0.546	0.482	0.366	0.493	0.329	0.398	0.354
21	RABGGTB	chr1	+	75786699	75786865	75786699	75786797	75787496	75787604	5.5515e-09	-0.23	0.441	0.369	0.54	0.396	0.534	0.539	0.723	0.75	0.753	0.671	0.627	0.677
974	RNF31	chr14	+	24148257	24148477	24148257	24148413	24148641	24148701	6.52635e-09	-0.178	0.098	0.096	0.04	0.058	0.02	0.0	0.248	0.193	0.32	0.251	0.134	0.236
880	AKAP8L	chr19	-	15403652	15403715	15403657	15403715	15403474	15403555	6.84436e-09	-0.259	0.191	0.224	0.213	0.204	0.241	0.227	0.556	0.431	0.415	0.457	0.496	0.496
2249	ZSCAN26	chr6	+	28271853	28272339	28271853	28271934	28272669	28272787	1.75774e-08	-0.296	0.186	0.215	0.305	0.226	0.335	0.128	0.329	0.56	0.68	0.62	0.551	0.43
4078	USP34	chr2	-	61206759	61208977	61208898	61208977	61206016	61206124	2.84514e-08	0.187	1.0	0.911	1.0	0.901	1.0	1.0	0.752	0.845	0.676	0.898	1.0	0.52
4208	FAM214A	chr15	-	52587055	52587219	52587150	52587219	52584744	52584944	5.61715e-08	-0.245	0.068	0.112	0.275	0.132	0.0	0.0	0.118	0.336	0.363	0.417	0.39	0.431
4302	UBAP2L	chr1	+	154234590	154234792	154234590	154234759	154235195	154235291	6.00503e-08	-0.165	0.307	0.3	0.23	0.243	0.203	0.208	0.478	0.498	0.363	0.318	0.448	0.379
2075	FPGS	chr9	+	127807585	127807775	127807585	127807688	127808233	127808311	6.47399e-08	-0.307	0.134	0.112	0.188	0.17	0.294	0.212	0.582	0.654	0.353	0.252	0.512	0.597
3514	EME1	chr17	+	50375184	50375983	50375184	50375512	50376065	50376193	9.97977e-08	0.333	0.921	0.853	1.0	0.895	1.0	1.0	0.182	0.636	0.903	0.716	0.608	0.627
4004	CLIP4	chr2	+	29157203	29157402	29157203	29157347	29160332	29160467	1.20699e-07	-0.159	0.118	0.044	0.061	0.081	0.071	0.099	0.166	0.117	0.4	0.244	0.279	0.224
1469	BCL2L11	chr2	+	111123732	111124139	111123732	111123869	111150043	111150147	1.34386e-07	-0.202	0.643	0.703	0.786	0.778	0.74	0.553	0.825	1.0	0.703	0.887	1.0	1.0
1970	CCNL1	chr3	-	157156935	157157083	157157010	157157083	157153035	157153156	3.44852e-07	-0.235	0.324	0.394	0.493	0.378	0.403	0.398	0.479	0.675	0.695	0.628	0.746	0.575
3713	NPRL2	chr3	-	50348522	50348782	50348526	50348782	50348316	50348410	4.04129e-07	-0.171	0.0	0.0	0.0	0.0	0.0	0.0	0.248	0.0	0.378	0.148	0.071	0.18
2755	CPNE1	chr20	-	35664759	35664932	35664878	35664932	35632794	35632923	4.81212e-07	-0.229	0.722	0.79	0.508	0.67	0.797	0.696	1.0	1.0	0.867	0.889	0.851	0.951
3161	IFT22	chr7	-	101318123	101319032	101318955	101319032	101316339	101316542	5.68356e-07	0.219	0.609	0.668	0.601	0.593	0.685	0.648	0.365	0.273	0.554	0.466	0.396	0.434
4049	NCOR2	chr12	-	124327408	124327633	124327546	124327633	124326190	124326370	5.71818e-07	0.362	0.755	0.672	0.923	1.0	1.0	1.0	0.406	0.774	0.427	0.518	0.646	0.406
1531	TAF6	chr7	-	100113348	100113769	100113615	100113769	100112797	100112917	5.79217e-07	0.28	0.388	0.252	0.521	0.539	0.462	0.547	0.022	0.15	0.234	0.18	0.07	0.376
1083	EPB41L4A	chr5	-	112170255	112170369	112170300	112170369	112168994	112169105	1.62981e-06	-0.152	0.152	0.147	0.104	0.161	0.063	0.085	0.225	0.348	0.264	0.267	0.249	0.271
2230	ITPR1	chr3	+	4675067	4675248	4675067	4675221	4676613	4676801	2.3397e-06	-0.284	0.426	0.447	0.28	0.388	0.6	0.408	0.855	0.747	0.491	0.693	0.684	0.78
1965	TTC19	chr17	+	16000117	16000382	16000117	16000245	16001914	16002025	2.95022e-06	-0.327	0.488	0.278	0.354	0.495	0.673	0.748	0.765	0.938	0.804	0.892	0.851	0.748
4001	EIF6	chr20	-	35284175	35284492	35284380	35284492	35280653	35280829	3.57056e-06	0.202	1.0	0.974	0.954	0.919	0.867	0.855	0.591	0.55	0.893	0.911	0.709	0.704
2868	STRADA	chr17	-	63728333	63728413	63728357	63728413	63714005	63714108	6.58812e-06	-0.153	0.701	0.66	0.668	0.731	0.526	0.659	0.844	0.804	0.85	0.787	0.778	0.797
3101	NT5C	chr17	-	75131044	75131281	75131180	75131281	75130752	75130867	8.9783e-06	0.183	1.0	1.0	0.892	1.0	1.0	1.0	0.364	1.0	0.733	0.696	1.0	1.0
1690	PCBP4	chr3	-	51959894	51960320	51960188	51960320	51959576	51959651	9.72805e-06	0.299	0.774	0.726	0.672	0.72	0.442	0.567	0.411	0.377	0.378	0.502	0.183	0.259
324	CLN3	chr16	-	28491481	28491835	28491713	28491835	28489289	28489386	2.29766e-05	0.208	0.785	1.0	0.894	1.0	1.0	0.887	0.36	0.798	0.714	0.915	1.0	0.53
2748	SEC31A	chr4	-	82842139	82842481	82842184	82842481	82828999	82829058	2.3324e-05	-0.153	0.734	0.629	0.53	0.757	0.639	0.737	0.843	0.719	0.753	0.868	0.878	0.883
2618	BIRC6	chr2	+	32471013	32471151	32471013	32471124	32473111	32473239	2.56052e-05	-0.152	0.833	0.813	0.512	0.752	0.872	0.89	0.958	0.88	0.912	0.898	0.961	0.978
4396	TRAPPC6B	chr14	-	39158284	39159550	39159449	39159550	39154210	39154294	2.56841e-05	0.173	0.945	0.898	1.0	1.0	1.0	1.0	1.0	1.0	0.338	0.771	0.811	0.886
3295	NECAP2	chr1	+	16449092	16452015	16449092	16449201	16455817	16455893	4.05463e-05	0.257	1.0	0.49	1.0	1.0	0.606	0.679	1.0	1.0	0.484	0.435	0.224	0.088
1763	CTNND1	chr11	+	57761796	57762119	57761796	57762068	57794009	57794081	5.51543e-05	0.436	0.583	0.749	0.762	1.0	1.0	1.0	0.125	0.299	1.0	0.506	0.391	0.155
279	ABCA5	chr17	-	69273942	69274128	69273958	69274128	69271161	69271289	6.49706e-05	-0.314	0.222	0.123	0.28	0.177	0.233	0.432	0.655	0.559	0.263	0.458	0.599	0.816
1990	OSBPL3	chr7	-	24834086	24834736	24834485	24834736	24830767	24830905	7.66715e-05	0.237	0.509	0.657	0.618	0.739	0.678	0.546	0.451	0.606	0.176	0.349	0.382	0.358
492	GSTK1	chr7	+	143264991	143265296	143264991	143265092	143267616	143267733	7.90394e-05	0.179	0.977	0.978	0.958	0.913	0.96	1.0	0.826	0.885	0.921	0.847	0.826	0.41
286	DUS4L	chr7	+	107573703	107573883	107573703	107573821	107575187	107575310	0.000101307	-0.217	0.139	0.106	0.163	0.061	0.172	0.163	0.58	0.574	0.151	0.308	0.237	0.254
2404	KLC1	chr14	+	103679383	103679545	103679383	103679518	103687080	103687211	0.000162669	-0.226	0.711	0.675	0.444	0.616	0.29	0.902	0.906	0.786	0.948	0.833	0.733	0.786
454	FAM200B	chr4	+	15681755	15681968	15681755	15681901	15686235	15686462	0.000167061	-0.188	0.375	0.45	0.487	0.318	0.363	0.353	0.658	0.546	0.62	0.401	0.635	0.614
2854	FLAD1	chr1	+	154990158	154990528	154990158	154990257	154992712	154992786	0.000186714	0.276	0.84	0.926	0.899	1.0	1.0	1.0	0.611	1.0	0.852	0.808	0.396	0.344
1555	ZNF3	chr7	-	100077228	100077433	100077302	100077433	100075541	100075630	0.00021931	-0.185	0.135	0.095	0.131	0.084	0.25	0.194	0.501	0.243	0.266	0.148	0.332	0.508
288	SLC8B1	chr12	-	113332722	113332960	113332748	113332960	113321195	113321348	0.000240015	0.151	0.936	0.923	0.925	0.885	0.946	0.734	0.734	0.786	0.756	0.866	0.595	0.705
1891	CRB1	chr1	+	197442165	197442534	197442165	197442292	197477663	197478455	0.000257095	-0.151	0.871	0.986	0.479	0.697	1.0	0.827	0.948	1.0	0.927	0.969	0.958	0.965
1618	BRPF1	chr3	+	9742024	9742171	9742024	9742153	9742943	9743253	0.000273676	-0.192	0.417	0.506	0.326	0.301	0.448	0.596	0.561	0.648	0.64	0.495	0.658	0.742
4202	IVD	chr15	+	40407635	40407812	40407635	40407725	40407938	40407990	0.000307475	-0.21	0.0	0.0	0.0	0.084	0.158	0.052	0.436	0.537	0.246	0.233	0.0	0.1
3801	SUPT7L	chr2	-	27660983	27662281	27662178	27662281	27657344	27657669	0.000364095	0.152	0.89	0.831	1.0	1.0	0.783	1.0	0.59	0.762	0.788	0.793	1.0	0.659
2817	SNRPN	chr15	+	24967028	24967240	24967028	24967152	24967931	24968082	0.000411471	-0.234	0.091	0.192	0.123	0.229	0.256	0.177	0.537	0.73	0.333	0.386	0.387	0.099
1914	HMGN1	chr21	-	39345829	39347292	39347246	39347292	39345145	39345274	0.000514671	0.281	0.474	0.482	0.715	0.852	0.443	0.437	0.307	0.807	0.207	0.084	0.132	0.179
265	MTX1	chr1	+	155210547	155212219	155210547	155210627	155212384	155212567	0.000524028	0.153	0.566	0.503	0.501	0.545	0.641	0.403	0.354	0.34	0.467	0.422	0.381	0.279
163	SELENBP1	chr1	-	151369003	151369554	151369441	151369554	151368198	151368319	0.000572681	-0.165	0.681	0.785	0.72	0.559	0.477	0.289	0.67	0.448	1.0	0.833	0.549	1.0
845	RNF185	chr22	+	31196935	31197157	31196935	31196990	31201497	31201615	0.000643523	-0.172	0.294	0.214	0.1	0.097	0.026	0.074	0.529	0.328	0.275	0.271	0.228	0.204
1000	TBC1D8	chr2	-	101090208	101090364	101090253	101090364	101059420	101059539	0.000668189	-0.268	0.192	0.0	0.566	0.179	0.127	0.186	0.528	0.303	0.705	0.427	0.395	0.498
2234	ADPRM	chr17	+	10704909	10705615	10704909	10705527	10706437	10706554	0.000692415	-0.169	0.3	0.32	0.149	0.375	0.181	0.205	0.314	0.474	0.37	0.479	0.507	0.402
2784	FIGNL1	chr7	-	50449117	50449723	50449499	50449723	50448180	50448289	0.000727896	-0.331	0.559	0.468	0.349	0.305	0.226	0.147	0.798	1.0	0.664	0.551	0.606	0.423
1715	POLL	chr10	-	101584601	101584919	101584877	101584919	101583507	101583681	0.000747076	-0.174	0.686	0.811	0.778	0.806	0.548	0.684	1.0	1.0	0.926	0.609	0.824	1.0
2436	TSC1	chr9	-	132925586	132927304	132927200	132927304	132923347	132923492	0.000826401	0.221	0.661	0.862	0.808	0.887	1.0	1.0	0.549	1.0	0.484	0.621	0.708	0.531
3393	CSF2RA	chrX	+	1274754	1274842	1274754	1274818	1282677	1282779	0.00124643	0.16	0.504	0.462	0.599	0.552	0.403	0.424	0.354	0.273	0.377	0.398	0.377	0.203
3744	MMS19	chr10	-	97461495	97461896	97461827	97461896	97460906	97461007	0.00131167	0.184	0.801	0.877	0.96	0.926	1.0	0.86	0.723	0.542	0.75	0.791	0.655	0.86
1415	KAT6B	chr10	+	74975398	74976330	74975398	74975454	74977315	74977437	0.00149189	-0.27	0.417	0.189	0.184	0.305	0.623	0.504	0.447	0.419	0.906	0.787	0.634	0.647
4462	PLEKHB2	chr2	+	131132901	131133015	131132901	131132991	131140166	131140275	0.00181678	-0.299	0.316	0.171	0.14	0.284	0.179	0.217	0.481	0.735	0.389	0.337	0.425	0.735
3648	ZNF37A	chr10	+	38095537	38095633	38095537	38095629	38095743	38095804	0.0019786	0.176	0.086	0.425	0.397	0.441	0.27	0.124	0.052	0.183	0.099	0.13	0.113	0.11
3565	FBXW2	chr9	-	120792886	120793257	120793148	120793257	120787768	120788186	0.002086	-0.228	0.279	0.368	0.0	0.423	0.176	0.195	0.348	0.516	0.299	0.516	0.536	0.597
1047	REPS1	chr6	-	138926400	138930098	138929976	138930098	138921036	138921124	0.00225561	0.321	0.108	0.115	0.363	0.536	1.0	0.488	0.114	0.126	0.127	0.091	0.101	0.128
1122	IL4I1	chr19	-	49929325	49929496	49929416	49929496	49927693	49927815	0.00233224	0.257	0.338	0.545	0.494	0.535	0.505	0.505	0.277	0.305	0.518	0.0	0.0	0.277
1324	NAA40	chr11	+	63945839	63947003	63945839	63945935	63952237	63952333	0.00239744	0.198	0.855	0.67	0.85	1.0	1.0	0.636	0.568	0.613	0.458	0.612	0.884	0.686
549	PARPBP	chr12	+	102153868	102153989	102153868	102153976	102165728	102165883	0.0025428	0.194	0.242	0.605	0.285	0.46	0.161	0.08	0.161	0.176	0.0	0.109	0.165	0.061
2289	TMEM218	chr11	-	125102636	125102809	125102733	125102809	125102131	125102317	0.00280656	-0.224	0.447	0.609	0.552	0.56	0.522	0.678	0.629	0.883	0.85	0.531	1.0	0.819
1943	RAPGEF2	chr4	+	159351058	159351181	159351058	159351133	159352684	159352910	0.00295963	0.178	0.547	0.621	0.619	0.677	0.762	0.799	0.655	0.35	0.492	0.535	0.498	0.425
3933	ZNF101	chr19	+	19677863	19677990	19677863	19677986	19678725	19678786	0.00352831	0.163	0.534	0.548	0.625	0.709	0.557	0.783	0.337	0.467	0.372	0.446	0.554	0.6
1251	PGAP2	chr11	+	3824269	3824376	3824269	3824364	3825019	3825128	0.00394035	-0.172	0.68	0.521	0.571	0.6	0.527	0.531	0.49	0.729	0.906	0.702	0.871	0.762
2852	RANBP3	chr19	-	5931403	5931531	5931418	5931531	5927967	5928087	0.00449256	-0.18	0.361	0.43	0.639	0.444	0.472	0.741	0.656	0.671	0.613	0.722	0.704	0.8
2994	TTC8	chr14	+	88841036	88841514	88841036	88841196	88843805	88843850	0.00492521	0.156	0.44	0.39	0.326	0.397	0.35	0.571	0.187	0.492	0.062	0.215	0.353	0.23
1252	PGAP2	chr11	+	3824269	3824449	3824269	3824364	3825019	3825128	0.00500479	-0.259	0.334	0.192	0.295	0.305	0.348	0.292	0.483	0.318	0.895	0.302	0.757	0.565
2631	HPS4	chr22	-	26465454	26466262	26466225	26466262	26463916	26464826	0.00638087	0.166	1.0	1.0	1.0	1.0	1.0	1.0	1.0	1.0	0.517	1.0	0.662	0.826
544	RABL2B	chr22	-	50783038	50783286	50783044	50783286	50782187	50782351	0.00693621	0.184	0.811	0.93	0.907	0.859	0.915	0.943	0.839	0.723	0.688	0.495	0.898	0.62
3495	ZNF559-ZNF177	chr19	+	9337795	9338017	9337795	9337858	9338493	9338582	0.00852642	-0.238	0.395	0.429	0.432	0.395	0.495	0.423	1.0	0.246	0.723	0.753	0.566	0.71

## Sheet: CE
	geneSymbol	chr	strand	exonStart_0base	exonEnd	upstreamES	upstreamEE	downstreamES	downstreamEE	PValueSNRPB	DPSI_SNRPBCTRL	PSI_CTRL1	PSI_CTRL2	PSI_CTRL3	PSI_CTRL4	PSI_CTRL5	PSI_CTRL6	PSI_SNRPB_1	PSI_SNRPB_2	PSI_SNRPB_3	PSI_SNRPB_4	PSI_SNRPB_5	PSI_SNRPB_6
95767	GLYR1	chr16	-	4821379	4821453	4817597	4817697	4822874	4822931	0	0.156	0.982	0.97	1.0	0.994	1.0	0.978	0.815	0.699	0.898	0.798	0.932	0.846
48188	ABLIM1	chr10	-	114447879	114448020	114445311	114445403	114451623	114451671	0	0.179	0.975	0.975	0.995	0.964	0.969	0.947	0.792	0.782	0.794	0.775	0.798	0.81
48190	ABLIM1	chr10	-	114447879	114448026	114445311	114445403	114451623	114451671	0	0.212	0.963	0.961	0.993	0.95	0.956	0.921	0.766	0.741	0.748	0.701	0.75	0.768
48203	ABLIM1	chr10	-	114473878	114473956	114472976	114473132	114487957	114487993	0	0.155	0.918	0.915	0.925	0.932	0.884	0.926	0.734	0.769	0.801	0.75	0.746	0.771
89716	ALKBH3	chr11	+	43883982	43884017	43883081	43883188	43886605	43886653	0	0.17	1.0	1.0	1.0	1.0	0.974	0.97	0.792	0.778	0.856	0.861	0.791	0.847
89721	ALKBH3	chr11	+	43892040	43892129	43889724	43889828	43901515	43901714	0	0.266	0.909	0.916	0.98	0.936	0.927	0.971	0.641	0.695	0.719	0.706	0.59	0.692
29103	AKR1A1	chr1	+	45552435	45552563	45550542	45551155	45566568	45566688	0	0.532	0.79	0.805	0.677	0.757	0.819	0.865	0.221	0.216	0.288	0.263	0.254	0.278
29102	AKR1A1	chr1	+	45552435	45552563	45550542	45551155	45561788	45561878	0	0.257	0.395	0.399	0.366	0.397	0.395	0.368	0.175	0.127	0.113	0.121	0.146	0.094
48268	FXR1	chr3	+	180975312	180975404	180970157	180970358	180976121	180976282	0	0.251	0.439	0.465	0.472	0.496	0.474	0.46	0.192	0.222	0.171	0.218	0.243	0.255
89794	ABL2	chr1	-	179133311	179133374	179131310	179131481	179142932	179143056	0	0.196	0.397	0.353	0.463	0.423	0.484	0.45	0.224	0.188	0.194	0.268	0.257	0.263
88643	MDH1	chr2	+	63594487	63594586	63588608	63589046	63599169	63599288	0	0.195	0.951	0.958	0.911	0.941	0.92	0.929	0.694	0.771	0.75	0.776	0.729	0.719
88648	MDH1	chr2	+	63597398	63597574	63588608	63589046	63599169	63599288	0	0.21	0.927	0.945	0.9	0.927	0.796	0.831	0.651	0.702	0.683	0.734	0.647	0.647
32655	HNRNPA2B1	chr7	-	26190992	26191128	26190124	26190460	26192494	26192577	0	0.496	0.799	0.815	0.82	0.839	0.748	0.779	0.291	0.259	0.289	0.344	0.325	0.314
76249	TCEAL9	chrX	+	103357082	103357161	103356500	103356606	103357614	103358462	0	0.261	0.796	0.777	0.812	0.846	0.854	0.837	0.514	0.498	0.603	0.582	0.573	0.583
47539	PCGF6	chr10	-	103314185	103314272	103302795	103303961	103326533	103326632	0	0.161	1.0	1.0	0.961	0.989	1.0	0.976	0.795	0.867	0.916	0.887	0.665	0.827
88787	PDS5B	chr13	+	32770653	32770761	32770120	32770560	32773188	32773324	0	0.293	0.844	0.864	0.857	0.9	0.769	0.889	0.517	0.507	0.5	0.588	0.653	0.597
76177	TADA2A	chr17	+	37426949	37427009	37411268	37411390	37437737	37437829	0	0.381	0.946	0.806	0.941	0.936	0.96	0.924	0.497	0.555	0.517	0.567	0.545	0.548
76174	TADA2A	chr17	+	37423508	37423615	37411268	37411390	37437737	37437955	0	0.191	0.973	0.907	0.971	0.969	0.981	0.965	0.741	0.813	0.786	0.75	0.734	0.798
32890	NIPA2	chr15	+	22845145	22845267	22839061	22839174	22851638	22851665	0	0.306	0.565	0.604	0.681	0.742	0.743	0.642	0.311	0.356	0.335	0.309	0.386	0.442
76661	POLDIP3	chr22	-	42601969	42602107	42599697	42599793	42602769	42603160	0	0.345	0.806	0.746	0.735	0.697	0.827	0.74	0.329	0.392	0.418	0.359	0.433	0.548
76659	POLDIP3	chr22	-	42601969	42602056	42599697	42599793	42602769	42603012	0	0.238	0.915	0.905	0.905	0.876	0.944	0.902	0.563	0.657	0.694	0.688	0.666	0.749
32352	ZNF280D	chr15	-	56700932	56701072	56693097	56693215	56701172	56701238	0	0.159	0.936	0.951	0.989	0.969	0.991	0.994	0.803	0.787	0.773	0.794	0.838	0.878
32363	FKTN	chr9	+	105574197	105574332	105573654	105573746	105574944	105575018	0	0.227	0.285	0.376	0.252	0.241	0.316	0.214	0.058	0.04	0.04	0.033	0.047	0.104
87300	DALRD3	chr3	-	49016611	49016673	49016428	49016511	49016773	49016847	0	0.523	1.0	0.978	0.886	0.909	1.0	0.864	0.341	0.509	0.284	0.274	0.376	0.713
31343	TMEM181	chr6	+	158607243	158607343	158605266	158605347	158608332	158608463	0	0.152	1.0	1.0	0.988	0.983	0.987	1.0	0.863	0.916	0.914	0.826	0.767	0.761
46465	MELK	chr9	+	36583626	36583712	36581643	36581739	36589535	36589652	0	0.238	0.704	0.734	0.767	0.724	0.723	0.698	0.446	0.509	0.536	0.479	0.506	0.448
32450	DGUOK	chr2	+	73957124	73957240	73926825	73927052	73958145	73958245	0	0.345	0.923	0.976	0.924	0.904	0.98	0.948	0.64	0.689	0.466	0.547	0.666	0.578
87267	ZNF146	chr19	+	36218121	36218195	36215132	36215196	36228747	36228819	0	0.251	0.733	0.745	0.756	0.731	0.717	0.716	0.461	0.457	0.515	0.499	0.478	0.48
87262	POGK	chr1	+	166846611	166846738	166840954	166841088	166848937	166849208	0	0.184	1.0	0.966	0.974	0.98	1.0	1.0	0.728	0.768	0.763	0.812	0.895	0.85
46838	ZFAS1	chr20	+	49280902	49280964	49280484	49280570	49289044	49289260	0	0.238	0.638	0.66	0.579	0.568	0.545	0.566	0.325	0.327	0.356	0.371	0.37	0.381
75921	MYNN	chr3	+	169774030	169774097	169773426	169773462	169774264	169774561	0	0.245	0.497	0.549	0.499	0.53	0.396	0.425	0.324	0.215	0.221	0.237	0.213	0.217
29641	COX20	chr1	+	244841943	244842058	244835321	244835756	244842194	244842258	0	0.178	0.838	0.831	0.841	0.871	0.834	0.85	0.582	0.623	0.683	0.688	0.76	0.658
89373	ZNF621	chr3	+	40529494	40529575	40525778	40525864	40530208	40530316	0	0.689	0.797	0.759	0.87	0.911	0.734	0.797	0.308	0.219	0.0	0.0	0.0	0.208
29564	RACGAP1	chr12	-	49990683	49990792	49989161	49990343	49991997	49992133	0	0.16	0.922	0.91	0.932	0.945	0.949	0.947	0.733	0.76	0.801	0.77	0.772	0.81
48020	RBM5	chr3	+	50100531	50100605	50099981	50100051	50103082	50103107	0	0.256	0.899	0.821	0.951	0.911	0.854	0.901	0.585	0.581	0.652	0.769	0.602	0.613
48040	RBM5	chr3	+	50110378	50110463	50109602	50109688	50110678	50110770	0	0.166	0.995	1.0	0.986	0.952	0.944	0.987	0.751	0.801	0.8	0.854	0.838	0.825
46366	NEXN	chr1	+	77925187	77925229	77918124	77918273	77926413	77926611	0	0.257	0.762	0.699	0.718	0.696	0.662	0.736	0.47	0.435	0.48	0.512	0.394	0.439
89372	ZNF621	chr3	+	40529318	40529445	40525778	40525864	40530208	40530316	0	0.411	0.938	0.918	0.932	0.977	0.947	0.952	0.355	0.592	0.505	0.537	0.549	0.661
30259	TPR	chr1	-	186353687	186353880	186352014	186352110	186355409	186355558	0	0.166	0.96	0.958	0.984	0.952	0.959	0.967	0.761	0.762	0.868	0.829	0.795	0.77
89245	NONO	chrX	+	71284396	71284453	71283582	71283721	71290628	71290791	0	0.156	0.869	0.855	0.836	0.855	0.852	0.84	0.723	0.722	0.696	0.673	0.686	0.669
75952	DHRS4	chr14	+	23966282	23966417	23959901	23960003	23967210	23967266	0	0.401	0.919	0.896	0.97	0.913	0.81	0.877	0.539	0.446	0.552	0.627	0.448	0.368
20099	NDEL1	chr17	+	8443926	8444176	8435921	8436045	8444259	8444357	0	-0.178	0.033	0.051	0.022	0.037	0.003	0.005	0.161	0.17	0.265	0.194	0.217	0.209
44715	KNTC1	chr12	+	122602828	122602887	122594275	122594385	122603026	122603243	0	0.419	0.899	0.922	0.883	0.967	0.948	0.97	0.432	0.339	0.676	0.613	0.582	0.434
44707	KNTC1	chr12	+	122597730	122597938	122593415	122594385	122603026	122603243	0	0.61	0.87	0.822	0.909	0.954	0.966	0.972	0.211	0.083	0.657	0.393	0.116	0.371
53176	KNL1	chr15	+	40645655	40645772	40644996	40645087	40646986	40647038	0	0.227	0.96	0.972	0.962	0.964	0.939	0.957	0.755	0.686	0.789	0.762	0.693	0.706
44682	YTHDF2	chr1	+	28742402	28743986	28738258	28738338	28768928	28769125	0	0.187	0.892	0.845	0.824	0.898	0.949	0.863	0.672	0.664	0.696	0.741	0.712	0.664
21131	COG5	chr7	-	107211098	107211225	107201554	107203630	107230614	107230691	0	0.162	0.969	0.961	1.0	0.987	1.0	1.0	0.81	0.836	0.801	0.904	0.822	0.769
52766	TXNRD1	chr12	+	104288930	104289040	104286880	104287346	104311289	104311412	0	0.157	0.967	0.953	0.955	0.953	0.961	0.958	0.792	0.773	0.813	0.813	0.802	0.812
52775	TXNRD1	chr12	+	104290992	104291104	104286880	104287346	104311289	104311412	0	0.281	0.398	0.294	0.323	0.29	0.326	0.231	0.025	0.03	0.044	0.025	0.035	0.017
21038	MLEC	chr12	+	120695094	120695152	120694823	120695000	120696315	120696353	0	0.161	0.975	0.982	0.985	0.975	0.962	0.974	0.822	0.794	0.842	0.823	0.833	0.775
85048	IQCB1	chr3	-	121828469	121828632	121826050	121826180	121828860	121828972	0	0.372	0.825	0.868	0.813	0.777	0.768	0.814	0.365	0.419	0.427	0.52	0.447	0.455
53222	EED	chr11	+	86266082	86266216	86263944	86264263	86276979	86277138	0	0.293	0.958	0.958	0.918	0.919	0.935	0.845	0.629	0.449	0.715	0.58	0.734	0.666
21337	CAST	chr5	+	96729152	96729209	96727488	96727530	96729611	96729691	0	0.173	0.706	0.671	0.641	0.609	0.608	0.64	0.451	0.425	0.522	0.493	0.434	0.51
95420	ELP3	chr8	+	28097218	28097318	28092837	28093233	28099827	28099966	0	0.242	0.92	0.928	0.845	0.836	0.885	0.867	0.671	0.611	0.643	0.579	0.667	0.655
44872	MRPS18C	chr4	+	83458345	83458429	83456908	83456958	83459739	83459797	0	0.356	0.878	0.89	0.858	0.867	0.839	0.851	0.449	0.521	0.545	0.563	0.462	0.507
21207	ABHD5	chr3	+	43717765	43717857	43711708	43711863	43718442	43718606	0	0.233	0.949	0.979	0.932	0.936	0.975	1.0	0.732	0.651	0.704	0.805	0.761	0.721
21205	ABHD5	chr3	+	43717670	43717857	43711708	43711863	43718442	43718561	0	0.17	0.962	0.985	0.957	0.96	0.982	1.0	0.814	0.756	0.788	0.849	0.836	0.782
53224	EED	chr11	+	86268455	86268561	86264171	86264263	86276979	86277138	0	0.34	0.954	0.956	0.922	0.903	0.824	0.783	0.557	0.441	0.618	0.444	0.694	0.546
64612	GLP2R	chr17	+	9862020	9862090	9857422	9857576	9870746	9870835	0	0.32	0.962	0.95	0.956	0.926	0.895	0.954	0.498	0.703	0.69	0.748	0.53	0.554
76134	GTF2I	chr7	+	74718878	74718941	74716611	74716950	74728785	74728896	0	0.184	0.412	0.41	0.415	0.416	0.413	0.383	0.256	0.205	0.236	0.208	0.215	0.224
89089	TIMMDC1	chr3	+	119503531	119503620	119500694	119500860	119517204	119517315	0	0.427	0.958	0.901	0.887	0.826	1.0	0.971	0.682	0.344	0.698	0.522	0.376	0.362
89096	TIMMDC1	chr3	+	119513640	119513719	119500373	119500860	119517204	119517315	0	0.245	0.979	0.956	0.949	0.93	1.0	0.976	0.802	0.683	0.889	0.706	0.597	0.642
46574	RBM39	chr20	-	35740524	35740597	35738967	35739017	35740823	35740887	0	0.25	0.382	0.451	0.341	0.358	0.294	0.3	0.104	0.101	0.098	0.104	0.101	0.12
20237	NR2C2AP	chr19	-	19202469	19202575	19202057	19202398	19202790	19202881	0	0.495	0.783	0.828	0.646	0.79	0.73	0.721	0.314	0.191	0.381	0.168	0.33	0.141
35699	ZFAND3	chr6	+	38082391	38082457	38061592	38061775	38116571	38116676	0	0.205	0.941	0.915	0.986	0.855	0.93	0.908	0.644	0.665	0.766	0.711	0.751	0.766
19846	AK2	chr1	-	33021366	33021461	33014364	33014594	33021592	33021690	0	0.162	0.957	0.958	0.967	0.974	0.972	0.969	0.786	0.806	0.793	0.805	0.807	0.826
84954	CENPK	chr5	-	65528918	65529049	65528451	65528578	65529116	65529199	0	0.465	0.942	0.956	0.872	0.855	0.806	0.879	0.398	0.419	0.425	0.465	0.384	0.432
96089	CCDC66	chr3	+	56563683	56564125	56559568	56559594	56566949	56567053	0	0.209	0.976	0.969	0.975	0.905	0.912	1.0	0.652	0.718	0.783	0.833	0.692	0.807
84953	CENPK	chr5	-	65528918	65529017	65528451	65528578	65529116	65529199	0	0.319	0.972	0.98	0.939	0.934	0.924	0.939	0.62	0.595	0.628	0.663	0.621	0.646
52872	CDK5RAP2	chr9	-	120453455	120453873	120447894	120448126	120467859	120467997	0	0.534	0.882	0.613	0.807	0.812	0.858	0.87	0.196	0.31	0.294	0.385	0.218	0.236
20248	NDUFAF7	chr2	+	37232105	37232266	37231630	37231760	37236095	37236176	0	0.164	0.982	0.983	0.956	1.0	0.976	0.99	0.789	0.76	0.84	0.874	0.775	0.865
96102	CCDC66	chr3	+	56566593	56566759	56559568	56559594	56566949	56567053	0	0.238	0.969	0.969	0.964	0.881	0.844	1.0	0.621	0.686	0.705	0.77	0.661	0.759
35665	AKIP1	chr11	+	8917286	8917367	8914825	8914930	8919336	8919414	0	0.19	0.879	0.909	0.951	0.907	0.902	0.911	0.745	0.72	0.769	0.625	0.778	0.68
35674	TMEM106C	chr12	+	47965281	47965345	47964208	47964423	47968132	47968211	0	0.431	0.993	1.0	0.983	0.962	0.93	0.958	0.551	0.559	0.57	0.487	0.579	0.494
35692	TMEM106C	chr12	+	47967207	47967261	47964208	47964423	47968132	47968171	0	0.33	0.997	1.0	0.989	0.982	0.938	0.956	0.686	0.69	0.573	0.622	0.692	0.619
20256	NDUFAF7	chr2	+	37242634	37242693	37241577	37241791	37243862	37243973	0	0.34	0.977	0.964	0.972	1.0	0.928	0.926	0.479	0.708	0.556	0.565	0.715	0.704
92398	NOL9	chr1	-	6545044	6545180	6533279	6533441	6549570	6549698	0	0.345	0.99	0.984	1.0	0.968	1.0	1.0	0.508	0.592	0.692	0.659	0.763	0.659
25295	ARNTL	chr11	+	13355225	13355296	13354300	13354448	13356738	13356777	0	0.246	0.328	0.32	0.229	0.212	0.382	0.254	0.022	0.0	0.057	0.063	0.08	0.025
50367	MYO1B	chr2	+	191400748	191400835	191400381	191400468	191402631	191402718	0	0.25	0.652	0.75	0.758	0.749	0.77	0.75	0.536	0.45	0.482	0.513	0.479	0.471
85968	VAV3	chr1	-	107683487	107683533	107642618	107642755	107688380	107688406	0	0.268	0.831	0.829	0.876	0.79	0.828	0.813	0.469	0.487	0.68	0.567	0.541	0.615
77689	SNHG16	chr17	+	76558944	76559043	76557791	76557857	76561287	76561398	0	0.326	0.858	0.85	0.851	0.846	0.898	0.87	0.558	0.538	0.506	0.482	0.604	0.529
50100	SDHC	chr1	+	161328395	161328497	161314256	161314425	161340593	161340655	0	0.199	0.913	0.886	0.916	0.916	0.909	0.917	0.751	0.746	0.647	0.702	0.698	0.719
25648	C1orf43	chr1	-	154213892	154213946	154212457	154212624	154214456	154214574	0	0.428	0.859	0.861	0.876	0.877	0.87	0.896	0.396	0.41	0.457	0.489	0.449	0.47
25872	ACTR1A	chr10	-	102482000	102482175	102481131	102481172	102483010	102483103	0	0.228	0.968	0.943	0.968	0.972	0.858	0.919	0.672	0.698	0.715	0.715	0.748	0.713
77583	IMPA1	chr8	-	81676233	81676279	81673840	81673949	81679125	81679230	0	0.211	0.946	0.956	0.963	0.946	0.945	0.948	0.634	0.757	0.701	0.76	0.785	0.802
49959	SNX25	chr4	+	185351444	185351609	185346536	185346650	185353484	185353602	0	0.193	0.985	0.98	0.961	0.977	0.964	0.969	0.836	0.793	0.815	0.777	0.777	0.682
33975	COPS7B	chr2	+	231791732	231791808	231788554	231788732	231794262	231794351	0	0.283	1.0	0.97	0.97	0.975	0.952	0.99	0.606	0.688	0.759	0.691	0.71	0.708
74440	ACADM	chr1	+	75728400	75728488	75724350	75724817	75732643	75732741	0	0.187	0.93	0.935	0.926	0.928	0.927	0.904	0.715	0.72	0.754	0.732	0.75	0.756
25882	ACTR1A	chr10	-	102489062	102489138	102488149	102488275	102502599	102502654	0	0.166	0.973	0.986	0.982	0.979	1.0	1.0	0.827	0.626	0.907	0.851	0.804	0.912
74439	ACADM	chr1	+	75728388	75728488	75724779	75724817	75732643	75732741	0	0.316	0.805	0.821	0.78	0.799	0.801	0.746	0.438	0.456	0.481	0.468	0.514	0.499
25871	ACTR1A	chr10	-	102481836	102481898	102481131	102481172	102483010	102483103	0	0.351	0.919	0.872	0.905	0.909	0.735	0.832	0.531	0.48	0.437	0.485	0.559	0.574
92396	NOL9	chr1	-	6541829	6541927	6533279	6533441	6549570	6549698	0	0.55	0.973	0.951	1.0	0.924	1.0	1.0	0.339	0.416	0.578	0.361	0.465	0.392
86035	ANKLE2	chr12	-	132733995	132734071	132730232	132730270	132734384	132734575	0	0.178	0.369	0.314	0.244	0.278	0.267	0.21	0.094	0.064	0.119	0.114	0.142	0.079
25639	C1orf43	chr1	-	154212319	154212378	154206695	154207648	154212457	154212624	0	0.313	0.994	0.987	0.984	0.991	0.984	0.994	0.646	0.626	0.736	0.742	0.67	0.636
74888	AVL9	chr7	+	32575954	32576072	32573198	32573418	32580801	32580890	0	0.294	0.894	0.978	1.0	0.954	0.982	0.941	0.609	0.639	0.748	0.727	0.608	0.652
91281	EXO1	chr1	+	241849108	241849216	241848950	241849027	241850408	241850586	0	0.323	0.387	0.362	0.466	0.367	0.224	0.282	0.009	0.024	0.038	0.038	0.017	0.024
91282	EXO1	chr1	+	241849111	241849216	241848730	241849027	241850408	241850586	0	0.182	0.213	0.194	0.278	0.153	0.137	0.178	0.0	0.024	0.01	0.005	0.006	0.015
91288	EXO1	chr1	+	241852291	241852411	241850408	241850586	241853357	241853481	0	0.351	0.949	0.945	0.888	0.917	0.835	0.941	0.45	0.519	0.542	0.623	0.601	0.635
26918	NECAP1	chr12	+	8091839	8091850	8090194	8090299	8092675	8092784	0	0.584	0.507	0.752	0.912	0.885	0.845	0.957	0.243	0.297	0.316	0.099	0.182	0.216
26916	NECAP1	chr12	+	8091768	8091850	8089935	8090299	8092675	8092784	0	0.216	0.941	0.972	0.99	0.988	0.988	0.998	0.683	0.772	0.828	0.747	0.764	0.787
86334	TEAD2	chr19	-	49355311	49355419	49355147	49355206	49357251	49357314	0	0.492	0.801	0.833	0.71	0.804	0.791	0.777	0.251	0.314	0.272	0.45	0.242	0.235
86333	TEAD2	chr19	-	49355302	49355419	49355147	49355206	49357251	49357255	0	0.44	0.645	0.706	0.572	0.711	0.678	0.72	0.22	0.259	0.188	0.356	0.19	0.179
74831	FXYD5	chr19	+	35166250	35166428	35166141	35166171	35169565	35169879	0	0.436	0.844	0.767	0.78	0.851	0.941	0.805	0.444	0.303	0.393	0.474	0.498	0.258
25679	ERMARD	chr6	+	169766637	169766667	169762428	169762531	169768102	169768171	0	0.288	1.0	1.0	1.0	1.0	1.0	0.885	0.665	0.532	1.0	0.614	0.742	0.602
77575	IMPA1	chr8	-	81673840	81673949	81660515	81660667	81679125	81679230	0	0.454	1.0	1.0	1.0	1.0	0.821	0.83	0.574	0.462	0.588	0.545	0.307	0.449
74342	ASAH2B	chr10	+	50745127	50745274	50742914	50743010	50749342	50749402	0	0.341	0.778	0.705	0.669	0.656	0.702	0.675	0.253	0.232	0.441	0.491	0.364	0.357
77627	TPGS2	chr18	-	36805373	36805397	36800197	36800311	36807846	36807934	0	0.282	0.964	0.895	0.956	0.982	0.886	0.973	0.744	0.761	0.54	0.682	0.597	0.637
50156	NSMCE2	chr8	+	125102050	125102146	125091843	125091958	125102316	125102464	0	0.211	0.843	0.815	0.878	0.833	0.797	0.83	0.639	0.588	0.715	0.655	0.583	0.552
25500	ZNF670-ZNF695	chr1	-	246996020	246996181	246988120	246988255	246999347	246999440	0	-0.287	0.0	0.0	0.281	0.0	0.037	0.0	0.394	0.412	0.356	0.384	0.284	0.213
74285	CACNB4	chr2	-	151869176	151869235	151841902	151842088	151870530	151870611	0	0.373	1.0	1.0	1.0	1.0	1.0	0.93	0.681	0.626	0.582	0.401	0.715	0.687
45619	CENPI	chrX	+	101126708	101126798	101120737	101120784	101127137	101127266	0	0.32	0.945	0.966	0.975	0.979	1.0	1.0	0.585	0.738	0.461	0.822	0.688	0.65
75373	LIMCH1	chr4	+	41676378	41676462	41671553	41671594	41680005	41680098	0	0.188	0.827	0.82	0.877	0.87	0.883	0.868	0.668	0.665	0.67	0.7	0.64	0.676
28197	IGF2BP3	chr7	-	23343717	23343853	23319137	23319254	23345939	23346062	0	0.156	0.975	0.96	0.951	0.971	0.984	0.973	0.799	0.844	0.883	0.793	0.805	0.756
28195	IGF2BP3	chr7	-	23342063	23342189	23319137	23319254	23345939	23346062	0	0.173	0.967	0.935	0.911	0.936	0.964	0.94	0.731	0.801	0.859	0.804	0.756	0.664
90403	MBIP	chr14	-	36308091	36308189	36300784	36300823	36311572	36311590	0	0.258	0.898	0.936	0.929	0.957	0.971	0.916	0.626	0.686	0.767	0.705	0.665	0.61
48413	PTGES3	chr12	-	56665631	56666266	56664775	56664800	56670274	56670364	0	0.151	0.924	0.895	0.889	0.898	0.885	0.871	0.73	0.747	0.764	0.767	0.727	0.722
48362	CEP70	chr3	-	138570317	138570498	138536918	138537347	138591853	138591956	0	0.362	0.678	0.718	0.651	0.722	0.665	0.605	0.334	0.231	0.326	0.311	0.25	0.415
75374	LIMCH1	chr4	+	41676378	41676462	41671553	41671594	41680954	41681059	0	0.369	1.0	0.824	1.0	1.0	1.0	1.0	0.572	0.61	0.582	0.729	0.565	0.554
28829	DRG2	chr17	+	18101920	18101997	18093812	18093973	18103800	18103807	0	0.432	1.0	0.941	1.0	0.95	1.0	1.0	0.65	0.527	0.564	0.518	0.374	0.665
33128	PRKAG1	chr12	-	49003557	49003595	49003143	49003290	49004506	49004633	0	0.272	1.0	0.993	0.956	0.887	1.0	0.979	0.597	0.737	0.676	0.707	0.727	0.737
28813	DRG2	chr17	+	18098269	18098359	18093812	18093973	18103800	18103807	0	0.289	1.0	0.946	1.0	0.967	1.0	1.0	0.709	0.648	0.71	0.67	0.62	0.822
86706	KDM1A	chr1	+	23044426	23044486	23030468	23030634	23050386	23050520	0	0.189	0.32	0.327	0.372	0.327	0.404	0.34	0.177	0.155	0.159	0.147	0.173	0.148
89974	CDK10	chr16	+	89689251	89689324	89686667	89686797	89690552	89690557	0	0.401	0.87	0.825	0.768	0.876	0.781	0.857	0.438	0.359	0.359	0.449	0.353	0.616
74830	FXYD5	chr19	+	35166250	35166325	35166141	35166171	35169565	35169633	0	0.263	0.949	0.925	0.927	0.955	0.979	0.923	0.688	0.633	0.708	0.774	0.709	0.571
48705	APEH	chr3	+	49679592	49679644	49678851	49678949	49680540	49680629	0	0.282	0.986	0.988	0.976	0.986	0.974	0.978	0.63	0.802	0.843	0.906	0.613	0.399
92110	DDX11	chr12	+	31084582	31084669	31083812	31084061	31087937	31087983	0	0.255	0.966	0.974	1.0	1.0	0.954	1.0	0.786	0.716	0.762	0.826	0.668	0.608
92145	TSPYL2	chrX	+	53084953	53085099	53084531	53084866	53085226	53085321	0	0.502	0.929	0.827	0.897	0.837	0.895	0.825	0.282	0.33	0.495	0.392	0.319	0.378
45610	CENPI	chrX	+	101098443	101098539	101098217	101098248	101101057	101101205	0	0.284	0.986	0.951	0.96	1.0	0.983	0.945	0.602	0.726	0.684	0.779	0.651	0.677
48336	PAPOLA	chr14	+	96562818	96562893	96556174	96556413	96564954	96564988	0	0.272	0.791	0.767	0.773	0.778	0.825	0.812	0.547	0.504	0.517	0.464	0.526	0.555
45992	GPATCH4	chr1	-	156598034	156598121	156596293	156596478	156598226	156598319	0	0.337	0.975	0.979	0.973	0.946	0.981	0.978	0.572	0.556	0.648	0.695	0.672	0.666
48601	CHD3	chr17	+	7907600	7907702	7907352	7907488	7907893	7908019	0	0.232	0.676	0.729	0.775	0.69	0.68	0.731	0.462	0.454	0.54	0.539	0.415	0.477
28413	DRAM2	chr1	-	111139500	111139666	111137522	111137586	111140037	111140090	0	0.263	0.954	1.0	0.989	0.982	0.954	0.915	0.621	0.566	0.784	0.753	0.8	0.69
84988	CENPK	chr5	-	65554796	65554898	65552492	65552549	65561462	65561564	0	0.372	0.765	0.75	0.71	0.714	0.707	0.718	0.313	0.309	0.388	0.378	0.359	0.387
74889	AVL9	chr7	+	32580218	32580272	32573198	32573418	32580801	32580890	0	0.453	0.809	0.935	1.0	0.925	0.894	0.798	0.486	0.459	0.535	0.459	0.361	0.343
88515	UTP6	chr17	-	31884423	31884505	31880180	31880754	31885979	31886061	0	0.206	0.988	0.962	0.973	0.986	0.981	0.982	0.754	0.782	0.818	0.811	0.705	0.768
88543	TIPIN	chr15	-	66351524	66351600	66349301	66349437	66352814	66352955	0	0.212	0.963	0.989	0.984	0.969	0.84	0.958	0.637	0.694	0.725	0.791	0.835	0.747
47366	ITGB5	chr3	-	124821312	124821474	124809021	124809156	124841382	124841551	0	0.162	0.974	0.989	0.967	0.989	1.0	0.982	0.796	0.614	0.889	0.881	0.888	0.862
30689	THOC5	chr22	-	29550727	29550843	29549051	29549158	29553670	29553741	0	0.267	0.466	0.52	0.432	0.459	0.599	0.617	0.26	0.248	0.24	0.256	0.254	0.232
76485	EIF3E	chr8	-	108239957	108240075	108229069	108229195	108248612	108248698	0	-0.207	0.038	0.047	0.098	0.05	0.069	0.038	0.363	0.275	0.314	0.278	0.184	0.171
87237	RECQL	chr12	-	21501169	21501215	21499554	21499615	21501412	21501551	0	0.179	0.907	0.891	0.865	0.891	0.872	0.885	0.634	0.73	0.685	0.747	0.746	0.695
88488	DLST	chr14	+	74889896	74889952	74889274	74889349	74891055	74891167	0	0.159	0.994	0.997	0.97	0.989	0.987	0.977	0.841	0.825	0.838	0.838	0.832	0.789
88487	DLST	chr14	+	74889877	74889952	74889274	74889349	74891055	74891193	0	0.49	0.918	0.965	0.782	0.939	0.892	0.845	0.371	0.382	0.381	0.451	0.496	0.322
87481	OIP5	chr15	-	41313272	41313354	41309267	41309849	41319657	41319780	0	0.244	0.972	0.977	0.984	1.0	0.99	1.0	0.69	0.734	0.654	0.832	0.797	0.751
46621	TRMT2B	chrX	-	101037916	101038051	101036973	101037073	101041316	101041371	0	0.219	0.94	0.962	1.0	0.969	0.916	0.989	0.81	0.74	0.71	0.657	0.765	0.779
87499	BRD8	chr5	-	138159554	138159599	138156881	138157267	138160068	138160129	0	0.351	0.538	0.604	0.584	0.573	0.588	0.559	0.291	0.205	0.294	0.257	0.133	0.158
87632	TRIM27	chr6	-	28907235	28907262	28903001	28904665	28908972	28908989	0	0.449	1.0	1.0	1.0	0.953	1.0	1.0	0.443	0.524	0.647	0.707	0.478	0.458
76763	SMN2	chr5	+	70076520	70076574	70070640	70070751	70077018	70077160	0	0.405	0.905	0.887	0.838	0.917	0.836	0.891	0.401	0.547	0.573	0.347	0.453	0.525
87263	POGK	chr1	+	166847493	166847592	166840954	166841088	166848937	166849208	0	0.205	1.0	0.967	0.977	0.979	1.0	1.0	0.699	0.716	0.758	0.82	0.9	0.802
88465	SLC38A5	chrX	-	48466798	48466872	48462897	48462980	48466961	48467060	0	0.368	0.956	0.956	0.981	1.0	0.982	1.0	0.616	0.534	0.724	0.726	0.286	0.783
88476	DLST	chr14	+	74885585	74885634	74881902	74882016	74889094	74889147	0	0.183	0.988	0.981	1.0	0.941	0.945	1.0	0.789	0.821	0.838	0.799	0.679	0.83
87635	TRIM27	chr6	-	28908807	28908840	28903001	28904665	28908972	28908989	0	0.274	1.0	1.0	1.0	0.971	1.0	1.0	0.61	0.618	0.821	0.863	0.686	0.73
31124	NPLOC4	chr17	-	81610209	81610258	81606690	81606814	81613317	81613402	0	0.306	0.968	1.0	1.0	1.0	0.952	1.0	0.676	0.62	0.831	0.806	0.486	0.667
76456	SNAPC5	chr15	-	66495329	66495419	66493812	66494552	66497641	66497750	0	0.297	0.859	0.888	0.868	0.887	0.859	0.905	0.602	0.608	0.555	0.518	0.601	0.602
49726	RFX5	chr1	-	151345927	151345957	151344961	151345188	151346204	151346333	0	0.353	0.953	0.922	0.885	0.967	0.891	0.956	0.614	0.665	0.581	0.616	0.465	0.517
91748	SRP19	chr5	+	112864620	112864732	112864456	112864528	112891602	112891725	0	0.262	0.983	0.96	0.978	0.979	0.973	0.982	0.741	0.709	0.719	0.754	0.65	0.71
91752	PHF14	chr7	+	10982371	10983159	10974834	10974945	10990702	10990847	0	0.293	0.879	0.897	0.887	0.941	0.884	0.871	0.427	0.589	0.699	0.617	0.632	0.637
74571	MBD4	chr3	-	129436460	129437308	129434061	129434136	129437719	129437950	0	0.32	1.0	1.0	0.945	1.0	1.0	0.921	0.501	0.524	0.711	0.773	0.758	0.677
74569	MBD4	chr3	-	129436442	129437308	129434061	129434136	129437719	129437950	0	0.328	1.0	1.0	0.927	1.0	1.0	0.913	0.438	0.533	0.7	0.768	0.769	0.665
86320	DIAPH1	chr5	-	141588223	141588250	141587041	141587197	141618797	141618999	0	0.167	0.951	0.991	0.938	0.975	1.0	0.979	0.737	0.76	0.792	0.859	0.798	0.887
77573	IMPA1	chr8	-	81670938	81671047	81660513	81660667	81679125	81679230	0	0.394	1.0	1.0	1.0	1.0	0.957	0.973	0.574	0.563	0.675	0.643	0.497	0.611
74986	MATR3	chr5	+	139279934	139280058	139279050	139279129	139293452	139293575	0	0.368	1.0	1.0	0.961	1.0	1.0	1.0	0.586	0.693	0.535	0.779	0.515	0.648
45813	MRPL9	chr1	-	151761450	151761552	151760815	151760899	151762104	151762155	0	0.171	0.924	0.934	0.921	0.892	0.903	0.887	0.773	0.698	0.729	0.762	0.729	0.746
49238	N4BP2L2	chr13	-	32527407	32527532	32443696	32444126	32535768	32535869	0	0.267	1.0	1.0	0.971	1.0	1.0	1.0	0.65	0.753	0.821	0.628	0.878	0.638
86401	TRIM16	chr17	-	15682860	15682951	15680864	15680953	15683035	15683157	0	0.578	0.925	0.867	0.729	0.86	0.929	0.929	0.161	0.463	0.198	0.345	0.354	0.25
86398	TRIM16	chr17	-	15682853	15682951	15680864	15680953	15683035	15683157	0	0.522	0.95	0.907	0.806	0.9	0.955	0.951	0.305	0.509	0.292	0.43	0.473	0.329
74937	IVNS1ABP	chr1	-	185306484	185306625	185305535	185305643	185307013	185307139	0	-0.221	0.242	0.264	0.145	0.195	0.187	0.183	0.426	0.49	0.357	0.369	0.461	0.442
33750	AC005614.2	chr19	-	40090165	40090235	40084744	40084798	40090905	40090925	0	0.359	0.778	0.855	0.888	0.915	0.897	0.79	0.436	0.386	0.628	0.519	0.505	0.497
91168	TYW3	chr1	+	74738689	74738788	74736188	74736622	74748750	74748822	0	0.161	0.947	0.943	0.927	0.941	0.898	0.888	0.792	0.744	0.776	0.784	0.738	0.745
33808	KNOP1	chr16	-	19711371	19711440	19710259	19710586	19714117	19715037	0	0.21	0.975	0.939	0.957	0.979	0.917	0.975	0.789	0.726	0.699	0.717	0.8	0.748
76455	SNAPC5	chr15	-	66495329	66495419	66493812	66494552	66497489	66497759	0	0.179	0.991	1.0	1.0	0.979	1.0	0.989	0.792	0.77	0.845	0.875	0.78	0.822
76454	SNAPC5	chr15	-	66494902	66495419	66493467	66494552	66497641	66497780	0	0.292	0.265	0.318	0.374	0.419	0.325	0.469	0.039	0.079	0.121	0.099	0.044	0.037
31082	RAB29	chr1	-	205772495	205772567	205771471	205771653	205775272	205775451	0	0.226	1.0	1.0	1.0	1.0	1.0	0.964	0.936	0.707	0.698	0.658	0.876	0.731
47187	GAS2L3	chr12	+	100592373	100592449	100573722	100573785	100594874	100594922	0	0.193	0.252	0.179	0.26	0.29	0.196	0.263	0.06	0.073	0.0	0.076	0.025	0.049
76436	RPL7L1	chr6	+	42885973	42886083	42884612	42884750	42886255	42886470	0	0.154	0.983	0.98	0.978	0.979	0.978	0.97	0.791	0.785	0.853	0.845	0.836	0.833
76432	RPL7L1	chr6	+	42880860	42880966	42879634	42879951	42883450	42883614	0	0.22	0.915	0.918	0.919	0.911	0.929	0.903	0.66	0.652	0.696	0.73	0.709	0.727
48335	PAPOLA	chr14	+	96560648	96560711	96556174	96556413	96564954	96564988	0	0.397	0.7	0.71	0.739	0.652	0.712	0.739	0.379	0.336	0.307	0.298	0.225	0.322
49703	RIF1	chr2	+	151468473	151468551	151467999	151468146	151468640	151468756	0	0.201	0.442	0.428	0.514	0.497	0.448	0.473	0.288	0.274	0.255	0.216	0.269	0.292
26697	METTL6	chr3	-	15415497	15415583	15414020	15414162	15415771	15415860	0	0.202	0.371	0.292	0.354	0.231	0.381	0.261	0.106	0.11	0.117	0.126	0.127	0.09
26530	TOP3A	chr17	-	18292644	18292852	18282697	18282841	18294702	18294785	0	0.291	0.96	0.982	0.975	0.978	0.912	0.89	0.582	0.604	0.608	0.773	0.669	0.715
86251	AHCTF1	chr1	-	246894658	246894748	246891778	246891919	246895834	246895925	0	0.152	0.994	0.986	0.993	0.981	0.977	0.995	0.814	0.796	0.842	0.88	0.831	0.852
84989	CENPK	chr5	-	65554796	65554898	65552492	65552549	65561496	65561564	0	0.255	0.715	0.696	0.635	0.637	0.666	0.667	0.403	0.425	0.407	0.413	0.413	0.424
52756	TXNRD1	chr12	+	104288930	104289040	104286681	104287109	104311289	104311412	0	0.172	0.824	0.827	0.842	0.83	0.812	0.812	0.624	0.633	0.669	0.68	0.655	0.651
84993	CENPK	chr5	-	65554796	65554946	65552492	65552549	65561462	65561535	0	0.249	0.883	0.876	0.846	0.846	0.852	0.858	0.579	0.58	0.619	0.653	0.623	0.614
85494	NGLY1	chr3	-	25720013	25720191	25718943	25719635	25729132	25729318	0	0.394	0.672	0.779	0.778	0.826	0.768	0.943	0.283	0.419	0.411	0.414	0.398	0.476
23094	EXOC1	chr4	+	55888887	55888932	55882726	55883928	55890222	55890386	0	0.376	0.136	0.164	0.571	0.552	0.537	0.509	0.082	0.009	0.012	0.038	0.041	0.03
73301	MAP4	chr3	-	47869213	47869327	47857430	47857512	47870812	47871105	0	0.413	0.838	0.803	0.879	0.866	0.852	0.866	0.408	0.396	0.465	0.532	0.443	0.384
73300	MAP4	chr3	-	47867245	47867338	47857430	47857512	47870812	47871105	0	0.376	0.847	0.818	0.844	0.828	0.757	0.801	0.388	0.473	0.431	0.52	0.399	0.425
94179	MBNL1	chr3	+	152299404	152300367	152268039	152269092	152414940	152415111	0	0.413	0.817	0.892	0.96	0.983	0.933	0.959	0.438	0.539	0.566	0.513	0.537	0.47
77960	MPHOSPH6	chr16	-	82149308	82149403	82148161	82148863	82151423	82151514	0	0.163	0.993	0.99	1.0	0.998	0.987	0.998	0.781	0.801	0.847	0.857	0.853	0.849
22812	UQCRH	chr1	+	46309896	46310044	46309100	46309143	46310154	46310316	0	0.371	0.905	0.84	0.874	0.867	0.839	0.858	0.349	0.462	0.637	0.586	0.463	0.459
22810	UQCRH	chr1	+	46309896	46310044	46303708	46303820	46310154	46310316	0	0.388	0.656	0.602	0.599	0.647	0.597	0.605	0.211	0.208	0.277	0.276	0.208	0.199
94824	NT5C2	chr10	-	103139405	103139479	103105705	103105801	103174857	103174982	0	0.329	0.973	0.978	0.974	0.989	0.942	0.956	0.546	0.62	0.684	0.623	0.687	0.679
94817	NT5C2	chr10	-	103106588	103106706	103105705	103105801	103174857	103174982	0	0.267	0.975	0.981	0.978	0.991	0.928	0.958	0.636	0.704	0.739	0.69	0.684	0.758
52017	DLEU2	chr13	-	50049583	50049662	50027132	50027406	50068096	50068163	0	0.428	0.987	0.927	0.794	0.909	0.9	0.873	0.331	0.442	0.432	0.426	0.51	0.682
41290	PCBP2	chr12	+	53464759	53464852	53462480	53462567	53467220	53467285	0	0.329	0.477	0.46	0.552	0.622	0.607	0.574	0.139	0.173	0.32	0.322	0.219	0.148
34217	THOC2	chrX	-	123613638	123613708	123611439	123611516	123614051	123614189	0	0.245	0.948	0.965	0.986	0.963	0.98	1.0	0.757	0.699	0.734	0.773	0.666	0.746
51944	PXDN	chr2	-	1687631	1687703	1684079	1684151	1691927	1691999	0	0.215	0.783	0.815	0.833	0.849	0.862	0.831	0.598	0.584	0.634	0.605	0.603	0.662
72877	MIR4435-2HG	chr2	-	111367486	111367575	111344060	111344237	111494884	111494957	0	0.254	0.851	0.907	0.909	0.938	0.947	0.977	0.665	0.645	0.721	0.644	0.664	0.663
72874	MIR4435-2HG	chr2	-	111365560	111367575	111344060	111344237	111494884	111495120	0	0.387	0.54	0.649	0.718	0.771	0.795	0.902	0.34	0.321	0.381	0.334	0.328	0.351
22698	KIF13A	chr6	-	17771113	17771218	17763692	17764946	17771907	17772059	0	0.292	0.285	0.313	0.487	0.532	0.438	0.375	0.124	0.134	0.076	0.084	0.122	0.141
52027	DLEU2	chr13	-	50075558	50075653	50068096	50068163	50081822	50081972	0	0.212	0.919	0.881	0.952	0.912	0.853	0.842	0.655	0.61	0.705	0.635	0.809	0.674
22030	IL18	chr11	-	112154974	112155082	112148602	112148736	112163905	112164089	0	0.526	0.595	0.849	0.524	0.806	0.794	0.688	0.163	0.195	0.234	0.146	0.14	0.224
22027	IL18	chr11	-	112154974	112155061	112148602	112148736	112163905	112164074	0	0.16	0.983	0.993	0.988	0.987	0.988	0.975	0.789	0.82	0.84	0.852	0.833	0.821
22021	IL18	chr11	-	112150071	112150206	112148602	112148736	112163905	112164074	0	0.16	0.979	0.992	0.987	0.985	0.97	0.944	0.781	0.821	0.807	0.846	0.823	0.817
95049	GBP2	chr1	-	89108022	89108291	89106131	89107052	89109676	89109870	0	0.339	0.876	0.89	0.955	0.907	0.936	0.871	0.513	0.554	0.544	0.53	0.651	0.61
21863	DNAJB4	chr1	+	78005079	78005321	77979231	77979293	78013050	78013355	0	-0.265	0.575	0.644	0.452	0.53	0.465	0.475	0.786	0.76	0.753	0.83	0.78	0.822
35240	ITPA	chr20	+	3213257	3213383	3209500	3209617	3213984	3214058	0	0.206	0.969	0.973	0.981	0.989	0.976	0.936	0.668	0.841	0.715	0.757	0.812	0.796
72708	CASC4	chr15	+	44402886	44403054	44380805	44380976	44413335	44415729	0	0.293	0.685	0.655	0.693	0.696	0.747	0.715	0.374	0.35	0.454	0.401	0.382	0.475
95053	CHEK1	chr11	+	125627606	125627830	125626557	125626833	125629231	125629296	0	0.393	0.897	0.871	0.882	0.888	0.863	0.878	0.481	0.51	0.483	0.514	0.452	0.479
72854	MIR4435-2HG	chr2	-	111248147	111248241	111239801	111239996	111344060	111344237	0	0.471	0.804	0.719	0.727	0.853	0.903	0.891	0.303	0.216	0.411	0.432	0.292	0.415
22092	UBE2G2	chr21	-	44774566	44774741	44773547	44773687	44777298	44777417	0	-0.383	0.051	0.014	0.044	0.017	0.012	0.045	0.536	0.362	0.321	0.225	0.539	0.498
21677	MRPL48	chr11	+	73859906	73860009	73844806	73844976	73863171	73863261	0	0.246	0.959	0.955	0.947	0.966	0.969	0.948	0.649	0.657	0.736	0.736	0.764	0.727
21637	MRPL48	chr11	+	73817822	73817947	73787876	73787992	73825707	73825796	0	0.378	0.679	0.613	0.53	0.488	0.595	0.485	0.19	0.213	0.155	0.127	0.178	0.258
21632	MRPL48	chr11	+	73808312	73808350	73805026	73805079	73825707	73825796	0	0.197	0.924	0.931	0.908	0.933	0.942	0.926	0.716	0.668	0.789	0.787	0.716	0.707
21627	MRPL48	chr11	+	73808312	73808350	73787315	73787992	73825707	73825796	0	0.48	0.951	0.904	0.928	0.869	0.891	0.871	0.372	0.478	0.422	0.363	0.46	0.438
21619	MRPL48	chr11	+	73805026	73805079	73787315	73787992	73825707	73825796	0	0.295	0.891	0.786	0.89	0.806	0.814	0.821	0.482	0.607	0.455	0.514	0.581	0.6
35241	ITPA	chr20	+	3213318	3213383	3209359	3209617	3213984	3214058	0	0.258	0.971	0.975	0.983	0.99	0.977	0.941	0.622	0.788	0.701	0.747	0.734	0.698
21537	C8orf59	chr8	-	85219235	85219363	85217385	85217502	85220305	85220384	0	0.242	0.494	0.501	0.493	0.52	0.542	0.549	0.217	0.251	0.277	0.318	0.285	0.301
21536	C8orf59	chr8	-	85219235	85219360	85217385	85217502	85220305	85220353	0	0.208	0.369	0.37	0.382	0.387	0.408	0.421	0.152	0.163	0.187	0.207	0.196	0.181
21535	C8orf59	chr8	-	85214920	85215037	85214075	85214631	85217385	85217502	0	0.308	0.92	0.938	0.932	0.906	0.901	0.891	0.506	0.543	0.622	0.711	0.615	0.643
52375	ZC3H7A	chr16	-	11761405	11761511	11758430	11758539	11761909	11762043	0	0.213	0.991	0.986	0.988	0.996	0.992	0.987	0.714	0.781	0.871	0.834	0.723	0.736
52376	ZC3H7A	chr16	-	11761467	11761511	11758430	11758539	11761909	11762043	0	0.428	0.973	0.95	0.957	0.985	0.976	0.95	0.456	0.552	0.711	0.594	0.488	0.422
52383	ZC3H7A	chr16	-	11769030	11769095	11768314	11768501	11770782	11770841	0	0.207	0.992	0.979	0.984	0.988	1.0	0.991	0.699	0.664	0.887	0.806	0.786	0.851
21459	RSRP1	chr1	-	25244453	25244498	25243549	25243633	25245149	25245301	0	0.52	0.508	0.653	0.723	0.685	0.753	0.699	0.089	0.114	0.181	0.171	0.194	0.154
23148	NIN	chr14	-	50766306	50766396	50763825	50763964	50766779	50766795	0	0.401	0.89	0.902	0.95	0.862	0.911	0.978	0.506	0.571	0.413	0.516	0.532	0.546
63342	IFI44	chr1	+	78662703	78662878	78659311	78659483	78663764	78663897	0	0.294	0.847	0.922	0.813	0.79	0.94	0.81	0.546	0.476	0.566	0.635	0.609	0.528
63780	SLC35F5	chr2	-	113717752	113717848	113714646	113715195	113719153	113719244	0	0.515	0.711	0.891	0.887	0.898	0.919	0.914	0.402	0.371	0.447	0.39	0.249	0.272
63782	SLC35F5	chr2	-	113717752	113717850	113712791	113715195	113719153	113719280	0	0.262	0.923	0.966	0.969	0.977	0.976	0.978	0.724	0.755	0.779	0.707	0.645	0.606
110061	CCDC88A	chr2	-	55299827	55299919	55296257	55296523	55301205	55301277	0	0.361	0.982	0.969	0.93	0.967	0.843	0.899	0.588	0.715	0.657	0.509	0.332	0.621
63339	IFI44	chr1	+	78660553	78660654	78659311	78659483	78663764	78664078	0	0.353	0.855	0.915	0.828	0.844	0.934	0.775	0.475	0.437	0.484	0.645	0.541	0.452
110951	FANCI	chr15	+	89306009	89306194	89305604	89305698	89307475	89307529	0	0.158	0.981	0.955	0.981	0.973	0.991	0.978	0.76	0.779	0.878	0.811	0.822	0.863
581	MFAP5	chr12	-	8651661	8651691	8650377	8650589	8655414	8655447	0	0.526	0.755	0.775	0.82	0.645	0.732	0.645	0.223	0.201	0.164	0.267	0.158	0.2
585	MFAP5	chr12	-	8654436	8654481	8650501	8650589	8655414	8655447	0	0.257	0.943	0.954	0.95	0.963	0.976	0.972	0.767	0.742	0.652	0.646	0.677	0.733
64094	KIF2C	chr1	+	44753131	44753254	44750441	44750564	44753732	44753833	0	0.166	0.881	0.894	0.874	0.864	0.858	0.85	0.685	0.684	0.685	0.739	0.717	0.716
110570	IGFN1	chr1	+	201215012	201215154	201206082	201213621	201215538	201215609	0	0.412	0.975	0.989	0.946	0.981	0.79	0.839	0.323	0.39	0.567	0.639	0.497	0.631
110569	IGFN1	chr1	+	201214176	201214301	201206082	201213621	201215538	201215609	0	0.633	0.898	0.908	0.825	0.894	0.439	0.37	0.034	0.01	0.19	0.161	0.081	0.058
80525	GSTM4	chr1	+	109657532	109657671	109657214	109657279	109657771	109657872	0	0.324	0.928	0.972	0.87	0.927	0.957	0.954	0.64	0.664	0.577	0.702	0.528	0.551
63983	THUMPD3	chr3	+	9380502	9380618	9374515	9374646	9383198	9383309	0	0.499	0.901	0.861	0.836	0.765	0.836	0.785	0.276	0.265	0.388	0.319	0.388	0.356
110903	FANCI	chr15	+	89247628	89247726	89243972	89244033	89258703	89258776	0	0.158	0.98	0.991	0.985	1.0	0.972	0.986	0.916	0.947	0.826	0.765	0.733	0.779
80704	BROX	chr1	+	222722418	222722514	222719262	222719359	222724091	222724164	0	0.19	0.957	0.904	0.94	0.921	0.952	0.93	0.735	0.781	0.755	0.795	0.7	0.7
63844	RERG	chr12	-	15121062	15121119	15110926	15111417	15217428	15217603	0	0.243	0.846	0.829	0.878	0.904	0.879	0.909	0.562	0.594	0.671	0.622	0.67	0.67
41386	DENND5A	chr11	-	9142721	9142845	9141939	9142108	9144096	9144179	0	0.316	0.99	0.97	0.964	0.941	0.981	0.991	0.702	0.639	0.562	0.636	0.649	0.756
41308	CALD1	chr7	+	134935687	134935765	134932987	134934077	134941091	134941237	0	0.179	0.968	0.993	0.941	0.972	0.969	0.93	0.771	0.795	0.786	0.798	0.775	0.773
63276	RAF1	chr3	-	12606200	12606299	12604135	12604289	12608765	12608867	0	0.156	0.953	0.937	0.941	0.906	0.935	0.928	0.74	0.801	0.736	0.787	0.808	0.79
41387	DENND5A	chr11	-	9142721	9143485	9141939	9142108	9144096	9144278	0	0.511	0.977	0.933	0.926	0.886	0.959	0.98	0.481	0.375	0.354	0.434	0.408	0.544
63341	IFI44	chr1	+	78660553	78660691	78659318	78659483	78663764	78663897	0	0.371	0.846	0.906	0.814	0.832	0.928	0.761	0.446	0.411	0.467	0.605	0.502	0.427
64082	CD47	chr3	-	108051938	108051970	108043093	108047292	108057476	108057569	0	0.388	0.83	0.803	0.828	0.886	0.9	0.89	0.487	0.515	0.409	0.449	0.449	0.497
1409	PPP2R5D	chr6	+	43008692	43008746	43008278	43008475	43009056	43009227	0	0.169	0.993	0.98	0.962	0.955	0.948	0.98	0.805	0.795	0.792	0.837	0.787	0.79
80589	UBE2Q2	chr15	+	75876186	75876271	75873427	75873568	75883365	75883424	0	0.259	0.969	0.953	0.937	0.959	0.987	0.971	0.72	0.651	0.581	0.764	0.663	0.84
110549	ZSCAN25	chr7	+	99619047	99619132	99618524	99618651	99619560	99619816	0	0.225	1.0	0.986	0.985	0.956	1.0	1.0	0.75	0.719	0.778	0.734	0.884	0.709
63340	IFI44	chr1	+	78660553	78660691	78659318	78659483	78662703	78662878	0	0.221	0.919	0.924	0.981	0.955	0.929	0.902	0.71	0.784	0.743	0.78	0.633	0.635
63452	AC008575.1	chr5	+	112864620	112864732	112864456	112864528	112867403	112867582	0	0.247	0.992	0.99	0.977	0.971	0.976	0.981	0.722	0.736	0.741	0.776	0.693	0.737
63982	THUMPD3	chr3	+	9377818	9377888	9374515	9374646	9383198	9383309	0	0.336	0.946	0.918	0.89	0.875	0.863	0.855	0.499	0.441	0.566	0.594	0.602	0.631
925	SRSF1	chr17	-	58005413	58005600	58004587	58005041	58005800	58005973	0	0.17	0.986	0.978	0.993	0.983	0.963	0.991	0.744	0.772	0.84	0.841	0.833	0.842
41388	DENND5A	chr11	-	9143402	9143485	9141939	9142108	9144096	9144278	0	0.671	0.869	0.738	0.832	0.8	0.904	0.951	0.207	0.066	0.259	0.303	0.048	0.183
924	SRSF1	chr17	-	58005397	58005600	58004922	58005041	58005800	58005973	0	0.175	0.985	0.976	0.992	0.983	0.961	0.991	0.735	0.765	0.835	0.836	0.828	0.837
110063	CCDC88A	chr2	-	55299838	55299919	55296257	55296523	55301205	55301277	0	0.167	0.993	0.989	0.979	0.989	0.965	0.968	0.788	0.878	0.825	0.788	0.744	0.86
982	BAG6	chr6	-	31640384	31640528	31640198	31640306	31640791	31640938	0	0.187	1.0	1.0	0.985	0.983	1.0	1.0	0.865	0.65	0.896	0.831	0.943	0.663
41294	PCBP2	chr12	+	53467804	53467843	53467220	53467293	53468776	53468832	0	0.16	0.925	0.918	0.89	0.872	0.887	0.89	0.731	0.749	0.734	0.731	0.744	0.73
63478	IL7R	chr5	+	35874448	35874542	35871055	35871213	35875511	35875521	0	0.513	0.898	0.917	0.957	0.964	0.976	0.967	0.394	0.41	0.408	0.465	0.523	0.398
41289	PCBP2	chr12	+	53464759	53464852	53462480	53462567	53465931	53465973	0	0.189	0.519	0.544	0.523	0.526	0.511	0.569	0.315	0.356	0.375	0.352	0.349	0.309
110597	NSUN5P1	chr7	+	75414639	75414798	75410394	75410460	75414884	75415024	0	0.26	0.444	0.379	0.13	0.23	0.189	0.318	0.056	0.0	0.005	0.023	0.046	0.0
682	CCNB1IP1	chr14	-	20329173	20329373	20326715	20326793	20333253	20333288	0	0.225	0.857	0.891	0.912	0.906	0.936	0.92	0.61	0.651	0.746	0.674	0.714	0.68
80625	HSPB11	chr1	-	53928371	53928440	53923532	53923947	53939984	53940097	0	0.219	1.0	1.0	0.967	1.0	0.972	1.0	0.609	0.646	0.881	0.767	0.83	0.893
63338	IFI44	chr1	+	78660553	78660654	78659311	78659483	78662703	78662756	0	0.159	0.952	0.958	0.988	0.972	0.959	0.947	0.794	0.835	0.823	0.851	0.755	0.761
777	TMEM126B	chr11	+	85629131	85629262	85628592	85628688	85634085	85634279	0	0.406	0.661	0.577	0.824	0.646	0.759	0.571	0.258	0.232	0.352	0.281	0.28	0.196
779	TMEM126B	chr11	+	85631144	85631316	85628572	85628688	85634085	85634176	0	0.348	0.922	0.909	0.965	0.924	0.939	0.905	0.575	0.516	0.698	0.587	0.55	0.549
602	MFAP5	chr12	-	8662046	8662106	8655785	8655830	8662626	8662675	0	0.311	0.897	0.881	0.781	0.882	1.0	0.95	0.637	0.584	0.694	0.569	0.566	0.478
111060	HDAC3	chr5	-	141625684	141625764	141624861	141625365	141626193	141626283	0	0.229	0.997	0.99	0.98	0.996	1.0	0.985	0.68	0.768	0.82	0.813	0.676	0.819
319	AP2B1	chr17	+	35670856	35670898	35657598	35657791	35671753	35671900	0	0.175	0.305	0.281	0.35	0.282	0.386	0.356	0.154	0.112	0.142	0.196	0.164	0.139
63479	IL7R	chr5	+	35874448	35874542	35873200	35873648	35875511	35875521	0	0.437	0.607	0.631	0.719	0.753	0.668	0.755	0.248	0.246	0.257	0.259	0.26	0.239
41238	EXOC3	chr5	+	459358	459459	453369	454051	461959	462070	0	0.285	0.967	0.903	0.884	0.964	0.92	0.951	0.599	0.717	0.636	0.644	0.626	0.659
880	SRSF7	chr2	-	38746143	38746179	38743598	38745187	38746693	38746747	0	0.187	0.89	0.893	0.861	0.842	0.915	0.885	0.702	0.623	0.69	0.731	0.683	0.733
75566	SLC12A8	chr3	-	125088309	125088370	125082635	125084052	125107480	125107631	0	0.502	0.889	0.896	0.793	0.906	0.89	0.926	0.571	0.338	0.437	0.401	0.272	0.267
53461	MLX	chr17	+	42568469	42568559	42567618	42567655	42568836	42568943	0	0.315	0.896	0.876	0.826	0.849	0.865	0.898	0.594	0.583	0.503	0.542	0.559	0.54
44563	MMS22L	chr6	-	97233860	97233980	97230268	97231652	97246627	97246690	0	0.181	0.983	0.968	0.943	0.959	1.0	1.0	0.801	0.788	0.805	0.844	0.754	0.777
19412	RNGTT	chr6	-	88801563	88801632	88769773	88769874	88844356	88844521	0	0.278	0.952	0.857	0.897	0.889	0.902	0.864	0.672	0.523	0.639	0.522	0.57	0.765
53558	ANAPC1	chr2	-	111824965	111825036	111822421	111822600	111825776	111825855	0	0.423	1.0	1.0	1.0	1.0	0.899	0.907	0.548	0.505	0.534	0.695	0.537	0.447
53559	ANAPC1	chr2	-	111825130	111825167	111822421	111822600	111825776	111825855	0	0.165	1.0	1.0	1.0	1.0	0.98	0.98	0.838	0.808	0.8	0.917	0.816	0.789
36029	SKA1	chr18	+	50380125	50380250	50375819	50375918	50382128	50382226	0	0.214	0.981	0.948	0.908	0.913	0.986	0.902	0.626	0.715	0.692	0.805	0.746	0.768
19118	AC118549.1	chr1	-	77641383	77641446	77639448	77639602	77641521	77641655	0	0.455	0.863	0.75	0.826	0.8	0.802	0.879	0.474	0.242	0.438	0.452	0.312	0.274
71548	NSL1	chr1	-	212739533	212739601	212736955	212738686	212782371	212782426	0	0.198	0.979	0.895	0.953	0.887	0.941	0.977	0.691	0.721	0.822	0.691	0.82	0.698
97371	HARS2	chr5	+	140696028	140696201	140695737	140695845	140696520	140696614	0	0.342	0.919	0.901	0.788	0.726	0.939	0.853	0.53	0.533	0.446	0.506	0.508	0.553
17831	PI4K2A	chr10	+	97662906	97662968	97656820	97656974	97666437	97666571	0	0.256	0.984	1.0	1.0	1.0	1.0	1.0	0.58	0.774	0.796	0.7	0.761	0.836
44343	CASC19	chr8	-	127202041	127202152	127149615	127149672	127203162	127203198	0	0.43	0.953	1.0	1.0	0.959	1.0	1.0	0.46	0.288	0.686	0.745	0.63	0.522
54311	SLC38A9	chr5	-	55711451	55711499	55697845	55697992	55712216	55712261	0	0.231	0.903	0.894	0.892	0.942	0.914	0.916	0.689	0.663	0.657	0.726	0.695	0.648
19063	KIF23	chr15	+	69446285	69446364	69446008	69446091	69446870	69446941	0	0.281	0.886	0.909	0.94	0.908	0.883	0.889	0.595	0.58	0.636	0.707	0.627	0.585
53416	PLA2G4A	chr1	+	186906964	186907002	186894097	186894211	186932762	186932899	0	0.278	0.711	0.776	0.863	0.738	0.773	0.727	0.54	0.551	0.445	0.434	0.467	0.485
19599	AC008764.4	chr19	-	16654034	16654125	16647095	16647261	16659394	16659447	0	0.233	0.91	0.919	0.898	0.922	0.892	0.92	0.636	0.709	0.632	0.677	0.666	0.745
53841	ATP13A3	chr3	-	194457093	194457174	194455892	194455962	194459470	194459541	0	0.166	0.813	0.814	0.85	0.807	0.869	0.85	0.715	0.685	0.673	0.68	0.648	0.603
36154	DONSON	chr21	-	33582164	33582246	33581950	33582055	33584589	33584768	0	0.515	0.824	0.859	0.916	0.933	0.952	0.957	0.328	0.413	0.412	0.369	0.404	0.422
36155	DONSON	chr21	-	33583487	33583666	33581950	33582055	33584589	33584726	0	0.672	0.738	0.791	0.804	0.861	0.931	0.936	0.087	0.154	0.191	0.2	0.224	0.17
36171	ERRFI1	chr1	-	8015307	8015384	8011718	8014396	8015494	8015692	0	0.187	0.989	0.989	0.986	1.0	1.0	1.0	0.696	0.774	0.912	0.78	0.869	0.811
36172	ERRFI1	chr1	-	8015307	8015400	8014039	8014396	8015494	8015692	0	0.358	0.972	0.961	0.972	1.0	1.0	1.0	0.473	0.609	0.764	0.577	0.72	0.613
36174	FER	chr5	+	108768092	108768238	108747821	108748000	108798123	108798389	0	0.273	0.611	0.54	0.69	0.591	0.629	0.67	0.358	0.302	0.362	0.345	0.419	0.31
17834	PI4K2A	chr10	+	97664884	97664984	97656820	97656974	97666437	97666571	0	0.234	0.984	1.0	1.0	1.0	1.0	1.0	0.517	0.781	0.85	0.813	0.746	0.873
19062	KIF23	chr15	+	69446282	69446364	69446008	69446091	69446870	69446941	0	0.151	0.953	0.967	0.975	0.964	0.941	0.949	0.787	0.771	0.816	0.852	0.806	0.809
97372	HARS2	chr5	+	140696102	140696201	140695737	140695845	140696520	140696614	0	0.192	0.963	0.956	0.902	0.871	0.971	0.927	0.711	0.78	0.661	0.767	0.739	0.783
54385	MSL3	chrX	+	11761499	11761582	11760836	11760937	11762129	11762219	0	0.241	0.911	0.959	0.966	0.958	0.977	0.975	0.768	0.716	0.693	0.728	0.625	0.769
84389	NOLC1	chr10	+	102157018	102157074	102152175	102152530	102158048	102158214	0	0.33	0.903	0.96	0.988	0.987	0.946	0.935	0.608	0.427	0.831	0.785	0.576	0.514
54228	PDE2A	chr11	-	72580576	72580624	72579533	72579608	72580885	72580973	0	0.175	0.953	0.934	0.898	0.92	0.876	0.879	0.712	0.621	0.825	0.83	0.676	0.749
85037	IQCB1	chr3	-	121788283	121788432	121781742	121781874	121790072	121790215	0	0.29	0.86	0.772	0.882	0.902	0.894	0.954	0.588	0.436	0.682	0.579	0.659	0.583
52703	TBC1D13	chr9	+	128790734	128790775	128788333	128788407	128791379	128791441	0	0.185	0.916	0.923	0.964	0.953	0.977	0.949	0.782	0.734	0.725	0.818	0.803	0.709
85005	CENPK	chr5	-	65561496	65561564	65552492	65552549	65563097	65563127	0	0.228	0.939	0.953	0.965	0.968	0.903	0.975	0.704	0.677	0.733	0.762	0.729	0.728
95733	SUZ12	chr17	+	31947616	31947685	31940421	31940486	31966146	31966196	0	0.216	0.875	0.882	0.856	0.834	0.771	0.815	0.661	0.612	0.61	0.585	0.662	0.604
84996	CENPK	chr5	-	65554796	65554946	65552492	65552549	65563097	65563127	0	0.246	0.981	0.985	0.985	0.987	0.963	0.991	0.709	0.697	0.726	0.768	0.773	0.743
85047	IQCB1	chr3	-	121808915	121809009	121807343	121807443	121826050	121826180	0	0.292	0.916	0.868	0.982	0.913	1.0	0.962	0.719	0.655	0.653	0.662	0.499	0.702
84994	CENPK	chr5	-	65554796	65554946	65552492	65552549	65561496	65561564	0	0.212	0.802	0.797	0.758	0.775	0.783	0.79	0.59	0.582	0.548	0.557	0.579	0.575
72413	BCL2L13	chr22	+	17688985	17689142	17683213	17683321	17702242	17702386	0	0.179	0.884	0.879	0.916	0.905	0.907	0.941	0.731	0.703	0.763	0.772	0.68	0.709
98086	METTL16	chr17	-	2467760	2467876	2464207	2464350	2477685	2477885	0	0.164	1.0	1.0	0.986	1.0	0.978	0.982	0.756	0.773	0.879	0.859	0.869	0.826
17705	SETD5	chr3	+	9468518	9468575	9464424	9464672	9470458	9470929	0	0.262	0.281	0.325	0.349	0.346	0.28	0.193	0.032	0.046	0.034	0.037	0.024	0.027
97850	ANKRD10	chr13	-	110894108	110894202	110892691	110893263	110906032	110906124	0	0.438	0.363	0.3	0.568	0.563	0.681	0.634	0.062	0.166	0.007	0.046	0.087	0.11
36329	DDX55	chr12	+	123607431	123607523	123606072	123606159	123607599	123607662	0	0.153	1.0	1.0	0.99	0.979	0.959	0.942	0.804	0.81	0.871	0.89	0.8	0.777
71361	TJP1	chr15	-	29719776	29720016	29718265	29719138	29720357	29720708	0	-0.173	0.098	0.139	0.073	0.025	0.015	0.012	0.275	0.295	0.209	0.22	0.192	0.211
54090	ANXA2	chr15	-	60397257	60397338	60395644	60396427	60397942	60397964	0	0.3	0.973	0.959	0.94	0.903	0.937	0.969	0.682	0.757	0.589	0.508	0.631	0.716
53803	ATP13A3	chr3	-	194412198	194412288	194402676	194406116	194413758	194413839	0	0.311	0.855	0.824	0.888	0.907	0.922	0.925	0.544	0.568	0.605	0.594	0.573	0.571
24766	PDCD10	chr3	-	167734213	167734345	167725400	167725473	167734805	167734832	0	-0.269	0.133	0.104	0.088	0.128	0.12	0.105	0.401	0.401	0.359	0.378	0.374	0.377
92912	DROSHA	chr5	-	31531449	31531525	31530797	31530924	31531989	31532074	0	0.221	0.691	0.695	0.67	0.594	0.6	0.626	0.428	0.396	0.403	0.398	0.477	0.447
50563	GSTM1	chr1	+	109688169	109688245	109687819	109687909	109689224	109689325	0	0.372	0.956	0.965	1.0	1.0	0.958	1.0	0.444	0.38	0.82	0.837	0.577	0.589
50568	GSTM1	chr1	+	109688990	109689129	109688672	109688737	109689224	109689325	0	0.209	0.98	0.977	0.902	0.974	1.0	1.0	0.707	0.764	0.894	0.763	0.633	0.82
50569	GSTM1	chr1	+	109689047	109689129	109687813	109687909	109689224	109689325	0	0.156	0.988	0.986	1.0	1.0	0.981	1.0	0.764	0.815	0.86	0.865	0.828	0.887
50575	GSTM1	chr1	+	109690270	109690366	109689224	109689325	109708480	109709039	0	0.17	1.0	0.987	1.0	1.0	1.0	1.0	0.839	0.818	0.888	0.782	0.744	0.895
92903	DROSHA	chr5	-	31515453	31515564	31514987	31515219	31521122	31521215	0	0.224	0.687	0.674	0.741	0.763	0.66	0.695	0.472	0.538	0.466	0.458	0.484	0.458
92904	DROSHA	chr5	-	31515453	31515564	31514987	31515219	31526078	31526326	0	0.277	0.809	0.812	0.863	0.873	0.93	0.915	0.513	0.629	0.598	0.578	0.599	0.621
93425	AURKB	chr17	-	8206749	8206888	8206490	8206639	8207317	8207367	0	0.199	0.963	0.984	0.934	0.952	0.933	0.923	0.771	0.681	0.731	0.787	0.764	0.761
94014	SLC30A6	chr2	+	32174062	32174147	32171286	32171373	32184272	32184338	0	0.153	0.953	0.981	0.942	0.941	0.954	0.954	0.693	0.851	0.822	0.822	0.765	0.851
51290	L1CAM	chrX	-	153867799	153867910	153867355	153867553	153867997	153868122	0	0.401	1.0	0.932	0.828	0.831	0.863	0.925	0.46	0.409	0.535	0.593	0.481	0.493
50468	PSMG1	chr21	-	39179923	39179986	39178448	39178647	39180284	39180436	0	0.397	0.881	0.921	0.935	0.946	0.955	0.92	0.43	0.454	0.536	0.584	0.563	0.608
24505	USP4	chr3	-	49278813	49278902	49277830	49278451	49280743	49280847	0	0.196	1.0	1.0	0.941	0.98	0.981	0.993	0.771	0.805	0.804	0.833	0.744	0.765
93042	PHTF2	chr7	+	77940527	77940659	77940029	77940302	77942699	77942786	0	0.151	0.974	0.944	0.951	0.93	0.979	0.917	0.806	0.817	0.829	0.813	0.778	0.744
45403	MED31	chr17	-	6649981	6650078	6643314	6644659	6650355	6650433	0	0.305	0.857	0.893	0.887	0.882	0.892	0.891	0.504	0.525	0.628	0.581	0.629	0.604
34450	CCNH	chr5	-	87394404	87394484	87391493	87392904	87395043	87395104	0	0.19	0.979	0.985	0.981	0.985	0.983	0.946	0.819	0.74	0.753	0.809	0.773	0.826
92939	SMG5	chr1	-	156266506	156266678	156266136	156266380	156267469	156267588	0	0.197	0.951	0.875	0.921	0.948	0.97	0.963	0.73	0.705	0.751	0.855	0.73	0.677
93731	KTN1	chr14	+	55663954	55664041	55661273	55661612	55670728	55670809	0	0.153	0.945	0.929	0.96	0.962	0.974	0.963	0.795	0.8	0.789	0.802	0.811	0.817
24230	ADGRL2	chr1	+	81986900	81987029	81985258	81985355	81990390	81991368	0	0.163	0.014	0.055	0.147	0.25	0.238	0.295	0.0	0.0	0.0	0.0	0.0	0.02
50871	LUCAT1	chr5	-	91312294	91312413	91310626	91311032	91313637	91313777	0	0.355	0.907	0.951	0.884	0.893	1.0	1.0	0.652	0.62	0.602	0.466	0.619	0.548
73718	MPDU1	chr17	+	7586898	7587017	7585945	7586078	7587160	7587271	0	0.472	1.0	1.0	1.0	1.0	0.909	1.0	0.641	0.417	0.569	0.629	0.682	0.137
24633	CTPS1	chr1	+	41007448	41007545	41006050	41006094	41008658	41008714	0	0.176	0.954	0.962	0.984	0.986	0.993	0.976	0.8	0.767	0.82	0.826	0.819	0.769
24757	PDCD10	chr3	-	167725400	167725473	167720061	167720273	167734213	167734345	0	0.262	0.339	0.343	0.538	0.341	0.434	0.402	0.102	0.126	0.117	0.137	0.157	0.188
93488	RPAP3	chr12	-	47679492	47679594	47670106	47670345	47679703	47679774	0	0.198	0.951	0.947	0.923	0.933	0.959	0.95	0.699	0.774	0.767	0.801	0.675	0.758
23592	MLLT3	chr9	-	20354807	20354879	20345075	20346574	20360741	20360841	0	0.232	0.979	1.0	1.0	1.0	1.0	1.0	0.697	0.703	0.849	0.95	0.741	0.647
23757	DPH3	chr3	-	16264154	16264229	16257977	16260829	16264768	16264972	0	0.194	0.678	0.738	0.631	0.693	0.708	0.696	0.531	0.519	0.497	0.429	0.521	0.482
73564	ADD3	chr10	+	110132304	110132400	110130362	110130486	110133325	110134211	0	0.521	0.46	0.412	0.901	0.851	0.878	0.905	0.189	0.157	0.242	0.225	0.207	0.262
73527	EIF4E2	chr2	+	232557883	232558018	232556415	232556530	232564246	232564351	0	0.286	0.901	0.91	0.906	0.915	0.912	0.916	0.587	0.596	0.65	0.661	0.609	0.64
44900	EMC8	chr16	-	85780378	85780473	85778623	85779867	85781210	85781258	0	0.161	0.886	0.914	0.979	0.985	0.974	0.981	0.804	0.756	0.807	0.775	0.811	0.801
19040	KIF23	chr15	+	69425281	69425323	69423158	69423329	69426069	69426182	0	0.238	0.387	0.357	0.386	0.329	0.334	0.305	0.082	0.134	0.116	0.109	0.116	0.114
97209	TFDP1	chr13	+	113623179	113623286	113610995	113611062	113633119	113633285	0	0.247	0.955	0.939	0.957	0.991	0.946	0.986	0.692	0.551	0.797	0.814	0.722	0.717
23932	AURKA	chr20	-	56388686	56388784	56388155	56388202	56391942	56392220	0	0.366	0.678	0.716	0.726	0.72	0.636	0.597	0.311	0.418	0.373	0.317	0.226	0.234
34703	CCDC14	chr3	-	123955842	123955965	123948895	123949132	123956739	123956795	0	0.348	0.939	0.989	0.912	1.0	0.963	1.0	0.563	0.598	0.601	0.747	0.616	0.59
77851	CKAP5	chr11	-	46752634	46752710	46751345	46751534	46758922	46759043	0	0.187	1.0	0.985	0.983	1.0	0.991	1.0	0.764	0.841	0.716	0.777	0.895	0.843
34706	CCDC14	chr3	-	123955842	123956115	123948895	123949132	123956739	123956795	0	0.407	0.923	0.985	0.892	1.0	0.951	1.0	0.474	0.532	0.526	0.716	0.542	0.519
23367	NAA15	chr4	+	139384834	139384978	139378755	139378854	139387883	139391368	0	0.263	1.0	1.0	1.0	1.0	1.0	0.954	0.634	0.733	0.806	0.747	0.726	0.733
34712	CCDC14	chr3	-	123956354	123956427	123948895	123949132	123956739	123956795	0	0.278	0.941	0.991	0.936	1.0	0.979	1.0	0.581	0.571	0.744	0.87	0.71	0.7
73395	LSM14A	chr19	+	34226407	34226464	34221349	34221738	34227364	34227617	0	0.189	0.498	0.437	0.427	0.465	0.477	0.355	0.248	0.309	0.218	0.254	0.244	0.254
93961	VPS26C	chr21	-	37233361	37233442	37232376	37232451	37238459	37238609	0	0.27	0.859	0.905	0.96	0.92	0.894	0.874	0.592	0.608	0.695	0.681	0.632	0.585
93962	VPS26C	chr21	-	37233361	37233442	37232376	37232451	37267237	37267329	0	0.504	0.978	0.94	0.971	0.872	1.0	1.0	0.541	0.415	0.414	0.455	0.446	0.466
93970	VPS26C	chr21	-	37240495	37240639	37232376	37232451	37267237	37267318	0	0.177	0.995	0.979	0.992	0.939	1.0	1.0	0.823	0.777	0.809	0.801	0.798	0.833
93428	AURKB	chr17	-	8206749	8206934	8206490	8206639	8207317	8207367	0	0.205	0.961	0.983	0.929	0.948	0.928	0.92	0.775	0.654	0.72	0.797	0.741	0.751
93431	AURKB	chr17	-	8207737	8207840	8207570	8207625	8210529	8210581	0	0.393	0.914	0.962	0.961	0.991	0.922	0.91	0.376	0.419	0.612	0.674	0.605	0.616
93433	AURKB	chr17	-	8207737	8207901	8207570	8207625	8210529	8210568	0	0.442	0.898	0.953	0.951	0.989	0.898	0.889	0.343	0.378	0.535	0.593	0.539	0.539
23937	AURKA	chr20	-	56390555	56390665	56388155	56388202	56392167	56392202	0	0.203	0.328	0.346	0.451	0.383	0.348	0.317	0.105	0.152	0.22	0.195	0.158	0.126
73385	LSM14A	chr19	+	34215123	34215300	34208195	34209051	34215595	34215661	0	0.274	0.872	0.884	0.881	0.851	0.872	0.872	0.572	0.554	0.644	0.642	0.591	0.587
28633	TMEM161B	chr5	-	88240812	88240916	88228440	88228528	88268720	88268799	0	0.173	0.753	0.766	0.729	0.7	0.767	0.788	0.548	0.607	0.56	0.567	0.619	0.565
1462	EMP3	chr19	+	48326829	48326922	48325324	48325610	48329351	48329439	0	0.197	0.965	0.928	0.965	0.972	0.963	0.988	0.699	0.731	0.834	0.818	0.75	0.769
84146	EPB41L1	chr20	+	36219760	36219844	36218875	36218962	36221863	36221934	0	0.158	0.978	0.977	0.946	0.983	0.913	0.928	0.821	0.789	0.776	0.809	0.812	0.77
98525	CDCA3	chr12	-	6849322	6849413	6849153	6849198	6849564	6849858	0	0.283	0.831	0.802	0.851	0.875	0.907	0.847	0.571	0.555	0.489	0.585	0.599	0.618
44167	LARP7	chr4	+	112649534	112649686	112647198	112647549	112650460	112650582	0	0.16	0.97	1.0	1.0	0.99	1.0	1.0	0.694	0.856	0.851	0.872	0.871	0.854
98526	CDCA3	chr12	-	6849322	6849429	6848808	6849198	6849564	6849783	0	0.209	0.901	0.884	0.913	0.93	0.955	0.934	0.738	0.676	0.673	0.701	0.739	0.738
54767	IFT52	chr20	+	43605001	43605073	43604182	43604258	43613849	43613976	0	0.213	0.949	0.922	0.969	0.956	0.892	0.966	0.63	0.686	0.839	0.791	0.713	0.715
84281	ZNF195	chr11	-	3373576	3373656	3371576	3371703	3379037	3379125	0	0.332	0.518	0.583	0.522	0.551	0.624	0.576	0.182	0.237	0.187	0.229	0.313	0.232
70956	VRK1	chr14	+	96856129	96856250	96855223	96855356	96856527	96856586	0	0.256	0.964	0.964	0.973	0.959	0.94	0.971	0.662	0.709	0.808	0.675	0.652	0.727
98609	EXOSC2	chr9	+	130698161	130698251	130697581	130697627	130699328	130699394	0	0.197	0.937	0.953	0.945	0.931	0.931	0.936	0.695	0.737	0.766	0.738	0.746	0.766
69879	CCDC77	chr12	+	405510	405564	401575	401684	409367	409421	0	0.159	0.944	0.946	0.959	0.944	0.927	0.954	0.751	0.775	0.791	0.825	0.737	0.84
56087	OGFRL1	chr6	+	71296494	71296561	71293529	71293611	71296671	71296817	0	0.207	0.986	0.99	0.937	0.97	0.828	1.0	0.771	0.771	0.716	0.702	0.67	0.842
14647	NCOR1	chr17	-	16040440	16040491	16039432	16039654	16046950	16047035	0	0.223	1.0	1.0	0.974	1.0	1.0	1.0	0.681	0.813	0.7	0.788	0.81	0.844
14525	CTDSP2	chr12	-	57826995	57827123	57826345	57826402	57827551	57827590	0	0.314	0.954	0.93	0.878	0.906	0.967	0.849	0.6	0.656	0.603	0.644	0.591	0.509
69755	TTC33	chr5	-	40730261	40730343	40716144	40716498	40746797	40747019	0	0.178	0.918	0.899	0.949	0.919	0.945	0.948	0.715	0.775	0.758	0.776	0.748	0.739
69753	TTC33	chr5	-	40728344	40728476	40714474	40716498	40746797	40747019	0	0.29	0.861	0.831	0.926	0.875	0.849	0.876	0.547	0.619	0.638	0.579	0.575	0.519
100477	PKIB	chr6	+	122675077	122675144	122633282	122633367	122717786	122717963	0	0.236	0.947	0.934	0.893	0.958	0.968	0.931	0.584	0.743	0.734	0.766	0.713	0.678
100494	DBF4B	chr17	+	44709303	44709366	44708607	44708839	44722879	44723022	0	0.49	0.734	0.649	0.812	0.79	0.811	0.769	0.151	0.22	0.378	0.411	0.267	0.195
14417	SMAD4	chr18	+	51049294	51049324	51048685	51048860	51054780	51054993	0	0.157	1.0	1.0	0.984	0.988	0.968	0.948	0.818	0.848	0.884	0.822	0.779	0.794
100506	DBF4B	chr17	+	44734089	44734163	44722879	44723022	44736829	44736866	0	0.53	1.0	1.0	1.0	1.0	1.0	1.0	0.091	0.368	0.643	0.501	0.616	0.6
99647	VPS29	chr12	-	110499456	110499546	110496011	110496203	110502048	110502111	0	0.18	0.127	0.148	0.247	0.277	0.269	0.254	0.044	0.048	0.036	0.044	0.039	0.03
69513	OGT	chrX	+	71555189	71555385	71554512	71554592	71555953	71556094	0	0.273	0.894	0.88	0.879	0.879	0.888	0.852	0.488	0.576	0.678	0.678	0.586	0.629
54784	MITD1	chr2	-	99171342	99171429	99170534	99170652	99171509	99171646	0	0.499	0.97	0.995	0.951	0.931	0.961	0.94	0.44	0.528	0.456	0.383	0.444	0.504
69880	CCDC77	chr12	+	405510	405564	401575	401684	411746	411978	0	0.203	0.987	0.991	0.942	0.961	0.966	0.926	0.812	0.775	0.668	0.762	0.701	0.837
17420	PSMD4	chr1	+	151263913	151264028	151254702	151254808	151264831	151264918	0	0.166	0.937	0.962	0.966	0.97	0.871	0.929	0.716	0.674	0.848	0.832	0.78	0.788
16086	NOP16	chr5	-	176386839	176386926	176385220	176385327	176388432	176388975	0	0.3	1.0	1.0	0.969	0.963	0.909	0.92	0.696	0.699	0.472	0.572	0.806	0.717
37026	SNAP23	chr15	+	42528261	42528420	42515236	42515354	42529674	42529804	0	0.177	0.952	0.94	0.94	0.927	0.897	0.915	0.736	0.787	0.727	0.747	0.74	0.769
15714	TAF15	chr17	+	35833906	35833941	35824077	35824198	35834565	35834598	0	0.157	0.972	0.99	0.957	0.986	0.973	0.988	0.712	0.88	0.79	0.919	0.746	0.875
99582	SENP2	chr3	+	185598991	185599024	185598411	185598545	185600764	185600855	0	0.213	1.0	1.0	1.0	0.979	1.0	0.971	0.73	0.873	0.79	0.822	0.762	0.697
16084	NOP16	chr5	-	176386839	176386909	176384642	176385327	176388432	176388568	0	0.243	1.0	1.0	0.975	0.969	0.928	0.934	0.758	0.742	0.564	0.66	0.844	0.783
16088	NOP16	chr5	-	176388234	176388343	176384642	176385327	176388432	176388568	0	0.64	1.0	1.0	0.919	0.91	0.844	0.847	0.149	0.175	0.386	0.512	0.314	0.143
70499	RPAIN	chr17	+	5425970	5426082	5422768	5422829	5432541	5432608	0	0.572	0.508	0.628	0.709	0.824	0.675	0.857	0.071	0.108	0.134	0.111	0.151	0.197
55134	DENND6A	chr3	-	57630420	57630523	57628810	57628885	57630714	57630824	0	0.16	0.985	0.96	0.933	0.947	0.965	0.97	0.833	0.782	0.828	0.811	0.754	0.79
70512	RCHY1	chr4	-	75491610	75491637	75490580	75490701	75491723	75491782	0	0.161	0.988	0.981	0.978	0.951	1.0	0.988	0.815	0.759	0.868	0.848	0.833	0.797
70508	RPAIN	chr17	+	5428070	5428211	5422768	5422829	5432541	5432876	0	0.618	0.685	0.704	0.778	0.859	0.731	0.925	0.117	0.125	0.143	0.168	0.199	0.224
70504	RPAIN	chr17	+	5426235	5426299	5422768	5422829	5432541	5432876	0	0.432	0.364	0.279	0.564	0.754	0.433	0.694	0.051	0.074	0.092	0.059	0.138	0.082
16477	BRIP1	chr17	-	61693429	61693512	61684771	61686165	61715950	61716063	0	0.214	0.981	0.955	0.987	0.982	0.913	0.96	0.644	0.724	0.813	0.794	0.761	0.761
70502	RPAIN	chr17	+	5425970	5428211	5422768	5422829	5432541	5432704	0	0.462	0.338	0.399	0.487	0.647	0.439	0.746	0.032	0.038	0.04	0.046	0.058	0.072
37017	SNAP23	chr15	+	42513335	42513447	42512954	42512996	42515236	42515354	0	0.182	0.99	0.975	1.0	1.0	1.0	1.0	0.833	0.782	0.722	0.888	0.84	0.81
37016	SNAP23	chr15	+	42513173	42513447	42512954	42512996	42515236	42515354	0	0.233	0.986	0.966	1.0	1.0	1.0	1.0	0.783	0.723	0.65	0.85	0.791	0.759
98369	EIF6	chr20	-	35280653	35280829	35279941	35280118	35284175	35284261	0	0.164	0.9	0.924	0.824	0.864	0.861	0.888	0.735	0.683	0.678	0.749	0.667	0.763
98370	EIF6	chr20	-	35280653	35280829	35279941	35280118	35284380	35284492	0	0.37	0.945	0.921	0.921	0.961	0.897	0.91	0.488	0.438	0.616	0.691	0.499	0.604
98372	EIF6	chr20	-	35284175	35284261	35279941	35280118	35284380	35284492	0	0.294	0.956	0.914	0.948	0.969	0.951	0.945	0.548	0.512	0.774	0.796	0.645	0.643
78566	ZNF740	chr12	+	53184890	53185040	53181676	53181992	53185386	53185476	0	0.277	0.986	0.915	0.958	0.98	1.0	1.0	0.691	0.566	0.875	0.827	0.606	0.614
70857	NCSTN	chr1	+	160351287	160351372	160350104	160350250	160351695	160351805	0	0.293	0.917	0.966	0.918	0.989	0.913	0.943	0.714	0.661	0.609	0.714	0.581	0.609
15832	CEP295	chr11	+	93696319	93696417	93695496	93695673	93696681	93696854	0	0.335	0.927	1.0	0.965	0.967	0.89	1.0	0.501	0.642	0.83	0.569	0.668	0.53
99410	CWF19L1	chr10	-	100243697	100243777	100238021	100238231	100253420	100253539	0	0.196	0.945	1.0	1.0	1.0	1.0	1.0	0.817	0.875	0.798	0.753	0.722	0.802
99428	CWF19L1	chr10	-	100260217	100260319	100256261	100256476	100267570	100267673	0	0.394	0.853	0.953	0.902	0.915	0.747	0.894	0.388	0.508	0.325	0.524	0.606	0.552
99437	CWF19L1	chr10	-	100261978	100262063	100256261	100256476	100267570	100267598	0	0.516	0.741	0.897	0.762	0.803	0.691	0.813	0.175	0.242	0.15	0.28	0.359	0.408
15859	SLC43A3	chr11	-	57420971	57421064	57417747	57417887	57423981	57424028	0	0.242	0.996	1.0	1.0	0.992	0.984	0.976	0.665	0.589	0.885	0.869	0.742	0.744
69882	CCDC77	chr12	+	409367	409421	401575	401684	411746	411978	0	0.307	0.958	0.966	0.831	0.909	0.926	0.797	0.641	0.701	0.503	0.527	0.577	0.596
100076	ZC3H14	chr14	+	88596733	88596808	88577984	88578140	88601923	88602083	0	0.217	0.923	0.93	0.961	0.952	0.945	0.937	0.744	0.663	0.646	0.827	0.789	0.679
99927	MTMR14	chr3	+	9677983	9678058	9677316	9677387	9683177	9683217	0	0.213	0.969	0.955	0.918	0.906	0.925	0.944	0.724	0.664	0.678	0.71	0.738	0.823
43963	MTX3	chr5	-	79985570	79985659	79976739	79983794	79986949	79987107	0	0.212	0.217	0.328	0.223	0.187	0.415	0.265	0.028	0.062	0.123	0.063	0.032	0.056
100001	MPDZ	chr9	-	13147547	13147658	13139986	13140149	13150510	13150688	0	0.297	0.436	0.52	0.487	0.494	0.517	0.445	0.154	0.152	0.289	0.22	0.156	0.146
15077	ACIN1	chr14	-	23071124	23071186	23069475	23069617	23071426	23071538	0	0.338	0.685	0.742	0.753	0.795	0.667	0.822	0.407	0.435	0.366	0.478	0.35	0.398
100077	ZC3H14	chr14	+	88596733	88596808	88577984	88578140	88607242	88607363	0	0.35	0.727	0.701	0.848	0.864	0.909	0.834	0.37	0.374	0.533	0.516	0.559	0.431
15243	ZRANB2	chr1	-	71065677	71065752	71063336	71065137	71066775	71066934	0	0.297	0.69	0.645	0.757	0.698	0.682	0.7	0.426	0.402	0.429	0.389	0.367	0.379
14888	BECN1	chr17	-	42818786	42818877	42818220	42818415	42819547	42819609	0	0.298	1.0	1.0	0.922	0.96	0.965	0.93	0.47	0.76	0.639	0.9	0.648	0.571
14870	BECN1	chr17	-	42814523	42814673	42810309	42810928	42823747	42823879	0	0.284	1.0	1.0	1.0	1.0	1.0	1.0	0.579	0.604	0.736	0.689	0.8	0.889
14860	BECN1	chr17	-	42811654	42811797	42810133	42810928	42814523	42814593	0	0.309	0.91	0.857	0.858	0.909	0.837	0.846	0.619	0.603	0.49	0.587	0.487	0.575
40480	AZIN1	chr8	-	102849998	102850144	102843550	102843747	102858012	102858150	0	0.17	0.433	0.431	0.405	0.406	0.444	0.426	0.26	0.201	0.267	0.275	0.256	0.265
4675	PRPSAP2	chr17	+	18865468	18865564	18856341	18856476	18865801	18865900	0	0.237	0.989	0.948	0.953	0.907	0.906	0.853	0.685	0.602	0.684	0.699	0.702	0.76
107863	MCTP1	chr5	-	94870871	94870973	94870416	94870491	94871314	94871417	0	0.168	0.904	0.952	1.0	0.959	1.0	0.933	0.774	0.845	0.839	0.755	0.803	0.721
65866	GALK2	chr15	+	49281986	49282085	49239219	49239367	49283565	49283579	0	0.26	0.87	0.929	0.975	0.945	0.959	0.984	0.702	0.617	0.685	0.721	0.657	0.722
4586	USP33	chr1	-	77715741	77715868	77713199	77713281	77717866	77718047	0	0.305	0.978	0.91	0.925	0.916	0.979	0.981	0.565	0.56	0.618	0.737	0.64	0.74
4584	USP33	chr1	-	77714613	77714783	77713199	77713281	77717866	77718047	0	0.261	0.98	0.932	0.943	0.94	0.989	0.989	0.667	0.602	0.678	0.768	0.75	0.742
4516	INTS13	chr12	-	26934555	26934630	26928702	26928905	26937795	26938321	0	0.224	0.975	0.934	1.0	1.0	0.981	1.0	0.77	0.817	0.695	0.703	0.773	0.788
15235	POC5	chr5	-	75692395	75692500	75690382	75690562	75694654	75694831	0	0.215	0.943	1.0	1.0	1.0	1.0	1.0	0.759	0.838	0.678	0.822	0.802	0.752
61687	ZCCHC8	chr12	-	122490461	122490567	122489385	122489463	122492714	122492789	0	0.243	0.99	0.919	0.929	0.965	1.0	0.979	0.623	0.747	0.63	0.7	0.887	0.74
65729	CPNE1	chr20	-	35632162	35632248	35631944	35632025	35632310	35632385	0	0.415	0.944	0.926	0.899	0.906	0.939	0.94	0.493	0.466	0.469	0.49	0.624	0.521
65728	CPNE1	chr20	-	35632162	35632234	35631944	35632025	35632310	35632385	0	0.23	0.977	0.969	0.959	0.961	0.969	0.968	0.69	0.687	0.735	0.767	0.792	0.751
108031	CIAO2A	chr15	-	64081101	64081151	64075404	64075537	64088686	64088851	0	0.243	0.747	0.744	0.738	0.739	0.733	0.771	0.491	0.46	0.523	0.522	0.464	0.553
40331	MAP3K7	chr6	-	90518446	90518562	90513572	90516681	90519257	90519319	0	0.203	0.859	0.92	0.912	0.922	1.0	0.96	0.751	0.743	0.696	0.732	0.775	0.661
56008	PEX5	chr12	+	7202240	7202351	7201750	7201841	7202611	7202704	0	0.169	0.274	0.183	0.21	0.178	0.244	0.299	0.06	0.037	0.109	0.08	0.029	0.057
70125	TMUB2	chr17	+	44187906	44188009	44187271	44187743	44188934	44189299	0	0.478	0.828	0.813	0.877	0.901	1.0	0.949	0.535	0.452	0.478	0.462	0.253	0.321
69617	MRPL33	chr2	+	27774423	27774530	27772673	27772692	27779432	27779697	0	0.187	0.827	0.799	0.87	0.853	0.87	0.861	0.65	0.634	0.67	0.626	0.701	0.677
100741	ACSS2	chr20	+	34926104	34926281	34925697	34925766	34926876	34926938	0	0.308	1.0	0.991	0.895	0.946	0.95	1.0	0.586	0.516	0.834	0.844	0.485	0.671
43788	SMC1A	chrX	-	53403776	53403893	53396471	53396617	53405011	53405149	0	0.157	1.0	0.987	0.978	0.969	1.0	0.981	0.782	0.881	0.858	0.868	0.769	0.812
14005	CCAR1	chr10	+	68756272	68756483	68755369	68755536	68757293	68757298	0	0.161	0.979	0.961	0.974	0.963	0.995	0.989	0.702	0.806	0.844	0.826	0.891	0.829
56434	ARMC10	chr7	+	103092476	103092653	103086629	103086764	103098298	103098683	0	0.337	0.937	0.914	0.869	0.922	0.905	0.812	0.411	0.482	0.658	0.542	0.592	0.653
100705	PTBP2	chr1	+	96813028	96813106	96812711	96812928	96813272	96813447	0	0.191	1.0	1.0	0.96	0.962	1.0	1.0	0.737	0.802	0.767	0.882	0.823	0.768
56488	PPP3CB	chr10	-	73439871	73439901	73436427	73438420	73444724	73444822	0	0.467	0.723	0.669	0.651	0.735	0.732	0.77	0.312	0.277	0.225	0.222	0.191	0.252
56489	PPP3CB	chr10	-	73439871	73439901	73436427	73438420	73446491	73446573	0	0.538	0.942	0.732	0.906	0.982	0.945	0.815	0.312	0.353	0.312	0.377	0.324	0.417
100902	COMMD2	chr3	-	149752209	149752287	149751322	149751485	149752377	149752450	0	0.346	1.0	1.0	1.0	0.991	1.0	1.0	0.561	0.497	0.801	0.853	0.576	0.627
69523	PPIA	chr7	+	44798747	44798814	44796680	44796793	44799391	44799480	0	0.17	0.996	0.99	0.992	0.995	0.979	0.964	0.721	0.76	0.901	0.888	0.816	0.81
69889	CCDC77	chr12	+	440616	440742	438334	438554	441773	442004	0	0.453	0.711	0.669	0.808	0.735	0.823	0.87	0.223	0.293	0.303	0.449	0.368	0.26
14536	PAX6	chr11	-	31802703	31802834	31800690	31801776	31810827	31811114	0	0.509	1.0	1.0	1.0	1.0	1.0	1.0	0.625	0.487	0.704	0.743	0.213	0.173
16469	UBE2Z	chr17	+	48912833	48912965	48910807	48910880	48916075	48916187	0	0.231	0.921	0.944	0.989	0.975	0.884	0.894	0.678	0.712	0.689	0.767	0.647	0.73
100600	LAMTOR3	chr4	-	99893954	99894000	99891999	99892034	99894334	99894376	0	0.336	0.88	0.827	0.908	0.86	0.884	0.854	0.551	0.459	0.586	0.533	0.603	0.463
99651	VPS29	chr12	-	110499534	110499546	110496011	110496203	110502048	110502099	0	0.384	0.615	0.599	0.75	0.749	0.754	0.757	0.289	0.271	0.344	0.361	0.344	0.309
37084	AC022826.2	chr8	-	73825146	73825249	73810473	73810629	73830380	73830472	0	0.167	0.904	0.875	0.915	0.934	0.933	0.945	0.742	0.744	0.812	0.759	0.724	0.724
15572	FAM24B	chr10	-	122850423	122850550	122849077	122849439	122855644	122855786	0	0.288	0.964	0.928	1.0	1.0	0.925	0.901	0.652	0.633	0.652	0.643	0.731	0.678
55660	NIPSNAP2	chr7	+	55978349	55978395	55978125	55978265	55981472	55981498	0	0.325	0.991	0.996	0.95	0.944	0.96	0.947	0.553	0.536	0.565	0.693	0.746	0.747
15474	ADARB1	chr21	+	45134714	45134832	45128401	45128573	45171609	45171684	0	0.434	0.555	0.597	0.589	0.603	0.677	0.565	0.119	0.252	0.13	0.166	0.152	0.161
70094	AP3S2	chr15	-	89889048	89889136	89837614	89837722	89893880	89894028	0	0.37	0.936	0.915	1.0	1.0	1.0	1.0	0.53	0.73	0.465	0.491	0.626	0.79
70075	AP3S2	chr15	-	89877305	89877424	89837614	89837722	89888520	89888632	0	0.61	1.0	1.0	0.877	0.887	1.0	1.0	0.446	0.275	0.254	0.275	0.437	0.417
15336	FAM208B	chr10	+	5717658	5717750	5714134	5714207	5720543	5720611	0	0.296	0.793	0.852	0.91	0.82	0.814	0.787	0.45	0.544	0.539	0.514	0.58	0.575
69890	CCDC77	chr12	+	440843	440996	438334	438554	441773	442004	0	0.438	0.759	0.776	0.903	0.814	0.875	0.931	0.35	0.391	0.531	0.471	0.344	0.346
99771	ANLN	chr7	+	36417079	36417190	36415757	36415884	36419243	36419479	0	0.211	0.799	0.8	0.793	0.775	0.763	0.802	0.521	0.546	0.627	0.584	0.59	0.601
70501	RPAIN	chr17	+	5425970	5426299	5422768	5422829	5432541	5432876	0	0.519	0.388	0.516	0.615	0.769	0.576	0.792	0.051	0.055	0.097	0.084	0.122	0.134
16429	PRPF40A	chr2	-	152679055	152679109	152677450	152677475	152679351	152679472	0	0.259	0.836	0.85	0.84	0.697	0.661	0.745	0.552	0.477	0.578	0.542	0.455	0.47
70351	CCDC18	chr1	+	93205509	93205631	93201891	93201988	93207106	93207398	0	0.223	0.991	0.981	1.0	0.984	0.981	0.991	0.496	0.642	0.853	0.895	0.836	0.869
13256	LGR4	chr11	-	27391093	27391165	27385252	27385468	27412788	27412860	0	0.266	1.0	0.971	1.0	0.981	0.947	0.959	0.672	0.59	0.76	0.801	0.707	0.733
101280	NUP107	chr12	+	68702735	68702784	68696818	68696922	68709237	68709265	0	0.195	0.986	0.95	0.982	1.0	0.937	0.945	0.775	0.692	0.828	0.773	0.783	0.78
101657	SH2D4A	chr8	+	19357202	19357283	19334685	19334857	19361202	19361314	0	0.284	0.639	0.601	0.64	0.644	0.587	0.637	0.375	0.342	0.334	0.31	0.379	0.305
13727	PARPBP	chr12	+	102195311	102195447	102123885	102124041	102195950	102196429	0	0.477	1.0	0.945	1.0	0.957	0.786	0.846	0.498	0.616	0.211	0.371	0.566	0.407
56564	BTF3L4	chr1	+	52083339	52083541	52064824	52064938	52086111	52086171	0	0.181	0.852	0.865	0.852	0.87	0.833	0.844	0.628	0.615	0.665	0.712	0.687	0.726
13711	PARPBP	chr12	+	102175482	102175666	102165728	102165883	102195950	102196429	0	0.343	0.459	0.507	0.57	0.564	0.447	0.489	0.193	0.198	0.146	0.113	0.171	0.16
13696	PARPBP	chr12	+	102164437	102164608	102153868	102153976	102165728	102165883	0	0.179	0.964	0.978	0.888	0.936	0.891	0.889	0.787	0.708	0.757	0.719	0.758	0.745
13694	PARPBP	chr12	+	102164437	102164608	102123885	102124041	102165728	102165883	0	0.378	0.951	0.939	0.91	0.949	0.84	0.866	0.383	0.514	0.567	0.543	0.532	0.648
13691	PARPBP	chr12	+	102153868	102153989	102123987	102124041	102165728	102165883	0	0.54	0.81	0.635	0.655	0.822	0.6	0.587	0.176	0.194	0.143	0.092	0.146	0.116
13676	PARPBP	chr12	+	102148229	102148463	102123885	102124041	102165728	102165883	0	0.403	0.955	0.936	0.921	0.94	0.903	0.875	0.444	0.525	0.567	0.507	0.511	0.557
69464	HNRNPD	chr4	-	82356536	82356683	82355248	82355401	82356795	82356895	0	0.179	0.496	0.496	0.523	0.527	0.433	0.456	0.284	0.3	0.311	0.331	0.311	0.32
101080	RNF41	chr12	-	56212995	56213138	56210247	56210568	56213957	56214018	0	0.169	0.187	0.205	0.284	0.214	0.166	0.169	0.0	0.036	0.024	0.021	0.103	0.025
37636	ASPM	chr1	-	197100430	197105185	197095997	197096164	197117788	197117983	0	0.253	0.291	0.294	0.273	0.307	0.367	0.296	0.059	0.043	0.04	0.051	0.054	0.061
101580	KITLG	chr12	-	88515533	88515617	88507027	88507137	88516333	88516490	0	0.292	0.837	0.875	0.895	0.884	0.92	0.927	0.586	0.642	0.625	0.483	0.62	0.628
103311	TMTC3	chr12	+	88153290	88153509	88148287	88148504	88154287	88154324	0	0.17	1.0	0.983	1.0	0.989	0.987	0.969	0.774	0.802	0.821	0.886	0.792	0.833
11682	ATXN3	chr14	-	92093745	92093831	92093251	92093318	92096092	92096134	0	0.313	0.94	0.871	0.901	0.924	0.92	0.899	0.566	0.576	0.665	0.597	0.565	0.608
57604	DMD	chrX	-	31177931	31177970	31173538	31173604	31178668	31178805	0	0.344	0.743	0.761	0.802	0.784	0.695	0.761	0.371	0.523	0.395	0.364	0.406	0.425
13728	PARPBP	chr12	+	102195311	102195447	102165728	102165883	102195950	102196429	0	0.308	0.393	0.443	0.294	0.5	0.473	0.333	0.143	0.107	0.052	0.079	0.129	0.081
69277	GOLGA4	chr3	+	37361242	37361305	37355100	37355187	37366079	37366751	0	0.589	0.671	0.652	0.961	0.957	0.914	0.949	0.222	0.295	0.238	0.214	0.279	0.323
48494	ARHGAP18	chr6	-	129583987	129584112	129580069	129580131	129599215	129599356	0	0.189	0.957	0.956	0.975	0.962	0.88	0.904	0.777	0.676	0.801	0.776	0.764	0.706
101407	MPHOSPH9	chr12	-	123162114	123162218	123161135	123161383	123163949	123163961	0	0.285	1.0	0.984	0.956	1.0	0.891	0.96	0.726	0.712	0.455	0.664	0.845	0.681
69256	GOLGA4	chr3	+	37286013	37286061	37281957	37282272	37294978	37295077	0	0.289	0.873	0.967	1.0	0.858	0.975	0.948	0.66	0.571	0.726	0.623	0.625	0.685
79036	NIT2	chr3	+	100345584	100346255	100334738	100334798	100348802	100348881	0	0.383	0.89	0.937	0.97	0.938	1.0	0.94	0.74	0.519	0.586	0.449	0.489	0.592
13067	ECT2	chr3	+	172755482	172755575	172755294	172755374	172756982	172757009	0	0.403	0.591	0.652	0.711	0.752	0.731	0.703	0.237	0.252	0.284	0.339	0.287	0.324
43624	CEP192	chr18	+	13071038	13071212	13069737	13069856	13072754	13072845	0	0.29	0.986	0.989	0.982	0.976	1.0	0.976	0.622	0.721	0.695	0.645	0.722	0.763
13396	CDK2	chr12	+	55969474	55969576	55968777	55968948	55971043	55971087	0	0.437	0.919	0.925	0.934	0.869	0.94	0.918	0.45	0.402	0.508	0.567	0.444	0.512
13395	CDK2	chr12	+	55969474	55969576	55968048	55968169	55971043	55971087	0	0.158	0.994	0.993	0.988	1.0	1.0	1.0	0.773	0.822	0.843	0.844	0.859	0.884
57078	DNM1L	chr12	+	32737864	32737942	32737104	32737161	32740063	32740240	0	0.192	0.244	0.253	0.258	0.338	0.341	0.322	0.097	0.062	0.155	0.122	0.079	0.091
43546	CPSF7	chr11	-	61420546	61420573	61419948	61420094	61421389	61421608	0	0.549	0.923	0.835	0.797	0.764	0.818	0.77	0.27	0.232	0.248	0.289	0.338	0.236
43544	CPSF7	chr11	-	61420469	61420573	61419921	61420094	61421389	61421608	0	0.329	0.988	0.961	0.954	0.95	0.959	0.955	0.654	0.569	0.653	0.674	0.664	0.579
43540	CPSF7	chr11	-	61420469	61420530	61419969	61420094	61421389	61421608	0	0.576	0.936	0.806	0.804	0.755	0.78	0.794	0.228	0.182	0.276	0.333	0.263	0.138
12467	AFMID	chr17	+	78205945	78206050	78190969	78191060	78206910	78207052	0	0.492	0.757	0.673	0.592	0.589	0.513	0.645	0.158	0.234	0.112	0.112	0.086	0.115
57315	ALCAM	chr3	+	105552143	105552182	105550126	105550259	105552467	105552585	0	0.171	0.833	0.846	0.924	0.911	0.862	0.904	0.707	0.788	0.642	0.679	0.685	0.754
12160	CENPV	chr17	-	16349139	16349333	16348615	16348685	16349930	16349956	0	0.276	0.529	0.555	0.552	0.661	0.645	0.567	0.336	0.276	0.319	0.288	0.303	0.329
57597	DMD	chrX	-	31169442	31169601	31147274	31147518	31178668	31178805	0	0.186	0.951	1.0	1.0	1.0	0.986	1.0	0.703	0.842	0.891	0.815	0.72	0.851
57603	DMD	chrX	-	31177931	31177970	31147274	31147518	31178668	31178805	0	0.555	0.78	1.0	1.0	1.0	0.938	1.0	0.271	0.405	0.469	0.319	0.377	0.547
57440	ZBTB38	chr3	+	141438242	141438365	141386871	141386937	141442388	141442670	0	0.348	1.0	0.988	0.961	0.98	0.986	1.0	0.559	0.551	0.611	0.699	0.695	0.713
57443	ZBTB38	chr3	+	141438267	141438365	141386874	141386937	141442388	141442713	0	0.371	1.0	0.988	0.954	0.976	0.983	1.0	0.501	0.53	0.609	0.675	0.655	0.707
43482	E2F6	chr2	-	11455341	11455474	11453581	11453798	11465771	11465879	0	0.571	0.698	0.884	0.684	0.858	0.667	0.877	0.174	0.272	0.069	0.156	0.306	0.266
43481	E2F6	chr2	-	11455341	11455474	11453581	11453798	11457178	11457233	0	0.258	0.344	0.409	0.438	0.378	0.36	0.355	0.148	0.115	0.052	0.128	0.114	0.179
11819	FDPS	chr1	+	155319856	155319928	155319610	155319688	155320408	155320665	0	0.205	0.981	0.984	0.974	0.975	0.991	0.963	0.704	0.792	0.804	0.785	0.745	0.81
57426	ZBTB38	chr3	+	141396258	141396503	141386871	141386937	141442388	141442840	0	0.598	1.0	0.952	0.622	0.917	0.524	1.0	0.186	0.237	0.199	0.277	0.234	0.296
102244	MFN1	chr3	+	179377343	179377448	179377041	179377168	179378340	179378443	0	0.159	1.0	1.0	1.0	1.0	1.0	1.0	0.743	0.725	0.932	0.92	0.857	0.868
108234	SNHG1	chr11	-	62854017	62854064	62853800	62853833	62854518	62854551	0	0.18	0.867	0.879	0.912	0.883	0.87	0.901	0.638	0.691	0.72	0.728	0.732	0.725
57900	CASP8	chr2	+	201272897	201272942	201272637	201272776	201284815	201285317	0	0.487	0.952	0.9	1.0	1.0	0.952	1.0	0.418	0.397	0.465	0.653	0.554	0.395
43365	CD46	chr1	+	207770320	207770362	207767012	207767195	207783291	207783330	0	0.218	0.972	0.976	0.975	0.962	0.951	0.932	0.703	0.708	0.765	0.757	0.748	0.777
11296	PDK3	chrX	+	24528075	24528186	24527573	24527675	24531656	24531770	0	0.257	0.927	1.0	1.0	0.983	1.0	1.0	0.612	0.751	0.67	0.709	0.795	0.829
57753	HENMT1	chr1	-	108655585	108655698	108654715	108654850	108657450	108657579	0	0.208	0.99	0.965	0.994	0.995	0.994	1.0	0.766	0.731	0.886	0.735	0.813	0.758
83054	USO1	chr4	+	75795335	75795356	75793689	75793901	75799621	75799732	0	-0.187	0.117	0.094	0.01	0.014	0.0	0.0	0.253	0.283	0.196	0.199	0.252	0.176
57899	CASP8	chr2	+	201272897	201272942	201272637	201272776	201276826	201276968	0	0.48	0.761	0.853	0.967	0.901	0.741	0.787	0.358	0.263	0.39	0.488	0.343	0.29
57898	CASP8	chr2	+	201272897	201272942	201272637	201272776	201274888	201274953	0	0.253	0.686	0.683	0.668	0.649	0.559	0.604	0.371	0.348	0.376	0.477	0.369	0.389
99245	ATXN2L	chr16	+	28832495	28832567	28832186	28832399	28832816	28832887	0	0.278	0.943	0.952	0.959	0.957	0.958	0.974	0.675	0.645	0.608	0.702	0.696	0.752
16147	SYNCRIP	chr6	-	85641291	85641451	85640445	85640564	85642796	85642991	0	0.161	0.957	0.945	0.928	0.947	0.935	0.945	0.785	0.792	0.737	0.744	0.815	0.819
57821	HERPUD1	chr16	+	56935403	56935475	56935234	56935312	56936686	56936817	0	0.169	0.969	0.972	1.0	1.0	0.986	0.912	0.714	0.799	0.822	0.792	0.837	0.861
56559	BTF3L4	chr1	+	52059834	52059901	52056124	52056379	52064824	52064938	0	0.152	0.869	0.833	0.814	0.858	0.845	0.843	0.695	0.706	0.697	0.708	0.676	0.665
43362	CD46	chr1	+	207767778	207767823	207767012	207767195	207783291	207783330	0	0.445	0.75	0.809	0.731	0.599	0.635	0.542	0.179	0.174	0.255	0.25	0.278	0.259
11264	RABEP1	chr17	+	5380363	5380462	5378176	5378232	5383121	5385812	0	0.153	0.953	0.981	0.972	0.983	1.0	1.0	0.818	0.778	0.865	0.863	0.762	0.884
11263	RABEP1	chr17	+	5380363	5380462	5378176	5378232	5381388	5381505	0	0.191	0.959	0.969	0.964	0.98	0.954	0.949	0.669	0.7	0.827	0.886	0.817	0.731
68539	DIMT1	chr5	-	62392170	62392234	62390875	62390982	62392925	62392990	0	0.156	0.996	0.989	0.988	0.986	0.971	0.969	0.684	0.774	0.805	0.885	0.958	0.855
68533	TMPO	chr12	+	98544950	98545061	98537474	98537572	98546358	98546447	0	0.157	0.932	0.919	0.86	0.902	0.873	0.888	0.654	0.788	0.767	0.82	0.697	0.704
68530	TMPO	chr12	+	98544441	98544537	98537474	98537572	98546358	98546447	0	0.216	0.3	0.176	0.223	0.258	0.159	0.308	0.031	0.014	0.0	0.041	0.019	0.023
68140	MTCH2	chr11	-	47635544	47635571	47631653	47631711	47638698	47638791	0	0.169	0.986	1.0	0.971	0.965	0.991	0.988	0.809	0.837	0.78	0.772	0.833	0.855
11409	UFD1	chr22	-	19475469	19475602	19471686	19471808	19479082	19479172	0	0.2	0.954	0.964	0.969	0.925	0.973	0.955	0.762	0.795	0.783	0.715	0.726	0.762
11407	UFD1	chr22	-	19475067	19475100	19471686	19471808	19479082	19479172	0	0.376	0.806	0.88	0.794	0.704	0.818	0.706	0.451	0.474	0.333	0.356	0.419	0.422
11402	UFD1	chr22	-	19471686	19471808	19467402	19468003	19479082	19479144	0	0.3	0.962	0.94	0.934	0.943	0.864	0.832	0.561	0.599	0.625	0.659	0.581	0.651
58394	MAP2K1	chr15	+	66484989	66485191	66444655	66444707	66487227	66487292	0	0.265	0.937	0.952	0.955	1.0	0.928	0.929	0.534	0.607	0.78	0.831	0.734	0.623
103616	LMO7	chr13	+	75838139	75838196	75836396	75836457	75840084	75840110	0	0.185	0.995	0.937	0.986	0.935	0.986	0.952	0.799	0.833	0.872	0.735	0.705	0.736
68141	MTCH2	chr11	-	47635544	47635571	47634671	47634734	47638698	47638791	0	0.17	0.955	0.956	0.913	0.922	0.938	0.921	0.765	0.768	0.759	0.764	0.744	0.787
82820	QTRT2	chr3	+	114067986	114068063	114056734	114056864	114070625	114070751	0	0.353	0.85	0.792	0.793	0.802	0.784	0.7	0.449	0.512	0.418	0.483	0.355	0.385
10996	PRC1	chr15	-	90969078	90969120	90966037	90967202	90969446	90969623	0	0.311	0.619	0.63	0.64	0.661	0.686	0.713	0.308	0.242	0.336	0.395	0.428	0.376
103172	CPNE2	chr16	+	57134774	57134826	57127848	57127903	57146084	57146321	0	0.272	1.0	1.0	1.0	0.971	1.0	1.0	0.81	0.764	0.777	0.796	0.701	0.491
57975	MFF	chr2	+	227352513	227352573	227340291	227340380	227355676	227355761	0	0.194	0.373	0.318	0.352	0.355	0.318	0.341	0.139	0.152	0.181	0.205	0.12	0.099
57977	MFF	chr2	+	227352513	227352573	227346724	227347384	227355676	227355761	0	0.251	0.879	0.884	0.919	0.901	0.922	0.937	0.641	0.601	0.71	0.699	0.633	0.652
103572	HSPE1-MOB4	chr2	+	197523623	197523686	197501073	197501238	197535529	197535630	0	0.159	0.955	0.964	0.981	0.975	0.927	0.957	0.798	0.817	0.843	0.784	0.805	0.755
58015	MKNK1	chr1	-	46572062	46572167	46568442	46568498	46583227	46583329	0	0.48	1.0	1.0	1.0	1.0	1.0	1.0	0.671	0.47	0.402	0.597	0.185	0.795
103147	GIN1	chr5	-	103097313	103097490	103096540	103096826	103097589	103097781	0	0.325	1.0	1.0	1.0	0.978	1.0	1.0	0.633	0.739	0.648	0.721	0.636	0.653
43282	CTNND1	chr11	+	57789036	57789155	57761796	57762046	57791384	57791490	0	0.263	0.859	0.895	0.944	0.952	0.951	0.957	0.667	0.717	0.602	0.675	0.652	0.667
103570	HSPE1-MOB4	chr2	+	197523623	197523686	197500412	197500439	197535529	197535630	0	0.235	0.924	0.981	1.0	1.0	0.969	0.956	0.715	0.727	0.706	0.759	0.746	0.765
68191	MYL6	chr12	+	56159622	56159730	56158683	56158711	56159974	56160148	0	0.206	0.893	0.892	0.928	0.937	0.919	0.919	0.629	0.608	0.827	0.831	0.683	0.672
102701	ARID4A	chr14	+	58347019	58347117	58346410	58346505	58347646	58347878	0	0.325	0.971	0.971	0.913	0.881	1.0	1.0	0.647	0.497	0.678	0.729	0.569	0.668
11334	CHURC1	chr14	+	64926009	64926080	64923990	64924126	64943298	64944056	0	0.206	0.94	0.938	0.936	0.925	0.965	0.975	0.81	0.772	0.671	0.671	0.764	0.754
11333	CHURC1	chr14	+	64926009	64926080	64923990	64924126	64932137	64934385	0	0.19	0.877	0.817	0.804	0.919	0.887	0.84	0.559	0.698	0.657	0.678	0.701	0.712
10997	PRC1	chr15	-	90969078	90969120	90966037	90967202	90969523	90969623	0	0.226	0.364	0.379	0.483	0.413	0.43	0.436	0.17	0.135	0.183	0.209	0.219	0.231
11684	ATXN3	chr14	-	92093745	92093850	92093251	92093318	92096092	92096137	0	0.413	0.774	0.66	0.733	0.794	0.729	0.698	0.27	0.33	0.383	0.33	0.275	0.319
58277	SLC38A1	chr12	-	46254813	46254936	46229563	46229639	46268525	46268997	0	0.313	0.558	0.757	0.757	0.641	0.589	0.734	0.388	0.363	0.329	0.348	0.354	0.377
10397	PARP6	chr15	-	72250844	72250954	72242619	72242699	72251206	72251255	0	0.438	1.0	1.0	0.941	0.933	1.0	1.0	0.46	0.594	0.678	0.67	0.422	0.422
82809	QTRT2	chr3	+	114056998	114057106	114056736	114056864	114070625	114070838	0	0.326	0.878	0.825	0.81	0.817	0.901	0.853	0.529	0.556	0.532	0.579	0.472	0.46
43237	DCAF10	chr9	+	37857240	37857351	37854779	37854982	37860047	37860193	0	0.447	0.801	0.776	0.832	0.825	0.906	0.774	0.315	0.327	0.413	0.362	0.418	0.395
98371	EIF6	chr20	-	35280653	35280829	35279941	35280118	35284725	35284786	0	0.216	0.955	0.961	0.943	0.982	0.974	0.969	0.693	0.714	0.795	0.867	0.684	0.737
65509	SMC4	chr3	+	160401989	160402093	160399649	160399749	160402675	160402867	0	0.181	0.973	0.976	0.957	0.953	0.948	0.901	0.764	0.752	0.757	0.743	0.82	0.786
60298	ARMCX2	chrX	-	101659407	101659501	101659075	101659148	101659757	101659835	0	0.32	0.925	0.928	0.889	0.919	0.856	0.893	0.495	0.502	0.696	0.619	0.546	0.634
60301	ARMCX2	chrX	-	101659418	101659501	101659075	101659148	101659757	101659796	0	0.261	0.95	0.945	0.917	0.94	0.892	0.924	0.572	0.586	0.76	0.686	0.674	0.726
39651	CYTOR	chr2	+	87583257	87583346	87455214	87455645	87606592	87606769	0	0.252	0.924	0.905	0.905	0.925	0.939	0.933	0.648	0.663	0.702	0.654	0.674	0.679
60339	PVT1	chr8	+	127795893	127796008	127794556	127794734	127989161	127989291	0	0.45	0.883	0.893	1.0	1.0	0.794	1.0	0.466	0.469	0.611	0.386	0.363	0.577
6573	PLAC8	chr4	-	83104895	83105020	83092860	83094791	83114665	83114736	0	0.32	0.916	0.802	0.892	0.958	0.794	0.848	0.554	0.64	0.519	0.438	0.619	0.518
39720	MTMR6	chr13	-	25251648	25251775	25246200	25249492	25251852	25251984	0	0.363	0.922	0.919	0.82	0.831	0.913	0.918	0.462	0.547	0.624	0.544	0.382	0.584
60377	PVT1	chr8	+	128009589	128009718	127989260	127989291	128096517	128096656	0	0.446	0.764	0.706	0.671	0.648	0.642	0.616	0.218	0.223	0.226	0.203	0.255	0.244
81965	TUBD1	chr17	-	59874538	59874703	59859481	59860424	59878102	59878334	0	0.544	1.0	1.0	1.0	0.967	1.0	1.0	0.345	0.643	0.508	0.442	0.315	0.453
81951	TUBD1	chr17	-	59863663	59863847	59859481	59860424	59878102	59878334	0	0.182	1.0	1.0	1.0	0.983	1.0	1.0	0.73	0.861	0.856	0.767	0.819	0.856
105504	SMARCD1	chr12	+	50087362	50087485	50086755	50086878	50088520	50088637	0	0.266	0.816	0.865	0.932	0.868	0.928	0.829	0.595	0.499	0.711	0.651	0.563	0.626
60286	ARMCX2	chrX	-	101658460	101658569	101658072	101658142	101659757	101659836	0	0.379	1.0	0.983	0.991	0.963	1.0	0.962	0.64	0.545	0.719	0.747	0.462	0.513
60284	ARMCX2	chrX	-	101658460	101658525	101658072	101658142	101659757	101659831	0	0.355	1.0	0.983	0.991	0.965	1.0	0.96	0.666	0.609	0.709	0.75	0.512	0.52
60357	PVT1	chr8	+	127939507	127939676	127890627	127890998	127983903	127984204	0	0.334	1.0	1.0	1.0	0.935	1.0	0.964	0.547	0.455	0.842	0.641	0.762	0.646
106603	TOM1L1	chr17	+	54903707	54903792	54900393	54900923	54912665	54912815	0	0.4	0.952	0.738	0.937	0.952	0.919	0.845	0.438	0.394	0.661	0.468	0.613	0.368
106611	TOM1L1	chr17	+	54905488	54905567	54900805	54900923	54912665	54912815	0	0.428	0.946	0.862	0.905	0.949	0.913	0.898	0.411	0.438	0.442	0.461	0.592	0.56
106669	TMEM14B	chr6	+	10751132	10751234	10749201	10749268	10755141	10755232	0	0.219	0.943	0.981	0.952	0.988	0.961	0.977	0.764	0.864	0.721	0.738	0.685	0.719
66446	BRCC3	chrX	+	155073376	155073431	155071430	155071650	155077169	155077283	0	0.36	0.984	1.0	0.975	0.986	1.0	0.967	0.514	0.519	0.615	0.737	0.785	0.581
60554	SMC5	chr9	+	70346604	70346649	70324020	70324143	70347065	70347161	0	0.483	0.973	0.914	0.905	0.856	0.824	0.816	0.487	0.324	0.493	0.322	0.474	0.292
66443	BRCC3	chrX	+	155072326	155072343	155071419	155071650	155077169	155077283	0	0.569	0.869	1.0	0.876	0.952	1.0	0.826	0.305	0.186	0.38	0.486	0.457	0.296
66435	HNRNPLL	chr2	-	38583845	38583926	38581912	38581985	38585643	38585881	0	0.227	0.994	0.993	0.958	1.0	1.0	1.0	0.761	0.729	0.8	0.808	0.769	0.718
81746	CNOT2	chr12	+	70329422	70329570	70319297	70319364	70335437	70335464	0	0.215	0.747	0.823	0.878	0.856	0.838	0.835	0.6	0.617	0.665	0.635	0.552	0.619
66444	BRCC3	chrX	+	155073373	155073431	155071419	155071650	155077169	155077283	0	0.364	0.984	1.0	0.975	0.986	1.0	0.967	0.497	0.517	0.62	0.735	0.782	0.579
9572	AC007040.2	chr2	-	70991829	70991983	70989748	70989816	70993695	70993775	0	0.415	0.692	0.828	0.844	0.824	0.846	0.824	0.368	0.561	0.312	0.379	0.331	0.419
67916	IL15	chr4	+	141721058	141721177	141720468	141720566	141721923	141722008	0	0.461	0.334	0.396	0.577	0.563	0.72	0.624	0.06	0.071	0.079	0.094	0.044	0.1
104097	HM13	chr20	+	31566209	31566295	31561633	31561736	31569119	31569174	0	0.225	0.914	0.902	0.866	0.855	0.893	0.895	0.569	0.603	0.74	0.792	0.644	0.629
9973	RANGRF	chr17	+	8289502	8289588	8289257	8289414	8289812	8290092	0	0.556	0.795	1.0	0.926	1.0	0.948	0.815	0.237	0.301	0.307	0.222	0.644	0.437
103757	METTL14	chr4	+	118705610	118705821	118703934	118704051	118709997	118715433	0	0.244	0.976	0.988	0.941	0.976	0.927	0.941	0.758	0.639	0.749	0.752	0.685	0.7
9919	NBN	chr8	-	89981952	89982002	89981374	89981523	89982721	89982855	0	0.264	0.354	0.409	0.344	0.297	0.267	0.316	0.047	0.097	0.07	0.095	0.037	0.059
103999	FLOT1	chr6	-	30741189	30741333	30740678	30740798	30742146	30742307	0	0.306	0.953	0.947	0.947	0.947	0.839	0.84	0.57	0.552	0.686	0.698	0.614	0.518
9759	CDK7	chr5	+	69255459	69255528	69252417	69252451	69258042	69258153	0	0.305	0.772	0.809	0.732	0.844	0.765	0.878	0.494	0.379	0.473	0.605	0.512	0.506
9988	MFHAS1	chr8	-	8790323	8790434	8785758	8786055	8797364	8797491	0	0.166	0.229	0.184	0.219	0.222	0.265	0.217	0.038	0.053	0.02	0.069	0.064	0.098
9756	CDK7	chr5	+	69254601	69254669	69252417	69252451	69258042	69258153	0	0.261	0.826	0.863	0.828	0.901	0.903	0.96	0.602	0.578	0.631	0.727	0.566	0.612
103985	NDUFA10	chr2	-	240011616	240014860	240007315	240007370	240018552	240018639	0	0.247	1.0	1.0	0.977	1.0	1.0	1.0	0.734	0.776	0.701	0.755	0.719	0.808
67642	PTCD3	chr2	+	86125794	86125880	86124994	86125082	86127160	86127305	0	0.429	1.0	1.0	0.982	0.98	1.0	1.0	0.582	0.571	0.581	0.532	0.566	0.556
105063	CPLANE1	chr5	-	37139339	37139370	37138701	37138848	37142309	37142480	0	0.32	0.962	0.987	0.971	0.926	1.0	0.963	0.501	0.518	0.654	0.664	0.751	0.799
8178	FHL2	chr2	-	105396646	105396697	105386360	105386540	105398841	105399224	0	0.303	0.798	0.791	0.653	0.731	0.804	0.78	0.417	0.444	0.553	0.416	0.453	0.455
79371	DDB2	chr11	+	47232813	47232959	47216857	47217049	47237836	47238001	0	0.281	0.901	0.88	0.929	0.905	0.89	0.881	0.488	0.647	0.716	0.54	0.601	0.708
67839	RANBP3	chr19	-	5924826	5925737	5920891	5921321	5927967	5928087	0	0.493	1.0	1.0	0.91	1.0	1.0	1.0	0.455	0.445	0.67	0.308	0.698	0.378
104443	MPZL1	chr1	+	167776063	167776166	167765057	167765749	167787819	167788012	0	0.23	0.899	0.953	0.962	0.919	0.986	0.962	0.705	0.672	0.638	0.74	0.744	0.802
58494	CCDC43	chr17	-	44683871	44683959	44673068	44673525	44689549	44689725	0	0.244	0.986	0.987	1.0	1.0	0.967	0.961	0.738	0.807	0.758	0.717	0.756	0.659
104444	MPZL1	chr1	+	167776063	167776166	167773235	167773368	167787819	167788012	0	0.291	0.85	0.862	0.877	0.871	0.906	0.906	0.546	0.564	0.585	0.628	0.613	0.591
104477	DHRS7B	chr17	+	21178232	21178342	21126651	21126991	21183593	21183663	0	0.481	1.0	1.0	1.0	1.0	1.0	1.0	0.494	0.343	0.745	0.785	0.422	0.328
82489	EGFLAM	chr5	+	38448300	38448419	38445570	38445702	38451314	38451458	0	0.216	1.0	0.958	1.0	0.913	0.979	1.0	0.718	0.751	0.756	0.715	0.767	0.847
38773	NUFIP2	chr17	-	29285991	29287716	29267497	29267530	29293782	29294118	0	0.263	0.951	0.978	0.954	0.937	0.808	0.915	0.562	0.599	0.702	0.687	0.706	0.708
104002	FLOT1	chr6	-	30741189	30741704	30740678	30740798	30742146	30742203	0	0.411	0.913	0.904	0.899	0.897	0.719	0.723	0.377	0.386	0.491	0.52	0.468	0.345
43148	TMX2	chr11	+	57737912	57738026	57737607	57737668	57739130	57739260	0	0.169	0.993	1.0	0.986	0.986	1.0	1.0	0.831	0.864	0.799	0.772	0.858	0.828
43162	TMX2	chr11	+	57738663	57739039	57737607	57737668	57739130	57739181	0	0.179	0.992	1.0	0.984	0.985	1.0	1.0	0.835	0.857	0.78	0.748	0.859	0.807
66809	FIGNL1	chr7	-	50447967	50448055	50446980	50447297	50448180	50448289	0	0.305	0.466	0.5	0.37	0.38	0.407	0.306	0.039	0.084	0.169	0.132	0.086	0.091
66812	FIGNL1	chr7	-	50449499	50449723	50448180	50448289	50450300	50450336	0	0.308	0.789	0.775	0.708	0.817	0.828	0.85	0.516	0.424	0.5	0.479	0.447	0.551
90713	PHLDB2	chr3	+	111948931	111949075	111945267	111945357	111953929	111954029	0	0.285	0.922	0.884	0.984	0.981	1.0	1.0	0.64	0.696	0.704	0.665	0.716	0.639
48783	NOL6	chr9	-	33468029	33468145	33467393	33467516	33468320	33468422	0	0.171	0.982	0.963	0.963	1.0	0.985	1.0	0.822	0.82	0.799	0.809	0.855	0.759
48820	SNHG5	chr6	-	85677794	85677899	85677423	85677492	85677953	85678032	0	0.476	0.685	0.755	0.723	0.671	0.689	0.786	0.154	0.2	0.215	0.21	0.357	0.319
48794	SRSF10	chr1	-	23971572	23971623	23966444	23967723	23971849	23972012	0	0.581	0.936	0.968	0.906	0.897	0.898	0.885	0.325	0.281	0.309	0.374	0.336	0.378
48795	SRSF10	chr1	-	23971572	23971623	23967617	23967956	23971849	23972012	0	0.33	0.982	0.974	1.0	1.0	1.0	0.983	0.698	0.614	0.577	0.781	0.631	0.656
48797	SRSF10	chr1	-	23971572	23971626	23964803	23967723	23971849	23972012	0	0.386	0.969	0.982	0.949	0.95	0.959	0.948	0.553	0.547	0.586	0.607	0.557	0.592
48809	SNHG5	chr6	-	85677790	85677875	85677423	85677492	85677953	85678032	0	0.32	0.862	0.873	0.862	0.834	0.854	0.904	0.513	0.51	0.511	0.539	0.651	0.543
48812	SNHG5	chr6	-	85677794	85677868	85677423	85677492	85677953	85678032	0	0.475	0.708	0.78	0.744	0.7	0.726	0.803	0.181	0.235	0.235	0.217	0.397	0.345
48817	SNHG5	chr6	-	85677794	85677875	85677328	85677492	85677953	85678032	0	0.26	0.916	0.935	0.917	0.902	0.913	0.947	0.619	0.622	0.632	0.659	0.757	0.681
48818	SNHG5	chr6	-	85677794	85677875	85677328	85677492	85678135	85678188	0	0.604	0.991	0.991	0.94	0.878	0.867	0.921	0.235	0.274	0.323	0.357	0.363	0.414
48822	SNHG5	chr6	-	85677794	85678032	85677423	85677492	85678135	85678722	0	0.411	0.995	0.995	0.963	0.934	0.927	0.953	0.467	0.465	0.56	0.595	0.605	0.608
48825	SNHG5	chr6	-	85677953	85678032	85677423	85677492	85678135	85678188	0	0.257	0.995	0.994	0.959	0.93	0.921	0.942	0.674	0.645	0.714	0.752	0.698	0.716
75284	ZNF680	chr7	-	64544305	64544432	64519883	64522500	64562924	64563041	0	0.295	0.648	0.708	0.622	0.645	0.652	0.619	0.422	0.251	0.343	0.317	0.37	0.42
75039	SNF8	chr17	-	48931642	48931717	48929315	48930612	48936169	48936242	0	0.442	1.0	1.0	0.968	1.0	0.927	1.0	0.39	0.348	0.737	0.63	0.706	0.432
28606	TMEM161B	chr5	-	88205800	88205954	88202961	88203075	88206438	88206499	0	0.233	0.937	1.0	1.0	0.984	1.0	1.0	0.879	0.672	0.781	0.686	0.757	0.748
28605	TMEM161B	chr5	-	88205753	88205954	88197668	88203075	88206438	88206499	0	0.204	0.941	1.0	1.0	0.983	1.0	1.0	0.892	0.718	0.79	0.724	0.785	0.794
90399	PIP4K2C	chr12	+	57599399	57599438	57599064	57599211	57600323	57600436	0	0.384	0.943	0.945	0.948	0.923	0.826	0.978	0.439	0.558	0.614	0.681	0.55	0.419
75036	SNF8	chr17	-	48931642	48931714	48930373	48930612	48936169	48936242	0	0.646	1.0	1.0	0.964	1.0	0.924	1.0	0.139	0.063	0.648	0.555	0.385	0.22
90744	PRELID3B	chr20	-	59037190	59037299	59036689	59036760	59038465	59038634	0	0.232	0.961	0.942	0.968	0.987	0.974	0.94	0.672	0.681	0.776	0.756	0.761	0.734
90530	PSMA4	chr15	+	78542575	78542645	78542176	78542219	78544189	78544267	0	0.214	0.924	0.938	0.916	0.929	0.887	0.892	0.673	0.652	0.737	0.701	0.731	0.707
27640	USPL1	chr13	+	30621072	30621239	30617782	30618056	30621763	30621892	0	-0.21	0.779	0.836	0.618	0.619	0.725	0.681	0.947	0.96	0.898	0.891	0.885	0.937
49069	TBC1D4	chr13	-	75341124	75341235	75336920	75337040	75341495	75341531	0	0.176	0.989	1.0	0.993	1.0	0.992	0.993	0.78	0.844	0.877	0.829	0.843	0.735
86476	RIT1	chr1	-	155910655	155910804	155910449	155910506	155911242	155911344	0	0.219	0.98	0.944	0.955	0.917	0.976	0.96	0.727	0.743	0.618	0.667	0.87	0.791
90853	STRIP1	chr1	+	110049111	110049238	110047771	110047869	110050342	110050409	0	0.399	0.912	0.979	0.942	0.963	1.0	0.979	0.625	0.472	0.455	0.549	0.543	0.737
90715	PHLDB2	chr3	+	111952571	111952712	111945267	111945357	111953929	111954029	0	0.249	0.938	0.907	0.986	0.979	1.0	1.0	0.725	0.731	0.736	0.695	0.771	0.66
90855	STRIP1	chr1	+	110049459	110049560	110047771	110047869	110050342	110050409	0	0.364	0.931	0.985	0.928	0.954	1.0	0.979	0.627	0.564	0.529	0.533	0.535	0.807
49105	MAGI1	chr3	-	65448021	65448057	65442791	65442849	65453257	65453340	0	0.548	0.875	0.802	1.0	1.0	0.817	0.959	0.182	0.309	0.493	0.398	0.428	0.357
75067	DCAF6	chr1	+	168015780	168015951	168004532	168004793	168022987	168023047	0	-0.391	0.186	0.194	0.034	0.071	0.081	0.057	0.52	0.542	0.461	0.416	0.398	0.633
77410	TATDN1	chr8	-	124504270	124504347	124493832	124495542	124539024	124539072	0	0.304	1.0	1.0	0.971	1.0	1.0	1.0	0.625	0.683	0.67	0.657	0.758	0.753
17688	SETD5	chr3	+	9434589	9434630	9434333	9434485	9434823	9434882	0	0.208	0.389	0.408	0.17	0.236	0.248	0.247	0.094	0.098	0.046	0.065	0.075	0.074
42679	ATPAF1	chr1	-	46653816	46653867	46652420	46652628	46658126	46658189	0	0.247	0.943	0.919	0.959	0.97	0.988	0.957	0.618	0.682	0.757	0.76	0.709	0.725
105515	PTDSS2	chr11	+	473894	473977	458673	460288	479084	479090	0	0.166	0.991	0.992	0.943	0.975	0.981	0.981	0.763	0.678	0.888	0.837	0.844	0.857
7562	RNF219	chr13	-	78644861	78644997	78642121	78642213	78659048	78659179	0	0.228	0.885	0.888	0.856	0.904	0.909	0.883	0.617	0.689	0.608	0.665	0.68	0.7
7544	SPIDR	chr8	+	47701955	47702015	47701720	47701864	47712661	47712872	0	0.591	0.981	0.852	0.937	0.882	1.0	1.0	0.102	0.322	0.522	0.538	0.349	0.273
59816	ADD1	chr4	+	2898432	2898531	2898183	2898327	2899258	2899435	0	0.213	0.981	0.978	0.994	0.99	0.989	0.995	0.748	0.814	0.812	0.727	0.728	0.82
105674	ZNF638	chr2	+	71428530	71428651	71427349	71427414	71431326	71431428	0	0.417	0.771	0.807	0.671	0.684	0.857	0.835	0.338	0.316	0.378	0.273	0.426	0.392
105676	ZNF638	chr2	+	71428546	71428651	71426459	71427414	71431326	71431428	0	0.268	0.907	0.933	0.853	0.886	0.944	0.934	0.616	0.627	0.619	0.649	0.67	0.67
59954	MDM4	chr1	+	204537429	204537497	204532190	204532246	204538208	204538308	0	0.304	0.182	0.387	0.289	0.318	0.386	0.449	0.046	0.015	0.0	0.019	0.054	0.05
39464	RPE	chr2	+	210009638	210009736	210002623	210002783	210015972	210016112	0	0.231	0.939	0.925	0.871	0.881	0.89	0.886	0.71	0.657	0.624	0.638	0.66	0.718
7247	GLS	chr2	+	190954754	190954818	190954583	190954660	190962829	190963158	0	0.401	0.881	0.92	0.893	0.959	1.0	0.927	0.514	0.537	0.547	0.604	0.476	0.497
7246	GLS	chr2	+	190954754	190954818	190953564	190953626	190962829	190963158	0	0.515	0.682	0.905	1.0	0.945	0.915	1.0	0.324	0.434	0.528	0.394	0.322	0.357
7409	GOLIM4	chr3	-	168040785	168040869	168036835	168036994	168041391	168041474	0	0.214	0.877	0.861	0.911	0.864	0.881	0.889	0.566	0.654	0.749	0.71	0.667	0.656
66811	FIGNL1	chr7	-	50449117	50449723	50448180	50448289	50450300	50450390	0	0.312	0.704	0.684	0.591	0.721	0.73	0.748	0.414	0.339	0.403	0.377	0.347	0.425
60078	UBLCP1	chr5	+	159274584	159274622	159272022	159272121	159278237	159278354	0	0.268	0.98	0.969	1.0	0.963	1.0	1.0	0.787	0.765	0.652	0.715	0.622	0.76
66814	FIGNL1	chr7	-	50449555	50449723	50448180	50448289	50450300	50450324	0	0.286	0.804	0.787	0.706	0.821	0.833	0.847	0.548	0.465	0.516	0.5	0.488	0.567
105924	HMGN5	chrX	-	81118729	81118759	81118431	81118485	81121534	81121638	0	0.24	0.945	0.929	0.883	0.922	0.797	0.821	0.633	0.645	0.606	0.593	0.712	0.67
66924	GTF2H2C	chr5	+	69567726	69567777	69566966	69567053	69568152	69568207	0	0.213	0.985	0.987	0.972	0.985	0.973	0.992	0.81	0.685	0.743	0.9	0.733	0.746
60116	MORF4L1	chr15	+	78884966	78885083	78878212	78878259	78886140	78886227	0	0.229	0.877	0.844	0.946	0.968	0.922	0.964	0.702	0.71	0.726	0.779	0.647	0.582
60118	MORF4L1	chr15	+	78884969	78885083	78873042	78873057	78886140	78886227	0	0.35	0.859	0.923	0.946	0.904	0.876	0.914	0.416	0.503	0.641	0.589	0.585	0.585
60119	MORF4L1	chr15	+	78884969	78885083	78878239	78878259	78886140	78886227	0	0.229	0.877	0.843	0.946	0.968	0.922	0.964	0.697	0.712	0.728	0.78	0.648	0.581
66813	FIGNL1	chr7	-	50449544	50449723	50448180	50448289	50450300	50450336	0	0.281	0.798	0.784	0.711	0.823	0.83	0.849	0.533	0.463	0.526	0.516	0.486	0.583
7001	MORF4L2	chrX	-	103684680	103684729	103676494	103677051	103685170	103685260	0	0.254	0.754	0.767	0.628	0.631	0.676	0.63	0.4	0.429	0.42	0.436	0.445	0.43
66878	PICALM	chr11	-	85976622	85976682	85974707	85974812	85981128	85981228	0	0.243	0.927	0.882	0.902	0.877	0.853	0.932	0.666	0.597	0.676	0.711	0.639	0.625
106035	PMP22	chr17	-	15260649	15260761	15239340	15239611	15262428	15262516	0	0.639	1.0	0.814	1.0	1.0	1.0	1.0	0.185	0.238	0.559	0.576	0.185	0.238
66815	FIGNL1	chr7	-	50449562	50449723	50448180	50448289	50450300	50450350	0	0.284	0.824	0.809	0.743	0.842	0.856	0.86	0.561	0.48	0.565	0.522	0.495	0.607
7004	MORF4L2	chrX	-	103684680	103684729	103678498	103678651	103685170	103685260	0	0.173	0.438	0.4	0.409	0.38	0.399	0.351	0.239	0.223	0.233	0.224	0.227	0.196
28057	PIEZO2	chr18	-	10801389	10801428	10800336	10800475	10803874	10803994	0	0.312	0.908	0.902	0.961	0.959	0.974	0.953	0.726	0.528	0.532	0.568	0.711	0.722
39234	YKT6	chr7	+	44211022	44211124	44208132	44208198	44212246	44214294	0	0.153	0.964	0.975	0.948	0.952	0.954	0.967	0.792	0.77	0.815	0.784	0.852	0.831
2249	TRMU	chr22	+	46343261	46343368	46337778	46337944	46346421	46346544	0	0.188	0.938	0.902	0.907	0.907	0.838	0.917	0.689	0.691	0.715	0.682	0.726	0.779
2243	THAP9-AS1	chr4	-	82897988	82898062	82895690	82895774	82900076	82900223	0	0.243	0.766	0.771	0.841	0.87	0.807	0.814	0.53	0.506	0.648	0.587	0.578	0.56
2241	THAP9-AS1	chr4	-	82897988	82898062	82893008	82894847	82900076	82900223	0	0.374	0.802	0.793	0.899	0.848	0.899	0.796	0.448	0.382	0.583	0.478	0.481	0.418
81607	ZNF217	chr20	-	53571720	53571853	53567064	53569264	53575726	53577280	0	0.175	0.876	0.918	0.961	0.902	0.865	0.891	0.661	0.746	0.756	0.71	0.684	0.805
107381	RBM23	chr14	-	22911327	22911403	22906014	22906368	22918998	22919110	0	0.18	0.951	0.964	0.921	0.965	0.97	0.969	0.862	0.791	0.778	0.728	0.718	0.782
81602	ZNF700	chr19	+	11947513	11947574	11946753	11947307	11948275	11950763	0	0.26	1.0	1.0	1.0	1.0	1.0	1.0	0.675	0.695	0.909	0.728	0.773	0.663
66069	SREK1	chr5	+	66156064	66158932	66153462	66153596	66159218	66159334	0	-0.169	0.054	0.071	0.046	0.064	0.047	0.048	0.225	0.255	0.174	0.241	0.196	0.25
4831	SLC46A1	chr17	-	28400609	28400766	28394755	28399713	28404615	28405468	0	0.431	0.967	0.967	0.84	0.956	0.974	1.0	0.788	0.663	0.522	0.304	0.503	0.34
66089	WDR47	chr1	-	108986522	108986680	108983281	108983451	108995579	108995837	0	0.234	1.0	0.978	0.911	1.0	1.0	1.0	0.734	0.857	0.694	0.706	0.791	0.704
61402	HNRNPC	chr14	-	21263310	21263336	21233952	21234229	21269297	21269403	0	0.152	0.841	0.859	0.828	0.844	0.835	0.839	0.678	0.69	0.686	0.704	0.688	0.689
2282	PLK4	chr4	+	127891578	127891681	127890996	127891196	127892364	127892514	0	0.172	0.967	0.965	0.988	0.936	0.964	1.0	0.876	0.774	0.739	0.813	0.802	0.786
109803	PPP4R3B	chr2	-	55573618	55573777	55568193	55568363	55577314	55577356	0	0.154	0.912	0.903	0.923	0.91	0.935	0.898	0.731	0.702	0.795	0.801	0.816	0.713
1778	ANO10	chr3	-	43432610	43432727	43365847	43366974	43549719	43549848	0	0.193	0.958	0.957	0.954	0.926	0.873	0.959	0.75	0.749	0.748	0.811	0.731	0.683
1727	NREP	chr5	-	111755769	111755926	111735429	111735507	111757135	111757179	0	0.237	0.813	0.805	0.901	0.864	0.88	0.86	0.58	0.612	0.647	0.629	0.661	0.573
80940	EYA4	chr6	+	133382391	133382441	133274715	133274813	133446629	133446754	0	0.236	0.954	0.973	0.951	0.951	0.973	0.978	0.706	0.664	0.766	0.78	0.745	0.704
80945	EYA4	chr6	+	133456555	133456648	133446629	133446754	133461113	133461180	0	0.285	0.888	0.897	0.912	0.918	0.93	0.771	0.493	0.636	0.58	0.654	0.611	0.63
62698	RBM6	chr3	+	49975322	49975392	49962575	49962685	50048244	50048319	0	-0.301	0.098	0.13	0.104	0.055	0.054	0.054	0.448	0.487	0.326	0.415	0.327	0.298
62701	RBM6	chr3	+	49999439	49999513	49975322	49975392	50048244	50048319	0	0.258	0.776	0.809	0.881	0.895	0.823	0.834	0.498	0.49	0.597	0.668	0.6	0.619
2419	DUXAP8	chr22	+	15788584	15788699	15787171	15787282	15788819	15788931	0	0.17	1.0	0.989	1.0	1.0	0.99	1.0	0.859	0.867	0.832	0.696	0.883	0.824
2239	THAP9-AS1	chr4	-	82895691	82895774	82893008	82894847	82900076	82900223	0	0.188	0.852	0.882	0.913	0.883	0.927	0.87	0.699	0.689	0.71	0.726	0.703	0.674
80991	DPH5	chr1	-	101025308	101025466	101021640	101021765	101025639	101025761	0	0.199	0.951	0.934	0.942	0.959	0.935	0.967	0.693	0.785	0.784	0.671	0.831	0.728
80983	DPH5	chr1	-	101013709	101013818	100995109	100995149	101021640	101021765	0	0.187	0.987	0.983	1.0	1.0	0.98	0.972	0.643	0.863	0.868	0.906	0.746	0.771
61442	DEPDC1	chr1	-	68482045	68482897	68481439	68481612	68483949	68484090	0	0.288	0.113	0.103	0.331	0.386	0.503	0.563	0.037	0.045	0.06	0.041	0.037	0.05
42298	UBAP2	chr9	-	33956078	33956146	33953284	33953474	33960825	33960878	0	0.243	0.793	0.803	0.872	0.885	0.847	0.883	0.565	0.698	0.591	0.64	0.542	0.591
80070	LINC00963	chr9	+	129493418	129493595	129489208	129489299	129503322	129503672	0	0.183	0.822	0.852	0.849	0.904	0.886	0.873	0.693	0.634	0.689	0.696	0.703	0.675
65603	SEC31A	chr4	-	82862533	82862572	82861630	82861708	82863317	82863392	0	0.173	0.971	0.968	0.883	0.9	0.935	0.971	0.78	0.751	0.787	0.781	0.763	0.726
108255	SNHG1	chr11	-	62854887	62854938	62854079	62854551	62855132	62855174	0	0.208	0.787	0.793	0.678	0.713	0.722	0.715	0.491	0.52	0.538	0.522	0.555	0.535
3863	TNRC6A	chr16	+	24795906	24795939	24794543	24794719	24797489	24797503	0	0.319	0.916	0.903	0.847	0.915	0.876	0.832	0.535	0.552	0.557	0.585	0.58	0.566
61860	CCT7	chr2	+	73244543	73244715	73234235	73234384	73247761	73247789	0	0.221	0.954	0.94	0.927	0.965	0.917	0.904	0.697	0.711	0.706	0.716	0.71	0.74
42142	CEP78	chr9	+	78265858	78265906	78265371	78265543	78266441	78266564	0	0.321	0.564	0.494	0.426	0.529	0.445	0.432	0.132	0.112	0.216	0.133	0.151	0.219
80084	UBE2E1	chr3	+	23811459	23811510	23807088	23807421	23887566	23887699	0	0.159	0.929	0.922	0.933	0.941	0.928	0.915	0.736	0.777	0.787	0.779	0.757	0.775
61897	IPO11	chr5	+	62526141	62526257	62515387	62515501	62550366	62550462	0	0.418	0.974	0.936	0.986	0.949	0.855	0.918	0.494	0.455	0.572	0.578	0.532	0.48
64684	SENP3-EIF4A1	chr17	+	7565716	7565764	7565439	7565587	7566926	7567004	0	0.178	0.956	0.973	0.967	0.94	0.921	0.922	0.775	0.783	0.777	0.796	0.719	0.759
66110	EIF3K	chr19	+	38632600	38632678	38632025	38632496	38634992	38635102	0	0.32	0.929	0.906	0.948	0.936	0.917	0.949	0.539	0.535	0.73	0.743	0.55	0.57
61457	FCF1	chr14	+	74713484	74713620	74713143	74713200	74714871	74714943	0	0.288	0.914	0.925	1.0	1.0	1.0	0.972	0.66	0.623	0.673	0.739	0.654	0.737
107370	RBM23	chr14	-	22905605	22905659	22905335	22905453	22906194	22906368	0	0.151	0.946	0.991	0.976	0.967	0.969	0.987	0.809	0.832	0.777	0.865	0.809	0.838
66090	WDR47	chr1	-	108991253	108991329	108983281	108983451	108995579	108995837	0	0.315	1.0	0.962	0.885	1.0	1.0	1.0	0.65	0.696	0.51	0.615	0.799	0.684
5262	USP8	chr15	+	50484274	50484361	50481480	50482065	50489800	50489881	0	0.21	0.607	0.668	0.651	0.681	0.58	0.623	0.456	0.469	0.403	0.424	0.394	0.403
5584	PARP8	chr5	+	50668070	50668125	50666937	50667186	50750150	50750188	0	0.167	0.959	0.96	0.96	0.952	0.993	1.0	0.81	0.802	0.804	0.792	0.786	0.827
5490	HSDL2	chr9	+	112416840	112416944	112405623	112405722	112418859	112418958	0	0.285	0.949	0.992	0.971	0.938	0.956	0.938	0.61	0.77	0.534	0.65	0.73	0.741
107362	SENP3	chr17	+	7565694	7565764	7565463	7565587	7566926	7567004	0	0.426	0.806	0.896	0.846	0.779	0.737	0.717	0.368	0.405	0.323	0.454	0.321	0.354
5448	PWP1	chr12	+	107699372	107699434	107697466	107697597	107708925	107709016	0	0.259	0.906	0.944	1.0	1.0	1.0	1.0	0.624	0.861	0.731	0.765	0.558	0.755
107251	DDX39B	chr6	-	31538762	31538939	31536608	31536683	31540321	31540534	0	0.203	0.957	0.91	0.965	0.975	0.937	0.952	0.726	0.668	0.775	0.76	0.817	0.732
62738	MSL1	chr17	+	40131536	40131584	40129244	40129627	40132033	40132042	0	0.162	0.955	0.96	0.926	0.913	0.976	0.947	0.831	0.777	0.787	0.769	0.814	0.725
67485	GOSR1	chr17	+	30510879	30510909	30492678	30492753	30519938	30520021	0	0.151	0.928	0.954	0.97	0.932	0.946	0.987	0.857	0.794	0.814	0.781	0.757	0.811
59443	TFAM	chr10	+	58390764	58390860	58388669	58388819	58394357	58394414	0	0.255	0.807	0.81	0.909	0.832	0.905	0.841	0.586	0.59	0.614	0.612	0.598	0.572
64695	SENP3-EIF4A1	chr17	+	7570882	7570933	7570680	7570764	7571372	7571479	0	0.157	0.975	0.976	0.99	0.965	0.98	0.984	0.799	0.799	0.888	0.86	0.774	0.806
8324	SF3B3	chr16	+	70550649	70550678	70548369	70548442	70554445	70554597	0	-0.287	0.096	0.109	0.07	0.05	0.065	0.057	0.36	0.358	0.355	0.301	0.367	0.43
8315	SF3B3	chr16	+	70539103	70539207	70538322	70538460	70541668	70541834	0	0.248	0.994	0.983	0.984	0.996	0.997	0.993	0.691	0.71	0.733	0.768	0.791	0.769
3094	NPNT	chr4	+	105967187	105967444	105958898	105959126	105968894	105968945	0	0.178	0.95	0.959	0.96	0.961	0.95	0.97	0.643	0.728	0.885	0.887	0.79	0.747
42054	AOX1	chr2	+	200611383	200611493	200609208	200609414	200612608	200612793	0	0.395	0.748	0.785	0.816	0.781	0.81	0.756	0.353	0.372	0.398	0.426	0.396	0.383
59257	KCTD9	chr8	-	25446128	25446250	25440576	25440673	25458198	25458387	0	0.284	0.723	0.714	0.72	0.71	0.745	0.766	0.399	0.409	0.387	0.536	0.458	0.485
7818	IGFL2-AS1	chr19	-	46198407	46198442	46189635	46190414	46202839	46203034	0	0.159	0.985	0.977	0.989	0.983	0.988	0.99	0.82	0.83	0.852	0.845	0.785	0.824
7777	ARPC4	chr3	+	9803535	9803707	9800184	9800296	9803842	9804013	0	0.267	0.393	0.384	0.307	0.4	0.468	0.388	0.119	0.12	0.108	0.138	0.144	0.108
105423	PNISR	chr6	-	99403828	99403882	99402539	99402710	99404602	99404702	0	0.414	0.91	0.876	0.908	0.901	0.871	0.811	0.427	0.489	0.524	0.512	0.412	0.426
42920	CDCA7L	chr7	-	21911616	21911751	21908366	21908507	21916753	21916894	0	0.161	0.871	0.856	0.935	0.965	0.899	0.87	0.781	0.766	0.701	0.688	0.747	0.745
105454	PNISR	chr6	-	99416348	99416428	99414571	99414690	99425214	99425270	0	0.268	0.896	0.833	0.879	0.902	0.853	0.85	0.62	0.609	0.62	0.604	0.559	0.593
67641	PTCD3	chr2	+	86125454	86125515	86124994	86125082	86127160	86127437	0	0.406	1.0	1.0	0.986	0.991	1.0	1.0	0.647	0.555	0.636	0.549	0.602	0.552
42921	CDCA7L	chr7	-	21911616	21911754	21908129	21908507	21916753	21916894	0	0.157	0.885	0.861	0.936	0.969	0.923	0.891	0.801	0.773	0.696	0.725	0.765	0.762
59254	KCTD9	chr8	-	25444291	25444335	25440542	25440673	25458198	25458280	0	0.311	0.675	0.704	0.624	0.699	0.798	0.801	0.387	0.428	0.327	0.402	0.46	0.433
59255	KCTD9	chr8	-	25446079	25446250	25440576	25440673	25458198	25458476	0	0.317	0.711	0.7	0.708	0.698	0.727	0.751	0.331	0.355	0.353	0.493	0.423	0.435
59759	AP001273.2	chr11	+	93755209	93755386	93753935	93754037	93757315	93757465	0	0.239	0.931	0.868	0.863	0.849	0.868	0.785	0.608	0.583	0.687	0.567	0.589	0.696
3184	SPDL1	chr5	+	169587198	169587372	169583635	169583889	169588393	169588575	0	-0.159	0.097	0.121	0.076	0.072	0.083	0.088	0.335	0.309	0.15	0.153	0.264	0.279
3352	HMGCR	chr5	+	75355055	75355214	75354502	75354697	75355364	75355522	0	0.158	0.966	0.969	0.963	0.961	0.948	0.976	0.817	0.765	0.826	0.816	0.785	0.828
40658	RAD1	chr5	-	34913469	34913578	34911553	34911812	34914694	34914961	0	0.249	0.811	0.866	0.891	0.883	0.829	0.824	0.575	0.612	0.601	0.632	0.602	0.589
3194	SPDL1	chr5	+	169590755	169590829	169583787	169583889	169591047	169591074	0	0.526	0.9	0.986	0.964	0.914	0.875	0.977	0.483	0.243	0.38	0.47	0.508	0.375
3192	SPDL1	chr5	+	169590752	169590829	169583787	169583889	169591047	169591224	0	0.529	0.901	0.986	0.963	0.914	0.88	0.978	0.498	0.241	0.378	0.43	0.519	0.383
65061	CDC25C	chr5	-	138326020	138326054	138319218	138319374	138328483	138328529	0	0.303	0.392	0.461	0.393	0.355	0.435	0.347	0.053	0.061	0.111	0.074	0.146	0.121
81069	METTL3	chr14	-	21500494	21500682	21499763	21499802	21500912	21501129	0	0.171	0.98	0.967	0.985	0.978	0.946	0.907	0.762	0.717	0.764	0.824	0.843	0.825
3369	RPL17	chr18	-	49491351	49491445	49490792	49490927	49491531	49491586	0	0.226	0.973	0.992	0.978	0.979	0.956	0.959	0.681	0.711	0.798	0.795	0.744	0.754
2100	CHMP7	chr8	+	23259065	23259126	23258731	23258830	23260143	23260286	0	0.159	0.985	0.979	0.93	0.967	1.0	0.964	0.835	0.8	0.838	0.82	0.763	0.816
2064	EML3	chr11	-	62607665	62607821	62606957	62607099	62608200	62608296	0	0.206	0.991	0.982	0.984	0.98	0.947	0.977	0.571	0.718	0.837	0.861	0.782	0.854
109629	PAM	chr5	+	103025130	103025334	103019789	103019843	103028181	103028222	0	0.162	0.444	0.486	0.425	0.466	0.464	0.435	0.275	0.253	0.309	0.293	0.294	0.324
109656	PLEKHB2	chr2	+	131130720	131130760	131126683	131126786	131140166	131140275	0	0.239	0.884	0.97	1.0	1.0	1.0	1.0	0.807	0.753	0.783	0.683	0.675	0.717
109631	PAM	chr5	+	103025130	103025334	103019789	103019843	103028886	103029730	0	0.235	0.888	0.865	0.879	0.91	0.915	0.824	0.623	0.597	0.628	0.699	0.648	0.679
2842	INTS12	chr4	-	105703647	105703809	105699849	105700014	105708637	105708659	0	0.239	0.408	0.38	0.436	0.361	0.471	0.349	0.165	0.226	0.117	0.147	0.153	0.163
109048	DDX42	chr17	+	63799588	63799625	63798037	63798099	63800467	63800617	0	0.302	0.965	0.959	0.97	0.95	0.973	0.936	0.62	0.595	0.689	0.691	0.691	0.655
65079	INIP	chr9	-	112689526	112689617	112683925	112687633	112694130	112694233	0	0.321	0.851	0.864	0.88	0.876	0.912	0.862	0.627	0.536	0.51	0.517	0.599	0.531
109172	PKP4	chr2	+	158676738	158676867	158673882	158674000	158680428	158680674	0	0.467	0.677	0.473	0.554	0.632	0.821	0.723	0.335	0.127	0.114	0.141	0.169	0.189
109174	PKP4	chr2	+	158678580	158678654	158673882	158674000	158680428	158680674	0	0.223	0.971	0.939	0.896	0.948	0.947	0.92	0.745	0.668	0.682	0.681	0.733	0.773
65066	CDC25C	chr5	-	138329552	138329647	138328483	138328529	138330986	138331180	0	0.371	0.514	0.603	0.565	0.637	0.632	0.596	0.278	0.216	0.223	0.214	0.109	0.279
62202	FAM13B	chr5	-	137946227	137946311	137945901	137945997	137948954	137949184	0	0.283	0.881	0.891	0.857	0.92	0.847	0.917	0.56	0.548	0.534	0.627	0.713	0.635
104463	CXADR	chr21	+	17561337	17561476	17558975	17559131	17565427	17565611	1.11022e-16	0.264	0.81	0.788	0.789	0.808	0.909	0.912	0.524	0.497	0.652	0.622	0.567	0.567
45613	CENPI	chrX	+	101098443	101098539	101098220	101098234	101101057	101101205	1.11022e-16	0.205	1.0	0.984	1.0	1.0	0.953	0.98	0.634	0.752	0.881	0.911	0.735	0.775
62053	NME6	chr3	-	48295074	48295235	48290721	48294803	48298426	48298523	1.11022e-16	0.262	1.0	0.933	1.0	1.0	1.0	1.0	0.738	0.609	0.684	0.707	0.917	0.709
32337	DRAM1	chr12	+	101914173	101914232	101901290	101901433	101920108	101920201	1.11022e-16	0.265	0.614	0.657	0.596	0.633	0.694	0.638	0.338	0.333	0.462	0.406	0.336	0.366
13101	TMEM63A	chr1	-	225862770	225862851	225862454	225862578	225865896	225865967	1.11022e-16	0.338	0.93	1.0	1.0	0.974	1.0	1.0	0.321	0.512	0.851	0.817	0.743	0.63
99436	CWF19L1	chr10	-	100261978	100262063	100253420	100253539	100267570	100267598	1.11022e-16	0.425	0.908	0.853	0.805	0.855	0.713	0.71	0.331	0.324	0.539	0.268	0.353	0.48
84585	NAPG	chr18	+	10530769	10530837	10526033	10526158	10539761	10539871	1.11022e-16	0.191	0.929	0.874	0.88	0.912	0.93	0.89	0.654	0.67	0.728	0.753	0.79	0.672
50928	CCDC25	chr8	-	27756718	27756770	27752511	27752587	27762418	27762458	1.11022e-16	0.182	0.855	0.865	0.853	0.844	0.849	0.842	0.7	0.646	0.683	0.609	0.655	0.725
94481	DARS2	chr1	+	173850326	173850479	173845228	173845291	173853348	173853567	1.11022e-16	0.183	0.944	0.961	0.926	0.909	0.827	0.933	0.629	0.73	0.784	0.74	0.693	0.824
70511	RCHY1	chr4	-	75491582	75491637	75490580	75490701	75491723	75491782	1.11022e-16	0.39	0.931	0.908	0.919	0.788	1.0	0.935	0.555	0.383	0.564	0.617	0.503	0.518
65457	TBCEL	chr11	+	121059968	121060085	121047527	121047667	121086777	121086849	1.11022e-16	0.405	1.0	1.0	0.907	0.846	1.0	1.0	0.418	0.489	0.615	0.535	0.59	0.675
50870	LUCAT1	chr5	-	91312294	91312413	91310626	91311032	91313077	91313181	1.11022e-16	0.246	0.457	0.535	0.43	0.429	0.516	0.446	0.261	0.113	0.291	0.223	0.266	0.186
38400	BUD23	chr7	+	73693991	73694050	73692595	73692646	73697604	73697694	1.11022e-16	0.273	1.0	0.965	1.0	0.955	1.0	1.0	0.417	0.681	0.784	0.707	0.877	0.817
10396	PARP6	chr15	-	72250019	72250092	72242619	72242699	72251206	72251255	1.11022e-16	0.16	1.0	1.0	0.973	0.973	1.0	1.0	0.858	0.832	0.792	0.811	0.862	0.831
107830	CEP85	chr1	+	26272020	26272071	26271013	26271107	26274963	26275071	1.11022e-16	0.188	1.0	1.0	1.0	1.0	1.0	1.0	0.658	0.7	0.822	1.0	0.823	0.87
26942	LRP8	chr1	-	53249379	53249556	53242363	53247056	53250689	53250862	1.11022e-16	0.194	0.321	0.251	0.448	0.373	0.353	0.36	0.157	0.151	0.183	0.212	0.145	0.093
47186	GAS2L3	chr12	+	100591735	100591856	100573710	100573785	100594874	100594922	1.11022e-16	0.231	0.416	0.324	0.325	0.314	0.278	0.287	0.079	0.077	0.168	0.024	0.095	0.112
59325	TSC1	chr9	-	132925586	132927304	132923347	132923492	132935032	132935095	1.11022e-16	0.419	1.0	1.0	1.0	1.0	1.0	1.0	0.491	0.62	0.572	0.438	0.821	0.543
65059	CDC25C	chr5	-	138325814	138325904	138319218	138319374	138328483	138328529	1.11022e-16	0.314	0.491	0.578	0.511	0.568	0.547	0.456	0.29	0.123	0.243	0.121	0.268	0.221
74344	ASAH2B	chr10	+	50745201	50745274	50742914	50743010	50749342	50749402	1.11022e-16	0.345	0.755	0.745	0.582	0.593	0.591	0.537	0.169	0.26	0.343	0.363	0.318	0.282
5344	HNRNPAB	chr5	+	178210131	178210272	178209329	178209447	178210552	178211142	1.11022e-16	0.203	0.874	0.804	0.936	0.878	0.878	0.819	0.679	0.617	0.745	0.721	0.642	0.57
9206	UBE2F	chr2	+	238016532	238016633	237994743	237994809	238025341	238025412	1.11022e-16	0.228	0.908	0.879	0.857	0.938	0.836	0.786	0.673	0.646	0.656	0.669	0.578	0.617
91266	PICK1	chr22	+	38067703	38067770	38065001	38065130	38069032	38069085	1.11022e-16	0.217	1.0	1.0	1.0	1.0	0.828	1.0	0.766	0.726	0.774	0.649	0.78	0.831
94202	MBNL1	chr3	+	152455541	152455577	152447619	152447773	152456266	152456361	1.11022e-16	0.317	0.804	0.774	0.912	0.936	0.758	0.87	0.584	0.46	0.521	0.574	0.507	0.508
15571	FAM24B	chr10	-	122850423	122850520	122849095	122849439	122855644	122855786	1.11022e-16	0.431	0.941	0.898	1.0	1.0	0.872	0.841	0.377	0.411	0.517	0.447	0.694	0.523
29614	RACGAP1	chr12	-	50018515	50018589	50016630	50016719	50025372	50025435	1.11022e-16	0.161	0.216	0.156	0.224	0.294	0.302	0.121	0.058	0.099	0.027	0.067	0.06	0.037
9566	GUCD1	chr22	-	24543841	24544083	24540422	24543100	24546913	24547005	1.11022e-16	0.511	1.0	1.0	1.0	1.0	0.847	1.0	0.356	0.131	0.563	0.472	0.525	0.734
45431	C12orf4	chr12	-	4517060	4517189	4505305	4505380	4518057	4518255	1.11022e-16	0.205	0.923	0.883	0.942	0.941	0.948	0.901	0.762	0.725	0.606	0.753	0.757	0.704
97143	SP100	chr2	+	230464066	230464150	230462434	230462518	230466300	230466354	1.11022e-16	0.16	1.0	0.956	0.941	0.937	0.912	0.959	0.802	0.906	0.787	0.795	0.672	0.78
70887	HIBCH	chr2	-	190208879	190208913	190204633	190205232	190212955	190213075	1.11022e-16	0.224	0.852	0.908	0.865	0.931	0.852	0.925	0.63	0.531	0.76	0.729	0.674	0.664
53662	ERGIC2	chr12	-	29341733	29341761	29341017	29341218	29343119	29343282	1.11022e-16	0.16	1.0	1.0	1.0	1.0	1.0	1.0	0.793	0.773	0.849	0.965	0.914	0.747
23936	AURKA	chr20	-	56390555	56390665	56388155	56388202	56392153	56392215	1.11022e-16	0.159	0.337	0.359	0.414	0.325	0.298	0.285	0.129	0.149	0.228	0.202	0.204	0.15
63334	IFI44	chr1	+	78650185	78650652	78649830	78649905	78654242	78654279	2.22045e-16	0.193	0.712	0.719	0.754	0.706	0.745	0.717	0.431	0.492	0.567	0.586	0.571	0.547
29257	GABRE	chrX	-	151958963	151959149	151957282	151957486	151959838	151959976	2.22045e-16	0.45	0.597	0.724	0.402	0.471	0.497	0.463	0.045	0.03	0.072	0.101	0.128	0.076
57902	CASP8	chr2	+	201274888	201274953	201272637	201272776	201284815	201285317	2.22045e-16	0.295	0.895	0.809	1.0	1.0	0.965	1.0	0.626	0.618	0.669	0.657	0.718	0.614
30976	NME7	chr1	-	169323116	169323283	169309969	169310080	169367707	169367730	2.22045e-16	0.199	0.701	0.741	0.795	0.771	0.715	0.704	0.51	0.53	0.581	0.501	0.536	0.572
32442	DGUOK	chr2	+	73946718	73946906	73926825	73927052	73958145	73958245	2.22045e-16	0.185	0.892	0.968	0.939	0.915	0.986	0.967	0.772	0.808	0.65	0.679	0.842	0.804
46231	SP110	chr2	-	230202578	230202728	230200467	230200965	230207990	230208059	2.22045e-16	0.187	0.956	0.967	1.0	0.97	0.869	1.0	0.787	0.685	0.84	0.685	0.823	0.822
26928	PDHB	chr3	-	58433630	58433684	58431730	58431984	58433767	58433818	2.22045e-16	0.319	0.858	0.899	0.884	0.909	0.801	0.767	0.397	0.381	0.697	0.699	0.497	0.533
68358	SNX24	chr5	+	123001939	123002080	123001404	123001437	123007681	123008610	2.22045e-16	0.401	0.95	0.926	1.0	1.0	0.859	0.866	0.66	0.42	0.442	0.466	0.708	0.498
86226	AHCTF1	chr1	-	246843794	246843928	246839097	246840998	246849614	246851442	2.22045e-16	0.156	0.969	0.92	0.973	0.977	0.962	1.0	0.75	0.718	0.892	0.869	0.823	0.815
44724	EDRF1	chr10	+	125729002	125729104	125725681	125725838	125729357	125729479	2.22045e-16	0.26	0.635	0.7	0.693	0.705	0.72	0.702	0.53	0.36	0.394	0.42	0.435	0.457
46230	SP110	chr2	-	230202578	230202722	230200884	230200965	230207990	230208059	2.22045e-16	0.295	0.933	0.941	1.0	0.953	0.802	1.0	0.664	0.555	0.743	0.566	0.645	0.683
53451	THYN1	chr11	-	134248808	134248959	134248278	134248484	134249166	134249262	2.22045e-16	0.324	0.673	0.714	0.647	0.673	0.798	0.734	0.299	0.407	0.375	0.405	0.323	0.489
60553	SMC5	chr9	+	70344143	70344269	70324020	70324143	70347065	70347161	2.22045e-16	0.222	0.985	0.939	0.943	0.905	0.905	0.808	0.665	0.671	0.761	0.633	0.708	0.714
70124	TMUB2	chr17	+	44187906	44188009	44186969	44187109	44188934	44189299	2.22045e-16	0.46	0.959	0.927	0.893	0.831	0.87	0.951	0.572	0.634	0.413	0.498	0.331	0.222
98255	MLLT10	chr10	+	21733503	21733592	21732898	21733087	21733767	21734129	2.22045e-16	0.204	0.955	1.0	0.98	1.0	1.0	0.947	0.734	0.705	0.846	0.924	0.606	0.842
65080	INIP	chr9	-	112689526	112689617	112683925	112687633	112716460	112716541	3.33067e-16	0.207	1.0	0.978	1.0	1.0	0.971	1.0	0.645	0.891	0.714	0.721	0.763	0.974
21620	MRPL48	chr11	+	73805026	73805079	73787315	73787992	73844806	73844934	3.33067e-16	0.351	1.0	0.911	1.0	1.0	0.963	0.965	0.498	0.598	0.831	0.809	0.351	0.643
63303	CHEK2	chr22	-	28703504	28703566	28699763	28699937	28710005	28710059	3.33067e-16	0.325	0.577	0.594	0.672	0.756	0.471	0.478	0.198	0.291	0.256	0.319	0.275	0.258
27476	TFPI	chr2	-	187529363	187529485	187513615	187513646	187554199	187554349	3.33067e-16	0.216	0.462	0.433	0.496	0.419	0.456	0.406	0.258	0.187	0.275	0.262	0.204	0.191
82000	TUBD1	chr17	-	59890830	59891041	59878102	59878334	59892696	59892715	3.33067e-16	0.265	0.918	0.934	0.915	1.0	0.984	0.943	0.625	0.534	0.788	0.853	0.719	0.585
80595	UBE2Q2	chr15	+	75879097	75879188	75873427	75873568	75883365	75883424	4.44089e-16	0.259	0.952	0.925	0.912	0.929	0.974	0.96	0.674	0.605	0.641	0.825	0.599	0.754
13541	TRIM5	chr11	-	5665980	5666081	5663616	5665682	5667688	5667711	4.44089e-16	0.382	0.859	0.908	0.902	0.925	0.855	0.884	0.507	0.359	0.627	0.408	0.509	0.632
109417	ANXA6	chr5	-	151110626	151110644	151109752	151109846	151117126	151117180	4.44089e-16	0.215	0.688	0.678	0.816	0.806	0.839	0.789	0.531	0.475	0.636	0.619	0.541	0.526
18356	AC010890.1	chr2	+	133268355	133268442	133267272	133267424	133268915	133269010	4.44089e-16	0.242	1.0	1.0	1.0	1.0	0.98	0.969	0.868	0.895	0.795	0.597	0.699	0.646
30888	GLMN	chr1	-	92266699	92266741	92266418	92266492	92268104	92268135	4.44089e-16	0.269	1.0	1.0	1.0	1.0	1.0	1.0	0.489	0.669	0.683	0.955	0.792	0.795
43593	PDK1	chr2	+	172568740	172568817	172566855	172566933	172570725	172570812	4.44089e-16	0.164	0.963	0.99	0.986	0.94	0.968	0.985	0.681	0.733	0.875	0.904	0.867	0.786
54085	ANXA2	chr15	-	60397257	60397338	60364428	60364523	60397942	60397964	5.55112e-16	0.184	0.344	0.123	0.29	0.1	0.371	0.17	0.02	0.034	0.078	0.018	0.1	0.043
77295	ENAH	chr1	-	225517195	225517306	225514595	225514900	225519197	225519565	5.55112e-16	0.244	0.778	0.842	0.958	0.953	1.0	1.0	0.664	0.659	0.597	0.674	0.726	0.75
98374	EIF6	chr20	-	35284175	35284492	35279941	35280118	35284725	35284770	5.55112e-16	0.187	0.921	0.911	0.896	0.962	0.966	0.945	0.701	0.723	0.825	0.858	0.731	0.644
57601	DMD	chrX	-	31173538	31173604	31147274	31147518	31178668	31178805	5.55112e-16	0.382	0.796	1.0	1.0	1.0	0.945	1.0	0.45	0.502	0.657	0.583	0.572	0.684
15430	COL4A3	chr2	+	227304018	227304144	227303858	227303930	227304984	227305083	5.55112e-16	0.494	1.0	1.0	1.0	1.0	1.0	1.0	0.22	0.552	0.849	0.898	0.242	0.275
67472	FANCM	chr14	+	45181636	45181705	45181429	45181524	45183773	45183902	5.55112e-16	0.283	1.0	0.981	1.0	0.88	1.0	1.0	0.67	0.772	0.506	0.75	0.629	0.834
59492	RNPC3	chr1	+	103544976	103545102	103543295	103543447	103546247	103546342	6.66134e-16	0.174	0.98	0.987	0.969	0.918	1.0	1.0	0.767	0.791	0.856	0.827	0.813	0.758
75313	MTHFSD	chr16	-	86552032	86552146	86548463	86548577	86555168	86555235	6.66134e-16	0.333	1.0	1.0	1.0	0.967	1.0	0.951	0.42	0.916	0.591	0.735	0.53	0.726
90055	R3HCC1L	chr10	+	98186466	98186563	98163286	98163397	98208100	98209899	6.66134e-16	0.182	0.234	0.243	0.234	0.188	0.296	0.247	0.052	0.027	0.054	0.029	0.096	0.094
55383	FBXO25	chr8	+	432885	432935	431340	431444	435614	435700	6.66134e-16	0.243	0.802	0.875	0.818	0.892	0.902	0.946	0.643	0.576	0.641	0.636	0.684	0.598
81957	TUBD1	chr17	-	59866608	59866749	59859481	59860424	59878102	59878334	6.66134e-16	0.363	1.0	1.0	1.0	0.92	1.0	1.0	0.445	0.685	0.698	0.576	0.66	0.681
31120	NPLOC4	chr17	-	81608727	81608822	81606690	81606814	81613317	81613494	6.66134e-16	0.202	0.984	1.0	1.0	1.0	0.966	1.0	0.738	0.655	0.924	0.93	0.732	0.76
97751	TSEN15	chr1	+	184072156	184072310	184054727	184054863	184072826	184074206	7.77156e-16	0.264	0.866	0.827	0.868	0.848	0.822	0.808	0.514	0.654	0.553	0.541	0.625	0.569
75035	SNF8	chr17	-	48931642	48931714	48930373	48930612	48933204	48933346	7.77156e-16	0.457	0.869	0.873	1.0	0.874	0.884	1.0	0.287	0.326	0.471	0.594	0.383	0.695
778	TMEM126B	chr11	+	85631144	85631316	85628572	85628688	85631686	85631791	7.77156e-16	0.218	0.722	0.62	0.602	0.538	0.582	0.526	0.412	0.324	0.418	0.326	0.454	0.35
101875	ADSL	chr22	+	40353072	40353117	40349831	40350035	40358863	40359035	8.88178e-16	0.151	1.0	1.0	1.0	0.989	0.917	1.0	0.88	0.723	0.788	0.867	0.901	0.843
66071	SREK1	chr5	+	66158808	66158932	66153462	66153596	66159218	66159334	8.88178e-16	-0.261	0.263	0.316	0.248	0.234	0.197	0.22	0.512	0.567	0.478	0.538	0.436	0.515
97216	TFDP1	chr13	+	113637619	113637896	113636533	113636700	113640119	113640310	9.99201e-16	0.376	1.0	1.0	0.921	0.872	0.946	0.923	0.483	0.544	0.449	0.476	0.757	0.695
9193	UBE2F	chr2	+	237994743	237994809	237973094	237973225	238016565	238016633	1.11022e-15	0.166	0.98	0.939	0.98	0.984	0.936	0.917	0.844	0.798	0.763	0.682	0.801	0.854
13874	HMGXB4	chr22	+	35263981	35264096	35263795	35263874	35264647	35265567	1.11022e-15	0.23	0.698	0.774	0.694	0.669	0.677	0.713	0.424	0.43	0.506	0.53	0.466	0.488
979	RBMS2	chr12	+	56588931	56589018	56588293	56588374	56589139	56589503	1.11022e-15	0.379	0.974	0.963	0.985	0.957	0.844	0.714	0.687	0.549	0.516	0.6	0.279	0.532
110603	BOD1	chr5	-	173613130	173613255	173607520	173608292	173616199	173616588	1.22125e-15	0.286	0.971	1.0	0.969	0.87	1.0	0.919	0.721	0.67	0.776	0.629	0.557	0.661
89646	RICTOR	chr5	-	39074110	39074158	39021038	39021136	39074328	39074389	1.33227e-15	0.303	0.742	0.771	0.792	0.825	0.848	0.794	0.559	0.405	0.612	0.59	0.417	0.372
92137	QKI	chr6	+	163565945	163566795	163563419	163563719	163570693	163573800	1.33227e-15	0.387	0.904	1.0	1.0	1.0	1.0	0.89	0.399	0.347	0.789	0.66	0.767	0.51
84076	UBE4B	chr1	+	10119512	10119613	10117458	10117600	10126793	10126877	1.33227e-15	0.158	0.952	1.0	1.0	1.0	0.963	0.98	0.737	0.746	0.878	0.922	0.777	0.887
43082	MUC1	chr1	-	155187721	155187858	155187454	155187576	155188162	155188212	1.33227e-15	0.303	1.0	1.0	1.0	1.0	1.0	1.0	0.526	0.54	0.62	0.79	0.785	0.921
30891	GLMN	chr1	-	92267912	92268002	92266418	92266492	92268104	92268135	1.33227e-15	0.164	1.0	1.0	1.0	1.0	1.0	1.0	0.721	0.776	0.746	0.978	0.906	0.889
69240	GOLGA4	chr3	+	37273535	37273601	37251394	37251484	37281957	37281985	1.44329e-15	0.264	0.815	0.773	0.774	0.793	0.814	0.784	0.443	0.556	0.587	0.545	0.469	0.568
4494	RWDD2B	chr21	-	29008239	29008307	29007760	29008123	29008394	29008621	1.44329e-15	0.226	0.886	0.886	0.887	0.924	0.857	0.88	0.662	0.692	0.713	0.743	0.53	0.626
77709	SLU7	chr5	-	160417111	160417241	160415124	160415310	160418595	160419081	1.55431e-15	0.395	0.698	0.69	0.623	0.529	0.708	0.67	0.201	0.117	0.363	0.37	0.248	0.252
36091	YIPF1	chr1	-	53855000	53855051	53851718	53852270	53860055	53860153	1.55431e-15	0.527	0.796	0.562	0.62	0.538	0.857	0.794	0.134	0.072	0.069	0.176	0.255	0.299
24525	USP4	chr3	-	49311513	49311654	49310619	49310737	49324701	49324763	1.66533e-15	0.223	0.77	0.777	0.818	0.836	0.82	0.821	0.607	0.609	0.648	0.496	0.556	0.59
43961	DCAF17	chr2	+	171480037	171480193	171473865	171473975	171480973	171481167	1.77636e-15	0.227	1.0	1.0	1.0	1.0	1.0	1.0	0.711	0.754	0.94	0.703	0.791	0.742
24289	TEX30	chr13	-	102767272	102767478	102766109	102766580	102768259	102768311	1.88738e-15	0.251	0.832	0.867	0.84	0.917	0.937	0.854	0.561	0.56	0.677	0.739	0.661	0.542
80394	DMAC2	chr19	-	41436391	41436472	41433439	41433673	41438217	41438414	1.88738e-15	0.307	0.926	0.894	0.831	0.819	0.835	0.738	0.598	0.427	0.513	0.686	0.512	0.463
81482	OSBPL9	chr1	+	51669433	51669814	51651990	51652041	51714002	51714079	1.9984e-15	0.21	0.858	0.801	0.902	0.923	0.863	0.907	0.636	0.625	0.74	0.678	0.678	0.638
71901	MRPS30-DT	chr5	-	44786825	44786952	44745996	44746038	44808641	44808726	1.9984e-15	0.532	0.369	0.367	0.76	0.453	0.797	0.961	0.03	0.134	0.093	0.089	0.03	0.137
36156	DONSON	chr21	-	33583487	33583666	33582164	33582246	33584589	33584726	2.10942e-15	0.204	0.936	0.899	0.907	0.897	0.869	0.891	0.676	0.662	0.652	0.725	0.774	0.684
70329	NAA16	chr13	+	41336649	41336756	41331273	41331369	41355143	41355216	2.10942e-15	0.29	0.953	1.0	0.95	0.942	0.951	0.792	0.57	0.66	0.659	0.701	0.644	0.613
58509	ZFPM2-AS1	chr8	-	105927650	105927717	105798090	105798442	106060380	106060461	2.10942e-15	0.168	0.916	0.93	0.892	0.919	0.948	0.98	0.831	0.771	0.769	0.693	0.749	0.766
22959	MTFR1	chr8	+	65682327	65682451	65669872	65670018	65693643	65693759	2.22045e-15	0.154	0.949	0.929	0.908	0.929	0.875	0.902	0.698	0.779	0.777	0.821	0.697	0.797
77439	TATDN1	chr8	-	124522936	124523002	124518741	124518881	124539024	124539070	2.44249e-15	0.245	0.974	0.972	0.977	0.87	0.91	0.966	0.705	0.843	0.652	0.752	0.72	0.526
81574	VPS54	chr2	-	63947382	63947490	63944599	63944655	63949036	63949163	2.44249e-15	0.158	0.957	0.97	0.983	0.985	0.967	1.0	0.746	0.772	0.883	0.734	0.849	0.93
85967	VAV3	chr1	-	107683487	107683533	107617566	107617632	107688380	107688406	2.55351e-15	0.173	1.0	1.0	1.0	0.958	1.0	1.0	0.839	0.752	0.833	0.77	0.858	0.867
46623	TRMT2B	chrX	-	101037916	101038051	101036973	101037073	101051783	101052082	2.66454e-15	0.282	0.979	0.948	0.93	0.955	1.0	1.0	0.648	0.721	0.655	0.56	0.873	0.663
17007	RHOQ	chr2	+	46543753	46543812	46542727	46543188	46576086	46576251	2.77556e-15	0.218	0.962	0.886	0.92	0.93	0.954	0.973	0.647	0.82	0.761	0.745	0.684	0.661
93862	KLHL12	chr1	-	202893238	202893425	202891099	202892659	202894183	202894282	2.77556e-15	0.251	0.863	0.949	0.974	0.959	1.0	1.0	0.725	0.702	0.812	0.683	0.527	0.787
30856	CHD1L	chr1	+	147270931	147271005	147268781	147268878	147275353	147275468	2.77556e-15	0.504	0.932	0.971	1.0	1.0	0.906	0.887	0.243	0.49	0.616	0.529	0.348	0.445
17303	ZNF283	chr19	+	43827775	43827940	43827373	43827444	43828201	43828281	2.88658e-15	0.266	0.911	0.876	0.841	0.921	0.819	0.821	0.458	0.631	0.615	0.527	0.692	0.669
64743	PBX1	chr1	+	164820071	164820184	164811989	164812149	164821536	164821626	2.88658e-15	0.356	0.412	0.384	0.704	0.639	0.63	0.672	0.174	0.245	0.165	0.185	0.253	0.282
100781	GYS1	chr19	-	48974212	48974339	48970749	48971023	48977923	48977986	2.88658e-15	0.31	1.0	1.0	1.0	1.0	1.0	1.0	0.483	0.701	0.692	0.935	0.663	0.665
46700	DENND1A	chr9	-	123792586	123792630	123757702	123757822	123878950	123879021	3.10862e-15	0.156	0.956	0.954	1.0	0.984	1.0	1.0	0.804	0.836	0.896	0.922	0.742	0.757
110898	FANCI	chr15	+	89245755	89245839	89243989	89244044	89247628	89247731	3.10862e-15	-0.191	0.196	0.18	0.154	0.134	0.152	0.148	0.345	0.299	0.374	0.429	0.313	0.351
36800	PRELID3A	chr18	+	12427040	12427111	12421285	12421629	12427220	12427322	3.21965e-15	0.158	1.0	1.0	1.0	1.0	1.0	0.966	0.777	0.927	0.921	0.823	0.85	0.721
60380	PVT1	chr8	+	128010317	128010444	127989260	127989291	128070159	128070361	3.33067e-15	0.403	0.589	0.546	0.467	0.595	0.505	0.778	0.23	0.239	0.097	0.165	0.183	0.146
105928	HMGN5	chrX	-	81119787	81119817	81118431	81118485	81121534	81121672	3.44169e-15	0.324	0.917	0.893	0.81	0.778	0.668	0.744	0.442	0.405	0.482	0.449	0.572	0.517
81931	EPB41	chr1	+	29060421	29060484	29058588	29058645	29064981	29065158	3.44169e-15	0.192	0.958	1.0	0.942	1.0	1.0	1.0	0.643	0.845	0.788	0.82	0.773	0.877
16126	SYNCRIP	chr6	-	85618817	85618939	85607784	85612923	85622481	85622687	4.44089e-15	-0.538	0.151	0.262	0.587	0.0	0.0	0.0	0.706	0.733	0.79	0.687	0.635	0.675
101588	MTX2	chr2	+	176270215	176270419	176269394	176269669	176296859	176296907	4.66294e-15	-0.181	0.074	0.065	0.052	0.014	0.066	0.087	0.169	0.265	0.314	0.284	0.18	0.235
12306	CREBZF	chr11	-	85662388	85662457	85660148	85660597	85663523	85663601	4.66294e-15	0.217	1.0	1.0	1.0	1.0	1.0	1.0	0.83	0.67	0.859	0.779	0.684	0.876
8616	MRRF	chr9	+	122286038	122286166	122285168	122285287	122313226	122313330	4.77396e-15	0.176	0.3	0.298	0.204	0.219	0.259	0.16	0.043	0.086	0.053	0.056	0.089	0.057
21614	MRPL48	chr11	+	73789334	73789490	73787894	73787992	73825707	73825796	4.88498e-15	0.21	0.208	0.305	0.116	0.265	0.305	0.235	0.017	0.01	0.012	0.025	0.026	0.083
80074	LINC00963	chr9	+	129493477	129493595	129489106	129489299	129503322	129503425	4.88498e-15	0.289	0.662	0.737	0.743	0.837	0.788	0.741	0.441	0.373	0.542	0.543	0.487	0.387
59489	RNPC3	chr1	+	103526066	103526262	103525696	103525823	103527694	103527742	5.10703e-15	0.226	1.0	1.0	1.0	1.0	1.0	1.0	0.797	0.611	0.903	0.802	0.841	0.692
93221	ARMC8	chr3	+	138209816	138209893	138187247	138187599	138221925	138221997	5.10703e-15	0.336	0.745	0.702	0.731	0.663	0.902	0.804	0.416	0.369	0.502	0.468	0.343	0.432
16293	HNRNPUL1	chr19	+	41305645	41305867	41303971	41304261	41306448	41307038	5.44009e-15	0.266	0.87	1.0	0.963	1.0	0.947	1.0	0.66	0.878	0.751	0.65	0.668	0.579
102039	MOSPD1	chrX	-	134899089	134899165	134896813	134897034	134899279	134899534	5.44009e-15	0.303	0.82	0.825	0.689	0.827	0.768	0.784	0.399	0.389	0.475	0.571	0.448	0.61
65484	SMC4	chr3	+	160400599	160400965	160399637	160399749	160402675	160402867	5.55112e-15	0.442	0.708	0.739	0.706	0.508	0.768	0.502	0.338	0.13	0.325	0.22	0.122	0.142
5025	CBWD5	chr9	+	65693385	65693473	65692570	65692608	65698514	65698561	5.66214e-15	0.182	0.203	0.17	0.352	0.244	0.376	0.282	0.102	0.074	0.085	0.08	0.122	0.069
9528	SLC25A12	chr2	-	171787570	171787661	171784369	171785475	171787788	171787947	5.66214e-15	0.175	0.954	0.978	0.989	0.987	0.988	0.976	0.873	1.0	0.632	0.729	0.801	0.785
27317	CUEDC1	chr17	-	57869121	57869193	57866473	57866544	57871285	57871365	6.32827e-15	0.284	1.0	1.0	1.0	0.869	1.0	1.0	0.526	0.599	0.694	0.707	0.886	0.751
105698	SCAMP1	chr5	+	78449932	78450034	78388836	78388914	78459244	78459362	6.55032e-15	0.192	1.0	0.972	1.0	1.0	1.0	1.0	0.789	0.789	0.882	0.885	0.67	0.807
359	E2F4	chr16	+	67193421	67193515	67192760	67192870	67194397	67194459	6.66134e-15	0.405	0.864	0.935	1.0	1.0	1.0	1.0	0.432	0.67	0.679	0.578	0.504	0.504
60524	NABP1	chr2	+	191682491	191682595	191681945	191682017	191683289	191683804	6.88338e-15	0.309	1.0	1.0	1.0	1.0	1.0	1.0	0.65	0.553	1.0	0.597	0.497	0.848
66389	ARFRP1	chr20	-	63701829	63701900	63699477	63700702	63702135	63702217	6.88338e-15	0.528	1.0	1.0	0.94	1.0	1.0	0.816	0.35	0.519	0.618	0.583	0.0	0.519
57423	ZBTB38	chr3	+	141396258	141396503	141369871	141369946	141403926	141404031	7.21645e-15	0.324	1.0	1.0	1.0	1.0	1.0	1.0	0.892	0.794	0.586	0.622	0.539	0.622
79263	NOL10	chr2	-	10654480	10654547	10607184	10607311	10657741	10657891	7.21645e-15	0.181	1.0	1.0	0.964	0.968	1.0	0.962	0.844	0.62	0.953	0.846	0.771	0.774
87238	RECQL	chr12	-	21501169	21501215	21499554	21499615	21501462	21501669	8.10463e-15	0.207	0.904	0.857	0.821	0.799	0.847	0.875	0.486	0.607	0.743	0.74	0.623	0.661
94997	KLHL5	chr4	+	39062558	39063035	39045038	39045096	39075964	39076147	8.10463e-15	-0.255	0.609	0.75	0.577	0.578	0.577	0.504	0.801	0.842	0.861	0.901	0.834	0.888
48021	RBM5	chr3	+	50104247	50104308	50100531	50103166	50105076	50105142	8.21565e-15	0.172	0.963	0.954	0.888	0.844	0.864	0.937	0.725	0.686	0.748	0.742	0.704	0.813
75933	MYNN	chr3	+	169783476	169783560	169782464	169782643	169784621	169784708	8.21565e-15	0.222	0.857	0.908	0.894	0.939	0.973	1.0	0.763	0.682	0.704	0.649	0.668	0.776
97282	AAMDC	chr11	+	77841018	77841060	77821128	77821241	77842478	77842628	8.43769e-15	0.213	0.341	0.411	0.335	0.415	0.497	0.43	0.215	0.164	0.176	0.221	0.187	0.188
109645	IKBIP	chr12	-	98634295	98634413	98613404	98614340	98644522	98645075	8.54872e-15	0.238	0.94	0.929	0.88	0.932	0.963	0.936	0.761	0.825	0.673	0.567	0.655	0.67
1810	FANCL	chr2	-	58163028	58163074	58161521	58161638	58163433	58163517	8.88178e-15	0.53	0.839	0.893	0.945	0.945	0.776	0.936	0.198	0.265	0.426	0.464	0.565	0.236
71199	AC068547.1	chr2	-	151860710	151860820	151841902	151842088	151870530	151870611	8.88178e-15	0.298	1.0	1.0	1.0	1.0	1.0	0.916	0.565	0.793	0.63	0.637	0.806	0.696
80067	LINC00963	chr9	+	129493415	129493595	129488544	129489299	129503322	129503430	8.99281e-15	0.212	0.724	0.77	0.788	0.867	0.817	0.811	0.579	0.509	0.639	0.605	0.62	0.551
13929	Z68871.1	chrX	+	102901022	102901133	102900749	102900832	102901630	102901771	8.99281e-15	0.202	1.0	1.0	1.0	1.0	1.0	1.0	0.655	0.751	0.973	0.814	0.794	0.799
28451	FANCB	chrX	-	14864559	14865580	14859181	14859334	14872985	14873069	9.10383e-15	0.383	0.888	1.0	1.0	0.896	1.0	1.0	0.602	0.442	0.754	0.602	0.391	0.694
91209	MMS19	chr10	-	97468965	97469104	97468251	97468406	97469645	97469723	9.54792e-15	0.361	0.93	0.919	0.975	0.929	0.944	0.907	0.369	0.594	0.745	0.529	0.489	0.715
30688	THOC5	chr22	-	29550727	29550843	29549051	29549158	29553447	29553655	9.54792e-15	0.188	0.838	0.902	0.882	0.882	0.894	0.902	0.647	0.695	0.632	0.654	0.727	0.817
101887	DNAAF2	chr14	-	49628011	49628155	49625173	49626048	49633286	49635230	1.11022e-14	0.344	0.757	0.785	0.703	0.65	0.898	0.907	0.333	0.456	0.467	0.452	0.543	0.385
36870	MTMR1	chrX	+	150751029	150751240	150750729	150750843	150755688	150755865	1.12133e-14	-0.182	0.029	0.026	0.064	0.068	0.168	0.047	0.319	0.192	0.263	0.343	0.205	0.169
99414	CWF19L1	chr10	-	100250247	100250332	100238021	100238231	100253420	100253539	1.21014e-14	0.212	0.83	1.0	1.0	1.0	1.0	1.0	0.722	0.796	0.746	0.695	0.757	0.843
97749	TSEN15	chr1	+	184072156	184072298	184054727	184054863	184072826	184072986	1.23235e-14	0.169	0.925	0.905	0.92	0.925	0.871	0.874	0.67	0.813	0.704	0.726	0.776	0.716
76179	TADA2A	chr17	+	37426949	37427009	37423508	37423615	37437737	37437829	1.25455e-14	0.199	1.0	0.923	0.983	0.982	0.973	0.923	0.719	0.709	0.907	0.783	0.748	0.722
37066	TXNDC11	chr16	-	11733981	11734079	11698124	11698325	11736016	11736233	1.27676e-14	0.152	1.0	1.0	1.0	0.974	1.0	1.0	0.881	0.819	0.787	0.786	0.913	0.874
18003	AARSD1	chr17	-	42955841	42955972	42955089	42955367	42956203	42956320	1.28786e-14	0.277	0.892	0.948	0.991	0.973	0.88	0.958	0.639	0.684	0.68	0.605	0.459	0.913
74987	MATR3	chr5	+	139279934	139280058	139279050	139279129	139307238	139307556	1.34337e-14	0.412	0.88	0.857	0.756	0.789	0.783	0.855	0.609	0.414	0.437	0.316	0.243	0.431
2330	CCPG1	chr15	-	55359538	55360944	55355238	55356409	55365187	55365309	1.35447e-14	0.2	0.812	0.907	0.87	0.914	0.917	0.952	0.644	0.615	0.708	0.829	0.705	0.673
76869	PRUNE2	chr9	-	76854103	76854208	76826579	76826732	76905927	76906041	1.35447e-14	0.18	1.0	0.985	1.0	1.0	1.0	1.0	0.807	0.904	0.849	0.673	0.901	0.772
35233	CLOCK	chr4	-	55509911	55510065	55489373	55489465	55546481	55546646	1.38778e-14	0.309	0.944	0.897	0.924	0.765	0.879	0.81	0.634	0.494	0.634	0.473	0.551	0.582
83426	LCMT1	chr16	+	25151553	25151615	25140170	25140247	25164597	25164718	1.45439e-14	0.262	0.872	0.826	0.866	0.895	0.724	0.787	0.49	0.505	0.532	0.624	0.637	0.61
9261	HIVEP1	chr6	+	12119889	12125870	12089183	12089237	12161438	12161929	1.4766e-14	0.516	1.0	1.0	1.0	1.0	1.0	1.0	0.192	0.488	0.596	0.276	1.0	0.349
90241	TARBP1	chr1	-	234393361	234393476	234392415	234392552	234393645	234393837	1.4877e-14	0.187	1.0	0.957	1.0	0.949	0.873	0.968	0.793	0.668	0.759	0.786	0.841	0.78
19777	SBDSP1	chr7	+	72830691	72830813	72829506	72829783	72831601	72831798	1.5099e-14	0.198	0.413	0.415	0.247	0.29	0.441	0.418	0.14	0.192	0.135	0.152	0.236	0.18
109899	ST5	chr11	-	8699212	8699390	8698932	8698974	8707084	8707266	1.54321e-14	0.237	0.949	0.986	0.961	0.941	0.951	0.912	0.511	0.624	0.777	0.693	0.823	0.849
101405	MPHOSPH9	chr12	-	123162114	123162192	123161135	123161383	123163949	123164090	1.58762e-14	0.288	1.0	0.982	0.958	1.0	0.826	0.952	0.714	0.738	0.331	0.649	0.873	0.686
97747	TSEN15	chr1	+	184072156	184072194	184054727	184054863	184072826	184074212	1.63203e-14	0.33	0.777	0.723	0.763	0.738	0.758	0.735	0.415	0.486	0.386	0.367	0.484	0.379
88374	LIN9	chr1	-	226295841	226295946	226287663	226287797	226297718	226297813	1.64313e-14	0.17	0.772	0.739	0.736	0.764	0.688	0.67	0.502	0.531	0.607	0.596	0.545	0.57
50558	GSTM1	chr1	+	109688116	109688245	109687844	109687909	109688672	109688737	1.66533e-14	0.203	0.943	0.893	0.868	0.906	0.928	0.973	0.673	0.733	0.83	0.736	0.65	0.67
50368	MYO1B	chr2	+	191400748	191400835	191400381	191400468	191408114	191408189	1.67644e-14	0.235	0.388	0.485	0.574	0.58	0.462	0.473	0.262	0.253	0.29	0.339	0.221	0.188
46638	TRMT2B	chrX	-	101042041	101042312	101041316	101041371	101051783	101052116	1.72085e-14	0.308	0.881	0.863	0.961	0.94	0.935	0.945	0.694	0.579	0.622	0.446	0.611	0.724
74961	RAD17	chr5	+	69372033	69372217	69370704	69371171	69373829	69373882	1.74305e-14	0.258	0.839	0.92	0.827	0.863	0.87	0.902	0.443	0.587	0.67	0.631	0.742	0.601
105995	KANSL2	chr12	-	48679035	48679238	48671798	48671962	48679654	48679833	1.74305e-14	0.231	0.79	0.794	0.778	0.79	0.835	0.779	0.536	0.498	0.622	0.578	0.535	0.614
19057	KIF23	chr15	+	69440767	69441079	69439903	69440077	69444789	69445041	1.75415e-14	0.306	0.935	0.917	0.869	0.977	0.927	0.901	0.559	0.409	0.738	0.786	0.648	0.548
88388	KAT7	chr17	+	49809118	49809208	49805362	49805445	49811475	49811574	1.75415e-14	0.192	0.844	0.817	0.764	0.763	0.822	0.797	0.535	0.59	0.71	0.636	0.588	0.598
20255	NDUFAF7	chr2	+	37242634	37242693	37241577	37241637	37243862	37243973	1.84297e-14	0.464	0.612	0.887	0.498	0.79	0.477	0.424	0.157	0.173	0.197	0.12	0.089	0.17
99918	MTMR14	chr3	+	9668718	9668794	9662266	9662375	9671047	9671170	1.85407e-14	0.31	1.0	0.977	1.0	1.0	1.0	1.0	0.444	0.814	0.905	0.729	0.489	0.736
97903	ALKBH8	chr11	-	107549752	107549823	107532299	107532406	107551807	107551912	1.87628e-14	0.275	0.853	0.894	0.972	0.949	0.924	0.936	0.552	0.618	0.753	0.764	0.637	0.556
37058	TXNDC11	chr16	-	11721576	11721670	11698133	11698325	11736016	11736130	1.90958e-14	0.32	1.0	1.0	1.0	0.893	1.0	1.0	0.753	0.745	0.564	0.553	0.603	0.753
77582	IMPA1	chr8	-	81676233	81676265	81673840	81673949	81679125	81679230	1.92069e-14	0.479	0.824	0.721	0.819	0.722	0.768	0.805	0.177	0.324	0.137	0.332	0.34	0.475
81970	TUBD1	chr17	-	59874538	59874703	59866595	59866749	59878102	59878334	1.9984e-14	0.422	0.745	0.804	0.754	0.703	0.881	0.727	0.474	0.306	0.34	0.462	0.213	0.285
49800	FAM53C	chr5	+	138341808	138341866	138338014	138338307	138344824	138345215	2.02061e-14	0.259	1.0	1.0	1.0	0.934	0.916	1.0	0.854	0.715	0.666	0.619	0.754	0.691
8046	ADAL	chr15	+	43334944	43335170	43330656	43330859	43335695	43335826	2.04281e-14	0.364	1.0	1.0	1.0	1.0	1.0	1.0	0.461	0.533	0.799	0.603	0.862	0.556
96159	GRB10	chr7	-	50605289	50605406	50595436	50595530	50606336	50606414	2.12053e-14	0.321	1.0	1.0	1.0	1.0	1.0	1.0	0.572	0.7	0.693	0.917	0.82	0.375
72061	ETV1	chr7	-	13977426	13977480	13939116	13939246	13986637	13986685	2.14273e-14	0.154	0.975	1.0	1.0	1.0	1.0	1.0	0.856	0.823	0.783	0.934	0.821	0.836
91249	CEP350	chr1	+	180006453	180006567	179996552	179997175	180011928	180012075	2.17604e-14	0.309	1.0	1.0	1.0	0.941	1.0	0.907	0.541	0.606	0.573	0.794	0.802	0.677
54768	IFT52	chr20	+	43605001	43605216	43604182	43604258	43613849	43613976	2.20934e-14	0.293	0.894	0.832	0.927	0.91	0.806	0.928	0.478	0.503	0.758	0.631	0.543	0.623
19717	MIR99AHG	chr21	+	16537378	16537439	16487489	16487538	16606993	16607087	2.39808e-14	0.216	0.698	0.69	0.735	0.722	0.759	0.754	0.543	0.556	0.434	0.465	0.597	0.464
94027	SLC30A6	chr2	+	32184272	32184338	32171286	32171373	32192335	32192416	2.55351e-14	0.19	0.875	0.936	0.904	0.962	0.923	0.901	0.741	0.806	0.609	0.664	0.774	0.764
105110	PCGF5	chr10	+	91271637	91271697	91251291	91251440	91278268	91284329	2.56462e-14	0.247	1.0	0.941	1.0	0.956	1.0	1.0	0.669	0.721	0.577	0.85	0.798	0.799
51197	ZDHHC16	chr10	+	97455713	97455783	97454713	97454799	97455973	97456044	2.57572e-14	0.223	1.0	0.986	1.0	1.0	0.956	0.817	0.643	0.527	0.837	0.76	0.797	0.859
63595	RFC2	chr7	-	74246661	74246763	74243145	74243246	74249738	74249780	2.59792e-14	0.192	0.99	0.973	0.99	0.992	1.0	1.0	0.864	0.676	0.78	0.777	0.839	0.856
86339	CEP41	chr7	-	130402647	130402799	130393770	130399039	130404563	130404708	2.64233e-14	0.2	0.975	1.0	0.974	1.0	0.96	1.0	1.0	0.785	0.674	0.665	0.768	0.818
58733	TIA1	chr2	-	70229058	70229091	70227734	70227822	70229263	70229318	2.65343e-14	0.301	0.938	0.878	0.77	0.73	0.716	0.808	0.457	0.478	0.619	0.517	0.452	0.512
91991	DDIAS	chr11	+	82930156	82930274	82928776	82928938	82931731	82931832	2.70894e-14	0.276	0.774	0.645	0.695	0.801	0.64	0.797	0.437	0.518	0.418	0.412	0.479	0.434
62620	ZNF692	chr1	-	248850681	248850781	248850005	248850516	248853936	248854051	2.77556e-14	0.155	1.0	1.0	0.985	1.0	1.0	0.957	0.837	0.9	0.853	0.777	0.738	0.904
8926	NPM1	chr5	+	171400152	171400210	171387647	171388006	171405301	171405403	2.9754e-14	0.18	0.896	0.909	0.965	0.922	0.947	0.975	0.681	0.862	0.679	0.737	0.825	0.749
86847	CMC2	chr16	-	81001247	81001334	80997313	80997429	81006733	81006858	3.03091e-14	-0.158	0.064	0.063	0.067	0.021	0.015	0.034	0.176	0.237	0.249	0.198	0.137	0.218
84306	HKR1	chr19	+	37346422	37346492	37335168	37335257	37347189	37347316	3.06422e-14	0.454	0.33	0.567	0.087	0.327	0.654	0.85	0.0	0.092	0.0	0.0	0.0	0.0
8458	SORBS2	chr4	-	185651783	185651828	185649466	185649656	185652661	185652688	3.11973e-14	0.219	0.978	0.955	0.961	0.969	1.0	0.94	0.617	0.741	0.916	0.64	0.808	0.769
43831	MTF2	chr1	+	93129277	93129448	93120548	93120672	93133702	93133808	3.19744e-14	0.305	0.932	0.841	1.0	0.985	0.89	0.825	0.693	0.593	0.729	0.409	0.648	0.573
51195	ZDHHC16	chr10	+	97455638	97455783	97454713	97454799	97455973	97456044	3.24185e-14	0.193	1.0	0.989	1.0	1.0	0.954	0.817	0.669	0.609	0.846	0.787	0.818	0.873
91289	EXO1	chr1	+	241852291	241852411	241850408	241850586	241857344	241857482	3.59712e-14	0.217	1.0	1.0	1.0	1.0	1.0	1.0	0.605	0.636	0.734	0.912	0.955	0.857
26181	NEIL3	chr4	+	177351379	177351549	177336107	177336321	177353307	177353728	3.64153e-14	0.159	1.0	1.0	1.0	0.962	1.0	1.0	0.852	0.897	0.761	0.889	0.855	0.752
41062	INTS3	chr1	+	153759525	153759613	153757571	153757763	153761569	153761676	3.71925e-14	0.294	1.0	1.0	0.957	0.969	1.0	1.0	0.586	0.375	0.688	0.913	0.834	0.767
108272	SLC6A6	chr3	+	14468087	14468212	14467852	14467956	14472204	14472317	3.74145e-14	0.162	0.902	0.937	0.901	0.917	0.975	0.903	0.744	0.781	0.786	0.834	0.734	0.681
93058	PINX1	chr8	-	10820192	10820269	10764962	10765916	10826151	10826244	3.85247e-14	0.303	0.755	0.825	0.706	0.772	0.909	0.759	0.498	0.468	0.506	0.359	0.52	0.555
72415	BCL2L13	chr22	+	17696140	17696210	17683213	17683321	17702242	17702386	3.9746e-14	0.28	0.676	0.674	0.776	0.769	0.805	0.804	0.521	0.42	0.56	0.474	0.381	0.47
50562	GSTM1	chr1	+	109688169	109688245	109687819	109687909	109689047	109689129	3.9857e-14	0.18	1.0	1.0	1.0	1.0	1.0	1.0	0.927	0.594	0.854	0.923	0.714	0.905
27850	PRMT1	chr19	+	49679871	49679925	49677271	49677316	49680486	49680588	4.17444e-14	0.239	0.507	0.561	0.51	0.551	0.576	0.549	0.411	0.277	0.187	0.262	0.388	0.292
108048	HAUS1	chr18	+	46122466	46122590	46105193	46105368	46123298	46123364	4.21885e-14	0.171	0.957	0.969	0.857	0.954	0.898	0.953	0.651	0.717	0.805	0.809	0.797	0.782
62565	SLMAP	chr3	+	57864806	57864857	57864547	57864716	57890040	57890100	4.25215e-14	0.257	0.422	0.442	0.627	0.537	0.493	0.465	0.289	0.283	0.155	0.218	0.252	0.248
95610	IFI27L1	chr14	+	94097494	94097678	94096855	94096965	94100738	94100771	4.25215e-14	0.279	0.393	0.357	0.334	0.334	0.191	0.325	0.0	0.0	0.017	0.091	0.072	0.081
8540	IFT80	chr3	-	160384405	160384646	160381502	160381718	160399145	160399216	4.35207e-14	0.237	1.0	0.984	0.826	0.961	0.949	0.955	0.613	0.682	0.718	0.693	0.773	0.774
62037	WFDC21P	chr17	-	60085931	60086079	60083565	60083766	60088196	60088301	4.71845e-14	0.46	0.728	0.572	0.401	0.479	0.506	0.934	0.149	0.146	0.137	0.127	0.107	0.194
32885	NIPA2	chr15	+	22839654	22839790	22838675	22839174	22851638	22851661	4.81837e-14	0.257	0.619	0.685	0.729	0.773	0.825	0.769	0.423	0.511	0.451	0.412	0.514	0.546
109129	SNHG4	chr5	+	139279934	139280058	139279050	139279129	139282738	139282989	5.10703e-14	0.271	0.706	0.608	0.541	0.591	0.532	0.606	0.409	0.394	0.208	0.285	0.327	0.336
24485	WDR53	chr3	-	196566876	196567307	196560995	196561491	196568518	196568639	5.26246e-14	0.325	0.771	0.868	0.812	0.826	0.904	0.836	0.406	0.441	0.525	0.469	0.473	0.752
60291	ARMCX2	chrX	-	101659075	101659148	101658072	101658142	101659757	101659834	5.50671e-14	0.418	1.0	0.865	0.939	0.747	1.0	0.898	0.522	0.504	0.612	0.616	0.345	0.34
8349	UBQLN1	chr9	-	83666349	83666394	83665029	83665145	83669184	83669291	5.59552e-14	0.197	0.893	0.853	0.945	0.876	0.979	0.853	0.656	0.798	0.791	0.683	0.628	0.659
44612	MAPKAP1	chr9	-	125506309	125506417	125484442	125484583	125543058	125543168	5.62883e-14	0.172	0.345	0.257	0.38	0.341	0.271	0.269	0.078	0.072	0.198	0.222	0.13	0.129
108190	CARD8	chr19	-	48238382	48238532	48232452	48234543	48240961	48241063	5.77316e-14	0.404	0.765	0.757	0.571	0.769	0.62	0.649	0.281	0.215	0.325	0.4	0.266	0.218
13712	PARPBP	chr12	+	102178591	102178770	102165728	102165883	102182548	102182627	5.90639e-14	0.19	0.318	0.285	0.348	0.34	0.311	0.322	0.104	0.096	0.101	0.195	0.187	0.103
49505	NETO2	chr16	-	47086225	47086339	47077702	47083801	47109482	47109711	5.9619e-14	0.182	0.794	0.783	0.855	0.822	0.852	0.799	0.709	0.609	0.601	0.652	0.625	0.616
26696	METTL6	chr3	-	15415497	15415583	15413668	15413945	15415771	15415860	5.9841e-14	0.313	0.904	0.95	0.977	0.852	0.922	0.907	0.666	0.496	0.74	0.692	0.554	0.485
77572	IMPA1	chr8	-	81670938	81671047	81660513	81660667	81673840	81673949	6.22835e-14	0.172	0.871	0.87	0.883	0.9	0.857	0.914	0.606	0.722	0.716	0.743	0.757	0.718
75264	MON2	chr12	+	62566013	62566031	62565236	62565380	62566321	62566450	6.32827e-14	0.348	0.523	0.627	0.733	0.643	0.722	0.675	0.309	0.348	0.276	0.406	0.289	0.205
9122	ORC4	chr2	-	147938145	147938213	147930396	147935698	147939139	147939248	6.75016e-14	0.185	1.0	1.0	1.0	1.0	1.0	1.0	0.887	0.835	0.841	0.825	0.718	0.783
88975	BPTF	chr17	+	67875555	67875744	67874816	67875020	67891843	67892034	6.75016e-14	-0.453	0.6	0.538	0.284	0.304	0.303	0.065	0.846	0.796	0.839	0.718	0.754	0.862
77359	POLR3C	chr1	+	145836493	145836574	145833489	145833582	145839889	145839991	6.82787e-14	0.156	1.0	0.971	0.953	1.0	1.0	1.0	0.846	0.766	0.771	0.892	0.857	0.857
13211	NDUFS4	chr5	+	53604723	53604895	53603451	53603530	53683117	53683338	6.95e-14	0.184	1.0	0.95	1.0	0.983	0.987	0.988	0.676	0.797	0.839	0.927	0.76	0.802
47029	PTGR1	chr9	-	111564156	111564262	111562576	111563231	111574733	111574842	7.03881e-14	0.362	0.833	0.911	0.773	0.855	0.821	0.689	0.373	0.535	0.519	0.535	0.275	0.475
15915	PRKAB2	chr1	-	147166497	147166618	147162439	147162573	147166845	147166939	7.07212e-14	0.203	0.933	0.955	0.97	0.97	1.0	1.0	0.824	0.81	0.724	0.89	0.685	0.677
3644	ARMC9	chr2	+	231239942	231240041	231235223	231235381	231256585	231256620	7.16094e-14	0.39	0.676	0.514	0.622	0.6	0.742	0.666	0.12	0.2	0.326	0.437	0.167	0.231
23575	NT5E	chr6	+	85490507	85490657	85489493	85489599	85491976	85492177	7.21645e-14	0.24	0.835	0.905	0.852	0.978	0.925	0.886	0.731	0.605	0.681	0.723	0.603	0.598
48360	CEP70	chr3	-	138570317	138570498	138536918	138537347	138571033	138571157	7.38298e-14	0.154	0.987	0.97	0.964	0.954	0.968	0.963	0.854	0.686	0.833	0.882	0.737	0.889
27873	AC013394.1	chr15	+	92929029	92929091	92927243	92927330	92937517	92937625	7.42739e-14	0.151	0.891	0.934	0.898	0.99	0.988	1.0	0.744	0.686	0.909	0.877	0.809	0.768
80859	TMPRSS3	chr21	-	42389926	42390037	42388928	42389045	42395323	42395468	7.59393e-14	0.196	0.928	0.937	0.952	0.943	0.98	0.966	0.683	0.642	0.825	0.827	0.724	0.828
34917	DCUN1D4	chr4	+	51860542	51860663	51843578	51843742	51863436	51863507	7.60503e-14	0.348	0.297	0.4	0.587	0.416	0.524	0.416	0.059	0.134	0.059	0.08	0.156	0.066
55868	CELF1	chr11	-	47471997	47472102	47468813	47468891	47472190	47472357	8.14904e-14	0.237	0.445	0.461	0.462	0.509	0.61	0.582	0.23	0.287	0.229	0.322	0.266	0.311
38047	TBL1XR1	chr3	-	177098465	177098541	177064919	177065022	177196339	177196353	8.471e-14	0.267	0.926	0.904	0.968	0.883	0.978	0.935	0.526	0.65	0.814	0.545	0.768	0.691
62058	NME6	chr3	-	48296118	48296158	48293263	48294803	48296726	48296829	8.4821e-14	0.463	1.0	0.909	0.861	0.962	0.966	0.888	0.306	0.249	0.679	0.607	0.553	0.414
107377	RBM23	chr14	-	22909482	22909595	22905584	22906368	22918998	22919138	8.50431e-14	0.419	0.702	0.715	0.625	0.813	0.736	0.708	0.332	0.287	0.465	0.413	0.215	0.071
96421	TRIM16L	chr17	+	18699359	18699457	18699153	18699275	18701356	18701445	8.58202e-14	0.467	0.801	1.0	0.904	0.79	0.895	0.958	0.225	0.237	0.497	0.501	0.637	0.447
81972	TUBD1	chr17	-	59874538	59874703	59866595	59866749	59892696	59892858	8.59313e-14	0.497	1.0	1.0	1.0	1.0	1.0	1.0	0.518	0.392	0.563	0.659	0.326	0.563
3941	ACYP1	chr14	-	75063469	75063561	75061683	75061762	75063953	75064007	9.08162e-14	0.168	0.985	1.0	1.0	1.0	1.0	1.0	0.778	0.675	0.787	0.915	0.873	0.946
50239	HPSE	chr4	-	83308844	83308951	83302149	83302268	83309401	83309495	9.18154e-14	0.274	1.0	1.0	1.0	1.0	1.0	1.0	0.869	0.669	0.827	0.73	0.513	0.747
49347	OSBPL3	chr7	-	24849068	24849176	24842278	24842413	24852503	24852634	9.41469e-14	0.153	0.948	0.886	0.883	0.955	1.0	0.954	0.777	0.762	0.804	0.787	0.797	0.783
93995	FEZ2	chr2	-	36558437	36558513	36555682	36555748	36578596	36578832	9.63674e-14	0.202	0.899	0.811	0.964	0.888	0.965	0.933	0.697	0.731	0.767	0.723	0.649	0.684
24624	CTPS1	chr1	+	40999829	41001117	40997393	40997526	41002159	41002254	1.02585e-13	0.158	0.956	1.0	1.0	1.0	1.0	1.0	0.823	0.803	0.877	0.965	0.795	0.745
46641	TRMT2B	chrX	-	101042232	101042312	101041316	101041371	101051783	101052082	1.0536e-13	0.4	0.872	0.806	0.954	0.917	0.927	0.934	0.631	0.441	0.594	0.24	0.525	0.58
81478	OSBPL9	chr1	+	51669433	51669512	51617108	51617221	51714002	51714079	1.0647e-13	0.156	1.0	1.0	1.0	0.973	0.963	0.933	0.877	0.857	0.829	0.837	0.823	0.708
14738	SIPA1L2	chr1	-	232404124	232404178	232403447	232403571	232415493	232415625	1.0747e-13	0.218	0.118	0.311	0.214	0.381	0.326	0.426	0.22	0.108	0.0	0.0	0.096	0.045
107627	PMM2	chr16	+	8811078	8811178	8801798	8801910	8812990	8813067	1.08802e-13	0.717	0.6	0.6	1.0	1.0	1.0	1.0	0.141	0.108	0.181	0.287	0.115	0.064
86971	TSPAN2	chr1	-	115053378	115053462	115048010	115050555	115057536	115057608	1.09357e-13	0.247	1.0	1.0	0.916	1.0	0.901	1.0	0.686	0.656	0.661	0.808	0.782	0.741
27367	RIC1	chr9	+	5753535	5753646	5753199	5753238	5754840	5754930	1.11244e-13	0.189	0.841	0.856	0.824	0.867	0.839	0.843	0.754	0.651	0.654	0.558	0.659	0.663
80491	BNIP1	chr5	+	173159932	173160051	173154321	173154413	173163724	173164057	1.13021e-13	0.203	1.0	1.0	1.0	0.955	1.0	1.0	0.645	0.615	0.897	0.928	0.771	0.884
84283	ZNF195	chr11	-	3373576	3373675	3371576	3371703	3379037	3379139	1.1624e-13	0.209	0.309	0.403	0.309	0.302	0.409	0.399	0.152	0.192	0.094	0.133	0.137	0.167
94961	EIF2B4	chr2	-	27367456	27367559	27367073	27367201	27368653	27368727	1.17573e-13	0.234	1.0	1.0	1.0	1.0	1.0	1.0	0.909	0.76	0.582	0.739	0.829	0.776
2539	ZNF841	chr19	-	52076043	52076172	52064465	52067610	52084786	52084878	1.19793e-13	0.224	1.0	1.0	1.0	0.918	1.0	0.922	0.859	0.736	0.677	0.75	0.784	0.69
107097	EFL1	chr15	-	82252690	82252775	82241269	82241403	82261687	82261797	1.26343e-13	0.232	1.0	1.0	1.0	1.0	1.0	0.971	0.711	0.732	0.539	0.886	0.782	0.93
7389	STAC	chr3	+	36493150	36493229	36443363	36443640	36504392	36504457	1.27454e-13	0.202	0.932	0.972	0.932	0.92	0.877	1.0	0.776	0.76	0.757	0.779	0.763	0.589
91841	NEURL4	chr17	-	7327164	7327230	7326710	7327009	7327439	7327500	1.2812e-13	0.618	0.804	0.637	0.699	0.86	1.0	0.868	0.105	0.226	0.163	0.214	0.0	0.45
39730	SPECC1	chr17	+	20296960	20297077	20260191	20260294	20313975	20314138	1.33227e-13	0.19	0.957	1.0	0.982	0.97	1.0	1.0	0.869	0.637	0.814	0.89	0.812	0.749
17984	GPR107	chr9	+	130110369	130110426	130107495	130107539	130135024	130140164	1.37668e-13	0.247	1.0	1.0	1.0	1.0	1.0	1.0	0.834	0.729	0.668	0.771	0.519	1.0
60555	SMC5	chr9	+	70346604	70346649	70344143	70344269	70347065	70347161	1.40665e-13	0.205	0.84	0.883	0.921	0.919	0.95	0.973	0.723	0.629	0.762	0.753	0.689	0.699
25418	OSGEPL1	chr2	-	189752652	189752724	189746659	189747331	189752848	189752979	1.40776e-13	0.345	1.0	1.0	1.0	1.0	1.0	1.0	0.287	0.682	0.777	0.668	0.924	0.592
24412	USP37	chr2	-	218479649	218479715	218476839	218476981	218482069	218482234	1.43108e-13	0.224	0.971	0.954	0.903	0.798	0.915	0.93	0.6	0.611	0.703	0.736	0.701	0.778
17752	C9orf3	chr9	+	95060693	95060810	95005541	95005616	95080693	95080756	1.46327e-13	0.172	0.976	0.945	0.982	0.972	0.875	0.929	0.667	0.769	0.85	0.786	0.711	0.866
60101	MORF4L1	chr15	+	78878212	78878259	78872775	78873057	78886140	78886161	1.48881e-13	0.339	0.561	0.798	0.748	0.761	0.921	0.962	0.293	0.367	0.494	0.559	0.454	0.553
15531	CCDC125	chr5	-	69313984	69314043	69311117	69311204	69320236	69320345	1.51212e-13	0.152	0.911	0.976	0.944	0.931	0.932	0.929	0.781	0.66	0.861	0.749	0.794	0.867
16460	ATF6	chr1	+	161783989	161784096	161766293	161766442	161791407	161791537	1.51323e-13	0.153	0.919	0.942	0.933	0.925	0.909	0.949	0.713	0.764	0.745	0.756	0.872	0.807
60358	PVT1	chr8	+	127939507	127939676	127890627	127890998	127989161	127989291	1.51656e-13	0.338	0.846	0.769	0.727	0.788	0.798	0.682	0.236	0.349	0.5	0.587	0.426	0.484
76829	C2orf74	chr2	+	61159317	61159439	61145130	61145196	61163051	61163163	1.51879e-13	0.266	0.401	0.334	0.306	0.326	0.52	0.387	0.046	0.11	0.191	0.169	0.112	0.048
42648	KIAA1324	chr1	+	109197978	109198075	109197473	109197654	109198572	109198674	1.52323e-13	0.319	0.959	0.91	1.0	1.0	0.782	1.0	0.81	0.575	0.535	0.583	0.7	0.534
86475	RIT1	chr1	-	155910655	155910804	155910449	155910506	155910877	155910915	1.56319e-13	0.198	0.962	0.961	0.967	0.981	0.971	0.973	0.634	0.683	0.894	0.835	0.836	0.743
100782	GYS1	chr19	-	48974619	48974733	48970749	48971023	48977923	48977986	1.5743e-13	0.218	1.0	1.0	1.0	1.0	1.0	1.0	0.707	0.853	0.827	0.95	0.784	0.57
13873	HMGXB4	chr22	+	35262322	35262421	35257486	35257557	35263077	35263226	1.57652e-13	0.203	0.429	0.517	0.451	0.395	0.391	0.491	0.277	0.222	0.306	0.204	0.216	0.23
64850	AL022238.4	chr22	+	40401592	40401675	40400695	40400813	40402138	40402205	1.63314e-13	0.293	0.774	0.759	0.754	0.621	0.637	0.742	0.292	0.36	0.528	0.409	0.439	0.502
110568	IGFN1	chr1	+	201214176	201214301	201206082	201213621	201215012	201215154	1.64757e-13	0.445	0.857	0.773	0.866	0.873	0.849	0.604	0.303	0.183	0.577	0.451	0.385	0.251
46640	TRMT2B	chrX	-	101042232	101042312	101036973	101037073	101051783	101052082	1.64979e-13	0.456	0.957	0.872	0.897	0.897	1.0	1.0	0.648	0.372	0.33	0.233	0.774	0.53
26176	NEIL3	chr4	+	177339782	177339857	177336107	177336321	177353307	177353728	1.65423e-13	0.299	1.0	1.0	1.0	0.909	1.0	1.0	0.762	0.762	0.533	0.742	0.833	0.483
47214	CARM1	chr19	+	10908549	10908668	10908038	10908145	10909102	10909207	1.79523e-13	-0.253	0.0	0.0	0.0	0.011	0.023	0.0	0.125	0.338	0.071	0.113	0.349	0.556
12446	AFMID	chr17	+	78202702	78202751	78190969	78191060	78206910	78207187	1.81521e-13	0.188	0.256	0.276	0.269	0.265	0.19	0.244	0.093	0.105	0.031	0.038	0.074	0.031
101066	SNRPD2	chr19	-	45689232	45689347	45688386	45688566	45690571	45690667	1.91291e-13	0.259	0.814	0.882	0.95	0.829	0.901	0.948	0.678	0.631	0.628	0.546	0.663	0.624
47215	CARM1	chr19	+	10908549	10908747	10908038	10908145	10909102	10909207	1.94844e-13	-0.243	0.0	0.0	0.0	0.018	0.02	0.0	0.107	0.34	0.071	0.086	0.345	0.546
44428	ICE2	chr15	-	60468060	60468162	60456656	60456794	60476062	60476167	1.97176e-13	0.316	0.945	0.931	1.0	1.0	1.0	0.85	0.757	0.427	0.52	0.637	0.797	0.691
4766	NDC1	chr1	-	53793228	53793279	53789132	53789196	53800692	53800848	1.98175e-13	0.174	0.977	1.0	0.983	0.961	1.0	0.973	0.867	0.833	0.837	0.837	0.81	0.663
21497	PXMP2	chr12	+	132695883	132696046	132690262	132690376	132704618	132704898	2.0195e-13	0.259	0.917	1.0	1.0	1.0	0.949	1.0	0.618	0.694	0.66	0.704	1.0	0.633
50874	LUCAT1	chr5	-	91312294	91312495	91310626	91311032	91313077	91313229	2.12941e-13	0.217	0.451	0.561	0.374	0.4	0.48	0.427	0.252	0.144	0.289	0.261	0.245	0.199
8617	MRRF	chr9	+	122286038	122286166	122285168	122285287	122322539	122322678	2.14606e-13	0.595	0.71	0.843	1.0	0.539	1.0	1.0	0.189	0.29	0.244	0.286	0.359	0.156
102381	ZNF202	chr11	-	123740116	123740232	123730509	123730985	123741548	123741614	2.15494e-13	0.43	0.706	0.554	0.512	0.742	0.658	0.684	0.213	0.254	0.067	0.118	0.28	0.346
103271	NUMB	chr14	-	73279280	73279424	73275209	73277293	73282358	73282505	2.32037e-13	0.483	0.395	0.39	0.742	0.81	0.793	0.681	0.053	0.288	0.126	0.13	0.137	0.177
4723	CBY1	chr22	+	38671069	38671188	38670766	38670989	38673158	38673413	2.32703e-13	0.225	0.969	0.972	1.0	0.98	1.0	1.0	0.667	1.0	0.722	0.887	0.682	0.611
951	OSBPL8	chr12	-	76459858	76459895	76450850	76450988	76487509	76487618	2.39808e-13	0.205	0.211	0.255	0.282	0.17	0.392	0.366	0.068	0.148	0.076	0.02	0.029	0.103
105107	PCGF5	chr10	+	91261325	91261424	91251291	91251440	91278268	91284329	2.45692e-13	0.169	1.0	0.953	1.0	0.959	1.0	1.0	0.822	0.759	0.766	0.894	0.812	0.846
83812	ERBIN	chr5	+	66075023	66075230	66053405	66054951	66076315	66076408	2.57794e-13	0.191	0.7	0.686	0.923	0.93	0.954	0.905	0.644	0.661	0.603	0.669	0.693	0.681
57265	NCS1	chr9	+	130217831	130217970	130172577	130172727	130222649	130222738	2.59015e-13	0.315	1.0	1.0	1.0	1.0	1.0	1.0	0.911	0.747	0.74	0.672	0.597	0.443
1062	SECISBP2	chr9	+	89339863	89339953	89338457	89338580	89341346	89341479	2.61458e-13	0.232	0.869	0.946	0.908	0.973	1.0	1.0	0.827	0.698	0.542	0.687	0.714	0.834
76188	TADA2A	chr17	+	37442563	37442652	37440504	37440662	37444695	37444768	2.62013e-13	0.159	0.987	0.85	0.98	0.979	1.0	1.0	0.776	0.844	0.806	0.808	0.851	0.755
9076	SLC25A36	chr3	+	140966933	140967036	140963126	140963227	140970926	140970993	2.70006e-13	0.195	0.355	0.333	0.374	0.385	0.253	0.276	0.21	0.163	0.139	0.073	0.137	0.085
89465	SLC9B2	chr4	-	103057800	103057971	103050239	103050382	103066326	103066507	2.70228e-13	0.246	0.845	0.818	0.805	0.792	0.89	0.822	0.59	0.577	0.58	0.618	0.513	0.618
83238	MCTS1	chrX	+	120611010	120611078	120606078	120606176	120612182	120612312	2.89324e-13	0.156	1.0	1.0	0.888	0.916	1.0	1.0	0.88	0.653	0.865	0.79	0.84	0.843
74958	RAD17	chr5	+	69371453	69371557	69371034	69371171	69373829	69374087	2.91989e-13	0.206	0.379	0.426	0.125	0.146	0.149	0.122	0.034	0.0	0.0	0.029	0.05	0.0
106290	KDM6A	chrX	+	45060021	45060156	45059246	45059466	45061323	45061419	3.19633e-13	0.311	1.0	0.916	0.823	0.964	1.0	1.0	0.701	0.682	0.613	0.479	0.805	0.554
66556	GABARAPL1	chr12	+	10213835	10214187	10212892	10213219	10220439	10220558	3.25184e-13	0.569	0.514	0.775	1.0	0.763	0.61	0.857	0.088	0.193	0.338	0.291	0.084	0.111
27974	AC118553.2	chr1	+	100017681	100017815	100015301	100015420	100049908	100050004	3.25295e-13	0.31	0.949	0.935	0.784	0.914	0.831	0.961	0.605	0.391	0.597	0.628	0.712	0.58
30858	CHD1L	chr1	+	147272170	147272281	147268781	147268878	147275353	147275409	3.25961e-13	0.244	0.981	0.981	1.0	1.0	0.952	0.887	0.593	0.713	0.826	0.713	0.728	0.766
44611	MAPKAP1	chr9	-	125506309	125506417	125467971	125468109	125543058	125543168	3.28182e-13	0.461	0.903	0.753	0.862	0.734	0.761	0.815	0.19	0.261	0.561	0.544	0.259	0.245
87514	BRD8	chr5	-	138166517	138166727	138165827	138166108	138167933	138168078	3.46612e-13	0.228	0.689	0.724	0.729	0.789	0.699	0.787	0.446	0.474	0.468	0.612	0.499	0.547
41389	DENND5A	chr11	-	9143402	9143485	9142721	9142845	9144096	9144278	3.75255e-13	0.17	0.963	0.945	0.963	0.97	0.949	0.954	0.774	0.746	0.761	0.841	0.758	0.846
104493	FANCG	chr9	-	35076970	35077101	35076431	35076583	35077263	35077399	3.76477e-13	0.189	1.0	1.0	1.0	1.0	1.0	1.0	0.834	0.807	0.976	0.848	0.641	0.758
96898	RCOR3	chr1	+	211312354	211312487	211289331	211289396	211312719	211312819	3.79474e-13	0.219	1.0	1.0	1.0	0.954	1.0	1.0	0.9	0.634	0.814	0.847	0.72	0.728
106034	PMP22	chr17	-	15259093	15259193	15239340	15239611	15265153	15265326	3.81251e-13	0.206	0.838	0.877	0.906	0.875	0.745	0.756	0.63	0.542	0.717	0.67	0.593	0.607
66013	CDC45	chr22	+	19499100	19499151	19497385	19497447	19505361	19505370	3.8225e-13	0.184	0.954	0.958	0.985	0.993	0.97	1.0	0.815	0.829	0.981	0.757	0.675	0.698
74741	ZNF808	chr19	+	52547511	52547638	52543265	52543347	52553106	52553166	3.83249e-13	0.281	0.825	0.814	0.908	0.856	0.826	0.813	0.464	0.633	0.488	0.55	0.607	0.611
27747	AP4B1	chr1	-	113896257	113896465	113895756	113896038	113898717	113898801	3.83693e-13	0.238	0.942	1.0	1.0	0.943	0.876	0.945	0.601	0.712	0.633	0.738	0.819	0.775
14229	AKAP2	chr9	+	110156318	110156497	110136126	110138539	110168398	110168406	3.84581e-13	0.171	0.652	0.678	0.659	0.652	0.571	0.648	0.437	0.439	0.489	0.48	0.483	0.508
46056	USP40	chr2	-	233549100	233549229	233542267	233542363	233554379	233554526	3.88578e-13	0.23	1.0	1.0	1.0	1.0	0.893	1.0	0.636	0.777	0.62	0.83	0.889	0.759
84612	CAPRIN2	chr12	-	30719078	30719225	30716289	30716676	30723258	30723314	3.97016e-13	0.48	0.56	0.789	0.763	0.813	0.877	0.958	0.211	0.446	0.24	0.201	0.424	0.36
105927	HMGN5	chrX	-	81118729	81118780	81118431	81118485	81121534	81121688	4.08007e-13	0.351	0.893	0.862	0.782	0.843	0.59	0.647	0.42	0.428	0.354	0.361	0.51	0.435
13692	PARPBP	chr12	+	102153868	102153989	102123987	102124041	102195950	102197361	4.10338e-13	0.428	1.0	0.887	1.0	0.942	0.818	0.877	0.645	0.723	0.388	0.272	0.575	0.352
16009	TINF2	chr14	-	24241019	24241116	24239642	24240875	24241674	24241776	4.16001e-13	0.316	0.893	1.0	1.0	0.914	0.834	1.0	0.486	0.531	0.65	0.701	0.725	0.654
22132	ZNF317	chr19	+	9157979	9158075	9156611	9157394	9158825	9158908	4.22662e-13	0.328	0.813	0.864	0.716	0.795	0.823	0.847	0.588	0.388	0.508	0.602	0.397	0.404
17580	ANKHD1	chr5	+	140496519	140497278	140486957	140487060	140504820	140504966	4.2677e-13	0.253	0.686	0.736	0.748	0.854	0.897	0.836	0.604	0.461	0.485	0.589	0.524	0.578
85040	IQCB1	chr3	-	121795456	121795566	121790072	121790215	121807343	121807443	4.74176e-13	0.335	0.7	0.658	0.84	0.72	0.809	0.864	0.411	0.382	0.487	0.474	0.397	0.431
92905	DROSHA	chr5	-	31521122	31521215	31514987	31515219	31526078	31526912	4.84834e-13	0.178	0.781	0.788	0.803	0.814	0.913	0.878	0.617	0.636	0.671	0.655	0.654	0.678
74988	MATR3	chr5	+	139279934	139280058	139279050	139279129	139314674	139314736	4.85056e-13	0.405	0.936	0.923	0.908	0.9	0.743	0.826	0.66	0.618	0.414	0.373	0.346	0.396
42945	RFC1	chr4	-	39306591	39306701	39304813	39304928	39311444	39311549	4.96159e-13	0.161	0.945	0.91	0.929	0.923	0.805	0.905	0.78	0.721	0.74	0.674	0.819	0.714
96382	MEIS1	chr2	+	66512148	66512294	66442774	66443048	66547942	66548019	4.99711e-13	0.152	0.979	1.0	1.0	1.0	1.0	1.0	0.839	0.765	0.885	0.885	0.9	0.791
96953	VIRMA	chr8	-	94537102	94537151	94534838	94535007	94543826	94543901	5.10814e-13	0.245	1.0	1.0	1.0	0.9	0.922	0.891	0.775	0.663	0.736	0.75	0.612	0.705
53226	USP31	chr16	-	23082437	23082557	23078978	23080171	23084859	23084989	5.16032e-13	0.167	1.0	0.979	1.0	0.948	1.0	1.0	0.899	0.817	0.755	0.894	0.781	0.776
2540	ZNF841	chr19	-	52076957	52077084	52064465	52067610	52084786	52084878	5.16698e-13	0.176	1.0	1.0	1.0	0.918	1.0	0.933	0.853	0.755	0.834	0.796	0.852	0.702
11332	CHURC1	chr14	+	64926006	64926080	64923990	64924126	64932137	64935368	5.17697e-13	0.276	0.741	0.657	0.647	0.847	0.724	0.663	0.307	0.471	0.468	0.465	0.44	0.471
82444	AL133500.1	chrX	-	72490928	72491006	72488932	72489041	72495155	72495268	5.30798e-13	0.272	0.955	0.942	0.86	0.914	0.915	0.857	0.877	0.606	0.543	0.634	0.565	0.586
41004	TXNDC17	chr17	+	6641752	6641932	6641033	6641227	6642248	6642324	5.38125e-13	0.182	1.0	0.968	0.975	0.98	0.96	0.858	0.578	0.666	0.88	0.834	0.825	0.867
60371	PVT1	chr8	+	127996560	127996598	127989260	127989291	128096517	128096656	5.3868e-13	0.332	0.512	0.47	0.47	0.53	0.275	0.415	0.21	0.095	0.076	0.092	0.09	0.12
16902	EPGN	chr4	+	74309092	74309182	74308472	74308576	74312184	74312305	5.43565e-13	0.191	0.948	0.924	0.818	0.926	0.77	0.773	0.644	0.682	0.646	0.715	0.728	0.598
30634	PHF8	chrX	-	53993600	53993903	53992735	53992839	53995692	53995782	5.71876e-13	0.337	0.897	0.872	0.835	0.736	0.855	0.725	0.461	0.369	0.604	0.562	0.395	0.509
6934	TCTN3	chr10	-	95685555	95685636	95684498	95684624	95686494	95686530	5.7343e-13	0.151	0.945	0.935	0.885	0.917	0.912	0.875	0.718	0.662	0.843	0.788	0.757	0.796
25417	OSGEPL1	chr2	-	189750549	189750656	189746659	189747331	189752848	189752979	5.86531e-13	0.236	1.0	1.0	1.0	1.0	1.0	1.0	0.574	0.838	0.797	0.738	0.922	0.715
39936	PALM2-AKAP2	chr9	+	109931926	109932028	109925060	109925082	109942685	109943381	5.9619e-13	0.206	0.693	0.738	0.67	0.774	0.706	0.671	0.496	0.439	0.545	0.519	0.483	0.531
94765	ELP2	chr18	+	36170062	36170196	36166965	36167222	36171046	36171160	6.10845e-13	0.154	0.931	0.947	0.916	0.882	0.976	0.926	0.714	0.799	0.844	0.873	0.732	0.692
13210	NDUFS4	chr5	+	53604723	53604895	53603451	53603530	53658550	53658624	6.32383e-13	0.154	1.0	1.0	1.0	1.0	1.0	0.988	0.88	0.908	0.756	0.889	0.76	0.871
38048	TBL1XR1	chr3	-	177098465	177098541	177064919	177065022	177197120	177197192	6.58362e-13	0.222	0.718	0.797	0.635	0.671	0.665	0.739	0.454	0.444	0.536	0.463	0.553	0.441
20496	C11orf49	chr11	+	46987207	46987310	46936696	46936851	47052387	47052518	6.67355e-13	0.192	0.748	0.667	0.785	0.776	0.656	0.668	0.458	0.514	0.548	0.549	0.537	0.54
111080	HDAC3	chr5	-	141634810	141634953	141629172	141629306	141636547	141636630	6.81233e-13	0.174	0.974	1.0	1.0	0.99	0.981	0.943	0.66	0.957	0.915	0.898	0.753	0.663
107489	GMPR2	chr14	+	24238245	24238405	24237519	24237562	24238588	24238748	6.86118e-13	0.158	0.926	0.893	0.967	0.964	0.969	0.911	0.82	0.809	0.787	0.76	0.704	0.8
27447	SPPL3	chr12	-	120766262	120766372	120762509	120765070	120767393	120767593	7.14206e-13	0.156	1.0	1.0	1.0	0.987	1.0	1.0	0.822	0.776	0.785	0.916	0.911	0.843
57947	KIAA0391	chr14	+	35126734	35126782	35122721	35122910	35127478	35127611	7.40408e-13	0.277	0.672	0.758	0.766	0.723	0.581	0.651	0.457	0.384	0.417	0.436	0.312	0.482
82243	FASTKD1	chr2	-	169569183	169569252	169563224	169563350	169571652	169572171	7.42739e-13	0.406	0.657	0.794	0.61	0.672	0.619	0.76	0.213	0.465	0.134	0.299	0.267	0.3
97542	NAGK	chr2	+	71071685	71071827	71070740	71070839	71072640	71072690	7.43738e-13	0.195	1.0	1.0	0.979	1.0	1.0	1.0	0.826	0.718	0.911	0.953	0.67	0.731
1493	PGM3	chr6	-	83178672	83178756	83175961	83176060	83181735	83181931	7.44182e-13	0.243	0.909	0.87	0.932	0.924	1.0	0.921	0.666	0.667	0.752	0.688	0.655	0.668
79563	ADAT1	chr16	-	75608223	75608323	75603084	75603171	75612242	75612861	7.83928e-13	0.365	0.947	0.933	0.897	0.874	0.947	1.0	0.68	0.428	0.504	0.72	0.517	0.562
35585	MARK3	chr14	+	103500155	103500200	103498501	103498528	103502881	103503071	7.96918e-13	0.355	0.621	0.562	0.679	0.685	0.434	0.383	0.192	0.24	0.249	0.169	0.209	0.175
85926	CIP2A	chr3	-	108582107	108582138	108581414	108581511	108582976	108583083	8.06355e-13	0.163	1.0	1.0	1.0	0.956	1.0	1.0	0.909	0.879	0.683	0.76	0.903	0.841
97820	CD44	chr11	+	35211245	35211449	35189834	35189972	35214851	35214861	8.08686e-13	0.249	0.829	0.845	0.718	0.808	0.638	0.88	0.499	0.562	0.481	0.609	0.512	0.561
16119	CLK1	chr2	-	200860124	200860215	200859679	200859746	200861237	200861466	8.27005e-13	-0.196	0.625	0.657	0.472	0.611	0.624	0.605	0.758	0.881	0.81	0.794	0.762	0.763
91010	ZNF260	chr19	-	36525154	36525373	36510694	36515699	36528218	36528268	8.40661e-13	0.22	0.845	0.833	0.841	0.862	0.909	0.958	0.654	0.653	0.543	0.693	0.696	0.69
72668	AC132008.2	chr3	-	197622186	197622330	197621703	197621868	197623219	197623382	8.61311e-13	0.447	0.738	0.529	0.584	0.639	0.549	0.618	0.088	0.046	0.348	0.318	0.058	0.119
25585	REPS1	chr6	-	138907494	138907600	138903492	138905132	138908667	138908816	8.98281e-13	0.224	0.98	0.902	1.0	1.0	1.0	1.0	0.689	0.709	0.902	0.67	0.654	0.915
75871	METTL4	chr18	-	2544194	2544286	2537529	2539145	2552694	2552764	9.53571e-13	0.289	0.965	0.879	1.0	0.955	1.0	1.0	0.718	0.696	0.728	0.663	0.587	0.674
65450	TBCEL	chr11	+	121053550	121053732	121047527	121047667	121086777	121087096	9.54348e-13	0.43	1.0	1.0	0.774	0.713	1.0	1.0	0.499	0.554	0.509	0.199	0.578	0.568
103281	NUMB	chr14	-	73316389	73316422	73297210	73297285	73323129	73323204	9.58789e-13	0.265	0.407	0.345	0.55	0.604	0.569	0.497	0.246	0.25	0.185	0.248	0.183	0.272
62563	SLMAP	chr3	+	57864806	57864857	57864547	57864716	57865241	57865292	9.63785e-13	0.27	0.846	0.885	0.96	0.85	0.92	0.888	0.562	0.732	0.639	0.686	0.506	0.605
72848	MIR4435-2HG	chr2	-	111248147	111248241	111207775	111208661	111344060	111344237	9.74443e-13	0.422	0.783	0.432	0.5	0.758	0.776	0.64	0.165	0.19	0.34	0.16	0.233	0.271
52708	TBC1D13	chr9	+	128792491	128792574	128788333	128788407	128797054	128797130	1.01386e-12	0.159	0.914	1.0	1.0	0.977	0.986	0.985	0.807	0.589	0.869	0.931	0.873	0.838
100084	ZC3H14	chr14	+	88602827	88603060	88577984	88578140	88607242	88607363	1.04283e-12	0.358	0.581	0.594	0.715	0.74	0.842	0.721	0.325	0.208	0.406	0.35	0.462	0.292
49567	SLC25A14	chrX	+	130350645	130350731	130349247	130349345	130358639	130358735	1.117e-12	0.33	0.677	0.732	0.849	0.787	0.775	0.661	0.334	0.38	0.481	0.541	0.427	0.337
51167	PGBD1	chr6	+	28285550	28285707	28283755	28284209	28287079	28287168	1.12499e-12	0.169	1.0	1.0	0.908	1.0	1.0	1.0	0.855	0.846	0.873	0.74	0.792	0.787
28754	ATP2C1	chr3	+	130975331	130975488	130967329	130967419	130992950	130993001	1.13409e-12	0.378	0.887	0.913	1.0	1.0	1.0	0.868	0.577	0.65	0.717	0.373	0.518	0.567
96096	CCDC66	chr3	+	56566593	56566740	56559568	56559594	56566949	56567053	1.13665e-12	0.435	0.91	0.921	0.889	0.744	0.617	1.0	0.314	0.412	0.345	0.472	0.392	0.535
34167	KRIT1	chr7	-	92244001	92244149	92242033	92242137	92244901	92245134	1.13876e-12	0.258	0.774	0.803	0.675	0.839	0.701	0.704	0.452	0.444	0.463	0.464	0.531	0.595
25242	FAM107B	chr10	-	14553321	14553387	14530331	14530515	14604239	14604418	1.17983e-12	0.42	0.831	0.704	0.653	0.603	0.484	0.68	0.291	0.353	0.226	0.109	0.163	0.291
52790	TXNRD1	chr12	+	104309758	104310099	104290992	104291104	104311289	104311406	1.22125e-12	-0.298	0.14	0.137	0.1	0.186	0.248	0.276	0.483	0.505	0.285	0.465	0.487	0.651
50309	ZNF197	chr3	+	44632104	44632196	44631061	44631221	44632472	44632599	1.26532e-12	0.185	0.967	0.904	1.0	1.0	1.0	1.0	0.888	0.713	0.801	0.69	0.92	0.749
58878	HUWE1	chrX	-	53543885	53543968	53542442	53542539	53546435	53546592	1.30529e-12	0.529	0.779	0.916	0.916	0.701	0.796	1.0	0.299	0.207	0.459	0.459	0.32	0.19
70117	TMUB2	chr17	+	44187616	44187743	44187048	44187109	44189021	44189588	1.3245e-12	0.368	0.483	0.539	0.533	0.329	0.365	0.412	0.149	0.0	0.06	0.054	0.0	0.19
9690	SENP1	chr12	-	48101468	48101516	48097736	48098124	48106027	48106046	1.32505e-12	0.161	0.849	0.835	0.946	0.827	0.899	0.901	0.675	0.745	0.731	0.724	0.683	0.734
46969	KIAA1191	chr5	-	176350612	176350737	176348249	176348356	176359810	176359918	1.34404e-12	0.224	0.899	0.962	0.859	0.921	0.963	0.921	0.671	0.748	0.671	0.693	0.733	0.665
96495	TMEM206	chr1	-	212375192	212375300	212363930	212365376	212377561	212377706	1.37412e-12	0.222	0.869	0.901	0.915	0.944	0.898	1.0	0.721	0.623	0.869	0.637	0.667	0.678
84528	CDK5RAP1	chr20	-	33387322	33387533	33385649	33385770	33392141	33392242	1.39355e-12	0.164	0.961	0.949	0.973	0.946	0.953	0.885	0.737	0.755	0.726	0.748	0.833	0.886
81967	TUBD1	chr17	-	59874538	59874703	59863663	59863847	59878102	59878334	1.45717e-12	0.353	0.971	0.975	0.966	1.0	0.795	0.73	0.537	0.659	0.659	0.426	0.518	0.518
18622	TTC13	chr1	-	230945388	230945454	230933778	230933861	230954332	230954403	1.47238e-12	0.249	0.976	0.885	0.965	0.972	0.947	0.933	0.711	0.577	0.76	0.717	0.695	0.724
19448	CARS	chr11	-	3042164	3042330	3040895	3040984	3057342	3057441	1.49392e-12	0.165	0.969	0.966	1.0	1.0	1.0	0.971	0.748	0.96	0.798	0.842	0.785	0.782
1305	BORA	chr13	+	72731280	72731387	72728925	72729093	72737961	72738043	1.49591e-12	0.179	0.885	0.909	0.927	0.883	0.928	0.88	0.822	0.715	0.659	0.684	0.674	0.784
24324	SLC39A9	chr14	+	69453240	69453309	69442068	69442266	69454811	69454897	1.54354e-12	0.172	0.917	0.937	0.984	0.918	0.92	0.984	0.677	0.85	0.709	0.779	0.844	0.767
96389	MEIS1	chr2	+	66569049	66569145	66568666	66568756	66571245	66572454	1.61815e-12	0.311	0.71	0.762	0.752	0.847	0.8	0.834	0.532	0.397	0.587	0.546	0.316	0.46
53628	USP42	chr7	+	6159449	6159493	6156753	6157055	6160554	6160631	1.6589e-12	0.227	0.963	0.969	1.0	1.0	1.0	1.0	0.543	0.615	0.897	0.799	0.887	0.832
105111	PCGF5	chr10	+	91271637	91271697	91261325	91261424	91278268	91284329	1.68576e-12	0.238	0.968	0.969	1.0	1.0	1.0	1.0	0.564	0.839	0.588	0.821	0.93	0.764
51170	ZNF430	chr19	+	21022788	21022881	21020619	21020803	21033455	21033582	1.70064e-12	0.184	0.938	0.917	0.965	0.964	0.913	0.962	0.708	0.834	0.836	0.72	0.672	0.782
747	ARRB2	chr17	+	4720585	4720640	4720215	4720299	4720945	4721061	1.77869e-12	0.273	0.935	0.919	0.905	0.931	0.974	0.929	0.65	0.728	0.71	0.562	0.628	0.679
91248	CEP350	chr1	+	180003173	180003287	179996552	179997175	180011928	180012075	1.80644e-12	0.275	1.0	1.0	1.0	0.925	1.0	0.853	0.576	0.702	0.591	0.813	0.743	0.7
32382	FKTN	chr9	+	105619933	105620061	105607818	105607951	105635050	105635148	1.84441e-12	0.314	0.702	0.717	0.546	0.766	0.683	0.658	0.385	0.364	0.306	0.412	0.365	0.354
86385	TRIM16	chr17	-	15651090	15651946	15642720	15642816	15680864	15680953	1.84996e-12	0.272	1.0	0.969	0.901	0.867	1.0	0.945	0.644	0.573	0.75	0.823	0.658	0.605
91021	ZC3H11A	chr1	+	203796450	203796607	203795659	203795794	203801574	203803016	1.88272e-12	0.154	0.273	0.24	0.276	0.161	0.189	0.206	0.033	0.155	0.012	0.08	0.03	0.109
79801	EXOSC1	chr10	-	97438669	97438703	97436332	97436551	97441170	97441259	1.89748e-12	0.182	1.0	1.0	0.95	1.0	0.897	1.0	0.818	0.759	0.715	0.85	0.777	0.838
62039	WFDC21P	chr17	-	60085931	60086126	60083565	60083766	60088196	60088256	1.91525e-12	0.315	0.906	0.819	0.694	0.803	0.739	0.973	0.405	0.369	0.546	0.575	0.487	0.665
17873	TBC1D19	chr4	+	26753819	26753890	26748410	26748526	26754872	26754947	2.00018e-12	0.172	1.0	1.0	1.0	1.0	1.0	1.0	0.89	0.822	0.79	0.808	0.87	0.79
108369	BTN2A1	chr6	+	26458606	26458718	26457921	26458142	26459480	26459828	2.06801e-12	0.316	0.707	0.703	0.889	0.81	0.786	0.804	0.343	0.394	0.516	0.659	0.507	0.386
106947	DHX57	chr2	-	38818872	38818960	38815520	38815655	38819048	38819144	2.17204e-12	0.272	0.879	0.869	1.0	1.0	1.0	1.0	0.628	0.789	0.718	0.638	0.673	0.669
51455	DENND4C	chr9	+	19336685	19336832	19336269	19336414	19340991	19341114	2.19635e-12	0.204	0.886	0.922	0.942	0.968	0.985	0.964	0.613	0.607	0.759	0.889	0.71	0.863
40822	SEPT9	chr17	+	77307140	77307197	77281409	77281554	77402058	77402200	2.21323e-12	0.465	1.0	0.808	1.0	0.931	1.0	1.0	0.107	0.324	0.654	0.67	0.194	1.0
46280	MADD	chr11	+	47326737	47326807	47324470	47324577	47328657	47328704	2.30782e-12	0.259	0.918	0.952	1.0	0.932	0.829	0.922	0.676	0.771	0.549	0.654	0.684	0.663
11930	ZCCHC10	chr5	-	133000131	133000173	132996984	132998850	133006758	133006920	2.31781e-12	0.186	0.968	0.952	0.826	0.986	0.868	0.853	0.714	0.74	0.787	0.788	0.683	0.627
17646	GRK6	chr5	+	177433346	177433410	177433146	177433239	177433535	177433676	2.38654e-12	0.225	1.0	1.0	1.0	1.0	1.0	1.0	0.673	0.832	0.828	0.857	0.579	0.881
7214	GLS	chr2	+	190913192	190913364	190910262	190910321	190920214	190920248	2.5524e-12	0.292	0.816	0.8	0.933	0.901	0.848	0.746	0.634	0.563	0.509	0.551	0.611	0.427
17395	KAT2B	chr3	+	20148402	20148487	20148242	20148306	20152331	20154404	2.56795e-12	0.162	0.928	0.975	1.0	0.981	1.0	0.933	0.741	0.835	0.841	0.869	0.722	0.838
57178	KIF3A	chr5	-	132700215	132700284	132699170	132699295	132700646	132700700	2.57383e-12	0.317	0.922	0.83	0.86	0.928	0.734	0.901	0.448	0.427	0.674	0.655	0.635	0.437
70362	CCDC18	chr1	+	93217737	93217869	93216635	93216746	93221608	93221743	2.60525e-12	0.251	0.912	0.944	0.917	0.974	0.882	0.929	0.735	0.604	0.776	0.667	0.769	0.504
72062	ETV1	chr7	-	13989267	13989464	13989007	13989139	13989562	13989946	2.88847e-12	0.184	0.282	0.401	0.37	0.252	0.299	0.239	0.139	0.05	0.148	0.149	0.121	0.13
52784	TXNRD1	chr12	+	104309758	104309950	104287321	104287431	104311289	104311412	2.90556e-12	0.517	1.0	0.794	0.633	0.691	0.533	0.81	0.119	0.253	0.268	0.186	0.356	0.179
111081	HDAC3	chr5	-	141634810	141634953	141629859	141629916	141636547	141636630	2.98794e-12	0.163	1.0	0.988	0.945	0.924	0.99	0.988	0.795	0.67	0.769	0.83	0.89	0.904
57976	MFF	chr2	+	227352513	227352573	227342744	227342819	227355676	227355761	2.99361e-12	0.234	0.791	0.722	0.667	0.744	0.676	0.746	0.479	0.553	0.442	0.545	0.461	0.461
11742	FAM122B	chrX	-	134789579	134789636	134789222	134789266	134793814	134793893	3.02791e-12	0.244	0.379	0.422	0.364	0.419	0.24	0.291	0.107	0.219	0.118	0.063	0.017	0.128
9187	UBE2F	chr2	+	237987962	237987992	237973091	237973225	238025341	238025412	3.1779e-12	0.257	1.0	0.909	1.0	1.0	1.0	1.0	0.476	0.688	0.965	0.771	0.777	0.69
9080	SLC25A36	chr3	+	140966999	140967036	140963126	140963227	140970926	140970993	3.27904e-12	0.175	0.331	0.363	0.258	0.263	0.151	0.247	0.127	0.126	0.104	0.059	0.076	0.069
109549	AMMECR1L	chr2	-	127869453	127869544	127866899	127866996	127873827	127874272	3.3753e-12	0.217	0.961	0.873	0.931	0.961	0.936	0.979	0.685	0.678	0.668	0.821	0.749	0.738
57079	DNM1L	chr12	+	32738263	32738296	32737104	32737161	32740063	32740240	3.38507e-12	0.2	0.544	0.544	0.587	0.542	0.493	0.603	0.42	0.341	0.326	0.369	0.395	0.262
13719	PARPBP	chr12	+	102182548	102182627	102123885	102124041	102195950	102197361	3.3975e-12	0.235	1.0	0.958	1.0	0.954	0.744	0.905	0.738	0.847	0.552	0.582	0.723	0.711
78853	PASK	chr2	-	241115042	241115177	241112239	241112439	241115287	241115413	3.53428e-12	0.439	1.0	1.0	1.0	1.0	1.0	1.0	0.315	0.147	0.429	0.602	0.873	1.0
79799	EXOSC1	chr10	-	97438662	97438703	97436395	97436551	97441170	97441259	3.67473e-12	0.172	1.0	1.0	0.949	1.0	0.898	1.0	0.826	0.798	0.718	0.854	0.779	0.841
36827	AC010132.3	chr7	-	42927382	42927459	42924674	42924797	42932117	42932171	3.88289e-12	0.276	0.35	0.331	0.599	0.453	0.532	0.468	0.192	0.172	0.208	0.289	0.078	0.136
48097	TFCP2	chr12	-	51101934	51102025	51099654	51099779	51106524	51106613	3.89544e-12	0.242	0.852	0.951	0.974	0.902	1.0	1.0	0.653	0.69	0.767	0.814	0.678	0.626
41664	EXOSC10	chr1	-	11077329	11077443	11076841	11076948	11077600	11077651	3.91942e-12	0.197	0.904	1.0	0.955	0.964	0.925	0.97	0.758	0.867	0.663	0.728	0.726	0.794
70454	CDA	chr1	+	20613841	20613899	20588947	20589283	20618451	20618908	4.18698e-12	0.152	0.951	0.941	0.937	0.958	1.0	1.0	0.715	0.851	0.705	0.801	0.913	0.89
2988	PCSK7	chr11	-	117207066	117207160	117206679	117206798	117207969	117208064	4.28058e-12	0.264	0.918	0.893	0.924	0.924	0.955	0.958	0.545	0.695	0.644	0.621	0.785	0.695
50153	NSMCE2	chr8	+	125102013	125102146	125091843	125091958	125102316	125102487	4.3483e-12	0.183	0.784	0.737	0.855	0.787	0.723	0.745	0.625	0.581	0.675	0.611	0.52	0.521
29274	TARSL2	chr15	-	101699330	101699435	101685895	101686062	101701085	101701184	4.35785e-12	0.185	0.444	0.171	0.056	0.105	0.137	0.198	0.0	0.0	0.0	0.0	0.0	0.0
54053	ANXA2	chr15	-	60393037	60393440	60364428	60364523	60397942	60397974	4.47553e-12	0.321	0.712	0.451	0.612	0.396	0.649	0.502	0.133	0.139	0.39	0.216	0.355	0.164
47587	SHLD2	chr10	+	87151349	87152879	87096933	87096989	87170477	87170672	4.48708e-12	0.214	0.908	0.856	1.0	0.879	1.0	0.899	0.542	0.704	0.789	0.681	0.764	0.781
48348	CEP70	chr3	-	138498030	138498110	138494343	138495076	138500109	138500180	4.52938e-12	0.224	1.0	1.0	1.0	1.0	0.958	0.95	0.734	0.774	0.728	0.817	0.798	0.714
85314	TPD52L2	chr20	+	63875815	63875875	63873667	63873816	63882718	63882820	4.54137e-12	0.235	0.862	0.826	0.669	0.628	0.695	0.727	0.521	0.426	0.43	0.443	0.595	0.584
87436	PDXDC1	chr16	+	15001775	15001887	14998339	14998405	15004186	15004333	4.55624e-12	0.199	0.633	0.645	0.636	0.656	0.618	0.627	0.365	0.394	0.503	0.515	0.465	0.38
99974	COPG2	chr7	-	130554480	130554724	130552354	130552430	130561032	130561221	4.67393e-12	0.159	0.904	0.931	0.959	0.988	0.941	0.891	0.834	0.796	0.821	0.738	0.721	0.751
84613	CAPRIN2	chr12	-	30719078	30720915	30714958	30716676	30723258	30723314	4.78029e-12	0.421	0.251	0.468	0.448	0.476	0.606	0.845	0.065	0.133	0.083	0.07	0.123	0.096
48082	CSNK1D	chr17	-	82245975	82246039	82244300	82244831	82248874	82249014	4.91041e-12	0.194	0.919	0.927	0.921	0.906	0.839	0.857	0.61	0.572	0.742	0.787	0.811	0.682
65455	TBCEL	chr11	+	121055051	121055308	121053550	121053732	121086777	121086849	5.47407e-12	0.307	1.0	1.0	1.0	0.906	1.0	1.0	0.518	0.632	0.836	1.0	0.639	0.437
96893	RCOR3	chr1	+	211304082	211304140	211289177	211289396	211312719	211312804	5.58686e-12	0.195	1.0	1.0	1.0	0.964	1.0	1.0	0.949	0.754	0.875	0.817	0.725	0.677
49348	OSBPL3	chr7	-	24863199	24863292	24861612	24861769	24863495	24863599	5.61629e-12	0.178	0.834	0.873	0.947	0.938	0.912	0.943	0.736	0.798	0.671	0.758	0.678	0.739
109806	PPP4R3B	chr2	-	55578246	55578342	55577314	55577356	55579678	55579781	5.70122e-12	0.154	0.79	0.834	0.815	0.724	0.745	0.699	0.602	0.635	0.586	0.6	0.645	0.618
72711	FBXL5	chr4	-	15626872	15626955	15625251	15625977	15630665	15630791	5.76594e-12	0.156	1.0	1.0	0.955	0.937	1.0	1.0	0.666	0.873	0.796	0.939	0.841	0.841
9305	UEVLD	chr11	-	18534329	18534453	18529608	18532487	18544622	18544796	5.828e-12	0.213	1.0	1.0	1.0	1.0	1.0	1.0	0.739	0.864	0.614	0.68	1.0	0.827
49814	ARL16	chr17	-	81682442	81682675	81682033	81682149	81683012	81683126	5.9982e-12	-0.287	0.199	0.264	0.139	0.132	0.073	0.134	0.447	0.387	0.377	0.685	0.325	0.442
55824	RWDD3	chr1	+	95246541	95246657	95244210	95244698	95246755	95247217	6.57807e-12	0.175	0.985	0.983	0.981	0.98	1.0	1.0	0.866	0.913	1.0	0.777	0.673	0.648
79782	RPS15A	chr16	-	18786239	18786336	18782967	18784823	18788980	18789118	6.67466e-12	0.333	0.442	0.648	0.768	0.557	0.564	0.49	0.256	0.254	0.166	0.262	0.189	0.344
63501	CCDC150	chr2	+	196646340	196646504	196639553	196639778	196656632	196656853	6.81477e-12	0.34	0.638	0.424	0.548	0.541	0.4	0.664	0.159	0.091	0.186	0.122	0.249	0.37
29054	CCP110	chr16	+	19547954	19548014	19546411	19546474	19551195	19553400	6.83786e-12	0.159	0.962	0.934	0.962	0.952	1.0	0.98	0.823	0.884	0.926	0.784	0.735	0.685
92931	ERCC1	chr19	-	45419097	45419197	45416490	45416897	45420323	45420427	6.88261e-12	0.249	1.0	1.0	1.0	1.0	0.969	1.0	0.5	0.666	0.882	0.826	1.0	0.6
39992	STIL	chr1	-	47262902	47263062	47250621	47251922	47269634	47269866	7.08444e-12	0.211	1.0	1.0	1.0	1.0	0.944	1.0	0.882	0.598	0.878	0.805	0.715	0.803
76809	TNIP1	chr5	-	151033607	151033799	151032286	151032383	151035001	151035067	7.1505e-12	0.181	0.918	0.978	1.0	1.0	0.953	0.933	0.749	0.687	0.943	0.791	0.833	0.693
33580	DIP2B	chr12	+	50671185	50671398	50660193	50660319	50674473	50674629	7.22389e-12	0.208	0.971	0.929	0.938	0.907	0.956	0.957	0.808	0.727	0.865	0.742	0.712	0.557
18325	ENTR1	chr9	-	136408998	136409067	136407825	136407938	136410089	136410239	7.28118e-12	0.214	0.299	0.426	0.289	0.254	0.355	0.284	0.213	0.089	0.08	0.047	0.063	0.129
75318	MTHFSD	chr16	-	86554644	86554751	86548463	86548577	86555168	86555178	7.57916e-12	0.289	1.0	1.0	1.0	0.898	1.0	0.926	0.495	0.912	0.725	0.738	0.534	0.688
13722	PARPBP	chr12	+	102182548	102182627	102165728	102165883	102195950	102197361	7.69873e-12	0.219	0.707	0.71	0.637	0.721	0.687	0.628	0.545	0.534	0.439	0.372	0.425	0.458
97490	LONRF3	chrX	+	118982820	118982943	118978344	118978463	118989407	118989672	7.7709e-12	0.288	0.446	0.475	0.721	0.597	0.561	0.522	0.266	0.297	0.319	0.326	0.212	0.172
47243	ZSCAN29	chr15	-	43368922	43369127	43366109	43366808	43369595	43369602	8.43581e-12	0.158	0.983	0.927	0.969	0.885	1.0	1.0	0.82	0.869	0.736	0.829	0.697	0.864
95594	TICRR	chr15	+	89625935	89626061	89623622	89625786	89626955	89627182	8.80696e-12	0.195	1.0	1.0	1.0	0.927	1.0	1.0	0.717	0.507	0.808	0.787	0.939	1.0
27976	AC118553.2	chr1	+	100043072	100043229	100015301	100015420	100049908	100050004	9.16922e-12	0.505	0.878	0.775	0.425	0.74	0.567	0.918	0.34	0.174	0.2	0.179	0.277	0.105
41502	PARL	chr3	-	183842297	183842384	183840569	183840640	183844230	183844274	9.19664e-12	0.269	0.79	0.765	0.657	0.713	0.84	0.764	0.612	0.458	0.424	0.379	0.552	0.491
50344	C17orf80	chr17	+	73235475	73236995	73233219	73233325	73242243	73242351	9.23239e-12	0.212	0.875	0.963	0.94	0.947	1.0	1.0	0.566	0.771	0.81	0.822	0.723	0.76
17996	AARSD1	chr17	-	42953723	42953778	42951799	42951894	42955157	42955224	9.56735e-12	0.46	1.0	1.0	0.947	0.956	0.835	0.871	0.809	0.0	0.717	0.575	0.253	0.496
77437	TATDN1	chr8	-	124522936	124523002	124515886	124516030	124539024	124539070	1.03002e-11	0.299	1.0	1.0	0.621	1.0	1.0	0.9	0.672	0.757	0.45	0.648	0.491	0.711
45856	ARMC4	chr10	-	27987385	27987543	27985018	27985211	27994918	27995180	1.03197e-11	0.213	1.0	1.0	1.0	0.908	1.0	1.0	0.878	0.821	0.636	0.621	0.878	0.797
86287	DNAAF4-CCPG1	chr15	-	55359538	55360944	55355247	55356409	55371792	55372044	1.07035e-11	0.214	1.0	1.0	1.0	1.0	1.0	1.0	0.564	0.725	0.88	0.916	0.721	0.91
441	RABGGTB	chr1	+	75787496	75790517	75786196	75786274	75791284	75791337	1.07585e-11	0.242	1.0	1.0	1.0	0.912	1.0	1.0	0.646	0.757	0.709	0.848	0.821	0.681
91928	PPARA	chr22	+	46219811	46220014	46218262	46218401	46231791	46232239	1.11017e-11	0.307	0.947	1.0	1.0	1.0	1.0	1.0	0.427	0.525	0.608	0.929	0.781	0.832
80186	INTS9	chr8	-	28846746	28846809	28837636	28837776	28850212	28850273	1.11847e-11	0.247	0.845	0.862	0.93	0.89	0.834	0.889	0.586	0.609	0.578	0.541	0.674	0.778
25718	NDRG1	chr8	-	133284248	133284329	133264546	133264652	133297133	133297237	1.11875e-11	0.314	1.0	1.0	1.0	1.0	1.0	1.0	0.344	0.773	0.751	0.764	0.486	1.0
11680	ATXN3	chr14	-	92093745	92093831	92088729	92088817	92096092	92096134	1.13213e-11	0.185	0.974	0.974	0.979	0.968	0.941	0.988	0.7	0.665	0.829	0.818	0.872	0.83
59117	RHOBTB1	chr10	-	60872184	60872290	60869437	60871651	60874953	60875042	1.14002e-11	0.151	0.925	0.961	0.969	0.942	0.976	0.955	0.765	0.886	0.75	0.869	0.775	0.775
1078	ALG3	chr3	-	184243790	184243996	184243531	184243630	184245197	184245358	1.14174e-11	0.221	1.0	1.0	1.0	1.0	1.0	1.0	0.755	0.689	0.955	0.953	0.526	0.794
76808	TNIP1	chr5	-	151033607	151033799	151029944	151030747	151035001	151035067	1.14547e-11	0.235	1.0	1.0	1.0	1.0	1.0	1.0	0.824	0.626	0.859	0.83	0.549	0.901
79261	NOL10	chr2	-	10644319	10644372	10607184	10607311	10659171	10659250	1.15623e-11	0.211	1.0	0.883	0.948	0.965	1.0	1.0	0.856	0.748	0.709	0.836	0.734	0.645
36965	SIPA1L1	chr14	+	71400793	71400918	71321121	71321181	71512742	71512845	1.20112e-11	0.261	0.37	0.449	0.213	0.15	0.251	0.414	0.0	0.056	0.098	0.0	0.129	0.0
106059	STARD4	chr5	-	111501961	111502088	111500146	111501116	111506329	111506379	1.22186e-11	0.156	0.864	0.843	0.934	0.875	0.931	0.859	0.675	0.639	0.744	0.755	0.794	0.763
34421	IDS	chrX	-	149491537	149491667	149490313	149490440	149496345	149496516	1.22206e-11	0.173	0.232	0.171	0.333	0.247	0.342	0.336	0.104	0.062	0.122	0.113	0.096	0.126
110566	IGFN1	chr1	+	201205081	201205354	201203737	201203906	201206082	201206134	1.27491e-11	0.324	0.774	0.794	0.814	0.886	0.785	0.816	0.301	0.397	0.577	0.533	0.635	0.483
64872	PPIP5K2	chr5	+	103186319	103186439	103184671	103184744	103190841	103190982	1.28837e-11	0.283	0.435	0.446	0.58	0.69	0.653	0.543	0.279	0.335	0.269	0.312	0.243	0.209
24603	SYNJ2BP-COX16	chr14	-	70388469	70388606	70329173	70329236	70416899	70416984	1.31835e-11	0.157	0.959	0.979	1.0	1.0	0.987	0.987	0.68	0.8	0.987	0.944	0.747	0.81
50063	LZIC	chr1	-	9931890	9931972	9928938	9930457	9935491	9935620	1.33765e-11	0.293	0.909	0.88	0.952	0.911	0.79	0.846	0.657	0.589	0.677	0.549	0.478	0.581
60360	PVT1	chr8	+	127983903	127984204	127794574	127794734	127989161	127989291	1.34357e-11	0.433	0.875	0.882	1.0	1.0	0.599	1.0	0.456	0.462	0.381	0.445	0.376	0.639
73264	PPRC1	chr10	+	102145019	102145090	102144249	102144307	102146671	102147392	1.34913e-11	0.336	1.0	1.0	0.979	0.946	1.0	1.0	0.485	1.0	0.852	0.764	0.212	0.597
32254	USP54	chr10	-	73504849	73504990	73500654	73500838	73505307	73505426	1.35694e-11	0.38	0.807	0.877	0.746	0.807	0.658	0.576	0.466	0.254	0.378	0.491	0.239	0.362
98425	LAS1L	chrX	-	65524563	65524614	65524055	65524262	65524964	65525050	1.37951e-11	0.19	0.24	0.267	0.357	0.235	0.338	0.346	0.104	0.04	0.099	0.032	0.228	0.137
96381	MEIS1	chr2	+	66464108	66464220	66442774	66443048	66547942	66548019	1.40641e-11	0.157	0.977	1.0	1.0	1.0	1.0	1.0	0.849	0.814	0.899	0.908	0.872	0.695
84336	VEGFA	chr6	+	43781955	43782087	43778888	43778918	43784540	43784562	1.42435e-11	0.316	0.541	0.454	0.653	0.684	0.817	0.794	0.308	0.28	0.41	0.317	0.363	0.372
89221	APP	chr21	-	25997359	25997416	25982343	25982477	26021839	26022042	1.46394e-11	0.161	0.804	0.798	0.82	0.74	0.728	0.643	0.558	0.538	0.665	0.651	0.555	0.599
45440	C12orf4	chr12	-	4536016	4536211	4534156	4534302	4538408	4538508	1.46795e-11	0.204	0.812	0.9	0.892	0.908	0.835	0.827	0.72	0.682	0.604	0.663	0.651	0.63
17995	AARSD1	chr17	-	42953723	42953778	42951799	42951894	42954875	42954967	1.47877e-11	0.242	0.918	0.913	0.893	0.897	0.95	0.949	0.518	0.788	0.671	0.649	0.735	0.71
15432	COL4A3	chr2	+	227310775	227310948	227309203	227309318	227311785	227311870	1.49467e-11	0.176	1.0	0.98	1.0	1.0	1.0	1.0	0.618	0.806	0.953	0.827	0.864	0.855
78685	COPZ1	chr12	+	54340546	54340615	54325082	54325181	54345459	54345515	1.5056e-11	0.152	1.0	1.0	1.0	1.0	1.0	1.0	0.874	0.843	0.86	0.842	0.858	0.813
54482	UFM1	chr13	+	38349998	38350227	38349850	38349921	38354238	38354296	1.5803e-11	0.274	1.0	1.0	0.895	1.0	1.0	1.0	0.642	0.56	0.961	0.908	0.593	0.586
17309	ZNF283	chr19	+	43831317	43831381	43828195	43828281	43846938	43848898	1.64517e-11	0.241	0.94	0.862	1.0	1.0	1.0	0.963	0.609	0.729	0.634	0.78	0.863	0.705
32377	FKTN	chr9	+	105615277	105615407	105607818	105607951	105635050	105635148	1.70602e-11	0.335	0.676	0.706	0.599	0.73	0.627	0.702	0.248	0.216	0.314	0.475	0.374	0.404
27298	RNF212	chr4	-	1081566	1081619	1079642	1079688	1085895	1085954	1.79536e-11	0.295	1.0	0.973	0.878	1.0	1.0	1.0	0.872	0.56	0.824	0.706	0.378	0.739
18497	RAB30	chr11	-	82994038	82994106	82987582	82987770	82997223	82997324	1.80114e-11	0.302	0.891	0.826	0.939	0.933	0.897	0.932	0.561	0.628	0.462	0.673	0.475	0.806
45975	RPRD2	chr1	+	150441880	150441958	150440922	150441023	150443230	150443283	1.86055e-11	0.157	0.863	0.906	0.869	0.937	0.899	0.922	0.663	0.751	0.781	0.734	0.757	0.765
38988	PSPH	chr7	-	56019599	56019808	56017276	56017379	56021072	56021231	1.86139e-11	0.243	0.727	0.785	0.869	0.904	0.853	0.85	0.496	0.58	0.654	0.679	0.565	0.556
39163	MISP	chr19	+	756889	758726	751125	751171	759908	760039	1.89359e-11	-0.244	0.753	0.697	0.664	0.881	0.586	0.868	1.0	1.0	0.91	1.0	1.0	1.0
34709	CCDC14	chr3	-	123956045	123956115	123948895	123949132	123956739	123956795	1.93437e-11	0.571	0.565	0.85	0.618	1.0	0.859	1.0	0.249	0.101	0.191	0.486	0.176	0.26
99207	CBWD6	chr9	-	41161600	41161723	41156382	41156439	41162332	41162377	1.95143e-11	0.211	0.295	0.139	0.28	0.339	0.329	0.262	0.028	0.047	0.043	0.051	0.101	0.109
20760	POC1A	chr3	-	52096568	52096712	52075252	52075985	52125112	52125181	1.95282e-11	0.472	0.939	1.0	0.898	0.924	0.802	1.0	0.213	0.252	0.703	0.712	0.351	0.503
48958	ING3	chr7	+	120964741	120964838	120955558	120955624	120966625	120966697	1.95614e-11	0.233	0.886	0.869	0.916	0.906	0.796	0.918	0.656	0.765	0.77	0.621	0.588	0.494
52420	ACOT9	chrX	-	23734340	23734367	23733171	23733217	23735918	23736016	1.97201e-11	-0.198	0.859	0.859	0.627	0.647	0.588	0.675	0.92	0.917	0.879	0.929	0.918	0.882
59460	POLQ	chr3	-	121476539	121476733	121468304	121468431	121481571	121481596	2.04261e-11	0.24	0.966	1.0	1.0	1.0	1.0	1.0	0.764	0.612	0.809	0.739	0.809	0.793
106036	PMP22	chr17	-	15260649	15260761	15239340	15239611	15265153	15265325	2.06728e-11	0.295	0.657	0.695	0.718	0.557	0.508	0.608	0.358	0.204	0.394	0.365	0.286	0.367
6207	CEP44	chr4	+	174316529	174316567	174316165	174316290	174317334	174318665	2.07866e-11	0.22	0.928	0.937	0.931	0.905	0.919	0.936	0.683	0.53	0.837	0.735	0.759	0.695
32452	DGUOK	chr2	+	73957124	73957240	73946718	73946906	73958145	73958245	2.151e-11	0.239	0.629	0.634	0.488	0.501	0.533	0.425	0.299	0.309	0.308	0.37	0.244	0.244
36779	CPS1	chr2	+	210519550	210519670	210477681	210477766	210556718	210556859	2.27531e-11	0.238	0.602	0.586	0.66	0.705	0.77	0.741	0.459	0.533	0.456	0.447	0.324	0.416
52779	TXNRD1	chr12	+	104290992	104291104	104288930	104289040	104309758	104310099	2.29545e-11	0.264	0.658	0.535	0.529	0.551	0.554	0.441	0.25	0.184	0.392	0.3	0.318	0.242
38987	PSPH	chr7	-	56019599	56019734	56017233	56017379	56021072	56021231	2.36873e-11	0.207	0.802	0.842	0.925	0.943	0.901	0.922	0.562	0.645	0.797	0.807	0.658	0.626
105588	TMEM45A	chr3	+	100519461	100519608	100492650	100492928	100568821	100568967	2.37794e-11	0.205	0.898	0.948	0.937	1.0	0.925	0.935	0.847	0.648	0.773	0.62	0.737	0.786
66177	ARFGAP2	chr11	-	47175850	47175923	47167908	47168043	47176515	47176634	2.39198e-11	0.248	0.967	0.843	0.982	1.0	0.982	0.971	0.547	0.816	0.772	0.763	0.686	0.676
70930	TUT4	chr1	-	52471951	52472102	52446589	52446667	52474831	52475535	2.42794e-11	0.165	1.0	1.0	1.0	1.0	1.0	1.0	0.808	0.793	0.889	0.939	1.0	0.581
15949	HDX	chrX	-	84440531	84440585	84361465	84361612	84468471	84469575	2.50225e-11	0.395	0.92	0.852	0.823	0.809	0.903	0.894	0.361	0.409	0.569	0.433	0.55	0.507
99671	ST3GAL5	chr2	-	85844395	85844554	85837119	85840392	85846376	85846424	2.50346e-11	0.217	1.0	0.951	1.0	1.0	1.0	1.0	0.782	0.753	0.925	0.925	0.61	0.654
78577	RNF167	chr17	+	4940486	4940726	4940007	4940230	4941076	4941157	2.5835e-11	0.274	0.965	0.924	0.8	0.886	0.869	0.914	0.606	0.689	0.718	0.581	0.514	0.604
14866	BECN1	chr17	-	42813947	42814008	42810307	42810928	42814523	42814673	2.62015e-11	0.308	0.731	0.672	0.62	0.645	0.505	0.487	0.217	0.403	0.279	0.314	0.26	0.337
26943	LRP8	chr1	-	53257239	53257464	53255116	53255185	53258318	53258471	2.79824e-11	0.176	0.732	0.721	0.853	0.82	0.781	0.734	0.563	0.591	0.624	0.635	0.547	0.625
598	MFAP5	chr12	-	8660862	8660898	8655785	8655830	8662626	8662675	2.89558e-11	0.179	0.909	0.904	0.708	0.817	1.0	0.964	0.698	0.68	0.773	0.671	0.709	0.698
67535	ERCC6	chr10	-	49524032	49524777	49515200	49517121	49528416	49528525	2.94802e-11	0.286	1.0	0.946	0.923	1.0	1.0	1.0	0.549	0.667	0.816	0.759	0.632	0.728
85876	UROS	chr10	-	125816176	125816260	125812213	125812288	125816436	125816510	3.12496e-11	0.158	1.0	1.0	1.0	1.0	1.0	1.0	0.93	0.757	0.688	0.716	0.963	1.0
77310	MRE11	chr11	-	94445809	94445890	94437176	94437235	94447218	94447438	3.12571e-11	0.197	0.974	0.923	0.881	0.876	1.0	0.955	0.696	0.729	0.702	0.844	0.759	0.698
81067	METTL3	chr14	-	21499763	21499802	21499024	21499600	21503172	21503577	3.53383e-11	0.217	1.0	1.0	0.966	1.0	1.0	1.0	0.768	0.639	0.747	0.841	0.869	0.799
80889	TET2	chr4	+	105233896	105237351	105190359	105190505	105242833	105242927	3.68889e-11	0.567	1.0	1.0	0.285	1.0	1.0	1.0	0.285	0.467	0.113	0.157	0.575	0.285
26725	XRCC2	chr7	-	152660700	152660782	152644778	152649363	152676040	152676165	3.73669e-11	0.192	0.838	0.824	0.945	0.979	0.877	0.9	0.665	0.635	0.791	0.755	0.756	0.611
105259	DMTF1	chr7	+	87166482	87166605	87164933	87165050	87170994	87171017	3.90145e-11	0.153	0.927	0.892	0.917	0.976	0.938	0.914	0.692	0.822	0.742	0.806	0.81	0.772
90617	CTH	chr1	+	70435124	70435177	70432082	70432235	70438687	70438826	3.9416e-11	0.2	1.0	1.0	1.0	1.0	1.0	1.0	0.718	0.872	0.718	0.884	0.89	0.718
70888	HIBCH	chr2	-	190208879	190208913	190204633	190205232	190244886	190244968	3.94197e-11	0.431	0.729	0.863	1.0	0.908	1.0	1.0	0.557	0.545	0.35	0.512	0.435	0.512
2747	TRIQK	chr8	-	92916928	92917010	92891988	92892074	92954405	92954564	4.04929e-11	0.155	0.982	1.0	1.0	1.0	0.876	1.0	0.802	0.773	0.939	0.917	0.681	0.816
12433	DCLRE1C	chr10	-	14949035	14949087	14945104	14945189	14953901	14954018	4.08548e-11	0.154	0.951	0.972	0.978	0.952	0.902	1.0	0.845	0.853	0.904	0.742	0.743	0.742
2745	TRIQK	chr8	-	92916928	92917007	92891988	92892074	92954405	92954564	4.08965e-11	0.199	0.971	1.0	1.0	1.0	0.941	1.0	0.793	0.664	0.925	0.917	0.713	0.704
16901	EPGN	chr4	+	74309092	74309155	74308486	74308576	74312184	74312305	4.2126e-11	0.303	0.885	0.824	0.688	0.858	0.601	0.647	0.434	0.433	0.473	0.479	0.441	0.427
67113	KCTD6	chr3	+	58494152	58494408	58492118	58492169	58498712	58498782	4.38567e-11	-0.337	0.113	0.126	0.192	0.087	0.019	0.063	0.618	0.527	0.23	0.32	0.35	0.579
66175	ARFGAP2	chr11	-	47175850	47175923	47166759	47166886	47176515	47176634	4.39554e-11	0.266	0.937	0.917	0.902	0.923	0.932	0.973	0.616	0.599	0.568	0.747	0.753	0.707
15431	COL4A3	chr2	+	227308898	227309076	227307709	227307919	227309203	227309318	4.53583e-11	0.375	0.902	0.881	0.715	0.868	1.0	1.0	0.37	0.459	0.61	0.546	0.723	0.409
7907	NBR1	chr17	+	43202654	43202712	43201685	43201780	43209900	43210521	4.57394e-11	0.192	0.938	0.981	1.0	0.931	1.0	0.86	0.685	0.757	0.77	0.908	0.715	0.722
104603	BAZ2B	chr2	-	159397073	159397100	159395768	159395834	159397344	159397389	4.71289e-11	-0.159	0.958	0.976	0.705	0.835	0.759	0.67	0.895	1.0	1.0	1.0	0.961	1.0
23935	AURKA	chr20	-	56390555	56390665	56388155	56388202	56391942	56392131	4.74127e-11	0.258	0.812	0.829	0.863	0.744	0.805	0.761	0.406	0.588	0.708	0.574	0.536	0.454
45616	CENPI	chrX	+	101099808	101100065	101098220	101098234	101101057	101101295	4.7532e-11	0.29	1.0	0.957	1.0	1.0	0.822	0.893	0.48	0.653	0.719	0.861	0.649	0.569
86346	ATXN2	chr12	-	111453676	111453845	111452213	111452840	111456028	111456256	4.76652e-11	0.472	0.909	0.83	1.0	0.735	0.865	0.906	0.193	0.324	0.39	0.464	0.762	0.282
80674	IP6K2	chr3	-	48694693	48694824	48693487	48694240	48695089	48695418	4.87687e-11	0.468	0.858	0.9	0.88	0.606	0.973	0.962	0.69	0.428	0.125	0.218	0.41	0.498
44178	CFDP1	chr16	-	75391379	75391508	75305023	75305182	75411824	75411952	5.08718e-11	0.446	0.901	0.946	0.583	0.807	1.0	1.0	0.724	0.273	0.456	0.383	0.359	0.368
94663	AC068896.1	chr10	-	124696157	124696212	124681606	124682379	124706635	124706887	5.12409e-11	0.211	1.0	1.0	1.0	1.0	0.953	0.917	0.738	0.76	0.668	0.789	0.65	1.0
43283	CTNND1	chr11	+	57789036	57789155	57761796	57762046	57794009	57794081	5.17831e-11	0.263	0.515	0.571	0.707	0.666	0.758	0.764	0.387	0.347	0.348	0.347	0.54	0.433
89382	RAVER2	chr1	+	64807205	64807474	64804733	64804838	64812737	64812849	5.20984e-11	0.213	1.0	1.0	1.0	1.0	1.0	1.0	0.76	0.601	1.0	0.774	0.637	0.949
71202	AC068547.1	chr2	-	151860710	151860820	151855223	151855375	151870530	151870611	5.25936e-11	0.186	0.931	0.962	0.903	0.837	0.972	1.0	0.713	0.742	0.737	0.633	0.808	0.855
3373	RPL17	chr18	-	49491735	49491833	49491531	49491584	49492257	49492409	5.29673e-11	0.267	0.642	0.588	0.529	0.597	0.624	0.639	0.452	0.413	0.152	0.243	0.43	0.328
38015	ZNF3	chr7	-	100079535	100079656	100075541	100075630	100081634	100081703	5.30044e-11	0.206	0.822	0.864	0.952	0.86	0.816	0.904	0.64	0.729	0.569	0.612	0.776	0.659
49540	DOCK4	chr7	-	111735053	111735167	111732225	111732287	111736916	111736989	5.30533e-11	0.238	1.0	1.0	1.0	0.948	1.0	0.962	0.521	0.635	0.943	0.867	0.799	0.717
92501	FRRS1	chr1	-	99738085	99738268	99729649	99729748	99747293	99747430	5.35317e-11	0.222	0.946	1.0	1.0	1.0	1.0	1.0	0.756	0.713	0.832	0.848	0.68	0.788
25569	USP43	chr17	+	9666647	9666751	9656402	9656534	9674890	9674983	5.37929e-11	0.227	1.0	1.0	0.961	1.0	1.0	1.0	0.585	0.69	0.876	0.87	0.828	0.748
54308	SLC38A9	chr5	-	55711351	55711499	55697845	55697992	55712216	55712291	5.41495e-11	0.217	0.39	0.308	0.182	0.378	0.323	0.264	0.103	0.087	0.048	0.102	0.111	0.092
21082	IKBKB	chr8	+	42319584	42319646	42319269	42319421	42320734	42320844	5.52317e-11	0.152	0.973	1.0	1.0	0.974	1.0	1.0	0.665	0.845	0.865	0.967	0.826	0.864
92927	ERCC1	chr19	-	45413962	45414034	45413433	45413745	45416820	45416897	5.66287e-11	0.176	1.0	1.0	0.958	1.0	1.0	1.0	0.829	0.631	0.845	0.801	0.793	1.0
104787	RAP1GAP2	chr17	+	3005368	3005440	2998220	2998376	3005954	3006041	5.75163e-11	0.189	1.0	1.0	0.957	0.944	1.0	1.0	0.861	0.809	0.814	0.868	0.777	0.636
110333	ELMOD3	chr2	+	85355075	85355170	85354393	85354829	85355554	85355598	6.12354e-11	0.308	0.644	0.55	0.431	0.352	0.396	0.406	0.144	0.138	0.212	0.092	0.263	0.083
35812	KIAA0319L	chr1	-	35456012	35456241	35454361	35454485	35470862	35470906	6.25889e-11	0.156	0.984	0.967	0.905	1.0	0.97	1.0	0.777	0.874	0.824	0.819	0.759	0.836
9082	SLC25A36	chr3	+	140966999	140967036	140966347	140966434	140970926	140970993	6.28849e-11	0.408	0.842	0.791	0.609	0.651	0.794	0.762	0.334	0.38	0.416	0.229	0.319	0.324
85495	NGLY1	chr3	-	25720129	25720191	25719274	25719635	25729132	25729318	6.38405e-11	0.386	0.534	0.688	0.691	0.758	0.53	0.913	0.221	0.343	0.293	0.237	0.304	0.399
31008	OXCT1	chr5	-	41762110	41762200	41739389	41739491	41840450	41840511	6.50298e-11	0.175	1.0	1.0	1.0	1.0	1.0	1.0	0.852	0.811	0.733	0.683	0.944	0.926
100833	PTER	chr10	+	16505019	16505160	16486351	16486617	16511045	16511256	6.68969e-11	0.159	0.958	0.938	0.889	0.885	0.981	1.0	0.731	0.843	0.728	0.802	0.778	0.818
5389	HACL1	chr3	-	15585247	15585342	15582876	15582989	15589539	15589612	6.69095e-11	0.352	0.972	0.981	0.888	0.884	0.924	0.911	0.336	0.683	0.461	0.487	0.639	0.842
33321	ZFAND1	chr8	-	81717248	81717288	81714986	81715114	81718181	81718224	6.76582e-11	0.173	0.58	0.512	0.466	0.512	0.438	0.427	0.288	0.366	0.321	0.348	0.293	0.284
95530	ARMH3	chr10	-	101939862	101939938	101889411	101889490	101956596	101956723	7.06289e-11	0.158	1.0	0.976	1.0	0.97	1.0	1.0	0.835	0.807	0.915	0.687	0.893	0.861
45342	GIGYF2	chr2	+	232724573	232724691	232697330	232697392	232735154	232735237	7.1089e-11	0.174	0.152	0.402	0.203	0.231	0.279	0.227	0.06	0.087	0.089	0.061	0.096	0.06
33339	TULP3	chr12	+	2934446	2934561	2931036	2931240	2937630	2937729	7.30853e-11	0.254	0.945	0.878	1.0	1.0	1.0	1.0	0.852	0.644	0.669	0.674	0.644	0.813
80858	TMPRSS3	chr21	-	42389926	42390031	42388928	42389045	42395323	42395943	7.89445e-11	0.269	0.863	0.873	0.92	0.875	0.952	0.928	0.564	0.519	0.696	0.737	0.58	0.703
41671	EXOSC10	chr1	-	11080498	11080514	11079710	11079822	11080763	11080912	7.91681e-11	0.193	1.0	1.0	1.0	1.0	1.0	1.0	0.851	0.76	0.934	0.697	0.81	0.792
27463	TFPI	chr2	-	187513615	187513646	187503647	187503770	187529363	187529485	8.11822e-11	-0.16	0.672	0.743	0.651	0.693	0.802	0.795	0.871	0.817	0.907	0.889	0.92	0.915
87378	CNOT10	chr3	+	32737409	32737490	32733422	32733544	32759457	32759571	8.1386e-11	0.189	0.98	1.0	0.954	0.976	1.0	1.0	0.674	0.567	1.0	0.852	0.797	0.887
9703	FCHO2	chr5	+	73006444	73006549	72990711	72990864	73015625	73015724	8.25179e-11	0.204	1.0	1.0	1.0	0.843	1.0	0.957	0.838	0.493	1.0	0.706	0.748	0.792
2610	ELOC	chr8	-	73964486	73964625	73959764	73959818	73972041	73972186	8.36845e-11	0.186	0.881	0.812	0.77	0.72	0.757	0.829	0.636	0.637	0.519	0.622	0.615	0.623
107387	RBM23	chr14	-	22913723	22913845	22906247	22906368	22918998	22919149	8.48583e-11	0.176	0.228	0.162	0.066	0.24	0.262	0.191	0.0	0.026	0.054	0.0	0.013	0.0
103151	GIN1	chr5	-	103106715	103106909	103104540	103104846	103108568	103108714	8.49324e-11	0.228	0.86	0.929	0.827	0.872	0.755	0.761	0.586	0.494	0.711	0.665	0.535	0.647
712	PROSER1	chr13	-	39022325	39022412	39017499	39017544	39023051	39023130	8.57266e-11	0.182	1.0	1.0	0.974	1.0	0.941	1.0	0.713	0.718	0.91	0.786	0.856	0.838
30857	CHD1L	chr1	+	147272170	147272281	147267425	147267518	147275353	147275409	8.81177e-11	0.231	1.0	1.0	1.0	1.0	1.0	0.934	0.572	0.66	1.0	0.719	0.785	0.814
111072	HDAC3	chr5	-	141629683	141629739	141629172	141629306	141636547	141636630	8.93231e-11	0.189	0.963	1.0	1.0	0.983	0.967	0.921	0.689	0.958	0.863	0.862	0.692	0.638
88556	HIPK3	chr11	+	33286412	33287511	33257586	33257889	33328509	33328633	9.1343e-11	0.171	1.0	1.0	1.0	1.0	1.0	0.811	0.941	0.79	0.57	0.833	0.79	0.862
24476	HCG18	chr6	-	30314268	30314482	30296131	30296237	30326353	30326866	9.91213e-11	0.262	0.595	0.576	0.484	0.543	0.412	0.431	0.28	0.118	0.229	0.278	0.259	0.303
28621	TMEM161B	chr5	-	88225768	88225866	88220562	88220719	88228444	88228528	1.05288e-10	0.181	0.784	0.816	0.915	0.873	0.89	0.842	0.673	0.55	0.721	0.66	0.738	0.693
6574	PLAC8	chr4	-	83107803	83107950	83092860	83094791	83114665	83114715	1.15044e-10	0.462	0.617	0.274	0.764	0.889	0.661	0.617	0.056	0.139	0.321	0.355	0.032	0.149
29128	CYP2R1	chr11	-	14880135	14880768	14879113	14879443	14885775	14885917	1.25226e-10	0.3	1.0	1.0	1.0	1.0	1.0	1.0	0.507	1.0	0.794	0.702	0.807	0.391
7245	GLS	chr2	+	190954583	190954660	190953564	190953626	190962829	190963170	1.25507e-10	0.16	0.892	0.949	1.0	0.97	0.938	1.0	0.782	0.796	0.853	0.75	0.791	0.819
34707	CCDC14	chr3	-	123955842	123956795	123948895	123949132	123961143	123961349	1.2624e-10	0.162	0.979	0.862	0.974	0.959	1.0	1.0	0.857	0.783	0.677	0.833	0.81	0.839
5940	SRFBP1	chr5	+	121975314	121975387	121961960	121962068	121994598	121994670	1.27734e-10	0.228	1.0	0.841	0.909	0.968	0.967	1.0	0.542	0.758	0.795	0.691	0.742	0.791
61127	CASD1	chr7	+	94518202	94518323	94517559	94517656	94527161	94527206	1.28955e-10	0.162	0.98	0.938	0.978	0.939	0.975	0.975	0.855	0.902	0.777	0.814	0.765	0.699
38827	FAM185A	chr7	+	102772408	102772450	102761272	102761411	102777252	102777348	1.29977e-10	0.185	1.0	0.958	1.0	0.967	1.0	1.0	0.832	0.847	0.637	0.725	0.925	0.851
51165	PRPF4B	chr6	+	4062556	4062633	4061654	4062299	4063073	4063119	1.31635e-10	0.191	0.976	0.982	0.964	1.0	1.0	1.0	0.788	0.818	0.909	0.68	0.772	0.809
2719	POGZ	chr1	-	151440927	151441086	151430665	151430841	151442080	151442205	1.35079e-10	0.26	0.871	0.805	0.886	0.887	0.741	0.797	0.504	0.446	0.666	0.643	0.646	0.524
21208	ABHD5	chr3	+	43717765	43717857	43714946	43715058	43718442	43718606	1.37183e-10	0.231	0.863	0.786	0.804	0.715	0.864	0.807	0.468	0.482	0.58	0.713	0.602	0.61
85046	IQCB1	chr3	-	121807343	121807443	121790072	121790215	121826050	121826180	1.41345e-10	0.168	1.0	1.0	1.0	1.0	1.0	1.0	0.75	0.733	0.918	1.0	0.692	0.897
93222	ARMC8	chr3	+	138209816	138209893	138188400	138188530	138221925	138221997	1.50343e-10	0.28	0.652	0.703	0.792	0.803	0.727	0.701	0.512	0.366	0.346	0.584	0.425	0.467
4133	MTFMT	chr15	-	65023671	65023794	65020196	65020272	65026830	65027040	1.52792e-10	0.186	1.0	1.0	0.964	1.0	1.0	1.0	0.842	0.832	0.78	0.908	0.692	0.796
58493	CCDC43	chr17	-	44680584	44680652	44677482	44679043	44682002	44682138	1.59735e-10	0.161	0.894	0.918	0.833	0.882	0.855	0.856	0.728	0.679	0.697	0.624	0.762	0.781
26695	METTL6	chr3	-	15415497	15415583	15411329	15411437	15415771	15415860	1.63186e-10	0.332	0.871	0.869	1.0	0.886	0.87	0.897	0.651	0.651	0.516	0.538	0.437	0.608
47580	SFT2D2	chr1	+	168236588	168236624	168235100	168235182	168236711	168236770	1.65029e-10	0.2	0.966	0.93	1.0	1.0	1.0	1.0	0.621	0.708	0.806	0.88	0.862	0.822
714	PROSER1	chr13	-	39023051	39023130	39017499	39017544	39024472	39024556	1.65516e-10	0.212	1.0	1.0	0.943	0.938	1.0	1.0	0.76	0.689	0.76	1.0	0.76	0.64
63923	INPP5B	chr1	-	37931672	37932053	37891357	37891454	37940687	37940798	1.69966e-10	0.335	0.879	0.945	0.851	1.0	0.877	1.0	0.492	0.351	0.662	0.786	0.679	0.569
35878	VPS8	chr3	+	184839697	184839752	184838713	184838746	184849070	184849141	1.72331e-10	0.208	1.0	1.0	1.0	1.0	1.0	1.0	0.756	0.792	0.585	0.829	0.938	0.855
107374	RBM23	chr14	-	22908332	22908380	22906027	22906368	22918998	22919129	1.74719e-10	0.333	0.393	0.439	0.393	0.619	0.463	0.264	0.083	0.0	0.237	0.149	0.061	0.043
88968	KLF12	chr13	-	73943980	73944070	73845826	73846373	73994989	73995049	1.76658e-10	0.197	1.0	1.0	0.936	1.0	1.0	1.0	0.666	0.782	0.878	0.714	0.78	0.934
83970	MAP4K4	chr2	+	101868028	101868037	101867211	101867309	101869621	101869797	1.82355e-10	0.257	0.479	0.299	0.484	0.564	0.498	0.503	0.267	0.159	0.254	0.205	0.181	0.217
94549	UTP25	chr1	+	209842582	209842695	209842264	209842447	209851203	209857565	1.83792e-10	0.199	0.967	1.0	1.0	1.0	0.925	0.76	0.657	0.738	0.792	0.825	0.709	0.738
97345	MTRF1L	chr6	-	152991184	152991321	152987361	152990095	152992856	152992974	1.8424e-10	0.161	0.769	0.824	0.773	0.817	0.678	0.708	0.588	0.582	0.559	0.616	0.616	0.64
74197	C15orf41	chr15	+	36691684	36691764	36657832	36657905	36709222	36709288	1.85467e-10	0.232	1.0	1.0	0.877	1.0	1.0	1.0	0.877	0.53	0.877	0.664	0.817	0.719
13809	PUM1	chr1	-	31006993	31007102	30995053	30995220	31028795	31028864	1.88121e-10	0.16	0.747	0.764	0.794	0.739	0.83	0.831	0.613	0.524	0.589	0.672	0.653	0.692
13656	TOR1AIP2	chr1	-	179877238	179877373	179859029	179865854	179877692	179877772	1.89494e-10	0.158	0.823	0.731	0.878	0.846	0.818	0.79	0.629	0.634	0.788	0.699	0.616	0.569
48782	NOL6	chr9	-	33467690	33467868	33467393	33467516	33468320	33468422	2.03981e-10	0.521	0.687	0.767	0.749	1.0	0.862	1.0	0.158	0.135	0.57	0.521	0.485	0.073
79751	AL392172.1	chr1	+	222827427	222827601	222823855	222823945	222835118	222835215	2.13432e-10	-0.297	0.492	0.501	0.576	0.539	0.514	0.683	0.75	0.75	0.943	0.835	0.855	0.957
9078	SLC25A36	chr3	+	140966933	140967036	140966347	140966434	140970926	140970993	2.20025e-10	0.365	0.852	0.792	0.691	0.704	0.799	0.748	0.411	0.427	0.45	0.271	0.451	0.386
45074	RPS6KB2	chr11	+	67433125	67433216	67432951	67433042	67433339	67433447	2.23176e-10	0.367	0.8	0.626	0.92	0.885	0.772	0.876	0.489	0.29	0.608	0.565	0.404	0.321
80236	HDLBP	chr2	-	241268953	241269105	241268476	241268541	241269200	241269273	2.26058e-10	-0.194	0.756	0.775	0.808	0.792	0.869	0.837	1.0	1.0	1.0	1.0	1.0	1.0
81369	RSRC2	chr12	-	122520503	122520581	122518838	122519051	122521384	122521428	2.29247e-10	0.231	0.84	0.841	0.954	0.914	0.945	0.877	0.627	0.499	0.678	0.715	0.742	0.721
102368	SRRM1	chr1	+	24663182	24663224	24662659	24662804	24666814	24666845	2.29648e-10	0.254	0.381	0.325	0.6	0.424	0.43	0.455	0.103	0.128	0.221	0.204	0.205	0.231
80028	PACRGL	chr4	+	20712787	20712922	20704659	20704814	20713431	20713516	2.30309e-10	0.203	0.798	0.951	0.81	0.912	0.897	0.956	0.622	0.662	0.679	0.622	0.812	0.709
75636	IFT22	chr7	-	101318123	101319032	101316339	101316542	101321670	101321790	2.30637e-10	0.269	0.86	0.871	0.945	0.948	0.923	0.755	0.634	0.598	0.605	0.609	0.544	0.699
54392	SLC27A4	chr9	+	128350483	128350575	128348544	128348703	128352637	128352747	2.33913e-10	0.237	1.0	1.0	0.973	1.0	0.902	1.0	0.696	0.86	0.754	0.641	0.821	0.678
76898	PLCB4	chr20	+	9476716	9476753	9473278	9473365	9478920	9481242	2.34867e-10	0.152	0.969	0.944	1.0	1.0	1.0	1.0	0.957	0.757	0.873	0.707	0.824	0.881
43928	DCAF17	chr2	+	171457970	171458075	171453121	171453213	171468887	171469030	2.39541e-10	0.339	0.654	0.801	0.64	0.907	0.807	0.858	0.583	0.497	0.361	0.383	0.456	0.352
103955	YBX3	chr12	-	10709907	10710114	10704022	10704148	10713210	10713333	2.46081e-10	0.184	0.652	0.67	0.798	0.751	0.654	0.667	0.507	0.536	0.467	0.432	0.603	0.545
31273	NUP85	chr17	+	75218184	75218306	75213075	75213119	75225102	75225237	2.46154e-10	0.221	0.895	1.0	1.0	1.0	1.0	1.0	0.542	1.0	0.719	0.848	0.78	0.681
2801	UPF3A	chr13	+	114298839	114299000	114291604	114291792	114301730	114301756	2.46392e-10	0.163	0.889	0.878	0.874	0.881	0.858	0.888	0.639	0.608	0.799	0.769	0.728	0.747
10023	RAPGEF1	chr9	-	131650128	131650242	131643238	131643417	131650809	131650949	2.47799e-10	0.225	0.674	0.687	0.577	0.531	0.565	0.553	0.362	0.381	0.396	0.455	0.332	0.312
28818	DRG2	chr17	+	18099016	18100435	18095721	18098359	18103800	18103889	2.49014e-10	0.451	1.0	1.0	1.0	1.0	1.0	1.0	0.104	0.303	0.549	0.825	0.511	1.0
39380	WDR20	chr14	+	102208602	102209862	102194937	102195120	102222829	102223667	2.49414e-10	-0.33	0.365	0.393	0.642	0.843	0.633	1.0	1.0	1.0	1.0	0.856	1.0	1.0
45362	GIGYF2	chr2	+	232734416	232734486	232697307	232697392	232735154	232735238	2.50621e-10	0.194	0.267	0.432	0.155	0.19	0.296	0.341	0.067	0.083	0.052	0.119	0.108	0.087
81143	USP19	chr3	-	49117466	49117570	49116726	49116943	49117656	49117788	2.5279e-10	0.172	1.0	1.0	1.0	1.0	1.0	1.0	0.788	0.748	0.788	0.957	0.828	0.856
87604	KIAA0753	chr17	-	6611918	6612148	6609993	6610160	6620787	6620998	2.55223e-10	0.181	1.0	0.886	1.0	0.97	1.0	1.0	0.58	0.723	0.854	0.819	0.88	0.913
34961	AC106791.1	chr5	-	137888159	137888288	137859055	137859263	137889146	137889317	2.59148e-10	0.186	1.0	1.0	1.0	1.0	1.0	1.0	0.901	0.636	0.837	0.882	0.83	0.798
33926	ZNF585B	chr19	-	37189660	37189753	37181578	37187244	37190023	37190150	2.64994e-10	0.152	1.0	1.0	1.0	1.0	1.0	1.0	0.842	0.827	0.899	0.733	0.928	0.859
18091	MATR3	chr5	+	139307238	139308327	139293647	139293805	139314674	139314736	2.67532e-10	0.168	0.509	0.563	0.639	0.709	0.597	0.636	0.4	0.378	0.472	0.514	0.436	0.443
92505	FRRS1	chr1	-	99742178	99742273	99729649	99729748	99747293	99747430	2.70629e-10	0.187	0.955	1.0	1.0	1.0	1.0	1.0	0.767	0.846	0.717	0.893	0.722	0.89
105275	ORC2	chr2	-	200926767	200926900	200920992	200921139	200931338	200931448	2.74531e-10	0.197	0.882	0.868	0.968	0.988	0.973	0.859	0.675	0.67	0.765	0.84	0.726	0.679
48894	PSMD5	chr9	-	120824493	120824685	120820838	120820979	120831330	120831459	2.78081e-10	0.21	1.0	1.0	1.0	1.0	1.0	1.0	0.814	0.856	0.728	0.77	0.81	0.762
8419	AL390728.4	chr1	-	247202015	247202095	247200066	247200193	247210690	247210856	2.79932e-10	0.156	1.0	1.0	0.958	0.867	1.0	1.0	0.907	0.882	0.879	0.623	0.95	0.648
80022	PACRGL	chr4	+	20707802	20707870	20704659	20704814	20713431	20713521	2.83936e-10	0.392	0.681	0.924	0.703	0.779	0.83	0.905	0.389	0.517	0.408	0.15	0.528	0.48
17117	BARD1	chr2	-	214780559	214781509	214769231	214769312	214792296	214792445	2.88245e-10	0.2	0.911	1.0	0.926	1.0	1.0	1.0	0.899	0.757	0.822	0.653	0.678	0.83
45344	GIGYF2	chr2	+	232724573	232724691	232703423	232703489	232731121	232731234	2.89971e-10	-0.224	0.708	0.528	0.887	0.648	0.823	0.844	1.0	1.0	1.0	1.0	0.782	1.0
519	ITGA11	chr15	-	68364706	68364798	68358457	68358585	68369183	68369284	2.93009e-10	0.342	0.693	0.715	0.872	0.76	0.749	0.722	0.281	0.312	0.621	0.582	0.351	0.311
92928	ERCC1	chr19	-	45414860	45414960	45413435	45413745	45416820	45416859	2.97598e-10	0.233	1.0	1.0	0.963	1.0	1.0	1.0	0.666	0.549	0.898	0.885	0.567	1.0
22380	AL445524.1	chr1	-	231527337	231527415	231522387	231522637	231528419	231528556	2.99087e-10	0.191	0.893	1.0	0.929	0.929	0.903	0.822	0.579	0.662	0.793	0.651	0.797	0.849
15334	FAM208B	chr10	+	5717658	5717750	5712822	5712918	5720543	5720611	3.04921e-10	0.248	0.876	0.92	0.879	0.929	0.924	0.847	0.592	0.556	0.668	0.674	0.722	0.678
82976	TROVE2	chr1	+	193069033	193069634	193060033	193060222	193075819	193076040	3.06073e-10	0.269	0.758	0.811	0.754	0.558	0.749	0.606	0.455	0.413	0.492	0.448	0.364	0.451
59515	EXOG	chr3	+	38498766	38498836	38497628	38497778	38501354	38501494	3.06711e-10	0.159	0.041	0.069	0.098	0.119	0.308	0.351	0.0	0.0	0.0	0.0	0.0	0.033
4684	PRPSAP2	chr17	+	18867256	18867334	18865801	18865952	18872582	18872628	3.08128e-10	0.403	0.76	0.821	0.552	0.69	0.925	0.915	0.492	0.538	0.277	0.291	0.337	0.31
107985	IMMP2L	chr7	-	110886592	110886695	110663050	110663721	110963499	110963565	3.09991e-10	0.178	0.841	0.824	0.879	0.796	0.748	0.842	0.542	0.555	0.695	0.716	0.693	0.662
103145	GIN1	chr5	-	103096540	103096826	103085999	103088172	103104540	103104846	3.12441e-10	0.423	0.843	0.738	0.881	0.729	1.0	0.803	0.283	0.489	0.469	0.338	0.491	0.388
82550	ZNF557	chr19	+	7081969	7082052	7081359	7081455	7082877	7084218	3.13706e-10	0.173	0.949	1.0	1.0	0.892	1.0	1.0	0.893	0.846	0.824	0.811	0.857	0.573
27309	AP003108.2	chr11	+	61438003	61438113	61430120	61430182	61445940	61446231	3.1386e-10	0.233	0.733	0.732	0.771	0.775	0.608	0.588	0.479	0.422	0.422	0.429	0.495	0.564
84819	MUM1	chr19	+	1360135	1361032	1358393	1358464	1369264	1369340	3.14497e-10	0.423	1.0	1.0	1.0	1.0	1.0	1.0	0.478	1.0	0.867	0.667	0.25	0.2
110791	MRPS15	chr1	-	36462087	36462163	36457922	36457981	36463805	36463850	3.23601e-10	0.399	0.838	0.799	0.898	0.731	0.835	0.556	0.393	0.369	0.393	0.494	0.341	0.273
75038	SNF8	chr17	-	48931642	48931717	48929315	48930612	48936130	48936242	3.28963e-10	0.238	1.0	1.0	1.0	0.965	1.0	1.0	0.545	1.0	0.901	0.769	0.706	0.615
27496	TBC1D7	chr6	-	13325093	13325174	13320831	13321095	13326786	13326906	3.46674e-10	0.193	0.908	0.882	0.828	0.896	0.85	0.979	0.663	0.684	0.677	0.699	0.675	0.79
90711	PHLDB2	chr3	+	111932268	111932397	111920281	111920419	111939474	111939630	3.49078e-10	0.151	0.625	0.642	0.757	0.7	0.772	0.736	0.552	0.515	0.545	0.549	0.575	0.589
27749	AP4B1	chr1	-	113897839	113897943	113895756	113896038	113898717	113898763	3.52915e-10	0.277	0.937	1.0	1.0	0.915	0.77	0.899	0.645	0.716	0.557	0.452	0.776	0.712
94550	UTP25	chr1	+	209843450	209843696	209842264	209842447	209851203	209857565	3.53695e-10	0.153	0.979	1.0	1.0	1.0	0.974	0.793	0.653	0.798	0.83	0.886	0.785	0.878
73995	C4orf33	chr4	+	129106586	129106647	129102601	129102791	129109472	129109536	3.57619e-10	0.16	0.951	1.0	1.0	1.0	1.0	0.975	0.753	0.689	0.759	0.943	0.913	0.911
34249	THOC2	chrX	-	123703453	123703505	123671668	123671761	123706857	123706949	3.66159e-10	0.231	0.967	0.909	0.965	0.958	0.955	0.984	0.661	0.482	0.719	0.836	0.752	0.904
48879	VCPKMT	chr14	-	50112614	50112719	50108632	50109713	50114284	50114404	3.69346e-10	0.285	0.856	0.734	0.828	0.731	0.954	0.78	0.534	0.549	0.509	0.55	0.433	0.597
1813	FANCL	chr2	-	58194228	58194273	58165723	58165874	58198578	58198662	3.72768e-10	0.161	0.152	0.207	0.271	0.211	0.063	0.063	0.0	0.0	0.0	0.0	0.0	0.0
64185	METTL8	chr2	-	171330558	171330616	171326041	171326148	171339183	171339554	3.73906e-10	0.211	0.954	1.0	1.0	1.0	1.0	1.0	0.746	0.677	0.731	0.715	1.0	0.822
75312	MTHFSD	chr16	-	86552032	86552146	86548463	86548577	86554644	86554748	3.7414e-10	0.181	0.881	0.866	0.853	0.907	0.923	0.887	0.628	0.715	0.738	0.725	0.67	0.756
96100	CCDC66	chr3	+	56566593	56566759	56558845	56558910	56566949	56567053	3.74481e-10	0.172	0.89	0.965	0.929	0.954	0.845	0.911	0.771	0.613	0.879	0.717	0.736	0.747
96899	RCOR3	chr1	+	211312354	211312487	211295675	211295753	211312719	211312819	3.75153e-10	0.262	0.934	0.97	0.822	1.0	0.917	1.0	0.518	0.567	0.664	0.806	0.735	0.781
8997	CENPU	chr4	-	184700819	184700881	184697646	184697803	184702088	184702136	3.91733e-10	0.163	0.878	0.843	0.908	0.91	0.838	0.935	0.7	0.748	0.679	0.676	0.78	0.749
54885	C11orf80	chr11	+	66801030	66801102	66800640	66800696	66803994	66804168	3.93217e-10	0.16	0.979	1.0	1.0	1.0	1.0	1.0	0.939	0.894	0.939	0.84	0.689	0.717
4335	EVA1C	chr21	+	32501414	32501486	32495026	32495170	32503925	32504015	3.93666e-10	0.185	0.958	1.0	1.0	1.0	1.0	0.928	0.823	0.873	0.657	0.636	0.84	0.947
72099	LGALS8	chr1	+	236542914	236543040	236542760	236542787	236543559	236543648	4.04794e-10	0.279	0.705	0.697	0.585	0.534	0.585	0.561	0.247	0.345	0.368	0.309	0.382	0.345
58506	ZFPM2-AS1	chr8	-	105927641	105927717	105798324	105798442	106060380	106060443	4.25798e-10	0.246	0.827	0.81	0.755	0.842	0.884	0.95	0.689	0.592	0.666	0.48	0.549	0.615
63016	CCDC32	chr15	-	40553594	40554127	40531330	40532302	40557215	40557372	4.30977e-10	0.405	0.584	0.563	0.625	0.711	0.918	0.676	0.295	0.181	0.324	0.454	0.179	0.215
33422	IFI44L	chr1	+	78628950	78628999	78620381	78620571	78635336	78635489	4.37531e-10	0.235	0.511	0.694	0.695	0.64	0.76	0.781	0.467	0.467	0.438	0.476	0.407	0.418
74401	ARIH2	chr3	+	48924717	48924839	48922747	48922811	48961611	48961679	4.45653e-10	0.224	1.0	0.974	1.0	1.0	1.0	1.0	0.81	0.895	0.822	0.668	0.499	0.937
29000	BBS4	chr15	+	72722788	72722847	72716777	72716850	72724527	72724575	4.46784e-10	0.202	1.0	0.955	1.0	0.948	0.948	0.964	0.728	0.821	0.731	0.778	0.888	0.656
75283	ZNF680	chr7	-	64543706	64543802	64519883	64522500	64562924	64563022	4.53293e-10	0.23	0.392	0.456	0.431	0.524	0.327	0.333	0.195	0.147	0.151	0.212	0.11	0.271
76827	C2orf74	chr2	+	61157861	61158012	61145129	61145196	61163051	61163142	4.55488e-10	0.307	0.354	0.598	0.399	0.484	0.67	0.644	0.167	0.167	0.289	0.322	0.191	0.173
39677	OCRL	chrX	+	129557860	129557950	129557324	129557435	129558632	129558753	4.5618e-10	0.195	0.874	0.986	0.959	0.968	0.975	0.942	0.864	0.918	0.666	0.646	0.634	0.805
47935	ZKSCAN4	chr6	-	28248066	28248149	28246968	28247092	28249686	28249834	4.57753e-10	0.235	1.0	1.0	1.0	0.881	1.0	0.896	0.723	0.489	0.769	0.869	0.819	0.701
19894	CAP2	chr6	+	17462995	17463073	17426589	17426690	17507168	17507312	4.76442e-10	0.186	0.897	0.915	0.967	1.0	1.0	1.0	0.668	0.859	0.768	0.828	0.83	0.709
92006	RAP1B	chr12	+	68624674	68624873	68610907	68611052	68648698	68648781	4.87347e-10	-0.221	0.122	0.153	0.235	0.107	0.117	0.085	0.353	0.487	0.252	0.368	0.386	0.298
36026	ZNHIT3	chr17	+	36486934	36486966	36486634	36486785	36492812	36492899	4.99997e-10	0.177	0.822	0.873	0.875	0.867	0.853	0.823	0.73	0.516	0.721	0.69	0.792	0.602
99221	CBWD6	chr9	-	41171846	41171934	41166783	41166830	41172711	41172749	5.02115e-10	0.321	0.563	0.69	0.488	0.377	0.292	0.652	0.211	0.154	0.241	0.2	0.145	0.184
70081	AP3S2	chr15	-	89877305	89877424	89871474	89871546	89893880	89893977	5.02547e-10	0.34	1.0	1.0	1.0	0.641	1.0	0.896	0.472	0.462	0.589	0.518	0.741	0.715
51634	ACACA	chr17	-	37210466	37210490	37207656	37207800	37221723	37221842	5.0452e-10	0.171	0.876	0.862	0.839	0.928	0.853	0.808	0.629	0.54	0.784	0.676	0.739	0.769
71043	FLNB	chr3	+	58141857	58141929	58138281	58138529	58142649	58142752	5.10593e-10	-0.265	0.433	0.477	0.114	0.15	0.136	0.132	0.51	0.503	0.519	0.521	0.509	0.469
29490	TCEAL1	chrX	+	103629493	103629573	103628973	103629025	103629884	103630953	5.10692e-10	0.228	1.0	1.0	1.0	1.0	1.0	0.937	0.542	0.703	0.904	0.969	0.734	0.716
73997	C4orf33	chr4	+	129109306	129109358	129106586	129106647	129109472	129109672	5.20269e-10	0.302	0.834	0.906	0.904	0.946	0.932	0.91	0.338	0.605	0.733	0.815	0.561	0.569
98167	BOLA2-SMG1P6	chr16	-	29454015	29454113	29446801	29446922	29454190	29454347	5.23244e-10	0.155	1.0	1.0	0.979	1.0	1.0	0.933	0.9	0.955	0.923	0.877	0.672	0.653
101392	ZNF7	chr8	+	144829042	144829604	144827554	144827609	144837390	144837507	5.57716e-10	0.471	0.776	0.591	0.635	1.0	0.635	0.474	0.08	0.207	0.289	0.214	0.213	0.284
32438	DGUOK	chr2	+	73938909	73939022	73932597	73932683	73946718	73946906	5.65669e-10	-0.162	0.847	0.853	0.942	0.62	0.744	0.858	1.0	0.955	1.0	1.0	0.879	1.0
99895	KLHL20	chr1	+	173774304	173774438	173766145	173766289	173782123	173782230	5.72754e-10	0.155	0.955	0.962	0.937	0.959	0.975	0.922	0.705	0.734	0.819	0.847	0.912	0.764
62624	ZNF692	chr1	-	248856287	248856422	248855557	248855946	248856513	248856562	5.74399e-10	0.165	0.961	0.959	0.93	0.945	0.953	0.954	0.897	0.68	0.714	0.814	0.883	0.727
85958	OS9	chr12	+	57720098	57720263	57718992	57719182	57720405	57720518	5.76788e-10	-0.22	0.486	0.486	0.462	0.448	0.309	0.317	0.534	0.619	0.717	0.627	0.678	0.651
63393	PTPDC1	chr9	+	94085250	94085422	94064733	94064821	94095316	94095454	5.91953e-10	0.207	1.0	1.0	0.956	1.0	1.0	1.0	0.656	0.717	0.88	0.83	0.699	0.933
92002	RAP1B	chr12	+	68624670	68624873	68610898	68611052	68648698	68648781	6.06776e-10	-0.219	0.121	0.152	0.234	0.106	0.123	0.084	0.351	0.485	0.25	0.366	0.384	0.297
25601	PRKRIP1	chr7	+	102397619	102397698	102376211	102376322	102399547	102399648	6.33623e-10	0.243	0.843	0.88	0.978	0.974	0.914	0.69	0.676	0.565	0.691	0.563	0.693	0.631
10794	BBS9	chr7	+	33351218	33351323	33349067	33349170	33357854	33357995	6.4033e-10	0.538	0.906	0.636	1.0	0.838	1.0	1.0	0.316	0.33	0.393	0.535	0.217	0.361
52038	IL20RB	chr3	+	136982159	136982350	136957864	136958201	136989440	136989565	6.51104e-10	0.201	0.87	1.0	1.0	0.859	1.0	1.0	0.701	0.794	0.753	0.724	0.859	0.691
110132	ZNF45	chr19	-	43932603	43932690	43925324	43925458	43934425	43934694	6.54726e-10	0.247	0.891	1.0	1.0	1.0	1.0	1.0	0.635	0.537	0.891	0.91	0.699	0.736
81142	USP19	chr3	-	49117436	49117570	49116726	49116943	49117656	49117785	6.66572e-10	0.16	1.0	1.0	1.0	1.0	1.0	1.0	0.796	0.768	0.792	0.961	0.861	0.861
75310	MTHFSD	chr16	-	86551972	86552146	86548463	86548577	86554644	86554751	6.90611e-10	0.229	0.814	0.793	0.791	0.851	0.886	0.835	0.55	0.609	0.626	0.617	0.541	0.655
31833	ZNF562	chr19	-	9659378	9659467	9652278	9653881	9660719	9660821	6.96012e-10	0.274	0.982	0.936	1.0	0.818	0.818	0.92	0.662	0.394	0.72	0.727	0.675	0.651
104494	FANCG	chr9	-	35078140	35078343	35077263	35077399	35078604	35078736	6.99618e-10	0.228	0.937	1.0	0.972	1.0	1.0	1.0	0.79	0.739	0.964	0.87	0.735	0.443
74522	STAT6	chr12	-	57107604	57107743	57107230	57107314	57108162	57108278	7.00245e-10	0.255	0.779	0.634	0.711	0.661	0.753	0.773	0.449	0.347	0.616	0.489	0.381	0.499
30271	NDUFV1	chr11	+	67607298	67607616	67606953	67607076	67608395	67608478	7.04506e-10	-0.159	0.103	0.069	0.02	0.0	0.019	0.029	0.267	0.244	0.177	0.155	0.23	0.122
19395	KMT2D	chr12	-	49024052	49024100	49022589	49022875	49024577	49024624	7.04512e-10	0.215	0.344	0.277	0.232	0.326	0.177	0.266	0.05	0.223	0.021	0.041	0.0	0.0
45615	CENPI	chrX	+	101099808	101100065	101098217	101098248	101101057	101101295	7.08456e-10	0.322	0.953	0.846	0.79	1.0	0.925	0.704	0.418	0.653	0.49	0.683	0.534	0.511
81695	AFF4	chr5	-	132937648	132937740	132937066	132937193	132963258	132963634	7.11344e-10	0.356	0.638	0.501	0.671	0.706	0.472	0.625	0.203	0.133	0.347	0.237	0.338	0.22
25254	SMG9	chr19	-	43744771	43744884	43739672	43740218	43747441	43747539	7.32189e-10	0.187	0.92	0.963	0.936	0.895	0.973	0.973	0.659	0.691	0.74	0.771	0.804	0.872
83218	EXD2	chr14	+	69203916	69204000	69191528	69191591	69209423	69209803	7.36002e-10	0.294	0.808	0.701	0.746	0.741	0.733	0.708	0.245	0.458	0.497	0.535	0.539	0.397
68401	ABI1	chr10	-	26755654	26755741	26751597	26751783	26759061	26759235	7.39901e-10	0.211	0.65	0.622	0.708	0.657	0.616	0.635	0.301	0.375	0.494	0.487	0.511	0.456
105765	GBA2	chr9	-	35740525	35740628	35740208	35740362	35740824	35741064	7.49939e-10	0.162	1.0	0.951	0.985	1.0	1.0	1.0	0.748	0.856	0.856	0.872	0.886	0.748
31083	RAB29	chr1	-	205772495	205772567	205771471	205771653	205775373	205775449	7.78642e-10	0.153	0.978	0.96	1.0	1.0	1.0	1.0	0.896	0.939	0.858	0.542	0.879	0.906
109037	ZNF530	chr19	+	57605685	57607827	57604276	57604406	57612502	57612722	7.91901e-10	0.595	0.811	0.746	0.38	1.0	1.0	1.0	0.155	0.126	0.413	0.222	0.197	0.252
79021	CA5BP1	chrX	+	15692962	15693058	15688660	15688858	15697239	15697460	7.92549e-10	0.228	0.734	0.796	0.744	0.757	0.793	0.825	0.536	0.418	0.594	0.611	0.594	0.526
96923	RAB28	chr4	-	13460698	13460828	13381490	13381594	13474317	13474322	8.03998e-10	0.19	0.914	0.885	0.94	0.892	0.891	0.913	0.666	0.731	0.797	0.795	0.628	0.676
8135	STX2	chr12	-	130795994	130796120	130790833	130791977	130798524	130798635	8.12616e-10	0.289	0.629	0.692	0.868	0.906	0.969	1.0	0.472	0.57	0.47	0.504	0.732	0.582
43829	MTF2	chr1	+	93127231	93127299	93120548	93120672	93133702	93133808	8.13381e-10	0.181	0.922	0.87	1.0	0.984	0.924	0.803	0.803	0.685	0.765	0.657	0.823	0.686
56505	PHKA1	chrX	-	72620724	72620901	72619213	72619305	72623108	72623275	8.23009e-10	0.21	0.861	0.902	0.946	0.976	0.965	0.938	0.846	0.64	0.665	0.777	0.744	0.658
30273	NDUFV1	chr11	+	67607365	67607616	67606943	67607076	67608395	67608478	8.48883e-10	-0.173	0.114	0.077	0.022	0.0	0.021	0.033	0.29	0.266	0.195	0.171	0.251	0.134
42308	UBAP2	chr9	-	33973182	33973237	33963725	33963791	33986759	33986837	8.55703e-10	0.193	0.819	0.855	0.892	0.87	0.927	0.858	0.755	0.643	0.681	0.704	0.628	0.652
29233	PPP2R3C	chr14	-	35107303	35107374	35099251	35099384	35110524	35110629	8.60975e-10	0.168	1.0	1.0	1.0	1.0	1.0	1.0	0.895	0.955	0.708	0.618	0.932	0.882
59189	CLASP1	chr2	-	121409023	121409047	121407470	121407715	121410865	121410969	8.88216e-10	0.253	0.261	0.31	0.371	0.448	0.44	0.433	0.097	0.197	0.114	0.059	0.26	0.017
75876	METTL4	chr18	-	2547354	2547529	2537530	2539145	2552694	2552764	8.92618e-10	0.219	0.953	0.835	1.0	0.933	1.0	1.0	0.808	0.759	0.666	0.754	0.743	0.675
81122	CSF2RA	chrX	+	1274754	1274842	1268799	1268879	1282677	1282779	9.1804e-10	0.254	1.0	1.0	1.0	1.0	0.893	0.866	0.715	0.746	0.673	0.772	0.832	0.496
46970	KIAA1191	chr5	-	176350612	176350737	176348249	176348356	176361601	176361761	9.32594e-10	0.159	0.953	0.962	1.0	0.983	0.928	0.956	0.753	0.738	0.809	0.746	0.932	0.849
18773	LINC01411	chr5	+	174524061	174524161	174336294	174336576	174526227	174526380	9.39921e-10	0.533	0.907	0.945	0.845	0.625	0.887	0.871	0.36	0.0	0.111	0.254	0.6	0.555
93992	SETD7	chr4	-	139606359	139606456	139604768	139604810	139606597	139606699	9.40016e-10	-0.295	0.71	0.694	0.799	0.522	0.461	0.43	1.0	1.0	1.0	0.694	1.0	0.694
18672	CDK5	chr7	-	151055752	151055848	151055531	151055606	151056579	151056636	9.79119e-10	0.206	0.842	0.836	0.816	0.755	0.714	0.769	0.587	0.69	0.568	0.509	0.645	0.494
110047	OARD1	chr6	-	41068840	41068953	41064777	41067437	41071131	41071276	9.93199e-10	0.384	0.877	0.809	0.803	0.887	0.836	0.777	0.458	0.421	0.377	0.451	0.232	0.744
97666	YIPF3	chr6	-	43515605	43515701	43513587	43513633	43515888	43516187	1.00486e-09	0.235	0.945	0.978	0.937	0.982	1.0	1.0	0.481	0.827	0.909	0.864	0.763	0.591
84356	HDAC8	chrX	-	72490928	72491000	72488932	72489041	72495155	72495268	1.01518e-09	0.393	0.801	0.866	0.606	0.757	0.617	0.648	0.547	0.299	0.152	0.339	0.268	0.329
48366	CEP70	chr3	-	138571265	138571356	138536918	138537347	138591853	138591956	1.04472e-09	0.217	0.345	0.461	0.338	0.368	0.41	0.411	0.176	0.165	0.096	0.163	0.253	0.176
5476	HSDL2	chr9	+	112405623	112405722	112380103	112380180	112418859	112418958	1.04721e-09	0.173	1.0	0.923	1.0	1.0	1.0	0.923	0.698	0.795	0.883	0.972	0.772	0.687
74849	SUN1	chr7	+	849922	850033	849519	849603	851383	851481	1.0539e-09	0.277	0.906	0.912	0.896	0.814	0.891	0.854	0.67	0.362	0.495	0.734	0.698	0.65
13153	PIKFYVE	chr2	+	208273583	208273733	208271510	208271691	208285725	208285933	1.06519e-09	0.238	0.903	0.919	0.833	0.82	0.823	0.866	0.608	0.521	0.662	0.719	0.6	0.625
83971	MAP4K4	chr2	+	101871493	101871685	101870294	101870415	101873646	101873764	1.09922e-09	0.162	0.521	0.554	0.416	0.459	0.474	0.437	0.246	0.322	0.324	0.378	0.354	0.268
18723	GREB1L	chr18	+	21449509	21449836	21444223	21444409	21451022	21451151	1.10025e-09	0.197	1.0	1.0	1.0	1.0	1.0	1.0	0.874	0.568	0.819	0.827	0.733	1.0
45781	RHBDD1	chr2	+	226914207	226914351	226867185	226867318	226995430	226995755	1.11088e-09	0.154	1.0	1.0	1.0	0.865	1.0	1.0	0.681	0.867	0.707	0.893	0.913	0.878
49816	ARL16	chr17	-	81682490	81682675	81682033	81682149	81683012	81683126	1.11359e-09	-0.285	0.282	0.317	0.166	0.169	0.095	0.152	0.515	0.41	0.413	0.725	0.355	0.476
86987	TYK2	chr19	-	10378213	10378426	10368294	10368418	10379614	10379689	1.11521e-09	0.277	1.0	0.887	1.0	1.0	1.0	0.933	0.577	0.369	0.862	0.745	0.803	0.803
67558	AKAP9	chr7	+	92042045	92042186	92040673	92040898	92042667	92042771	1.11797e-09	0.224	0.773	0.769	0.943	0.963	0.976	1.0	0.595	0.64	0.769	0.593	0.748	0.734
15533	CCDC125	chr5	-	69313984	69314046	69311117	69311204	69320236	69320580	1.12853e-09	0.254	0.768	0.942	0.863	0.809	0.815	0.814	0.554	0.453	0.681	0.489	0.636	0.674
105274	ORC2	chr2	-	200925835	200925932	200920992	200921139	200931338	200931448	1.13778e-09	0.276	0.852	0.811	0.946	0.97	0.964	0.814	0.525	0.564	0.694	0.713	0.581	0.621
5390	HACL1	chr3	-	15586524	15586602	15582876	15582989	15589539	15589612	1.15279e-09	0.3	0.962	0.961	0.847	0.869	0.967	0.905	0.498	0.665	0.522	0.522	0.799	0.704
57097	SAFB2	chr19	-	5604786	5604936	5600129	5600260	5609994	5610095	1.18705e-09	0.269	1.0	0.936	1.0	1.0	1.0	1.0	0.666	0.5	0.88	1.0	0.538	0.739
17910	ZNF263	chr16	+	3288453	3288570	3283954	3284205	3289392	3289875	1.18991e-09	0.264	1.0	0.924	1.0	0.76	1.0	1.0	0.53	0.557	0.791	0.818	0.609	0.798
110188	ABI2	chr2	+	203411284	203411371	203402575	203402734	203416907	203417081	1.20394e-09	0.165	0.508	0.507	0.489	0.47	0.404	0.485	0.336	0.352	0.303	0.271	0.342	0.267
47213	CARM1	chr19	+	10908549	10908633	10908038	10908145	10909102	10909207	1.25287e-09	-0.223	0.0	0.0	0.0	0.012	0.025	0.0	0.072	0.251	0.047	0.065	0.328	0.61
15990	RFFL	chr17	-	35014739	35014763	35005989	35012149	35016369	35016580	1.26037e-09	0.274	0.903	1.0	0.963	1.0	0.772	0.759	0.669	0.634	0.564	0.562	0.702	0.625
99897	KLHL20	chr1	+	173775633	173775842	173766145	173766289	173782123	173782230	1.27882e-09	0.159	0.935	0.963	0.946	0.966	0.974	0.898	0.731	0.716	0.837	0.877	0.893	0.673
18416	ZNF112	chr19	-	44343253	44343302	44340415	44340542	44356625	44356674	1.29484e-09	0.365	0.364	0.73	0.607	0.364	0.499	0.483	0.036	0.197	0.121	0.087	0.168	0.25
63536	CCDC150	chr2	+	196720173	196720234	196719496	196719666	196720574	196720668	1.29991e-09	0.217	0.425	0.196	0.293	0.094	0.0	0.293	0.0	0.0	0.0	0.0	0.0	0.0
97114	SP100	chr2	+	230417590	230417665	230415941	230416328	230442936	230443099	1.30213e-09	0.172	1.0	0.903	0.934	0.826	0.901	0.939	0.839	0.741	0.872	0.718	0.671	0.628
3033	SMYD3	chr1	-	245915529	245915640	245863798	245863886	245927930	245928033	1.34199e-09	0.219	0.825	0.805	0.862	0.919	0.908	0.925	0.618	0.64	0.75	0.765	0.559	0.597
57522	RAD51AP1	chr12	+	4545781	4545832	4543762	4543911	4546308	4546418	1.35666e-09	0.266	0.438	0.351	0.523	0.418	0.322	0.378	0.093	0.048	0.214	0.087	0.099	0.293
73904	NRG1	chr8	+	32614513	32614564	32605561	32605683	32727948	32728078	1.38749e-09	0.151	1.0	0.909	0.973	0.917	1.0	1.0	0.851	0.826	0.797	0.911	0.727	0.781
49821	ARL16	chr17	-	81683012	81683126	81682033	81682149	81683592	81683668	1.40667e-09	0.156	1.0	0.977	0.974	0.929	1.0	1.0	0.7	0.789	0.954	0.893	0.867	0.743
75723	AUH	chr9	-	91216058	91216106	91213814	91214425	91217276	91217327	1.43463e-09	0.169	1.0	0.942	0.95	0.892	1.0	0.971	0.753	0.791	0.721	0.822	0.829	0.824
19180	IQGAP3	chr1	-	156548072	156548243	156544388	156544472	156550260	156550351	1.43923e-09	0.229	1.0	0.975	1.0	0.96	1.0	1.0	0.741	0.69	0.884	0.943	0.629	0.674
88735	ARHGAP32	chr11	-	129040927	129041009	128998318	128998468	129062279	129062357	1.44267e-09	0.231	0.949	0.793	0.967	1.0	1.0	1.0	0.65	0.604	0.936	0.717	0.717	0.696
45317	GIGYF2	chr2	+	232700584	232700654	232698268	232698307	232703423	232703489	1.53934e-09	0.162	1.0	1.0	1.0	1.0	0.987	0.959	0.709	0.771	0.684	0.879	0.93	1.0
45038	NAA60	chr16	+	3448470	3448540	3443677	3443827	3479470	3479600	1.54481e-09	0.16	1.0	1.0	1.0	1.0	1.0	0.913	0.72	0.844	0.942	0.963	0.593	0.89
18250	MINDY3	chr10	-	15816834	15816915	15796099	15796172	15833629	15833709	1.54918e-09	0.271	0.963	0.961	1.0	0.975	0.825	0.793	0.636	0.464	0.596	0.808	0.759	0.628
27808	DPH7	chr9	-	137577469	137577603	137576079	137576167	137578509	137578549	1.57361e-09	0.153	0.976	1.0	1.0	0.919	1.0	1.0	1.0	0.757	0.757	0.688	0.96	0.814
97491	LONRF3	chrX	+	118986924	118987080	118978344	118978463	118989407	118989672	1.61103e-09	0.161	0.193	0.169	0.333	0.281	0.26	0.22	0.027	0.027	0.08	0.172	0.102	0.08
110036	KIF20A	chr5	+	138179659	138179845	138178997	138179202	138181608	138181728	1.65159e-09	0.254	0.954	0.922	0.994	0.993	0.99	0.949	0.451	0.661	0.92	0.991	0.738	0.514
67580	ZNF140	chr12	+	133081272	133081329	133079837	133081072	133083102	133083229	1.65211e-09	0.152	1.0	1.0	1.0	1.0	1.0	1.0	0.755	0.91	0.801	0.951	0.791	0.877
109902	ST5	chr11	-	8702571	8702720	8698932	8698974	8707084	8707225	1.66041e-09	0.397	0.862	0.939	0.88	0.781	0.791	0.739	0.229	0.276	0.607	0.453	0.572	0.471
78018	ZNF2	chr2	+	95176187	95176259	95165437	95165860	95177482	95177609	1.66596e-09	0.264	0.956	0.805	0.926	0.899	0.884	0.913	0.757	0.587	0.681	0.643	0.476	0.656
91990	DDIAS	chr11	+	82930156	82930274	82914688	82914851	82931731	82931832	1.70034e-09	0.313	0.876	0.911	0.89	1.0	0.834	0.782	0.653	0.694	0.534	0.434	0.453	0.646
68428	COP1	chr1	-	176135009	176135086	176085775	176085890	176149005	176149074	1.75006e-09	0.366	1.0	0.955	0.871	0.877	1.0	0.856	0.443	0.481	0.553	0.443	1.0	0.443
89069	FAM118B	chr11	+	126229224	126229293	126211413	126211830	126234994	126235087	1.77108e-09	0.168	0.971	0.892	0.908	0.898	0.896	0.906	0.672	0.596	0.832	0.791	0.787	0.785
75934	MYNN	chr3	+	169783729	169783858	169782464	169782643	169784621	169784676	1.80686e-09	0.461	0.208	0.344	0.189	0.482	0.736	1.0	0.076	0.024	0.0	0.0	0.06	0.034
74524	STAT6	chr12	-	57107604	57107743	57107230	57107314	57111128	57111359	1.81248e-09	0.253	0.901	0.86	0.947	0.871	0.93	0.948	0.51	0.571	0.9	0.602	0.749	0.61
106020	PPIE	chr1	+	39745413	39745498	39743823	39743924	39748902	39749088	1.8358e-09	0.183	0.931	0.914	0.965	0.947	0.86	0.928	0.679	0.805	0.826	0.886	0.635	0.615
20759	POC1A	chr3	-	52096568	52096712	52075252	52075985	52122378	52122477	1.86032e-09	0.251	0.273	0.31	0.633	0.392	0.258	0.349	0.074	0.086	0.165	0.142	0.065	0.177
46186	AMIGO2	chr12	-	47079141	47079248	47076497	47079065	47079461	47079642	1.86634e-09	0.215	0.939	0.971	0.975	0.875	0.916	0.949	0.663	0.802	0.718	0.654	0.786	0.715
80675	IP6K2	chr3	-	48694701	48694824	48694174	48694240	48695089	48695418	1.89086e-09	0.491	0.722	0.85	0.837	0.477	0.958	0.937	0.63	0.304	0.077	0.086	0.362	0.378
50666	VRK3	chr19	-	49997503	49997570	49995190	49995275	50000789	50000854	1.96371e-09	0.425	0.897	0.935	0.955	0.92	0.933	0.774	0.577	0.29	0.512	0.592	0.577	0.318
33638	ABRAXAS2	chr10	+	124819383	124819450	124806830	124806921	124826594	124826785	2.01442e-09	0.307	0.904	0.965	1.0	0.857	0.835	0.861	0.731	0.398	0.688	0.667	0.483	0.61
6676	DUS4L	chr7	+	107573703	107573821	107571144	107571266	107575187	107575282	2.09876e-09	0.29	0.834	0.9	0.935	0.912	0.903	0.907	0.632	0.866	0.492	0.454	0.513	0.693
3326	ALS2	chr2	-	201719985	201720128	201718076	201718210	201723042	201723120	2.21989e-09	-0.217	0.06	0.099	0.104	0.162	0.111	0.039	0.511	0.468	0.209	0.239	0.274	0.176
43043	HMGCL	chr1	-	23814189	23814338	23808134	23808323	23816674	23816770	2.25135e-09	0.171	1.0	1.0	0.946	1.0	0.973	1.0	0.941	1.0	0.809	0.7	0.625	0.816
83916	POLG	chr15	-	89320765	89320869	89319267	89319350	89322741	89322902	2.27884e-09	0.376	0.856	1.0	0.964	1.0	1.0	0.899	0.331	0.788	0.83	0.87	0.271	0.372
38824	FAM185A	chr7	+	102761272	102761411	102751691	102751801	102772408	102772450	2.3866e-09	0.215	0.928	1.0	0.932	1.0	1.0	1.0	0.911	0.631	0.705	0.699	0.853	0.773
53710	ZNF616	chr19	-	52122359	52122457	52114789	52117024	52123922	52124049	2.39547e-09	0.319	0.193	0.392	0.305	0.401	0.68	0.543	0.146	0.051	0.036	0.177	0.102	0.086
31039	ARHGAP17	chr16	-	24939363	24939597	24935469	24935639	24941986	24942143	2.42061e-09	0.21	0.781	0.877	0.888	0.859	0.861	0.867	0.565	0.613	0.754	0.659	0.617	0.663
92671	XPO1	chr2	-	61534557	61534678	61526419	61526521	61537561	61537640	2.45496e-09	0.423	0.449	0.363	0.681	0.74	0.555	0.533	0.132	0.075	0.178	0.138	0.173	0.086
82539	FBXO4	chr5	+	41939440	41939616	41934132	41934308	41941191	41941743	2.48767e-09	0.186	0.939	0.971	0.917	0.966	1.0	0.979	0.705	0.742	0.677	0.819	0.823	0.888
98331	SUPT20H	chr13	-	37048563	37048599	37047877	37047936	37051487	37051559	2.53585e-09	0.263	0.781	0.784	0.713	0.575	0.831	0.761	0.483	0.414	0.433	0.527	0.553	0.458
93095	WDR19	chr4	+	39194543	39194659	39189655	39189781	39199477	39199593	2.54422e-09	0.225	0.81	0.772	0.748	0.925	0.789	0.755	0.584	0.522	0.538	0.602	0.558	0.643
24833	LETMD1	chr12	+	51058031	51058128	51055879	51056502	51059360	51059412	2.57463e-09	0.162	0.971	0.892	0.958	0.955	0.903	0.956	0.673	0.791	0.874	0.712	0.822	0.791
19116	AC118549.1	chr1	-	77641383	77641446	77631849	77633405	77641521	77641655	2.65109e-09	0.262	1.0	1.0	0.964	0.972	1.0	1.0	0.843	0.712	0.623	0.712	0.591	0.881
88974	BPTF	chr17	+	67875555	67875744	67874816	67875020	67886127	67886316	2.70627e-09	-0.329	0.511	0.6	0.438	0.326	0.311	0.175	0.714	0.614	0.676	0.692	0.831	0.807
109527	RBM47	chr4	-	40544421	40544506	40466576	40466699	40629395	40629864	2.73873e-09	0.214	1.0	1.0	1.0	1.0	0.965	1.0	0.609	0.577	1.0	1.0	0.763	0.732
44240	CASC19	chr8	-	127168897	127169117	127149615	127149672	127218809	127219237	2.74319e-09	0.471	0.793	0.658	0.76	0.801	0.346	0.596	0.161	0.224	0.171	0.302	0.11	0.161
8422	ERI2	chr16	-	20803432	20803511	20802902	20802923	20803602	20803670	2.75176e-09	0.156	1.0	1.0	1.0	1.0	0.973	1.0	0.808	0.853	0.818	0.858	0.914	0.784
72851	MIR4435-2HG	chr2	-	111248147	111248241	111233627	111233739	111344060	111344237	2.75283e-09	0.349	0.628	0.516	0.615	0.652	0.807	0.689	0.209	0.197	0.475	0.22	0.322	0.392
91916	TMEM214	chr2	+	27038145	27038237	27037560	27037702	27038701	27038794	2.77849e-09	0.177	0.963	0.957	1.0	0.972	0.793	0.915	0.781	0.741	0.904	0.69	0.775	0.647
58720	CENPN	chr16	+	81022596	81022698	81020099	81020276	81024714	81024778	2.79626e-09	0.174	0.796	0.787	0.827	0.859	0.911	0.955	0.677	0.571	0.716	0.74	0.638	0.747
6203	CEP44	chr4	+	174297965	174298062	174283676	174283943	174299071	174299210	2.82274e-09	0.223	0.785	0.685	0.654	0.751	0.644	0.659	0.602	0.453	0.402	0.476	0.43	0.478
20555	TRABD2A	chr2	-	84841860	84842007	84839066	84839323	84870224	84870785	2.86168e-09	0.168	0.895	0.861	0.897	0.886	0.845	0.87	0.658	0.722	0.67	0.775	0.647	0.772
5171	TASP1	chr20	-	13587249	13587370	13534021	13534141	13623445	13623514	2.90547e-09	-0.188	0.877	0.942	0.861	0.64	0.587	0.732	1.0	1.0	0.914	1.0	1.0	0.851
73459	DSTYK	chr1	-	205148204	205148339	205142504	205147745	205157272	205157386	2.9369e-09	0.165	1.0	0.947	1.0	1.0	1.0	1.0	0.9	0.713	0.909	0.906	0.805	0.724
62052	NME6	chr3	-	48295074	48295235	48290721	48294803	48296726	48296829	3.00846e-09	0.23	1.0	0.931	0.939	0.975	0.961	0.925	0.641	0.607	0.896	0.908	0.722	0.577
107126	UBE2I	chr16	+	1312346	1312603	1309634	1309773	1314019	1314096	3.04748e-09	-0.232	0.228	0.18	0.212	0.152	0.095	0.095	0.384	0.446	0.304	0.321	0.363	0.537
13945	DNAL1	chr14	+	73653169	73653215	73644990	73645042	73654846	73654885	3.05359e-09	0.186	0.483	0.46	0.43	0.486	0.36	0.365	0.279	0.242	0.25	0.279	0.226	0.189
58014	MKNK1	chr1	-	46572062	46572167	46568442	46568498	46576574	46576654	3.07299e-09	0.232	1.0	0.865	1.0	1.0	1.0	1.0	0.689	0.689	0.747	0.93	0.689	0.731
62004	STYXL1	chr7	-	76013741	76013887	76005258	76005404	76028641	76028671	3.07365e-09	0.173	0.967	1.0	0.967	1.0	0.843	0.839	0.716	0.784	0.87	0.868	0.738	0.6
39680	OCRL	chrX	+	129584343	129584367	129576316	129576552	129587001	129587118	3.07509e-09	0.256	0.338	0.366	0.529	0.485	0.495	0.424	0.316	0.334	0.166	0.097	0.117	0.068
90613	CTH	chr1	+	70429793	70429851	70421565	70421675	70430316	70430394	3.13427e-09	0.175	1.0	0.934	1.0	1.0	1.0	1.0	0.594	0.79	0.944	0.826	0.931	0.801
50670	VRK3	chr19	-	50009235	50009385	50007568	50007826	50016023	50016163	3.15518e-09	0.228	0.777	0.822	0.672	0.729	0.767	0.83	0.475	0.46	0.454	0.646	0.625	0.567
12314	DNAJA3	chr16	+	4454810	4454927	4449553	4450497	4455545	4456772	3.18542e-09	0.282	0.418	0.365	0.317	0.504	0.324	0.48	0.418	0.074	0.1	0.082	0.043	0.0
70095	AP3S2	chr15	-	89889048	89889136	89871474	89871546	89893880	89894028	3.20866e-09	0.191	1.0	1.0	1.0	0.849	1.0	0.953	0.794	0.607	0.668	0.71	0.953	0.927
14113	SRBD1	chr2	-	45476992	45477075	45419787	45419894	45546731	45546839	3.21574e-09	0.346	1.0	0.934	0.892	1.0	0.796	0.916	0.566	0.683	0.439	0.439	0.824	0.511
85252	MTR	chr1	+	236825337	236825399	236816448	236816543	236826828	236826896	3.22298e-09	0.216	1.0	0.927	1.0	1.0	1.0	1.0	0.82	0.453	1.0	0.84	0.805	0.713
65311	HAUS2	chr15	+	42560781	42560870	42559338	42559408	42563748	42563815	3.3107e-09	0.227	0.939	0.902	0.951	0.925	1.0	0.885	0.73	0.618	0.741	0.691	0.725	0.733
104972	EDEM2	chr20	-	35131641	35131783	35126250	35126375	35142372	35142478	3.31124e-09	0.249	0.953	0.952	0.868	0.852	0.826	1.0	0.688	0.554	0.716	0.799	0.545	0.652
42823	TARS2	chr1	+	150496481	150496628	150492184	150492489	150497529	150497587	3.35961e-09	0.237	0.858	0.764	0.814	0.835	0.781	0.747	0.439	0.601	0.478	0.547	0.626	0.684
70532	AMTN	chr4	+	70522757	70522838	70518762	70518831	70523867	70523933	3.3761e-09	0.196	1.0	0.932	0.957	0.909	0.98	0.968	0.759	0.797	0.745	0.793	0.672	0.805
110126	VPS25	chr17	+	42774645	42774699	42774247	42774327	42775380	42775469	3.49154e-09	0.156	0.88	0.942	0.988	1.0	0.933	0.973	0.813	0.888	0.723	0.801	0.801	0.756
33666	ESYT2	chr7	-	158752780	158752843	158749648	158749723	158759485	158759581	3.56582e-09	0.198	0.215	0.288	0.445	0.474	0.504	0.473	0.2	0.189	0.233	0.206	0.185	0.197
18780	LINC01411	chr5	+	174526227	174526448	174336494	174336576	174526863	174527139	3.57672e-09	0.276	1.0	0.838	1.0	1.0	1.0	1.0	0.277	0.558	0.782	0.742	1.0	0.821
64802	PHC3	chr3	-	170149085	170149244	170136365	170136665	170171372	170171450	3.58597e-09	0.164	0.953	1.0	1.0	1.0	1.0	1.0	0.891	0.855	0.882	0.723	0.756	0.859
39729	SPECC1	chr17	+	20296960	20297077	20260191	20260294	20306022	20306082	3.6249e-09	0.183	0.902	0.872	0.948	0.934	0.802	0.829	0.587	0.586	0.771	0.868	0.628	0.751
21222	LINC00630	chrX	+	102825992	102826169	102770351	102770420	102826968	102827144	3.78047e-09	0.231	1.0	1.0	0.919	0.758	1.0	1.0	0.91	1.0	0.535	0.557	0.677	0.611
81236	SPATS2	chr12	+	49371227	49371290	49366904	49367587	49460769	49461037	3.97873e-09	0.239	0.619	0.61	0.502	0.576	0.413	0.444	0.277	0.308	0.301	0.298	0.193	0.353
110792	MRPS15	chr1	-	36462087	36462163	36460691	36460776	36463805	36463850	4.06664e-09	0.379	0.848	1.0	0.9	1.0	0.842	0.814	0.444	0.347	0.644	0.716	0.444	0.535
87306	ZNF33B	chr10	-	42614281	42614358	42594594	42594699	42631928	42632024	4.11021e-09	0.243	0.698	0.702	0.62	0.538	0.66	0.547	0.453	0.336	0.459	0.406	0.31	0.346
107338	PREPL	chr2	-	44359496	44360038	44346267	44346390	44361416	44361561	4.17865e-09	0.21	0.397	0.479	0.379	0.459	0.448	0.432	0.335	0.237	0.167	0.146	0.235	0.212
16894	RNF14	chr5	+	141978302	141978830	141973582	141973742	141983379	141983552	4.23973e-09	0.204	1.0	1.0	1.0	1.0	0.775	1.0	0.591	0.789	0.806	0.853	0.83	0.684
23792	MPV17	chr2	-	27322447	27322522	27312993	27313109	27323051	27323054	4.25916e-09	0.284	0.912	1.0	1.0	1.0	1.0	1.0	0.21	0.762	0.857	0.803	0.762	0.815
8470	SORBS2	chr4	-	185684753	185684842	185678795	185678822	185775226	185775366	4.26038e-09	0.284	0.15	0.186	0.545	0.339	0.536	0.562	0.093	0.128	0.144	0.099	0.088	0.062
42650	KIAA1324	chr1	+	109199853	109199980	109198572	109198674	109200058	109200237	4.37247e-09	0.315	0.923	1.0	1.0	1.0	0.659	1.0	0.643	0.569	0.776	0.673	0.472	0.561
108019	TRAPPC6B	chr14	-	39154210	39154294	39151745	39151839	39159449	39159550	4.37758e-09	0.252	1.0	0.958	1.0	0.956	1.0	0.854	0.661	0.472	0.806	0.896	0.722	0.701
26673	EPB41L4A	chr5	-	112259890	112259979	112240718	112240810	112262493	112262581	4.48607e-09	0.151	1.0	1.0	1.0	1.0	1.0	1.0	0.545	1.0	0.882	0.927	0.888	0.855
109127	SNHG4	chr5	+	139278326	139278496	139276120	139276150	139279050	139279129	4.53233e-09	0.359	0.44	0.548	0.634	0.647	0.663	0.736	0.195	0.127	0.356	0.389	0.298	0.151
100341	USP34	chr2	-	61203139	61203263	61192900	61192980	61204496	61204601	4.67618e-09	0.282	0.828	0.752	0.844	0.739	0.857	0.85	0.481	0.469	0.444	0.621	0.641	0.519
1379	PIGT	chr20	+	45424460	45424579	45424269	45424381	45425573	45426189	4.67775e-09	0.206	0.924	1.0	1.0	1.0	1.0	0.931	0.45	0.656	0.778	0.911	1.0	0.823
102110	ZNF565	chr19	-	36201976	36202050	36194826	36195156	36214621	36214663	4.74929e-09	0.355	1.0	0.87	0.865	0.849	0.849	0.906	0.562	0.422	0.681	0.445	0.529	0.572
32580	FAM126A	chr7	-	22946951	22947247	22941268	22946163	22960255	22960415	4.75123e-09	0.158	0.753	0.675	0.835	0.832	0.888	0.844	0.636	0.628	0.693	0.656	0.651	0.617
86446	EDIL3	chr5	-	84229854	84229884	84137240	84137354	84254083	84254212	4.78829e-09	0.186	0.933	0.854	1.0	0.945	0.974	0.909	0.845	0.7	0.792	0.724	0.632	0.806
69577	KCTD20	chr6	+	36479120	36479223	36474788	36475062	36481561	36481759	4.78938e-09	0.172	0.987	0.962	0.946	0.984	0.908	0.986	0.795	0.611	0.957	0.876	0.683	0.821
10733	SCML2	chrX	-	18242438	18242590	18239313	18241379	18246576	18246755	4.78942e-09	0.285	0.759	0.865	0.729	0.639	0.738	0.766	0.531	0.621	0.472	0.392	0.344	0.425
8473	SORBS2	chr4	-	185684753	185684846	185678795	185678822	185775226	185775366	4.83113e-09	0.321	0.25	0.26	0.635	0.547	0.621	0.604	0.125	0.194	0.233	0.198	0.118	0.122
70604	TBCD	chr17	+	82900650	82900731	82893546	82893632	82911757	82911765	4.85169e-09	0.226	1.0	0.93	0.926	0.911	0.907	1.0	0.536	0.734	0.842	0.904	0.611	0.693
62627	ZNF692	chr1	-	248856372	248856422	248855557	248855946	248856513	248856562	4.87271e-09	0.39	0.92	0.911	0.805	0.842	0.848	0.879	0.759	0.391	0.387	0.432	0.653	0.243
17915	SLC18B1	chr6	-	132776327	132776429	132774221	132774313	132779267	132779404	5.00659e-09	0.194	0.923	0.969	0.971	0.899	0.985	0.98	0.793	0.755	0.701	0.758	0.63	0.929
62035	WFDC21P	chr17	-	60085931	60085985	60083566	60083766	60088196	60088315	5.02345e-09	0.379	0.667	0.493	0.261	0.241	0.459	0.809	0.069	0.109	0.067	0.128	0.07	0.213
21060	RNF185	chr22	+	31195468	31195581	31192683	31192702	31201497	31201615	5.04737e-09	0.229	1.0	0.961	0.956	0.836	0.893	0.932	0.727	0.685	0.784	0.755	0.578	0.677
19024	PWWP2A	chr5	-	160108544	160108614	160093757	160094065	160118804	160118833	5.04874e-09	0.21	0.331	0.258	0.288	0.24	0.422	0.299	0.1	0.026	0.076	0.139	0.101	0.135
33338	TULP3	chr12	+	2933417	2933530	2931036	2931240	2937630	2937729	5.24859e-09	0.152	0.979	0.943	1.0	1.0	1.0	1.0	0.921	0.792	0.859	0.802	0.744	0.889
28377	LRBA	chr4	-	150597082	150597115	150590712	150590859	150599006	150599131	5.31605e-09	-0.175	0.038	0.029	0.243	0.044	0.0	0.076	0.283	0.167	0.363	0.236	0.217	0.213
90271	TARBP1	chr1	-	234463836	234463934	234460260	234460396	234465655	234465708	5.35706e-09	0.154	0.891	0.938	1.0	0.947	0.98	0.968	0.736	0.739	0.825	0.725	0.981	0.795
8221	STRN3	chr14	-	30929200	30929311	30918965	30919106	30935162	30935304	5.50193e-09	-0.209	0.651	0.611	0.678	0.761	0.842	0.681	0.844	0.966	0.851	1.0	0.96	0.854
13709	PARPBP	chr12	+	102175482	102175666	102165728	102165883	102182548	102182627	5.68369e-09	0.184	0.32	0.36	0.458	0.363	0.331	0.498	0.175	0.205	0.2	0.213	0.233	0.202
38521	BBX	chr3	+	107789786	107789876	107778370	107778519	107791239	107791299	5.68797e-09	0.226	0.496	0.538	0.426	0.382	0.551	0.591	0.204	0.194	0.259	0.278	0.317	0.376
10720	ARHGEF11	chr1	-	156976982	156977054	156969997	156970043	156978203	156978382	5.94036e-09	0.162	1.0	1.0	1.0	1.0	1.0	1.0	0.724	0.79	0.883	0.801	1.0	0.829
100343	USP34	chr2	-	61204255	61204380	61192900	61192980	61204496	61204601	5.97494e-09	0.193	0.897	0.806	0.935	0.818	0.888	0.868	0.708	0.679	0.615	0.71	0.697	0.645
68099	SUSD1	chr9	-	112080073	112080165	112062936	112063033	112098469	112098662	5.98163e-09	0.173	0.954	0.864	1.0	1.0	0.936	1.0	0.787	0.783	0.788	0.722	0.754	0.882
45778	RHBDD1	chr2	+	226906792	226906881	226867185	226867318	226995430	226999201	5.98964e-09	0.183	1.0	1.0	1.0	0.844	1.0	1.0	0.658	0.814	0.665	0.804	0.918	0.888
81989	TUBD1	chr17	-	59880893	59881110	59878102	59878334	59892696	59892858	6.18707e-09	0.314	0.844	0.89	0.827	1.0	0.924	0.753	0.572	0.283	0.68	0.739	0.587	0.496
1774	NFATC3	chr16	+	68214328	68214432	68190767	68191775	68226349	68226934	6.19516e-09	0.182	0.238	0.2	0.193	0.352	0.261	0.367	0.065	0.122	0.136	0.116	0.014	0.068
8988	ZNF384	chr12	-	6678662	6678710	6678126	6678460	6678945	6679183	6.21379e-09	0.248	0.558	0.687	0.47	0.543	0.641	0.44	0.451	0.275	0.303	0.294	0.264	0.263
6675	DUS4L	chr7	+	107573703	107573821	107567049	107567186	107575187	107575282	6.21913e-09	0.256	1.0	1.0	0.874	1.0	1.0	1.0	0.589	0.455	0.798	0.811	1.0	0.683
2902	ZNF561	chr19	-	9617620	9617758	9614020	9614103	9618090	9618179	6.2672e-09	0.317	0.418	0.626	0.37	0.324	0.545	0.528	0.089	0.204	0.085	0.164	0.224	0.146
64873	PPIP5K2	chr5	+	103187313	103187376	103184671	103184744	103190841	103190982	6.39395e-09	0.157	0.106	0.161	0.216	0.36	0.208	0.264	0.051	0.086	0.076	0.1	0.023	0.035
109755	STK19	chr6	+	31972620	31972757	31971868	31972511	31978902	31978998	6.39957e-09	0.169	0.135	0.248	0.207	0.095	0.307	0.295	0.026	0.0	0.038	0.083	0.073	0.05
52542	SUGT1	chr13	+	52661474	52661570	52659178	52659249	52662648	52662702	6.41233e-09	0.162	0.426	0.479	0.445	0.482	0.554	0.548	0.242	0.326	0.295	0.347	0.381	0.374
52789	TXNRD1	chr12	+	104309758	104310099	104289465	104289542	104311289	104311406	6.58918e-09	-0.207	0.635	0.694	0.673	0.804	0.732	0.813	0.862	1.0	0.931	0.896	0.968	0.933
58538	P4HA1	chr10	-	73044980	73045051	73043886	73043957	73046924	73047101	6.59434e-09	-0.21	0.233	0.21	0.239	0.25	0.254	0.175	0.384	0.416	0.4	0.456	0.393	0.571
23945	REL	chr2	+	60920573	60920642	60920040	60920109	60921762	60922984	6.63498e-09	0.189	1.0	1.0	0.88	0.899	1.0	0.83	0.802	0.498	0.785	0.765	0.903	0.725
59116	RHOBTB1	chr10	-	60872042	60872290	60871471	60871651	60874953	60875043	6.73904e-09	0.331	0.772	0.831	0.871	0.776	0.912	0.804	0.406	0.608	0.44	0.603	0.501	0.422
106859	IFT172	chr2	-	27465745	27465882	27463096	27463181	27470927	27471095	6.75298e-09	0.248	1.0	1.0	1.0	0.921	1.0	1.0	0.578	0.578	0.774	0.899	0.696	0.911
48210	ABLIM1	chr10	-	114487957	114488016	114472976	114473132	114526659	114526830	6.84478e-09	0.152	1.0	1.0	1.0	1.0	0.93	1.0	0.736	0.762	0.934	0.836	0.906	0.846
65339	WNK1	chr12	+	879572	880031	878211	878361	880720	880814	6.91833e-09	-0.247	0.271	0.202	0.3	0.29	0.315	0.255	0.585	0.497	0.58	0.403	0.51	0.537
82879	MKS1	chr17	-	58214740	58214838	58214258	58214387	58216087	58216243	6.99975e-09	0.489	0.931	1.0	0.708	0.819	0.827	1.0	0.311	0.32	0.601	0.575	0.386	0.158
5482	HSDL2	chr9	+	112408906	112409021	112379936	112380180	112418859	112418958	7.07102e-09	0.199	1.0	0.783	1.0	1.0	1.0	0.904	0.52	0.821	0.813	0.963	0.765	0.609
67382	MTRF1	chr13	-	41262047	41262331	41260492	41260915	41263484	41263569	7.10351e-09	0.285	0.356	0.076	0.47	0.617	0.423	0.189	0.059	0.058	0.064	0.055	0.131	0.055
104517	WRN	chr8	+	31067032	31067182	31064914	31065063	31068257	31068327	7.12928e-09	0.212	0.962	1.0	0.811	0.925	1.0	0.961	0.521	0.631	0.903	0.832	0.769	0.733
83456	WDR62	chr19	+	36083062	36083241	36081432	36081570	36086686	36086812	7.36167e-09	0.163	1.0	0.961	1.0	1.0	1.0	1.0	0.898	0.775	0.782	0.909	0.904	0.714
11846	SZRD1	chr1	+	16391374	16391424	16367082	16367308	16393230	16393482	7.39009e-09	0.226	0.507	0.585	0.287	0.347	0.277	0.324	0.217	0.201	0.136	0.132	0.212	0.07
18818	LRRC42	chr1	+	53947861	53947981	53946357	53946549	53951985	53952472	7.57805e-09	0.316	0.747	0.857	0.656	0.833	0.792	0.833	0.393	0.517	0.36	0.506	0.572	0.475
32437	DGUOK	chr2	+	73938909	73939022	73926825	73927052	73958145	73958245	7.6419e-09	0.444	0.504	0.521	0.654	0.453	0.784	0.592	0.114	0.135	0.223	0.176	0.1	0.098
45439	C12orf4	chr12	-	4536016	4536082	4534156	4534302	4538408	4538508	7.89661e-09	0.265	0.716	0.858	0.852	0.857	0.693	0.711	0.589	0.602	0.45	0.496	0.489	0.469
63114	ZNF271P	chr18	+	35305975	35308549	35291009	35291232	35322387	35322501	7.90548e-09	0.188	0.862	0.935	0.94	1.0	1.0	1.0	0.78	0.688	0.792	0.785	0.787	0.777
32322	ANAPC15	chr11	-	72111441	72111496	72111156	72111286	72112649	72112774	8.01392e-09	0.172	0.79	0.833	0.847	0.877	0.842	0.838	0.657	0.682	0.628	0.688	0.628	0.71
67389	MTRF1	chr13	-	41262410	41262481	41260492	41260915	41263484	41263538	8.05579e-09	0.297	0.528	0.38	0.447	0.51	0.48	0.54	0.121	0.333	0.126	0.205	0.16	0.155
27806	DPH7	chr9	-	137576308	137576402	137575708	137576167	137578509	137578540	8.09694e-09	0.255	0.97	1.0	1.0	0.695	1.0	1.0	1.0	0.603	0.618	0.313	0.82	0.78
21318	CAST	chr5	+	96722638	96722698	96702788	96702915	96737848	96737947	8.1739e-09	0.219	1.0	1.0	1.0	1.0	0.969	0.97	0.745	0.625	0.924	0.924	0.696	0.714
32419	FBXW11	chr5	-	171914342	171914405	171910571	171910797	172006457	172006873	8.24641e-09	0.234	0.587	0.605	0.499	0.63	0.5	0.497	0.28	0.355	0.374	0.336	0.371	0.198
8474	SORBS2	chr4	-	185684753	185684846	185678795	185678822	185775230	185775366	8.2488e-09	0.361	0.696	0.524	0.93	0.727	0.928	0.779	0.33	0.368	0.384	0.468	0.416	0.452
67502	VPS28	chr8	-	144425921	144426063	144424945	144425772	144426179	144426208	8.31137e-09	0.251	1.0	1.0	0.937	1.0	0.944	0.933	0.704	0.492	0.764	0.934	0.898	0.516
22026	IL18	chr11	-	112153591	112153603	112150071	112150206	112163905	112164089	8.35342e-09	0.277	0.923	0.873	0.881	0.955	1.0	0.658	0.549	0.571	0.548	0.724	0.599	0.634
6891	USP15	chr12	+	62349220	62349307	62325871	62325933	62355330	62355475	8.39403e-09	0.157	0.535	0.509	0.515	0.59	0.589	0.605	0.454	0.416	0.414	0.329	0.397	0.391
37894	PDCD6	chr5	+	304176	306754	272710	272772	314416	314969	8.58699e-09	0.287	0.18	0.238	0.575	0.664	0.272	0.238	0.035	0.025	0.131	0.182	0.033	0.037
53661	LUZP1	chr1	-	23109584	23109650	23109021	23109127	23168765	23168845	8.71172e-09	0.209	0.607	0.54	0.589	0.499	0.484	0.605	0.351	0.45	0.35	0.275	0.355	0.291
102376	ZNF202	chr11	-	123727475	123727595	123724176	123726991	123728132	123728262	9.15675e-09	0.17	0.949	0.957	1.0	0.936	0.893	0.941	0.581	0.916	0.745	0.744	0.883	0.789
61722	ZNF714	chr19	+	21083977	21084069	21082173	21082348	21098184	21098311	9.25962e-09	0.298	0.749	0.783	0.763	0.679	0.69	0.682	0.307	0.501	0.461	0.362	0.364	0.563
64013	TERF2	chr16	-	69370482	69370629	69368375	69368482	69384579	69384710	9.31671e-09	0.178	0.939	0.948	0.97	0.911	0.965	0.964	0.701	0.741	0.881	0.882	0.662	0.762
13343	ZYG11A	chr1	+	52866502	52866567	52860730	52860871	52867538	52867638	9.43989e-09	0.21	0.972	1.0	1.0	1.0	1.0	1.0	0.568	0.732	0.819	0.781	1.0	0.814
60381	PVT1	chr8	+	128010317	128010444	127989260	127989291	128096517	128096654	9.47982e-09	0.285	0.548	0.345	0.19	0.472	0.501	0.329	0.05	0.099	0.217	0.1	0.072	0.139
7876	CLN3	chr16	-	28487661	28487741	28486577	28487541	28488590	28488604	9.5995e-09	0.225	0.974	0.965	0.984	0.962	0.899	0.929	0.626	0.67	0.869	0.944	0.591	0.664
48616	CCNT1	chr12	-	48695998	48696162	48695758	48695829	48698137	48698183	9.88007e-09	0.195	0.765	0.708	0.815	0.619	0.832	0.868	0.494	0.61	0.585	0.521	0.603	0.627
71764	MBD5	chr2	+	148233244	148233395	148178699	148178793	148342213	148342336	1.00496e-08	0.161	0.944	0.925	0.863	0.96	0.977	0.97	0.712	0.834	0.731	0.848	0.802	0.744
58017	MKNK1	chr1	-	46574946	46575020	46568442	46568498	46576574	46576654	1.02197e-08	0.183	1.0	0.926	1.0	1.0	1.0	1.0	0.723	0.783	0.835	0.954	0.828	0.706
42250	LIAS	chr4	+	39462195	39462289	39460789	39460962	39463524	39463605	1.02988e-08	0.188	0.875	0.866	0.972	0.88	0.878	0.901	0.645	0.589	0.792	0.719	0.753	0.749
68784	EPG5	chr18	-	45887750	45887907	45884616	45884811	45899403	45899566	1.0393e-08	0.203	1.0	0.908	1.0	1.0	1.0	1.0	0.862	0.681	0.797	0.821	0.74	0.788
60094	GLT8D1	chr3	-	52704723	52704952	52700444	52700496	52705446	52705764	1.05767e-08	0.23	0.388	0.297	0.443	0.43	0.598	0.394	0.163	0.131	0.256	0.249	0.191	0.178
24009	MPPE1	chr18	-	11897525	11897620	11896982	11897356	11906202	11906309	1.07194e-08	0.288	0.54	0.317	0.532	0.45	0.418	0.29	0.098	0.087	0.185	0.067	0.147	0.233
30854	CHD1L	chr1	+	147268781	147268878	147267425	147267518	147275353	147275468	1.07416e-08	0.166	1.0	1.0	1.0	1.0	1.0	0.959	0.743	0.853	1.0	0.739	0.819	0.806
100211	ZNF100	chr19	-	21744016	21744115	21722765	21727989	21744940	21745067	1.07789e-08	0.302	1.0	0.921	0.892	0.887	1.0	0.927	0.429	0.84	0.715	0.484	0.623	0.724
17383	SLC22A3	chr6	+	160436996	160437211	160410728	160410846	160442760	160442869	1.08636e-08	0.153	0.902	0.872	0.912	0.923	0.871	0.828	0.647	0.657	0.796	0.737	0.793	0.761
14412	ARHGAP12	chr10	-	31854065	31854206	31852516	31852597	31861394	31861658	1.10237e-08	-0.254	0.621	0.576	0.34	0.511	0.511	0.479	0.767	0.686	0.745	0.813	0.78	0.769
108189	CARD8	chr19	-	48238382	48238526	48233820	48234543	48240961	48241063	1.11568e-08	0.322	0.616	0.56	0.235	0.559	0.403	0.344	0.137	0.106	0.208	0.217	0.058	0.061
98645	JPX	chrX	+	73946998	73947374	73944583	73944662	73998767	73998844	1.12402e-08	-0.155	0.765	0.842	0.869	0.735	0.727	0.721	1.0	0.873	1.0	1.0	1.0	0.715
82448	AL133500.1	chrX	-	72495155	72495268	72464558	72464731	72567888	72568030	1.13807e-08	0.238	0.925	0.908	0.922	0.861	0.973	0.914	0.725	0.889	0.502	0.561	0.662	0.738
87906	STAT3	chr17	-	42329746	42329776	42326115	42326199	42331471	42331531	1.14217e-08	0.183	1.0	1.0	1.0	0.932	1.0	1.0	0.833	0.855	0.922	0.963	0.577	0.686
67501	VPS28	chr8	-	144425874	144426063	144424945	144425772	144426179	144426208	1.17208e-08	0.261	1.0	1.0	0.932	1.0	0.938	0.926	0.682	0.467	0.738	0.928	0.902	0.512
29246	PPP2R3C	chr14	-	35116609	35116737	35109922	35110629	35121901	35121965	1.17881e-08	0.178	0.725	0.757	0.76	0.745	0.754	0.751	0.583	0.606	0.527	0.645	0.502	0.563
42824	TARS2	chr1	+	150496809	150496908	150492184	150492489	150497529	150497587	1.1938e-08	0.329	0.712	0.667	0.644	0.673	0.669	0.525	0.238	0.36	0.367	0.158	0.273	0.52
108943	LPP	chr3	+	188406111	188406313	188341662	188341719	188484591	188484595	1.21363e-08	0.175	0.902	1.0	0.947	0.895	0.853	0.871	0.758	0.785	0.769	0.769	0.61	0.728
54180	PFKM	chr12	+	48125324	48125562	48122766	48122859	48131315	48131383	1.21733e-08	0.169	0.211	0.304	0.041	0.271	0.085	0.334	0.061	0.0	0.011	0.028	0.044	0.09
12638	RPS6KC1	chr1	+	213176399	213176492	213167857	213167973	213232122	213232255	1.2608e-08	0.188	0.951	0.923	0.948	0.964	0.958	1.0	0.762	0.781	0.665	0.95	0.643	0.812
76950	NUP62CL	chrX	-	107150855	107150967	107147742	107147809	107153171	107153306	1.27354e-08	0.215	0.385	0.327	0.347	0.412	0.373	0.238	0.181	0.071	0.075	0.207	0.137	0.121
67514	GIPC1	chr19	-	14482688	14483006	14480592	14480778	14491655	14491743	1.29438e-08	0.217	0.83	0.977	0.924	0.86	0.697	0.756	0.531	0.732	0.578	0.65	0.68	0.569
83679	KIAA1328	chr18	+	36844207	36844302	36835233	36835376	36885556	36885672	1.33113e-08	0.273	0.702	0.924	0.666	0.788	0.903	0.94	0.5	0.575	0.658	0.447	0.537	0.569
59013	ZNF266	chr19	-	9415653	9415742	9412460	9414720	9417827	9417908	1.34716e-08	0.164	0.795	0.941	0.968	0.908	1.0	0.972	0.704	0.751	0.768	0.732	0.874	0.77
101546	CNOT8	chr5	+	154867691	154867792	154865191	154865385	154871729	154871874	1.3673e-08	0.234	0.284	0.348	0.333	0.26	0.272	0.333	0.116	0.139	0.04	0.039	0.039	0.052
84335	VEGFA	chr6	+	43781955	43782052	43778888	43778918	43784540	43784546	1.37464e-08	0.286	0.337	0.258	0.474	0.51	0.714	0.618	0.182	0.163	0.237	0.113	0.277	0.224
10999	PRC1	chr15	-	90969078	90969120	90966464	90966653	90969523	90969623	1.39614e-08	0.251	0.348	0.554	0.437	0.373	0.253	0.369	0.094	0.145	0.091	0.279	0.125	0.095
37606	TAF6	chr7	-	100113348	100113405	100112797	100112917	100113615	100113769	1.40628e-08	0.309	0.668	0.592	0.743	0.746	0.666	0.706	0.174	0.412	0.41	0.375	0.351	0.545
59268	TPD52L1	chr6	+	125257097	125257158	125253716	125253755	125262833	125263044	1.44711e-08	0.2	0.769	0.804	0.764	0.9	0.86	0.907	0.667	0.664	0.586	0.624	0.638	0.624
6810	SEPT7	chr7	+	35831424	35831496	35801218	35801270	35832797	35832900	1.45197e-08	0.162	0.405	0.426	0.216	0.354	0.442	0.314	0.124	0.186	0.241	0.237	0.189	0.208
97854	ANKRD10	chr13	-	110900529	110900694	110893196	110893263	110906032	110906124	1.51281e-08	0.21	0.406	0.335	0.149	0.331	0.436	0.392	0.201	0.164	0.039	0.082	0.139	0.161
111079	HDAC3	chr5	-	141630043	141630125	141629859	141629916	141636547	141636630	1.51451e-08	0.197	1.0	0.984	0.934	0.902	0.98	0.983	0.805	0.517	0.666	0.748	0.93	0.934
17314	ZNF283	chr19	+	43835504	43835592	43831317	43831381	43846938	43848898	1.53979e-08	0.184	0.931	0.974	1.0	0.874	0.874	1.0	0.915	0.751	0.777	0.62	0.699	0.789
23112	SLC35B3	chr6	-	8419579	8419677	8417401	8417494	8420720	8420828	1.58255e-08	0.168	0.968	0.969	1.0	1.0	1.0	1.0	0.674	0.83	0.629	1.0	0.858	0.935
41644	PCBP4	chr3	-	51959894	51960023	51959576	51959651	51960188	51960320	1.60635e-08	0.297	0.897	0.885	0.845	0.864	0.687	0.796	0.518	0.528	0.614	0.716	0.352	0.462
56951	ZDHHC20	chr13	-	21378660	21378738	21375106	21376655	21381433	21381455	1.62918e-08	0.171	0.294	0.204	0.325	0.346	0.396	0.259	0.062	0.148	0.155	0.135	0.173	0.124
40750	PTPN23	chr3	+	47404651	47404779	47396142	47396217	47405004	47405081	1.64114e-08	0.358	0.843	0.916	0.767	0.724	0.763	0.797	0.615	0.412	0.485	0.517	0.441	0.189
58883	HUWE1	chrX	-	53545028	53545161	53542442	53542539	53546435	53546592	1.65783e-08	0.289	0.812	0.926	0.973	0.806	0.893	1.0	0.675	0.381	0.754	0.75	0.643	0.474
107678	WASHC2A	chr10	+	50127159	50127222	50126056	50126179	50127582	50127795	1.697e-08	0.16	0.959	0.971	0.875	0.922	0.855	0.935	0.735	0.799	0.607	0.724	0.84	0.85
98067	HOOK3	chr8	+	43002106	43002141	42986654	42986795	43007846	43007929	1.7116e-08	0.176	0.954	1.0	1.0	1.0	1.0	1.0	0.89	0.862	0.729	0.944	0.877	0.593
91358	ZNF765	chr19	+	53402064	53402191	53397942	53398030	53407697	53412007	1.72954e-08	0.2	0.874	0.827	0.906	0.878	0.878	0.783	0.643	0.565	0.741	0.727	0.608	0.663
53619	PEF1	chr1	-	31635221	31635522	31633158	31633314	31644840	31644887	1.73296e-08	0.348	0.966	0.964	0.914	0.89	0.874	0.892	0.379	0.351	0.825	0.816	0.578	0.463
3946	MAPKAPK5-AS1	chr12	-	111841326	111841470	111840332	111840477	111841683	111841710	1.76796e-08	-0.233	0.595	0.594	0.478	0.631	0.603	0.609	0.802	0.802	0.798	0.771	0.835	0.901
7408	GOLIM4	chr3	-	168040785	168040869	168032519	168032852	168041391	168041474	1.76892e-08	0.163	0.799	0.853	0.982	0.96	0.972	0.913	0.788	0.732	0.695	0.742	0.757	0.787
99506	ZDHHC17	chr12	+	76842918	76842981	76822405	76822531	76845708	76845802	1.78204e-08	0.244	1.0	1.0	1.0	0.674	0.869	1.0	0.752	0.698	0.826	0.642	0.623	0.536
16510	ALPK2	chr18	-	58534833	58538224	58523934	58524062	58578813	58580548	1.83195e-08	0.222	1.0	1.0	1.0	1.0	1.0	1.0	0.781	0.639	0.794	0.737	0.815	0.902
97348	MTRF1L	chr6	-	152991184	152991416	152987361	152990095	152992856	152992974	1.83457e-08	0.185	0.659	0.706	0.62	0.728	0.538	0.578	0.429	0.464	0.436	0.464	0.458	0.468
69697	HMBS	chr11	+	119089682	119089775	119089216	119089272	119089989	119090046	1.84498e-08	0.187	1.0	0.967	1.0	1.0	1.0	1.0	0.928	0.545	1.0	0.696	1.0	0.677
46225	ARHGAP23	chr17	+	38498413	38498510	38497784	38497826	38500596	38500628	1.87216e-08	0.252	0.72	0.748	0.788	0.749	0.811	0.791	0.608	0.509	0.626	0.569	0.369	0.414
65341	WNK1	chr12	+	880720	880999	878211	878361	881691	881789	1.89082e-08	0.33	0.269	0.225	0.548	0.589	0.707	0.712	0.185	0.168	0.147	0.19	0.205	0.178
96969	TTL	chr2	+	112520281	112520425	112502911	112503181	112528680	112541739	1.92027e-08	0.2	0.771	0.738	0.789	0.73	0.726	0.784	0.536	0.552	0.497	0.671	0.61	0.472
106671	TMEM14B	chr6	+	10751132	10751234	10749621	10749698	10755141	10755232	1.92941e-08	0.2	0.703	0.688	0.856	0.809	0.708	0.82	0.419	0.531	0.649	0.615	0.542	0.626
97207	TFDP1	chr13	+	113623179	113623286	113585773	113585849	113633119	113633285	1.96087e-08	0.161	1.0	1.0	1.0	1.0	1.0	1.0	0.958	0.558	0.901	0.908	0.838	0.869
39564	NOD1	chr7	-	30463608	30463698	30459900	30460041	30478605	30478742	1.97088e-08	0.267	0.856	0.863	0.9	0.902	0.943	0.94	0.891	0.651	0.637	0.502	0.542	0.576
87067	ATG16L1	chr2	+	233273720	233273777	233272965	233273052	233274675	233274778	1.97648e-08	0.296	0.56	0.642	0.548	0.763	0.755	0.766	0.37	0.247	0.538	0.401	0.328	0.374
27780	CHM	chrX	-	85978766	85978891	85963664	85964052	86027490	86027557	1.97993e-08	0.2	0.89	1.0	0.938	0.904	0.948	1.0	0.679	0.552	0.829	0.809	0.809	0.801
94139	ARHGAP1	chr11	-	46682050	46682182	46681292	46681379	46688172	46688260	1.98479e-08	0.17	0.879	1.0	1.0	1.0	1.0	1.0	0.822	0.708	0.904	0.808	0.842	0.776
39579	FAM227B	chr15	-	49589775	49590007	49588015	49588083	49611214	49611268	1.98876e-08	-0.373	0.429	0.403	0.441	0.458	0.403	0.403	0.572	0.9	0.922	0.766	0.75	0.866
43875	SLC5A6	chr2	-	27206482	27206534	27206025	27206093	27206876	27206942	2.01162e-08	0.191	0.981	0.948	1.0	1.0	0.912	1.0	0.895	1.0	0.63	0.63	0.749	0.793
6003	RFWD3	chr16	-	74637855	74637970	74632522	74632673	74644361	74644453	2.05709e-08	0.16	0.948	0.987	0.852	0.951	1.0	1.0	0.86	0.711	0.737	0.835	0.813	0.824
74525	STAT6	chr12	-	57107658	57107743	57107230	57107314	57108162	57108299	2.06379e-08	0.278	0.464	0.302	0.438	0.374	0.577	0.582	0.131	0.041	0.331	0.267	0.109	0.188
24816	LETMD1	chr12	+	51053777	51053860	51049033	51049185	51056349	51056428	2.13455e-08	0.196	0.174	0.133	0.499	0.173	0.233	0.251	0.0	0.0	0.077	0.057	0.053	0.101
76154	MSH3	chr5	+	80741463	80741548	80728850	80728965	80761545	80761610	2.22431e-08	0.203	0.9	0.927	0.945	0.879	0.97	0.901	0.771	0.813	0.7	0.767	0.539	0.711
92677	COPG1	chr3	+	129250681	129250894	129249652	129249746	129252280	129252361	2.24863e-08	0.308	0.816	0.765	0.819	0.801	0.924	0.766	0.422	0.425	0.665	0.702	0.481	0.347
69390	PABPC4	chr1	-	39563835	39563922	39563613	39563741	39564422	39564491	2.2494e-08	0.235	0.91	0.939	0.947	0.851	0.962	0.956	0.608	0.756	0.616	0.649	0.731	0.795
68327	ZNF512	chr2	+	27583657	27583716	27582968	27583142	27598066	27598254	2.25209e-08	0.172	0.596	0.558	0.639	0.533	0.577	0.612	0.44	0.4	0.439	0.476	0.333	0.395
24832	LETMD1	chr12	+	51058005	51058128	51056349	51056502	51059360	51060363	2.25645e-08	0.238	0.942	0.821	0.934	0.929	0.837	0.908	0.537	0.697	0.796	0.586	0.705	0.623
85039	IQCB1	chr3	-	121795456	121795566	121790072	121790215	121797117	121797227	2.26289e-08	0.153	0.958	0.913	0.928	0.915	0.918	0.93	0.772	0.745	0.889	0.701	0.79	0.749
95156	SLC50A1	chr1	+	155136298	155136376	155135811	155135991	155137978	155138098	2.27666e-08	0.211	0.941	1.0	1.0	0.943	1.0	1.0	0.864	0.442	0.823	0.95	0.76	0.781
74761	HMGXB3	chr5	+	150010110	150010608	150006472	150006647	150018565	150018697	2.30231e-08	0.166	0.964	0.952	0.921	0.962	0.946	0.966	0.81	0.605	0.856	0.74	0.81	0.895
103014	ELF2	chr4	-	139067683	139067770	139061864	139062057	139071865	139072003	2.35218e-08	0.163	0.923	0.857	0.891	0.868	0.917	0.829	0.571	0.743	0.751	0.813	0.764	0.665
38316	LINC01128	chr1	+	847653	847806	829002	829104	851926	852110	2.40831e-08	0.354	0.822	0.791	0.949	0.93	0.915	0.92	0.623	0.398	0.726	0.321	0.586	0.551
60747	SUGP2	chr19	-	18993637	18993740	18990887	18991149	18994365	18994486	2.41988e-08	0.184	0.806	0.972	0.98	0.978	0.881	0.839	0.65	0.736	0.716	0.736	0.734	0.782
30654	MINDY2	chr15	+	58821716	58821819	58810229	58810388	58847296	58847470	2.44637e-08	0.16	0.965	1.0	1.0	1.0	1.0	0.906	0.799	0.912	0.779	0.825	0.808	0.788
80026	PACRGL	chr4	+	20709682	20709773	20707802	20707870	20712787	20712831	2.45216e-08	0.182	0.945	0.906	0.864	0.931	0.95	0.943	0.833	0.784	0.744	0.595	0.748	0.742
87502	BRD8	chr5	-	138161795	138161864	138160890	138161068	138163129	138163344	2.46216e-08	0.208	0.935	0.905	1.0	0.927	1.0	0.89	0.83	0.587	0.775	0.791	0.709	0.719
45710	TMTC1	chr12	-	29751665	29751872	29633146	29633336	29755708	29755885	2.55526e-08	0.158	0.873	0.891	0.913	0.965	0.884	0.941	0.766	0.811	0.774	0.83	0.643	0.694
16904	EPGN	chr4	+	74313017	74313170	74312184	74312305	74314579	74314984	2.66952e-08	0.348	0.87	0.848	0.46	0.656	0.914	1.0	0.478	0.559	0.362	0.332	0.461	0.466
13732	LGMN	chr14	-	92704639	92704707	92703808	92704361	92709671	92709872	2.74833e-08	0.193	1.0	1.0	1.0	0.949	1.0	1.0	1.0	0.731	0.803	0.931	0.74	0.588
107180	DHX30	chr3	+	47818021	47818117	47810656	47810711	47827346	47827477	2.79338e-08	0.204	0.96	0.971	0.865	0.938	0.892	0.862	0.722	0.722	0.791	0.682	0.613	0.735
93730	KTN1	chr14	+	55663954	55664041	55661273	55661612	55667240	55667330	2.81534e-08	0.156	0.533	0.533	0.632	0.601	0.745	0.684	0.466	0.451	0.472	0.461	0.478	0.464
44238	CASC19	chr8	-	127168897	127169117	127149615	127149672	127174189	127174364	2.83684e-08	0.275	0.956	0.903	0.896	1.0	0.961	0.948	0.722	0.76	0.776	0.869	0.366	0.521
47535	KIAA1551	chr12	+	31980877	31985957	31970188	31970356	31992377	31993107	2.85206e-08	0.386	1.0	0.493	1.0	1.0	0.6	1.0	0.137	0.262	0.727	0.7	0.25	0.7
97816	CD44	chr11	+	35209964	35210054	35189834	35190065	35211245	35211253	2.93293e-08	0.216	0.526	0.519	0.114	0.22	0.182	0.245	0.094	0.037	0.063	0.105	0.077	0.136
17474	SMOC1	chr14	+	69994399	69994480	69977917	69977965	70010753	70010946	3.01099e-08	0.275	0.77	0.762	0.952	0.914	1.0	1.0	0.617	0.635	0.722	0.588	0.55	0.633
55600	OCIAD2	chr4	-	48897803	48897857	48892771	48894053	48904483	48904611	3.07635e-08	0.153	0.957	0.98	0.945	0.9	0.787	0.957	0.666	0.761	0.751	0.819	0.789	0.823
106858	IFT172	chr2	-	27465410	27465518	27463096	27463181	27470927	27471095	3.1095e-08	0.232	1.0	1.0	1.0	0.957	1.0	1.0	0.55	0.595	0.774	0.905	0.806	0.936
93650	HIVEP3	chr1	-	41524734	41524910	41518401	41518488	41575543	41575689	3.14988e-08	0.153	1.0	1.0	1.0	1.0	0.834	1.0	0.828	0.946	0.735	0.822	0.898	0.688
98860	NEPRO	chr3	-	113017447	113017602	113013948	113014032	113019541	113019644	3.17331e-08	0.278	0.702	0.789	0.874	0.741	0.76	0.741	0.404	0.422	0.406	0.386	0.699	0.62
45600	ENTPD5	chr14	-	73972883	73973024	73971851	73971908	73973876	73973978	3.18682e-08	0.204	1.0	1.0	1.0	0.98	0.968	1.0	0.694	0.845	0.721	0.948	0.671	0.845
53305	FAM120AOS	chr9	-	93448368	93448489	93446904	93447697	93450478	93450587	3.19996e-08	0.23	0.571	0.592	0.485	0.478	0.584	0.661	0.382	0.312	0.342	0.256	0.405	0.293
17681	SETD5	chr3	+	9433369	9433562	9428822	9429009	9433844	9433878	3.31549e-08	0.22	0.686	0.596	0.583	0.486	0.539	0.608	0.308	0.301	0.404	0.485	0.325	0.353
72170	TRIM26	chr6	-	30201034	30201138	30198665	30199153	30204655	30204765	3.31833e-08	0.163	0.986	0.924	0.888	0.978	0.866	0.915	0.706	0.767	0.69	0.795	0.678	0.942
24403	C5orf24	chr5	+	134846662	134846863	134846153	134846212	134854897	134855488	3.31955e-08	-0.341	0.281	0.137	0.075	0.166	0.102	0.103	0.463	0.571	0.324	0.23	0.618	0.705
84792	CHAF1B	chr21	+	36409373	36409465	36402757	36402851	36411462	36411604	3.43445e-08	0.25	1.0	1.0	1.0	0.958	0.962	1.0	0.338	0.915	0.801	0.589	0.775	1.0
54305	SLC38A9	chr5	-	55704321	55704434	55697845	55697992	55712216	55712293	3.48383e-08	0.193	0.385	0.326	0.139	0.345	0.352	0.33	0.094	0.127	0.127	0.15	0.143	0.081
36780	CPS1	chr2	+	210519550	210519784	210477681	210477766	210556718	210556859	3.52099e-08	0.21	0.462	0.449	0.545	0.598	0.685	0.639	0.372	0.444	0.327	0.324	0.298	0.352
49239	N4BP2L2	chr13	-	32527407	32527532	32443696	32444126	32538617	32538792	3.5846e-08	0.162	1.0	0.902	1.0	1.0	1.0	1.0	0.712	0.689	1.0	1.0	0.8	0.728
77853	CKAP5	chr11	-	46753309	46753497	46751345	46751534	46758922	46759043	3.68258e-08	0.347	1.0	0.851	0.479	1.0	0.847	1.0	0.366	0.655	0.355	0.38	0.711	0.625
32575	MCFD2	chr2	-	46909022	46909177	46907528	46907969	46915722	46915761	3.69908e-08	0.184	0.695	0.636	0.741	0.701	0.704	0.724	0.416	0.486	0.642	0.599	0.51	0.447
12710	RAB5IF	chr20	+	36607889	36608000	36607714	36607818	36612009	36612557	3.79718e-08	0.213	0.298	0.457	0.267	0.463	0.267	0.159	0.01	0.09	0.216	0.082	0.144	0.09
45296	ZGRF1	chr4	-	112617439	112619690	112612523	112612588	112620001	112620190	3.79906e-08	0.284	1.0	0.755	1.0	1.0	1.0	1.0	0.484	0.407	1.0	0.708	0.795	0.659
71682	XPO4	chr13	-	20786964	20787057	20777328	20783919	20790461	20790580	3.82877e-08	0.362	0.66	0.906	0.938	0.652	0.643	0.785	0.433	0.433	0.264	0.409	0.393	0.482
91445	INVS	chr9	+	100214924	100215040	100126382	100126549	100226061	100226213	3.86671e-08	0.213	0.217	0.194	0.126	0.324	0.194	0.474	0.032	0.064	0.0	0.0	0.107	0.049
86928	YAP1	chr11	+	102209516	102209564	102205892	102206074	102223621	102223752	3.95089e-08	0.172	0.424	0.491	0.362	0.413	0.502	0.332	0.306	0.295	0.272	0.206	0.177	0.234
1307	BORA	chr13	+	72734959	72735005	72727748	72728007	72737961	72738043	3.96937e-08	0.324	0.824	0.924	0.813	0.948	0.79	0.669	0.483	0.51	0.286	0.382	0.728	0.634
49134	TRMT1	chr19	-	13115625	13115768	13115278	13115466	13116145	13116340	4.06199e-08	0.317	1.0	0.898	1.0	0.802	1.0	0.94	0.404	1.0	0.58	0.647	0.575	0.53
65589	SEC31A	chr4	-	82842184	82842481	82828999	82829058	82844385	82844509	4.09764e-08	0.263	0.562	0.608	0.768	0.89	0.842	0.698	0.513	0.492	0.46	0.52	0.439	0.364
47646	TSEN2	chr3	+	12505153	12505231	12503261	12503784	12516610	12516661	4.22457e-08	0.184	0.98	0.976	0.933	0.956	0.941	0.955	0.649	0.811	0.881	0.826	0.735	0.735
16815	BDH2	chr4	-	103096182	103096274	103085348	103086540	103099782	103099816	4.24132e-08	0.228	1.0	1.0	1.0	1.0	1.0	1.0	0.813	0.929	0.737	0.879	0.433	0.843
4240	BDP1	chr5	+	71562774	71562895	71562273	71562520	71564753	71567820	4.29452e-08	0.162	0.314	0.271	0.407	0.345	0.354	0.242	0.171	0.158	0.122	0.12	0.253	0.136
43462	XPO6	chr16	-	28208986	28209122	28177219	28177332	28211365	28211550	4.36244e-08	0.309	0.368	0.632	0.524	0.458	0.186	0.355	0.041	0.073	0.114	0.064	0.164	0.212
93966	VPS26C	chr21	-	37238459	37238609	37232376	37232451	37267237	37267532	4.4514e-08	0.323	0.958	0.838	0.8	0.5	1.0	1.0	0.6	0.511	0.441	0.484	0.517	0.608
67944	CCDC82	chr11	-	96385936	96386020	96383961	96384761	96387529	96387613	4.47555e-08	0.326	0.48	0.525	0.539	0.342	0.484	0.61	0.066	0.206	0.135	0.151	0.206	0.26
96717	RNF121	chr11	+	71982760	71982915	71960749	71960891	71990596	71990717	4.50143e-08	0.177	0.873	0.974	1.0	0.892	0.931	1.0	0.758	0.725	0.77	0.764	0.777	0.813
102453	LYPD6B	chr2	+	149206018	149206195	149205252	149205404	149208313	149208367	4.54525e-08	0.232	0.0	0.069	0.098	0.212	0.79	0.259	0.0	0.0	0.0	0.0	0.038	0.0
68905	ZNF691	chr1	+	42849290	42849413	42846572	42846657	42849564	42849742	4.58454e-08	0.399	0.963	0.949	1.0	0.925	0.864	0.919	0.221	0.415	0.81	0.515	0.586	0.68
79406	PHF21A	chr11	-	46090454	46090581	46084165	46084302	46092182	46092223	4.63232e-08	0.178	0.186	0.18	0.296	0.331	0.434	0.309	0.163	0.101	0.084	0.08	0.086	0.154
22536	TMCO3	chr13	+	113520615	113520733	113503495	113503588	113534044	113534240	4.70148e-08	0.319	0.944	0.8	1.0	1.0	0.823	0.802	0.418	0.506	0.77	0.548	0.683	0.527
88557	HIPK3	chr11	+	33286412	33287511	33258330	33258690	33328509	33328633	4.86028e-08	0.163	0.933	0.964	1.0	1.0	1.0	0.852	0.767	0.75	0.603	0.924	0.877	0.852
25821	ARID5B	chr10	+	62000090	62000321	61940182	61940408	62050887	62051000	5.04581e-08	0.201	1.0	0.874	0.948	0.884	0.969	0.975	0.798	0.946	0.653	0.727	0.629	0.693
55442	MEF2A	chr15	+	99710633	99710760	99706594	99706855	99712389	99712835	5.29579e-08	0.169	1.0	1.0	0.957	1.0	1.0	0.968	0.849	0.778	0.972	0.887	0.678	0.747
27467	TFPI	chr2	-	187520541	187520613	187503647	187503770	187529363	187529485	5.3978e-08	-0.262	0.13	0.061	0.085	0.076	0.162	0.087	0.35	0.299	0.257	0.502	0.479	0.287
74288	CACNB4	chr2	-	151869176	151870611	151860710	151860820	151876425	151876556	5.4908e-08	0.248	0.873	0.906	1.0	1.0	1.0	1.0	1.0	0.528	0.842	0.431	0.491	1.0
84979	CENPK	chr5	-	65552492	65552549	65542801	65542848	65561462	65561535	5.61366e-08	-0.156	0.567	0.612	0.73	0.605	0.627	0.588	0.791	0.811	0.769	0.732	0.797	0.764
107931	TPK1	chr7	-	144835559	144835618	144765879	144765951	144835966	144836053	5.66223e-08	0.187	1.0	1.0	1.0	1.0	0.626	0.898	0.784	0.434	1.0	0.69	0.844	0.648
42978	CAMTA1	chr1	+	6886239	6886346	6825109	6825210	6887653	6887842	5.72519e-08	0.207	0.251	0.424	0.287	0.063	0.155	0.269	0.024	0.028	0.03	0.018	0.066	0.042
105608	IFT122	chr3	+	129458598	129458677	129451913	129451998	129463559	129463622	5.74988e-08	0.326	0.613	0.835	0.684	0.711	0.802	0.82	0.311	0.632	0.429	0.283	0.345	0.507
45534	SSH1	chr12	-	108802321	108802368	108800779	108800926	108805055	108805184	5.77501e-08	0.189	0.906	0.983	0.823	0.933	0.947	0.801	0.816	0.618	0.738	0.691	0.776	0.623
19904	CAP2	chr6	+	17513848	17513954	17507168	17507312	17539268	17539290	5.79279e-08	0.215	0.928	0.909	0.855	0.855	1.0	0.896	0.795	0.66	0.575	0.651	0.68	0.792
11134	AHSA2P	chr2	+	61183546	61183662	61181319	61181405	61184711	61184800	5.85457e-08	0.178	0.44	0.377	0.352	0.396	0.324	0.396	0.098	0.117	0.197	0.316	0.221	0.268
3287	CLK4	chr5	-	178619837	178619896	178616881	178618778	178623255	178623416	5.8862e-08	0.161	0.274	0.248	0.32	0.378	0.295	0.194	0.195	0.15	0.087	0.067	0.134	0.11
9523	PLEKHM1	chr17	-	45468208	45468593	45458168	45458439	45475099	45475726	5.91826e-08	0.335	0.865	0.754	0.828	0.706	0.766	0.819	0.344	0.269	0.507	0.392	0.686	0.53
60749	SUGP2	chr19	-	18993647	18993740	18990889	18991149	18994365	18995280	6.05617e-08	0.192	0.787	0.967	0.976	0.978	0.905	0.825	0.627	0.723	0.701	0.741	0.723	0.774
18251	MINDY3	chr10	-	15821655	15821726	15796099	15796172	15833629	15833709	6.07186e-08	0.155	0.971	0.978	1.0	0.983	0.953	0.81	0.63	0.754	0.789	0.919	0.838	0.836
102094	CA5B	chrX	+	15749970	15750165	15721496	15721592	15764577	15764665	6.23411e-08	0.175	0.819	1.0	0.911	1.0	1.0	1.0	0.72	0.708	0.848	0.914	0.752	0.739
3535	FIP1L1	chr4	+	53414614	53414722	53399729	53399839	53425871	53425965	6.23664e-08	0.181	0.477	0.536	0.629	0.562	0.622	0.555	0.279	0.338	0.387	0.359	0.478	0.452
70185	SMPDL3A	chr6	+	122806232	122806357	122804908	122805089	122809090	122809717	6.28398e-08	0.18	0.905	0.844	0.945	0.957	0.963	0.955	0.642	0.675	0.76	0.764	0.884	0.765
31619	HNRNPH1	chr5	-	179621842	179621976	179621241	179621397	179623635	179623670	6.29505e-08	-0.181	0.631	0.547	0.701	0.814	0.87	0.812	0.894	0.859	0.971	0.925	0.924	0.888
44254	CASC19	chr8	-	127174189	127174364	127149615	127149672	127218809	127218919	6.31466e-08	0.311	0.902	0.927	0.887	0.898	0.703	0.837	0.654	0.59	0.387	0.406	0.53	0.722
38376	BUD23	chr7	+	73683766	73683901	73683600	73683673	73686635	73686731	6.36015e-08	0.429	0.775	0.817	0.805	0.883	0.666	0.446	0.33	0.266	0.457	0.408	0.155	0.2
25914	NDUFB5	chr3	+	179614970	179615059	179604689	179604939	179616982	179617044	6.37087e-08	0.248	0.725	0.675	0.896	0.794	0.81	0.8	0.435	0.41	0.659	0.691	0.581	0.435
3009	TBC1D9B	chr5	-	179879627	179879789	179879046	179879197	179888102	179888312	6.62488e-08	0.35	0.925	1.0	1.0	1.0	0.838	0.804	0.709	0.619	0.89	0.678	0.178	0.393
84137	EPB41L1	chr20	+	36214356	36214440	36212271	36212376	36218875	36218962	6.82525e-08	0.23	0.51	0.583	0.461	0.557	0.641	0.58	0.355	0.297	0.386	0.255	0.304	0.358
54049	ANXA2	chr15	-	60390212	60390317	60386027	60386086	60396150	60396427	6.89501e-08	0.216	0.772	0.72	0.843	0.777	0.967	0.901	0.658	0.726	0.511	0.57	0.617	0.604
38924	COL8A1	chr3	+	99691398	99691568	99675659	99675721	99744896	99745021	6.9593e-08	0.239	0.509	0.441	0.519	0.309	0.279	0.181	0.066	0.096	0.159	0.109	0.077	0.298
17531	TBRG4	chr7	-	45104098	45104256	45103030	45103443	45104537	45104709	6.96372e-08	0.253	0.735	1.0	1.0	0.963	1.0	0.95	0.621	0.318	0.81	0.742	0.84	0.797
39493	DGLUCY	chr14	+	91145220	91145313	91114369	91114528	91157638	91157690	7.04767e-08	0.151	0.282	0.232	0.283	0.276	0.134	0.245	0.048	0.095	0.071	0.04	0.179	0.11
64140	TMEM68	chr8	-	55745060	55745121	55743480	55743620	55750963	55751157	7.13076e-08	0.233	0.957	0.869	0.873	0.89	0.789	0.777	0.525	0.635	0.566	0.749	0.566	0.714
43730	SENP5	chr3	+	196885150	196886694	196867855	196868073	196899665	196899771	7.13605e-08	0.304	1.0	0.804	1.0	0.922	0.728	0.841	0.683	0.589	0.73	0.535	0.503	0.43
74289	CACNB4	chr2	-	151869176	151872493	151860710	151860820	151876425	151876556	7.2252e-08	0.194	0.866	0.901	1.0	1.0	1.0	1.0	1.0	0.558	0.869	0.587	0.587	1.0
94016	SLC30A6	chr2	+	32175318	32175361	32171286	32171373	32184272	32184338	7.29801e-08	0.31	0.731	0.89	0.71	0.754	0.671	0.671	0.314	0.517	0.498	0.419	0.304	0.515
22131	ZNF317	chr19	+	9157833	9158075	9157267	9157394	9158825	9158908	7.35118e-08	0.282	0.554	0.409	0.269	0.356	0.509	0.403	0.061	0.097	0.131	0.283	0.088	0.146
109555	AMMECR1L	chr2	-	127871248	127871359	127866899	127866996	127873827	127874272	7.60925e-08	0.239	0.947	0.811	0.879	0.939	0.871	0.966	0.549	0.593	0.766	0.829	0.686	0.558
45324	GIGYF2	chr2	+	232703423	232703489	232697298	232697392	232735154	232735238	7.77407e-08	0.173	0.621	0.675	0.601	0.601	0.693	0.668	0.457	0.542	0.506	0.368	0.489	0.461
110046	OARD1	chr6	-	41068840	41068953	41064777	41067437	41070075	41070134	7.81473e-08	0.255	0.837	0.801	0.813	0.795	0.752	0.73	0.496	0.744	0.497	0.625	0.335	0.503
60093	GLT8D1	chr3	-	52704723	52704952	52697720	52697934	52705446	52705764	7.95101e-08	0.208	1.0	1.0	1.0	1.0	1.0	1.0	0.498	0.56	0.865	0.83	1.0	1.0
78987	ZNF92	chr7	+	65387901	65388028	65373798	65374000	65398340	65401135	8.12671e-08	0.25	0.945	0.927	0.89	0.799	0.863	0.817	0.442	0.523	0.678	0.66	0.771	0.669
100584	MAPK1IP1L	chr14	+	55061679	55061701	55051630	55051803	55062617	55063325	8.25219e-08	0.156	0.962	0.941	0.932	0.941	0.883	0.9	0.745	0.765	0.745	0.736	0.728	0.907
15532	CCDC125	chr5	-	69313984	69314043	69311117	69311204	69320464	69320580	8.31435e-08	0.169	0.895	0.967	0.932	0.969	0.967	0.902	0.673	0.715	0.758	0.965	0.633	0.873
9186	UBE2F	chr2	+	237987962	237987992	237973091	237973225	238016565	238016633	8.319e-08	0.254	0.912	0.823	0.936	0.922	0.804	0.82	0.621	0.555	0.63	0.495	0.645	0.747
105120	GTF2IRD1	chr7	+	74544754	74544802	74539878	74539968	74545743	74545809	8.33164e-08	0.168	1.0	1.0	1.0	1.0	1.0	1.0	0.905	1.0	0.593	0.93	0.564	1.0
711	PROSER1	chr13	-	39012690	39014476	39012082	39012233	39017499	39017544	8.51883e-08	0.33	0.816	0.806	0.748	1.0	1.0	1.0	0.542	0.617	0.526	0.494	0.581	0.632
30978	NME7	chr1	-	169324392	169324469	169303144	169303195	169367707	169367946	8.75876e-08	0.35	0.519	0.52	0.41	0.52	0.799	0.544	0.117	0.155	0.181	0.146	0.258	0.358
110293	AKAP11	chr13	+	42313046	42313130	42308453	42308609	42313893	42313940	8.78641e-08	0.355	0.445	0.417	0.843	0.878	0.97	0.845	0.311	0.388	0.39	0.41	0.409	0.362
48289	RAPGEF2	chr4	+	159351058	159351181	159350227	159350289	159352684	159352910	8.81979e-08	0.219	0.646	0.703	0.651	0.728	0.68	0.722	0.576	0.496	0.37	0.429	0.486	0.459
84964	CENPK	chr5	-	65551105	65551242	65529116	65529199	65551563	65551636	8.95515e-08	0.258	0.755	0.84	1.0	0.938	0.966	1.0	0.604	0.432	1.0	0.646	0.804	0.466
88570	HIPK3	chr11	+	33348165	33348228	33347851	33348013	33349146	33349287	9.0103e-08	0.181	1.0	0.875	0.892	1.0	1.0	1.0	0.853	0.776	0.778	0.828	0.634	0.81
82458	AL133500.1	chrX	-	72567888	72568030	72495155	72495268	72572056	72572109	9.12263e-08	0.172	0.934	0.906	0.922	0.87	0.976	0.975	0.803	0.783	0.642	0.696	0.882	0.746
709	RGS5	chr1	-	163319181	163319291	163306232	163306329	163321621	163321772	9.25191e-08	0.221	0.846	0.878	0.753	0.762	0.763	0.851	0.533	0.711	0.657	0.502	0.566	0.561
40923	ZNF346	chr5	+	177050702	177050936	177041125	177041229	177062057	177062151	9.29631e-08	0.162	1.0	1.0	1.0	1.0	1.0	1.0	0.808	0.849	0.747	0.692	1.0	0.931
73966	IL1RL2	chr2	+	102189075	102189310	102187855	102187925	102201555	102201582	9.78036e-08	0.185	1.0	1.0	0.737	1.0	0.797	1.0	0.746	0.708	0.797	0.603	0.716	0.855
67543	AKAP9	chr7	+	91992157	91992211	91980288	91980333	91992884	91993055	1.00337e-07	0.151	0.892	0.921	0.917	0.957	1.0	0.979	0.836	0.943	0.7	0.735	0.839	0.707
102213	DOCK5	chr8	+	25410098	25410202	25408801	25408940	25411193	25412256	1.01632e-07	0.248	0.908	0.966	0.895	0.894	0.949	1.0	0.538	0.64	0.785	0.889	0.69	0.584
107335	PREPL	chr2	-	44359496	44359750	44346267	44346390	44361416	44361561	1.03968e-07	0.231	0.464	0.583	0.501	0.558	0.568	0.501	0.448	0.321	0.234	0.206	0.295	0.282
65067	CDC25C	chr5	-	138329552	138329647	138328483	138328529	138331594	138331835	1.05433e-07	0.172	0.972	1.0	1.0	1.0	1.0	1.0	0.831	0.655	0.773	0.68	1.0	1.0
94241	CLUHP3	chr16	+	31701662	31701858	31700589	31700738	31703155	31703367	1.06952e-07	0.241	0.475	0.358	0.278	0.454	0.177	0.274	0.054	0.177	0.031	0.033	0.244	0.029
79567	ADAT1	chr16	-	75618585	75618698	75617141	75617272	75620265	75620334	1.0983e-07	0.229	0.959	0.918	0.858	1.0	0.744	1.0	0.784	0.67	0.744	0.592	0.666	0.65
27277	GUF1	chr4	+	44680440	44680552	44678426	44678585	44680693	44680842	1.10509e-07	0.158	0.895	0.973	0.916	0.974	0.96	0.975	0.744	0.831	0.831	0.836	0.827	0.677
24787	ING5	chr2	+	241723209	241723271	241711977	241712071	241724988	241729478	1.11443e-07	0.173	1.0	1.0	1.0	1.0	1.0	0.887	0.768	0.734	0.797	0.824	0.843	0.882
23779	MPV17	chr2	-	27312993	27313109	27312679	27312772	27322447	27322522	1.1216e-07	-0.162	0.785	0.681	0.672	0.749	0.647	0.722	0.972	0.927	0.893	0.888	0.754	0.793
25922	NDUFB5	chr3	+	179615984	179616049	179604800	179604939	179616982	179617044	1.13639e-07	0.152	0.883	0.878	0.857	0.821	0.731	0.765	0.653	0.718	0.545	0.622	0.747	0.738
39916	CEP290	chr12	-	88117032	88117145	88115097	88115182	88118482	88118570	1.13802e-07	0.154	1.0	0.963	1.0	1.0	1.0	1.0	1.0	0.659	0.867	0.813	0.784	0.918
79987	MAGEA11	chrX	+	149713142	149713255	149712077	149712162	149714480	149714576	1.14386e-07	0.243	0.887	0.853	0.913	0.963	0.96	0.961	0.364	0.685	0.879	0.876	0.67	0.605
59084	ZNF426	chr19	-	9535187	9535279	9533839	9533966	9536207	9536356	1.16302e-07	0.163	0.919	0.918	0.814	0.941	0.891	0.85	0.775	0.558	0.692	0.823	0.713	0.795
58259	SLC38A1	chr12	-	46239678	46239893	46209053	46209127	46268525	46268995	1.16524e-07	0.356	0.906	0.823	0.576	0.593	1.0	0.875	0.289	0.437	0.466	0.431	0.538	0.478
62744	AC009053.1	chr16	-	74344778	74344971	74342129	74342254	74348866	74349015	1.184e-07	0.247	0.823	0.865	1.0	1.0	1.0	1.0	0.709	0.859	0.465	0.596	0.92	0.658
21262	FUT10	chr8	-	33388962	33389798	33370823	33372804	33453215	33453510	1.19302e-07	0.163	1.0	1.0	0.905	0.822	1.0	1.0	0.767	0.568	0.868	1.0	0.738	0.808
104894	PSMA3-AS1	chr14	-	58273978	58274135	58266888	58267393	58291634	58291707	1.19869e-07	0.301	0.855	0.891	0.868	0.873	0.844	0.963	0.437	0.647	0.417	0.757	0.507	0.724
25548	BBOF1	chr14	+	74022915	74023144	74019355	74019534	74029183	74029249	1.23904e-07	0.152	0.227	0.146	0.242	0.26	0.21	0.201	0.066	0.038	0.0	0.076	0.068	0.124
70456	BCOR	chrX	-	40071636	40071690	40070972	40071159	40072348	40075180	1.26058e-07	0.265	0.735	0.783	0.542	0.772	0.74	0.643	0.476	0.251	0.493	0.584	0.371	0.45
97842	AC122710.2	chr5	+	6777049	6777158	6775817	6776029	6777333	6777509	1.26377e-07	0.161	0.963	1.0	1.0	0.971	1.0	1.0	0.594	1.0	0.71	0.896	1.0	0.767
91465	COASY	chr17	+	42564982	42565047	42563306	42564577	42565226	42565311	1.28478e-07	0.194	0.886	0.835	0.87	0.913	0.926	0.835	0.711	0.541	0.767	0.785	0.669	0.629
12484	SUZ12P1	chr17	+	30743300	30743369	30735032	30735097	30759490	30759539	1.28607e-07	0.346	0.783	0.813	1.0	0.793	0.697	0.914	0.317	0.48	0.755	0.572	0.328	0.472
458	RABGGTB	chr1	+	75789951	75790274	75787496	75787604	75791284	75791337	1.31503e-07	0.372	0.726	0.539	1.0	1.0	1.0	1.0	0.665	0.521	0.443	0.527	0.364	0.515
91019	ZC3H11A	chr1	+	203796450	203796601	203795653	203795775	203801574	203801628	1.32898e-07	0.293	0.699	0.796	0.701	0.598	0.657	0.77	0.428	0.571	0.461	0.293	0.333	0.377
100719	GOLGB1	chr3	-	121722261	121722378	121718387	121718501	121726912	121727041	1.35823e-07	0.186	0.932	0.939	0.7	0.903	0.918	0.93	0.742	0.776	0.731	0.703	0.632	0.624
55969	SLC25A17	chr22	-	40799022	40799083	40779008	40779125	40819194	40819326	1.36607e-07	0.38	0.82	0.937	0.853	0.675	0.812	0.769	0.263	0.581	0.436	0.539	0.477	0.293
90757	TEAD1	chr11	+	12878888	12878900	12864837	12864900	12879707	12879842	1.39212e-07	-0.225	0.556	0.763	0.546	0.788	0.686	0.531	0.953	0.831	0.932	0.842	0.815	0.85
15153	ELMO2	chr20	-	46398696	46398771	46394404	46394532	46406547	46406559	1.41033e-07	0.287	0.879	0.825	0.77	0.945	0.897	0.788	0.615	0.769	0.354	0.485	0.47	0.687
59597	TTC23	chr15	-	99241364	99241559	99228532	99228732	99249416	99249531	1.41822e-07	0.294	0.681	0.431	0.593	0.683	0.596	0.548	0.248	0.312	0.145	0.421	0.178	0.466
103758	TRIM37	chr17	-	58999380	58999459	58982637	58982921	59012327	59012407	1.42582e-07	0.163	1.0	0.925	1.0	1.0	1.0	1.0	1.0	0.832	0.72	0.917	0.595	0.883
52592	NBPF9	chr1	-	149090204	149090428	149082276	149082430	149090752	149090894	1.42681e-07	0.172	0.257	0.285	0.403	0.396	0.37	0.364	0.1	0.222	0.122	0.248	0.19	0.163
110048	OARD1	chr6	-	41070075	41070134	41066787	41067437	41071131	41071217	1.45747e-07	0.16	0.926	0.885	0.894	0.934	0.921	0.911	0.79	0.68	0.745	0.673	0.72	0.9
97853	ANKRD10	chr13	-	110900529	110900661	110892956	110893263	110906032	110906124	1.46665e-07	0.196	0.302	0.245	0.112	0.348	0.41	0.41	0.194	0.131	0.03	0.05	0.104	0.144
2901	ZNF561	chr19	-	9617048	9617171	9614020	9614103	9618090	9618179	1.48336e-07	0.162	0.732	0.915	0.84	0.824	0.876	0.862	0.664	0.72	0.67	0.683	0.705	0.636
8384	C18orf21	chr18	+	35972884	35972907	35972082	35972805	35974895	35975095	1.506e-07	0.177	1.0	0.951	1.0	0.921	1.0	1.0	0.553	0.874	0.874	0.671	0.903	0.933
52877	CDK5RAP2	chr9	-	120460571	120460747	120458449	120458622	120467859	120467997	1.52995e-07	0.206	0.747	0.752	0.882	0.879	0.899	0.957	0.712	0.589	0.602	0.602	0.64	0.733
98910	RCE1	chr11	+	66845499	66845562	66845165	66845237	66845859	66846528	1.53291e-07	0.237	0.971	1.0	1.0	0.843	1.0	1.0	0.93	0.398	0.623	0.674	0.768	1.0
58875	HUWE1	chrX	-	53543840	53543968	53542442	53542539	53546435	53546592	1.54014e-07	0.367	0.84	0.89	0.956	0.818	0.62	1.0	0.572	0.259	0.651	0.651	0.457	0.329
65125	ZCCHC17	chr1	+	31318166	31318236	31296981	31297075	31319108	31319166	1.5466e-07	0.239	0.168	0.432	0.321	0.426	0.351	0.397	0.191	0.048	0.063	0.104	0.099	0.158
102676	CHIC1	chrX	+	73679653	73679713	73679325	73679382	73680954	73681116	1.55882e-07	0.163	0.915	1.0	0.959	0.862	1.0	0.886	0.785	0.742	0.833	0.763	0.879	0.643
32362	FKTN	chr9	+	105574197	105574332	105558149	105558165	105574944	105575018	1.58711e-07	0.179	0.387	0.398	0.208	0.167	0.181	0.175	0.068	0.093	0.069	0.052	0.079	0.078
80917	SNX14	chr6	-	85538837	85538864	85536791	85536924	85541984	85542043	1.59865e-07	0.151	0.309	0.232	0.383	0.455	0.376	0.445	0.192	0.217	0.17	0.2	0.252	0.261
66133	ARFGAP2	chr11	-	47171425	47171557	47168122	47168251	47176515	47176634	1.63306e-07	0.161	0.958	0.975	0.945	0.905	0.895	0.818	0.652	0.651	0.862	0.757	0.841	0.764
55985	NBPF15	chr1	-	144448774	144448916	144440140	144440295	144456536	144456805	1.66339e-07	0.169	0.902	1.0	0.891	0.931	1.0	1.0	0.731	0.877	0.67	0.793	0.789	0.848
20864	RMND1	chr6	-	151445307	151445825	151436234	151436554	151452015	151452018	1.66872e-07	0.17	0.88	0.929	0.901	0.901	0.782	0.807	0.656	0.567	0.716	0.736	0.675	0.83
76156	MSH3	chr5	+	80744505	80744615	80728850	80728965	80761545	80761610	1.69248e-07	0.209	0.906	0.911	0.928	0.878	0.962	0.91	0.779	0.804	0.606	0.769	0.537	0.749
55776	TMEM267	chr5	-	43476113	43476258	43444251	43446557	43479889	43479987	1.72478e-07	0.351	0.473	0.499	0.0	0.602	0.618	0.574	0.067	0.048	0.168	0.178	0.151	0.046
96094	CCDC66	chr3	+	56566593	56566740	56558845	56558910	56566949	56567053	1.74413e-07	0.378	0.657	0.895	0.787	0.881	0.401	0.61	0.309	0.205	0.401	0.262	0.33	0.456
109940	ST5	chr11	-	8750620	8750725	8729949	8731209	8810516	8810649	1.74644e-07	0.152	1.0	0.958	0.966	0.94	0.916	0.965	1.0	0.699	0.784	0.611	0.769	0.973
103146	GIN1	chr5	-	103097313	103097490	103085999	103088172	103097589	103097781	1.78506e-07	0.259	0.93	0.819	1.0	0.955	1.0	1.0	0.653	0.611	0.749	0.776	0.715	0.644
62659	TFRC	chr3	-	196073929	196074125	196069454	196069568	196077063	196077122	1.80388e-07	0.198	1.0	1.0	1.0	1.0	0.924	1.0	0.547	0.707	1.0	1.0	0.707	0.776
66554	GABARAPL1	chr12	+	10213835	10214187	10212892	10213219	10214668	10214779	1.84226e-07	0.154	1.0	0.967	1.0	0.94	0.811	1.0	0.749	0.656	0.775	0.835	0.841	0.936
102863	ZBTB8OS	chr1	-	32633644	32633727	32627507	32627544	32650432	32650525	1.86623e-07	0.197	0.848	0.942	0.907	0.799	0.687	0.864	0.694	0.61	0.586	0.635	0.723	0.618
40926	ZNF346	chr5	+	177050750	177050936	177041125	177041229	177062057	177062151	1.89803e-07	0.151	1.0	1.0	1.0	1.0	1.0	1.0	0.822	0.854	0.764	0.711	1.0	0.941
59199	CLASP1	chr2	-	121515664	121515762	121503166	121503234	121605700	121606060	1.9222e-07	0.151	1.0	1.0	1.0	0.956	1.0	1.0	0.9	0.79	0.865	0.719	0.892	0.883
81457	DPAGT1	chr11	-	119097854	119098043	119097139	119097297	119098402	119098435	1.94978e-07	0.249	0.902	0.965	0.914	0.956	0.968	0.894	0.779	0.583	0.521	0.912	0.588	0.72
100865	IMMP1L	chr11	-	31456259	31456386	31433459	31433570	31460625	31460714	1.96934e-07	0.277	0.859	0.847	0.91	0.92	0.889	0.854	0.652	0.621	0.39	0.625	0.799	0.529
105613	IFT122	chr3	+	129461227	129461304	129451913	129451998	129463559	129463626	1.97423e-07	0.314	0.536	0.69	0.656	0.766	0.472	0.627	0.338	0.346	0.166	0.403	0.254	0.358
17318	ZNF283	chr19	+	43837052	43837179	43835504	43835592	43846938	43848898	1.97884e-07	0.282	0.867	0.82	0.964	0.97	0.901	0.927	0.36	0.584	0.659	0.737	0.772	0.647
51322	GK	chrX	+	30727465	30727552	30724100	30724181	30728731	30729249	1.98829e-07	0.23	0.838	0.957	0.929	1.0	1.0	0.962	0.644	0.608	0.537	0.674	0.844	1.0
14430	SMAD4	chr18	+	51077306	51077419	51076637	51076776	51078255	51079143	2.00294e-07	0.157	0.242	0.372	0.172	0.282	0.097	0.303	0.127	0.069	0.037	0.074	0.097	0.121
100082	ZC3H14	chr14	+	88602827	88603045	88577984	88578140	88607242	88607363	2.06105e-07	0.227	0.0	0.081	0.151	0.348	0.614	0.389	0.012	0.014	0.04	0.057	0.078	0.02
29715	COPS3	chr17	-	17261599	17261692	17254886	17254945	17261965	17262106	2.07226e-07	0.171	0.304	0.375	0.203	0.186	0.238	0.317	0.053	0.05	0.125	0.098	0.176	0.096
77499	AGAP1	chr2	+	235930764	235930923	235908737	235908906	235968461	235968623	2.09185e-07	0.231	0.318	0.263	0.27	0.272	0.515	0.225	0.246	0.0	0.03	0.085	0.0	0.115
10328	BLOC1S6	chr15	+	45592134	45592276	45587122	45587525	45605427	45605514	2.11316e-07	0.201	0.76	0.849	0.891	0.928	0.914	0.971	0.602	0.716	0.678	0.658	0.799	0.655
16089	NOP16	chr5	-	176388234	176388343	176386023	176386909	176388432	176388568	2.1135e-07	0.185	0.925	0.867	0.79	0.824	0.775	0.833	0.613	0.588	0.711	0.743	0.687	0.565
107928	TPK1	chr7	-	144682908	144682978	144648806	144648879	144765879	144765951	2.16728e-07	0.172	1.0	1.0	1.0	0.899	0.802	0.89	0.764	0.829	0.829	0.646	0.764	0.73
102583	SCMH1	chr1	-	41152598	41152741	41151613	41151684	41160874	41160898	2.19637e-07	0.399	0.482	0.616	0.499	0.564	0.632	0.807	0.0	0.078	0.294	0.225	0.441	0.166
78858	ZNF383	chr19	+	37224817	37224939	37217925	37218274	37230408	37230462	2.20098e-07	0.29	0.914	0.829	1.0	0.914	0.85	0.796	0.516	0.661	0.723	0.475	0.516	0.67
29205	ATXN1	chr6	-	16753232	16753347	16657775	16657901	16761297	16761370	2.22377e-07	0.207	0.821	0.736	0.726	0.754	0.855	0.83	0.579	0.564	0.619	0.692	0.509	0.515
108018	TRAPPC6B	chr14	-	39154210	39154294	39151745	39151839	39158284	39158402	2.22818e-07	0.198	0.868	0.777	0.765	0.857	0.849	0.929	0.761	0.479	0.665	0.621	0.64	0.691
32471	FYN	chr6	-	111846588	111846629	111780565	111780635	111872967	111873037	2.23976e-07	0.177	0.937	0.815	0.898	1.0	1.0	1.0	0.779	0.518	0.672	0.841	1.0	0.779
74093	DHX37	chr12	-	124975418	124975511	124972502	124972599	124977341	124977490	2.25636e-07	0.274	0.884	0.753	1.0	1.0	0.894	0.884	0.291	1.0	0.604	0.637	0.488	0.753
7217	GLS	chr2	+	190920214	190920248	190913192	190913364	190921023	190921056	2.25892e-07	-0.345	0.574	0.506	0.366	0.374	0.283	0.27	0.759	0.796	0.863	0.753	0.545	0.729
110003	EHMT1	chr9	+	137752330	137752408	137743901	137744090	137754170	137754221	2.31657e-07	0.214	0.855	0.884	0.952	0.939	0.83	0.917	0.76	0.649	0.686	0.672	0.729	0.6
68785	EPG5	chr18	-	45889797	45889940	45884616	45884811	45899403	45899566	2.37526e-07	0.18	1.0	0.918	1.0	1.0	1.0	1.0	0.89	0.65	0.826	0.802	0.838	0.832
31164	EPN2	chr17	+	19331852	19332068	19329560	19329647	19335404	19336715	2.4676e-07	0.413	0.808	1.0	0.654	0.744	0.908	1.0	0.095	0.608	0.394	0.482	0.537	0.519
64559	FAM192A	chr16	-	57174168	57174286	57173727	57173869	57178501	57178852	2.47419e-07	0.398	0.811	0.801	0.92	0.924	0.741	0.843	0.301	0.589	0.279	0.473	0.657	0.35
12733	TAB3	chrX	-	30834050	30834152	30827441	30831575	30842965	30843049	2.475e-07	0.159	0.891	0.899	0.859	0.938	1.0	1.0	0.806	0.686	0.901	0.678	0.764	0.795
57424	ZBTB38	chr3	+	141396258	141396503	141381424	141381487	141403926	141404031	2.49976e-07	0.166	1.0	1.0	1.0	1.0	1.0	0.622	0.805	0.858	0.903	0.733	0.757	0.569
43641	MINOS1-NBL1	chr1	+	19600786	19600971	19597067	19597109	19617257	19617336	2.50778e-07	-0.214	0.154	0.162	0.06	0.113	0.144	0.036	0.171	0.286	0.428	0.466	0.258	0.342
23790	MPV17	chr2	-	27322447	27322522	27312679	27312772	27323051	27323054	2.50905e-07	0.424	0.789	0.793	0.925	0.835	0.806	1.0	0.091	0.231	0.685	0.629	0.461	0.507
89175	ZNF566	chr19	-	36472910	36473006	36445118	36450001	36489473	36489506	2.53001e-07	0.167	1.0	0.919	1.0	1.0	1.0	1.0	1.0	0.654	0.763	0.773	0.726	1.0
106350	MCPH1	chr8	+	6444392	6445547	6442066	6442156	6455142	6455252	2.57185e-07	0.191	0.884	0.904	0.917	0.767	0.73	0.796	0.658	0.561	0.625	0.65	0.723	0.638
102035	MOSPD1	chrX	-	134891478	134891640	134887625	134889192	134896816	134897034	2.61271e-07	0.187	0.688	0.666	0.709	0.672	0.688	0.718	0.643	0.495	0.49	0.441	0.462	0.49
63154	SLC37A3	chr7	-	140345868	140345970	140337283	140337349	140348625	140348767	2.63556e-07	0.227	0.94	0.963	0.956	0.829	0.737	0.801	0.599	0.623	0.619	0.663	0.719	0.644
61935	UPP1	chr7	+	48103296	48103411	48101823	48101982	48106872	48107082	2.67256e-07	0.182	0.865	0.776	0.929	0.903	0.96	0.906	0.665	0.802	0.754	0.753	0.619	0.656
17270	SETX	chr9	-	132326323	132330499	132311756	132311856	132331051	132331139	2.6766e-07	0.151	1.0	1.0	1.0	1.0	1.0	1.0	0.619	0.861	1.0	0.926	0.822	0.868
79902	TBC1D5	chr3	-	17623848	17623913	17508473	17508605	17742480	17742564	2.69568e-07	0.19	0.643	0.629	0.677	0.554	0.625	0.674	0.351	0.433	0.451	0.456	0.444	0.526
6080	TULP4	chr6	+	158501677	158504178	158498668	158498812	158506577	158511828	2.70708e-07	0.302	1.0	1.0	1.0	0.599	1.0	1.0	0.217	0.176	1.0	0.701	0.692	1.0
81754	CNOT2	chr12	+	70332766	70332846	70319297	70319364	70335437	70335466	2.74978e-07	0.173	0.508	0.583	0.549	0.51	0.42	0.432	0.368	0.348	0.318	0.295	0.287	0.351
81706	CNOT2	chr12	+	70294070	70294294	70278131	70278274	70301704	70301830	2.75241e-07	-0.409	0.364	0.103	0.364	0.632	0.762	0.855	0.971	0.969	0.77	0.935	0.92	0.966
43832	MTF2	chr1	+	93129277	93129448	93127231	93127299	93133702	93133808	2.7559e-07	0.187	0.817	0.782	0.788	0.818	0.851	0.896	0.603	0.601	0.804	0.577	0.548	0.699
88864	ERI3	chr1	-	44352849	44352925	44319627	44319744	44354891	44355061	2.78475e-07	0.23	0.761	0.724	0.856	0.746	0.785	0.906	0.588	0.669	0.623	0.459	0.555	0.502
4882	TTC39C	chr18	+	24069156	24069271	24066011	24066140	24114553	24114647	2.8049e-07	0.185	0.912	0.918	0.945	0.852	0.915	0.882	0.691	0.765	0.821	0.669	0.626	0.743
13717	PARPBP	chr12	+	102178591	102178770	102175482	102175666	102195950	102196429	2.80556e-07	0.183	1.0	1.0	0.824	0.951	1.0	1.0	0.738	0.731	0.878	1.0	0.79	0.537
68949	CDKN2B-AS1	chr9	+	22056251	22056387	22049105	22049228	22077678	22077891	2.81837e-07	0.195	1.0	1.0	1.0	1.0	1.0	1.0	0.716	0.775	1.0	1.0	0.561	0.775
19147	REXO5	chr16	+	20843933	20844026	20839852	20840468	20844628	20844662	2.85463e-07	0.469	0.824	0.825	0.842	0.787	0.787	0.523	0.203	0.0	0.179	0.337	0.821	0.234
60933	ZSCAN32	chr16	-	3393648	3393814	3384820	3384941	3397191	3397744	2.94001e-07	0.318	0.897	0.73	0.818	0.818	0.9	0.92	0.541	0.507	0.479	0.442	0.646	0.563
18272	ALMS1	chr2	+	73432197	73432291	73426452	73426553	73447959	73454067	2.94813e-07	0.155	1.0	1.0	1.0	1.0	1.0	1.0	0.582	0.792	0.911	0.873	0.937	0.974
42350	RBM15	chr1	+	110345538	110345649	110338505	110342268	110346307	110346677	2.95526e-07	0.347	0.706	0.739	0.646	0.709	0.583	0.479	0.205	0.337	0.267	0.286	0.561	0.123
8188	ZFYVE26	chr14	-	67802078	67802282	67798013	67798622	67805453	67805618	2.99312e-07	0.233	1.0	1.0	1.0	1.0	1.0	1.0	0.487	0.826	0.665	0.877	1.0	0.748
66171	ARFGAP2	chr11	-	47175181	47175313	47172280	47172333	47175850	47175923	3.07179e-07	0.167	0.91	0.985	0.931	0.962	0.99	0.971	0.618	0.939	0.722	0.769	1.0	0.698
70335	NAA16	chr13	+	41362730	41362873	41362125	41362159	41367438	41367652	3.11264e-07	0.251	0.509	0.435	0.515	0.384	0.453	0.404	0.193	0.105	0.208	0.228	0.311	0.149
51968	TBL1X	chrX	+	9653544	9653689	9640272	9640360	9654214	9654288	3.14504e-07	-0.231	0.183	0.281	0.252	0.271	0.23	0.24	0.529	0.382	0.574	0.513	0.503	0.34
23781	MPV17	chr2	-	27312993	27313154	27312679	27312772	27322447	27322522	3.19075e-07	-0.227	0.722	0.598	0.549	0.65	0.474	0.624	0.967	0.914	0.836	0.83	0.706	0.728
15534	CCDC125	chr5	-	69313984	69314046	69311117	69311204	69320464	69320583	3.21406e-07	0.186	0.874	0.961	0.923	0.964	0.952	0.887	0.646	0.656	0.721	0.957	0.607	0.857
11647	SCLY	chr2	+	238083247	238083354	238082044	238082209	238091217	238091254	3.23675e-07	0.164	0.887	0.955	0.882	0.901	1.0	0.98	0.85	0.732	0.676	0.68	0.885	0.797
17923	AASDH	chr4	-	56354704	56354811	56354038	56354211	56355181	56355423	3.30393e-07	0.176	1.0	1.0	1.0	0.963	0.823	0.96	0.688	0.802	0.688	0.705	1.0	0.807
48691	APEH	chr3	+	49675182	49675309	49674001	49674413	49675693	49675787	3.32562e-07	0.261	0.664	0.768	0.731	0.713	0.641	0.645	0.378	0.376	0.6	0.422	0.325	0.493
103295	NUMB	chr14	-	73366896	73366981	73355625	73355766	73458492	73458522	3.48752e-07	0.157	0.97	0.928	0.972	0.809	0.966	0.815	0.821	0.692	0.878	0.6	0.82	0.705
102846	ZBTB8OS	chr1	-	32631826	32631879	32627507	32627544	32650432	32650525	3.50723e-07	0.213	0.899	0.938	0.902	0.777	0.743	0.844	0.711	0.505	0.531	0.636	0.712	0.731
41557	AGA	chr4	-	177436297	177436351	177434383	177434489	177437404	177437519	3.54364e-07	0.151	0.949	1.0	1.0	1.0	1.0	1.0	0.856	1.0	0.836	0.56	0.792	1.0
48228	FXR1	chr3	+	180914651	180914995	180912481	180912736	180947864	180947936	3.55782e-07	0.224	0.482	0.466	0.317	0.227	0.279	0.177	0.085	0.085	0.06	0.113	0.14	0.119
79399	PHF21A	chr11	-	46076753	46076819	45979759	45979966	46084165	46084302	3.61184e-07	0.167	1.0	1.0	1.0	1.0	0.911	0.896	0.506	0.881	0.904	1.0	0.787	0.724
36177	FER	chr5	+	108768092	108768238	108748961	108748993	108798123	108798389	3.64357e-07	0.211	0.547	0.488	0.625	0.573	0.664	0.658	0.459	0.294	0.471	0.284	0.475	0.308
26789	VPS11	chr11	+	119071595	119071843	119070233	119070397	119073799	119073951	3.65134e-07	0.187	1.0	0.834	1.0	1.0	1.0	1.0	0.697	0.75	0.793	0.724	0.75	1.0
53711	ZNF616	chr19	-	52122407	52122457	52116912	52117024	52123922	52124049	3.77677e-07	0.289	0.135	0.252	0.333	0.364	0.686	0.558	0.163	0.058	0.041	0.155	0.097	0.079
15732	PVR	chr19	+	44658741	44658765	44653899	44654017	44661291	44661323	3.86738e-07	0.404	0.706	0.564	0.618	0.787	0.706	1.0	0.284	0.316	0.41	0.303	0.442	0.202
68001	DCAF8	chr1	-	160261284	160261325	160243959	160244034	160262275	160262436	3.89379e-07	0.168	0.93	0.957	0.981	0.958	0.979	1.0	0.934	0.888	0.77	0.779	0.741	0.687
32581	FAM126A	chr7	-	22947032	22947247	22945982	22946163	22960255	22960415	3.92726e-07	0.18	0.668	0.571	0.755	0.737	0.824	0.765	0.56	0.512	0.593	0.545	0.554	0.476
84139	EPB41L1	chr20	+	36214359	36214440	36212271	36212376	36218875	36218962	3.95596e-07	0.247	0.423	0.527	0.528	0.59	0.702	0.702	0.376	0.384	0.365	0.268	0.258	0.336
55987	NBPF15	chr1	-	144450771	144450870	144448825	144448916	144456536	144456761	4.02089e-07	0.368	0.84	0.91	0.783	0.9	0.582	0.879	0.738	0.389	0.273	0.47	0.518	0.297
108797	UCHL1	chr4	+	41261875	41261923	41261714	41261800	41263224	41263291	4.07789e-07	0.29	0.88	0.858	0.838	0.886	1.0	0.948	0.535	0.768	0.812	0.513	0.608	0.434
76650	POLDIP3	chr22	-	42587505	42587572	42583720	42585968	42595536	42595603	4.1554e-07	0.174	1.0	0.803	1.0	1.0	0.947	1.0	0.936	0.786	0.915	0.906	0.71	0.45
103354	CLSTN3	chr12	+	7137954	7138067	7136828	7137110	7141241	7141404	4.22971e-07	0.201	1.0	1.0	1.0	1.0	1.0	1.0	0.547	0.592	0.956	0.819	0.879	1.0
34342	CCT6P1	chr7	+	65754526	65754661	65751141	65751278	65755779	65755952	4.27741e-07	0.406	0.861	0.914	0.408	0.599	0.707	1.0	0.282	0.376	0.508	0.349	0.408	0.129
89176	ZNF566	chr19	-	36472910	36473006	36445118	36450001	36489485	36489518	4.28625e-07	0.284	0.868	0.883	1.0	0.893	1.0	1.0	0.51	0.739	0.682	0.706	0.431	0.872
19929	ZC3H13	chr13	-	46045390	46045513	46020448	46020557	46052697	46052759	4.28772e-07	0.333	1.0	0.586	1.0	0.78	0.923	1.0	0.568	0.432	0.415	0.541	0.768	0.568
8818	CNTNAP1	chr17	+	42688875	42689047	42688461	42688611	42689520	42689627	4.37545e-07	0.207	0.933	0.958	0.945	0.923	0.84	1.0	0.741	0.629	0.685	0.816	0.772	0.717
71335	GGCT	chr7	-	30497740	30497896	30496783	30497235	30504568	30504799	4.38845e-07	0.435	0.597	0.798	0.783	1.0	0.767	0.523	0.0	0.247	0.311	0.27	0.523	0.508
66627	APC	chr5	+	112823306	112823360	112821948	112821991	112827107	112827247	4.40372e-07	0.202	0.493	0.365	0.205	0.365	0.241	0.192	0.057	0.046	0.248	0.188	0.081	0.027
8727	XRN1	chr3	-	142313135	142313174	142312597	142312758	142318591	142318694	4.42623e-07	0.172	0.161	0.22	0.142	0.307	0.181	0.336	0.0	0.0	0.057	0.112	0.047	0.102
110968	ADGRG2	chrX	-	18994895	18995048	18989308	18991048	18996050	18996152	4.62446e-07	0.241	0.739	0.779	0.778	0.891	0.869	1.0	0.517	0.573	0.642	0.665	0.575	0.64
77362	POLR3C	chr1	+	145837535	145837596	145836493	145836574	145838055	145838206	4.6581e-07	0.265	0.801	0.867	0.926	0.973	0.862	0.664	0.581	0.399	0.56	0.643	0.725	0.592
74062	PEX14	chr1	+	10599237	10599366	10536212	10536297	10618331	10618417	4.66457e-07	0.166	0.903	0.941	0.976	0.952	0.857	1.0	0.848	0.763	0.807	0.793	0.744	0.677
110595	NSUN5P1	chr7	+	75412788	75412932	75410361	75410460	75414884	75415023	4.79093e-07	0.188	0.588	0.288	0.188	0.162	0.108	0.194	0.069	0.066	0.064	0.035	0.07	0.094
5351	EXOC7	chr17	-	76090328	76090397	76089174	76089320	76091142	76091235	4.85769e-07	0.258	0.407	0.489	0.304	0.268	0.333	0.425	0.104	0.289	0.169	0.119	0.0	0.0
3653	ZC3H18	chr16	+	88587541	88587613	88586599	88586684	88598177	88598326	4.86869e-07	0.168	0.367	0.502	0.413	0.384	0.237	0.26	0.148	0.174	0.19	0.192	0.209	0.245
81994	TUBD1	chr17	-	59886082	59886230	59866608	59866749	59892696	59892893	4.88325e-07	0.166	1.0	1.0	1.0	1.0	1.0	1.0	0.743	0.949	0.85	0.858	0.701	0.904
87823	RNF146	chr6	+	127286049	127286177	127280230	127280340	127286615	127286643	4.88774e-07	0.303	0.754	0.759	0.471	0.59	0.395	0.561	0.435	0.132	0.217	0.338	0.312	0.277
89965	ITGAE	chr17	-	3723287	3723383	3716687	3716798	3723687	3723744	4.89922e-07	0.168	1.0	1.0	0.773	1.0	0.841	0.893	0.654	0.619	0.841	0.809	0.669	0.908
87570	ARHGAP5	chr14	+	32090501	32094386	32076966	32077053	32117142	32117287	4.89983e-07	0.317	1.0	1.0	1.0	0.846	0.763	0.871	0.451	0.424	1.0	0.729	0.579	0.394
27993	PSTPIP2	chr18	-	46024608	46024686	46015902	46015937	46039946	46040047	4.9771e-07	0.166	0.961	0.963	0.838	0.947	0.94	0.908	0.877	0.76	0.767	0.717	0.799	0.643
55812	RWDD3	chr1	+	95244210	95244698	95234154	95234315	95246541	95246657	5.07294e-07	-0.367	0.526	0.325	0.432	0.319	0.339	0.275	0.82	0.752	0.636	0.639	0.727	0.842
38500	KIAA1109	chr4	+	122325854	122325917	122325229	122325320	122328103	122328357	5.16468e-07	0.295	0.945	0.937	0.84	0.706	0.813	0.864	0.636	0.377	0.398	0.588	0.702	0.633
7455	AC012309.1	chr19	-	37207039	37207254	37190023	37190150	37210440	37210512	5.26261e-07	0.164	1.0	0.924	0.865	1.0	1.0	1.0	0.93	0.636	0.875	0.681	0.791	0.891
58732	TIA1	chr2	-	70228343	70228462	70227734	70227822	70229263	70229318	5.28361e-07	0.336	0.75	0.728	0.36	0.43	0.152	0.443	0.111	0.156	0.152	0.086	0.12	0.22
99425	CWF19L1	chr10	-	100260217	100260319	100253420	100253539	100267570	100267673	5.32508e-07	0.242	0.573	0.427	0.096	0.374	0.176	0.151	0.063	0.079	0.069	0.021	0.047	0.065
15518	CCDC125	chr5	-	69294792	69294900	69285336	69285467	69300011	69300127	5.33746e-07	0.329	0.64	0.791	0.62	0.717	0.489	0.885	0.424	0.182	0.466	0.424	0.315	0.355
104978	EDEM2	chr20	-	35137879	35138005	35126250	35126375	35142372	35142478	5.42372e-07	0.217	0.946	0.913	0.906	0.831	0.844	1.0	0.696	0.666	0.822	0.815	0.545	0.594
26482	THRB	chr3	-	24297225	24297371	24228937	24229001	24337299	24337371	5.44125e-07	0.212	0.346	0.43	0.453	0.283	0.168	0.198	0.068	0.198	0.147	0.022	0.111	0.061
43931	DCAF17	chr2	+	171458371	171458477	171453123	171453213	171468887	171469030	5.44707e-07	0.309	0.516	0.33	0.39	0.649	0.463	0.463	0.11	0.11	0.24	0.228	0.138	0.129
42446	PAK1	chr11	-	77349238	77349287	77343818	77343931	77358897	77358953	5.5391e-07	0.153	0.857	0.967	0.912	1.0	1.0	1.0	0.788	0.709	0.601	1.0	0.936	0.783
13731	PARPBP	chr12	+	102195311	102195447	102182548	102182627	102195950	102196429	5.54145e-07	0.164	0.319	0.341	0.362	0.391	0.504	0.348	0.186	0.178	0.208	0.282	0.256	0.17
75314	MTHFSD	chr16	-	86552178	86552292	86548463	86548577	86554644	86554748	5.56307e-07	0.221	0.793	0.808	0.702	0.72	0.807	0.844	0.465	0.539	0.535	0.521	0.566	0.721
46981	KIAA1191	chr5	-	176355570	176355749	176348249	176348356	176359480	176359567	5.61273e-07	0.309	0.732	0.682	0.61	0.79	0.534	0.523	0.184	0.249	0.474	0.37	0.258	0.484
43868	SHMT1	chr17	-	18335558	18335675	18333165	18333288	18340042	18340255	5.62438e-07	0.289	0.85	0.901	0.873	0.87	0.901	0.893	0.642	0.716	0.651	0.59	0.606	0.35
10906	BRD9	chr5	-	881106	881182	879793	879889	886591	886707	5.76877e-07	0.305	0.889	0.637	0.963	1.0	0.819	1.0	0.38	0.736	0.689	0.782	0.444	0.444
47703	FN1	chr2	-	215392930	215393203	215391631	215391814	215394527	215394719	5.88442e-07	0.251	0.359	0.38	0.67	0.727	0.67	0.7	0.339	0.297	0.326	0.357	0.341	0.341
109383	PAK3	chrX	+	111097389	111097456	111096359	111096415	111097574	111097684	6.1609e-07	0.313	0.869	0.857	0.871	0.915	0.938	0.856	0.766	0.505	0.56	0.612	0.259	0.726
65060	CDC25C	chr5	-	138326020	138326054	138291969	138292116	138328483	138328529	6.41827e-07	0.405	0.886	0.872	1.0	0.947	0.669	0.915	0.23	0.339	0.692	0.31	0.473	0.818
68553	SREK1IP1	chr5	-	64765044	64765121	64741056	64741200	64768504	64768627	6.489e-07	0.293	0.067	0.312	0.346	0.362	0.65	0.503	0.117	0.029	0.123	0.102	0.058	0.054
40823	SEPT9	chr17	+	77307140	77307197	77287890	77288210	77402058	77402200	6.50211e-07	0.225	0.91	1.0	1.0	0.817	0.922	1.0	0.456	1.0	0.66	0.654	1.0	0.528
24814	LETMD1	chr12	+	51053777	51053860	51049033	51049185	51055834	51055848	6.5713e-07	0.36	0.967	0.893	0.9	0.846	1.0	0.951	0.115	0.566	0.662	0.61	0.796	0.646
32139	FKBP10	chr17	+	41817057	41817203	41812930	41813279	41818088	41818120	6.63871e-07	0.35	0.79	0.751	0.927	0.748	0.926	0.908	0.35	0.335	0.677	0.611	0.573	0.402
78818	PLAGL1	chr6	-	143966157	143966198	143964786	143964818	143968906	143968978	6.64825e-07	0.259	0.889	0.829	0.922	0.748	0.792	0.888	0.488	0.444	0.71	0.668	0.603	0.599
8477	SORBS2	chr4	-	185690561	185690611	185678795	185678822	185775226	185775288	6.79726e-07	0.232	0.343	0.371	0.475	0.451	0.586	0.611	0.186	0.2	0.297	0.334	0.224	0.205
103123	NAF1	chr4	-	163158224	163158327	163156963	163157454	163164216	163164391	6.86163e-07	0.397	1.0	0.831	0.848	0.891	1.0	1.0	0.427	0.65	0.527	0.157	0.856	0.572
46851	AGTPBP1	chr9	-	85660935	85660973	85657434	85657643	85669484	85669578	6.99313e-07	0.201	0.943	0.919	1.0	0.963	0.756	0.877	0.769	0.59	0.83	0.612	0.769	0.68
52608	LINC01060	chr4	+	188476697	188476756	188456663	188456762	188485778	188485865	6.99847e-07	0.336	0.608	0.563	0.488	0.426	0.572	0.653	0.164	0.518	0.047	0.135	0.258	0.173
48692	APEH	chr3	+	49675182	49675309	49674382	49674621	49675693	49675787	7.02925e-07	0.162	0.931	0.939	0.961	1.0	0.943	0.979	0.766	0.808	0.818	0.869	0.652	0.87
30506	VRK2	chr2	+	58135140	58135199	58123100	58123233	58139665	58139832	7.10217e-07	0.204	1.0	1.0	1.0	0.974	0.821	1.0	0.455	0.807	0.568	0.888	0.854	1.0
55384	FBXO25	chr8	+	432885	432935	431340	431444	449989	450083	7.17397e-07	0.154	1.0	1.0	1.0	1.0	0.857	0.891	0.873	0.488	0.75	0.928	0.936	0.851
19397	KMT2D	chr12	-	49026181	49027322	49024809	49024946	49027802	49027930	7.27397e-07	0.331	0.888	1.0	1.0	1.0	1.0	1.0	0.314	0.483	1.0	0.858	0.533	0.714
101049	TMEM131L	chr4	+	153591052	153591194	153588889	153589007	153593798	153593871	7.36328e-07	0.175	0.924	0.937	1.0	0.967	0.898	0.753	0.737	0.679	0.69	0.891	0.704	0.731
12163	USP3	chr15	+	63529013	63529166	63504611	63504830	63532646	63532707	7.40022e-07	0.268	0.524	0.42	0.453	0.548	0.638	0.58	0.355	0.398	0.234	0.229	0.181	0.159
57179	KIF3A	chr5	-	132706450	132706459	132703462	132703619	132710958	132711057	7.49951e-07	0.197	0.147	0.248	0.28	0.313	0.28	0.35	0.15	0.139	0.0	0.0	0.078	0.071
[truncated: 961 more rows]

## Sheet: RI
	geneSymbol	chr	strand	riExonStart_0base	riExonEnd	upstreamES	upstreamEE	downstreamES	downstreamEE	PValueSNRPB	DPSI_SNRPBCTRL	PSI_CTRL1	PSI_CTRL2	PSI_CTRL3	PSI_CTRL4	PSI_CTRL5	PSI_CTRL6	PSI_SNRPB_1	PSI_SNRPB_2	PSI_SNRPB_3	PSI_SNRPB_4	PSI_SNRPB_5	PSI_SNRPB_6
858	ZWINT	chr10	-	56360017	56360383	56360017	56360141	56360292	56360383	0	-0.234	0.04	0.055	0.047	0.052	0.04	0.027	0.31	0.309	0.268	0.287	0.262	0.229
2295	SUN1	chr7	+	852608	852952	852608	852667	852809	852952	0	-0.215	0.126	0.119	0.063	0.127	0.042	0.094	0.343	0.316	0.223	0.314	0.342	0.323
1465	FXR1	chr3	+	180962882	180963090	180962882	180962940	180963027	180963090	0	-0.361	0.204	0.232	0.169	0.171	0.211	0.213	0.551	0.536	0.561	0.541	0.594	0.584
657	RSRP1	chr1	-	25243549	25245301	25243549	25243633	25245149	25245301	0	0.491	0.481	0.597	0.49	0.659	0.497	0.547	0.029	0.043	0.064	0.069	0.057	0.061
106	DDIT3	chr12	-	57517268	57517753	57517268	57517424	57517705	57517753	0	-0.327	0.134	0.187	0.136	0.169	0.247	0.17	0.527	0.58	0.493	0.436	0.476	0.49
767	CTPS1	chr1	+	41008658	41008890	41008658	41008714	41008793	41008890	0	-0.189	0.059	0.096	0.052	0.054	0.054	0.067	0.299	0.253	0.233	0.234	0.237	0.261
310	PNKP	chr19	-	49864178	49864403	49864178	49864236	49864323	49864403	0	-0.5	0.297	0.13	0.187	0.17	0.392	0.061	0.687	0.608	0.713	0.867	0.57	0.795
19	SRSF1	chr17	-	58004922	58005973	58004922	58005041	58005800	58005973	0	0.464	0.564	0.519	0.653	0.414	0.389	0.437	0.016	0.028	0.033	0.036	0.027	0.054
1422	NABP2	chr12	+	56226178	56226419	56226178	56226260	56226355	56226419	0	-0.196	0.143	0.023	0.01	0.112	0.056	0.018	0.259	0.336	0.234	0.218	0.236	0.256
2811	TSPYL2	chrX	+	53084531	53084866	53084531	53084622	53084754	53084866	0	-0.389	0.402	0.274	0.41	0.41	0.284	0.338	0.702	0.668	0.826	0.808	0.686	0.762
924	HNRNPM	chr19	+	8465323	8465515	8465323	8465362	8465479	8465515	0	-0.152	0.424	0.441	0.53	0.529	0.498	0.514	0.616	0.613	0.641	0.634	0.668	0.676
1300	FAM50A	chrX	+	154449680	154449931	154449680	154449735	154449882	154449931	0	-0.267	0.192	0.201	0.262	0.263	0.129	0.136	0.429	0.552	0.506	0.448	0.401	0.451
2475	JTB	chr1	-	153976692	153977013	153976692	153976775	153976975	153977013	0	-0.159	0.067	0.07	0.085	0.075	0.092	0.115	0.277	0.217	0.27	0.243	0.175	0.275
1584	TNFRSF10B	chr8	-	23028330	23028602	23028330	23028441	23028528	23028602	1.11022e-16	-0.28	0.578	0.551	0.617	0.599	0.474	0.529	0.91	0.886	0.728	0.78	0.834	0.893
2139	SRSF5	chr14	+	69768797	69770540	69768797	69768896	69770466	69770540	2.22045e-16	0.242	0.966	1.0	0.955	0.961	1.0	1.0	0.784	0.792	0.786	0.668	0.604	0.793
479	CCDC125	chr5	-	69320236	69320580	69320236	69320345	69320464	69320580	1.11022e-15	-0.256	0.5	0.54	0.611	0.638	0.645	0.63	0.805	0.817	0.929	0.854	0.813	0.883
215	TPM3	chr1	-	154170648	154172978	154170648	154170711	154172907	154172978	1.22125e-15	0.41	0.896	1.0	1.0	1.0	1.0	1.0	0.695	0.78	0.55	0.503	0.46	0.445
34	WDR55	chr5	+	140668233	140668502	140668233	140668334	140668414	140668502	1.52101e-14	-0.16	0.08	0.064	0.063	0.069	0.057	0.025	0.16	0.256	0.208	0.238	0.22	0.234
3320	ACADVL	chr17	+	7220765	7221058	7220765	7220830	7220923	7221058	1.09912e-13	-0.206	0.076	0.104	0.14	0.119	0.128	0.203	0.315	0.408	0.224	0.295	0.466	0.296
2848	DTX3	chr12	+	57605988	57606252	57605988	57606029	57606189	57606252	4.64628e-13	-0.31	0.585	0.503	0.723	0.672	0.635	0.796	1.0	1.0	0.935	1.0	0.839	1.0
1860	PSMD11	chr17	+	32479250	32480197	32479250	32479376	32480145	32480197	1.25555e-12	0.4	1.0	1.0	1.0	0.755	1.0	0.802	0.461	0.346	0.682	0.7	0.415	0.554
1225	STIL	chr1	-	47299904	47300152	47299904	47299968	47300109	47300152	1.40121e-12	-0.18	0.751	0.818	0.811	0.681	0.7	0.834	0.943	0.981	0.937	0.917	0.986	0.91
628	FADS3	chr11	-	61876358	61876963	61876358	61876455	61876865	61876963	1.32291e-11	-0.172	0.059	0.034	0.078	0.081	0.036	0.023	0.297	0.297	0.249	0.193	0.148	0.158
2391	NKAPD1	chr11	+	112074315	112074916	112074315	112074358	112074886	112074916	7.41729e-11	-0.245	0.835	0.93	0.42	0.632	0.701	0.743	0.927	1.0	1.0	1.0	0.806	1.0
1894	ZCCHC8	chr12	-	122483278	122483563	122483278	122483344	122483459	122483563	1.01218e-10	-0.285	0.137	0.122	0.168	0.171	0.104	0.107	0.391	0.533	0.419	0.527	0.358	0.29
2119	STX4	chr16	+	31034225	31034536	31034225	31034325	31034461	31034536	2.92432e-10	-0.298	0.079	0.039	0.057	0.019	0.044	0.103	0.34	0.658	0.198	0.186	0.34	0.407
1677	MSL3	chrX	+	11759633	11759875	11759633	11759712	11759792	11759875	3.13709e-10	-0.292	0.555	0.424	0.564	0.412	0.49	0.536	0.817	0.755	0.78	0.894	0.726	0.759
663	HARS	chr5	-	140677654	140679127	140677654	140677753	140679001	140679127	3.13809e-10	0.548	0.659	1.0	0.436	1.0	0.635	1.0	0.392	0.267	0.142	0.114	0.347	0.182
1308	CCNK	chr14	+	99500765	99502376	99500765	99500871	99502206	99502376	3.87087e-10	0.581	0.865	0.488	0.55	0.543	1.0	1.0	0.155	0.116	0.146	0.23	0.129	0.183
795	EIF3B	chr7	+	2379393	2380740	2379393	2379511	2380278	2380740	1.47329e-09	-0.309	0.26	0.219	0.078	0.138	0.146	0.189	0.422	0.473	0.546	0.441	0.375	0.627
356	UROD	chr1	+	45013135	45013354	45013135	45013215	45013291	45013354	1.52091e-08	-0.184	0.112	0.144	0.11	0.14	0.206	0.185	0.468	0.239	0.241	0.259	0.35	0.444
2849	SETD4	chr21	-	36034540	36036251	36034540	36035960	36036084	36036251	1.91635e-08	-0.193	0.0	0.026	0.0	0.036	0.0	0.105	0.346	0.32	0.052	0.414	0.191	0.0
1397	GPATCH4	chr1	-	156596080	156598121	156596080	156596131	156598034	156598121	2.81356e-08	0.489	0.289	1.0	1.0	1.0	0.731	1.0	0.214	0.337	0.374	0.23	0.332	0.599
3263	USP21	chr1	+	161164533	161164942	161164533	161164612	161164834	161164942	5.56988e-08	-0.3	0.208	0.365	0.297	0.404	0.223	0.199	0.476	0.689	0.697	0.534	0.522	0.579
3051	USP34	chr2	-	61236025	61236389	61236025	61236073	61236324	61236389	6.14774e-08	0.212	1.0	1.0	1.0	0.872	1.0	1.0	1.0	0.907	0.599	0.461	0.919	0.717
258	UBL5	chr19	+	9828326	9828675	9828326	9828389	9828591	9828675	6.60918e-08	-0.172	0.709	0.772	0.746	0.807	0.635	0.611	0.817	0.901	0.934	0.914	0.922	0.824
2779	CHKB	chr22	-	50580189	50580416	50580189	50580271	50580357	50580416	6.99563e-08	-0.175	0.479	0.552	0.612	0.546	0.656	0.576	0.762	0.827	0.762	0.714	0.755	0.65
1428	NKIRAS2	chr17	+	42022398	42022640	42022398	42022472	42022564	42022640	1.11536e-07	-0.16	0.627	0.605	0.841	0.898	0.878	0.846	1.0	0.936	0.984	0.966	0.884	0.884
1260	U2AF1L4	chr19	-	35744069	35744421	35744069	35744145	35744322	35744421	2.15461e-07	-0.321	0.082	0.0	0.136	0.239	0.143	0.082	0.386	0.557	0.33	0.447	0.386	0.501
901	ZMYM2	chr13	+	19993062	19993919	19993062	19993564	19993825	19993919	3.41113e-07	-0.155	0.129	0.089	0.18	0.161	0.2	0.141	0.197	0.254	0.445	0.348	0.368	0.217
2531	DDX47	chr12	+	12823202	12824677	12823202	12823319	12824539	12824677	7.28713e-07	0.427	0.396	0.247	1.0	0.228	0.579	0.371	0.036	0.051	0.08	0.035	0.021	0.038
485	TAF15	chr17	+	35820023	35820437	35820023	35820075	35820331	35820437	7.53987e-07	0.217	0.784	0.739	0.627	0.778	0.74	0.713	0.48	0.554	0.557	0.485	0.476	0.527
1105	RAB24	chr5	-	177302127	177302496	177302127	177302178	177302396	177302496	1.04914e-06	-0.193	0.109	0.088	0.046	0.1	0.104	0.13	0.394	0.472	0.154	0.254	0.167	0.296
978	DDX3X	chrX	+	41343215	41344128	41343215	41343351	41344029	41344128	1.18862e-06	0.167	0.871	0.858	1.0	1.0	1.0	1.0	0.655	0.805	0.939	0.726	0.805	0.794
406	RPL23	chr17	-	38850080	38852732	38850080	38850214	38852603	38852732	1.19156e-06	0.63	0.654	1.0	0.1	0.182	1.0	1.0	0.047	0.014	0.03	0.031	0.021	0.013
1981	RGL2	chr6	-	33293794	33294066	33293794	33293916	33294033	33294066	1.68018e-06	-0.169	0.025	0.086	0.043	0.049	0.0	0.032	0.152	0.138	0.314	0.35	0.223	0.074
965	CDK16	chrX	+	47226993	47227223	47226993	47227099	47227180	47227223	2.10312e-06	-0.154	0.256	0.212	0.076	0.059	0.062	0.032	0.316	0.392	0.132	0.139	0.375	0.266
3005	GTF2H4	chr6	+	30913109	30913387	30913109	30913157	30913308	30913387	2.33752e-06	-0.318	0.205	0.204	0.277	0.326	0.571	0.399	0.83	0.799	0.571	0.534	0.666	0.49
2124	SGSM3	chr22	+	40408793	40409372	40408793	40408842	40408932	40409372	2.53561e-06	-0.179	0.032	0.0	0.0	0.264	0.065	0.0	0.305	0.39	0.333	0.191	0.052	0.161
3319	ACADVL	chr17	+	7220463	7220676	7220463	7220529	7220603	7220676	2.59718e-06	-0.154	0.155	0.122	0.149	0.202	0.265	0.204	0.333	0.352	0.256	0.321	0.292	0.468
794	EIF3B	chr7	+	2379393	2380740	2379393	2379511	2380203	2380740	7.33995e-06	-0.256	0.089	0.102	0.045	0.118	0.155	0.177	0.359	0.707	0.238	0.198	0.475	0.248
2561	KLHDC2	chr14	+	49779594	49779806	49779594	49779675	49779747	49779806	1.11336e-05	-0.152	0.139	0.12	0.199	0.105	0.035	0.106	0.244	0.232	0.217	0.227	0.387	0.308
811	ABCB6	chr2	-	219210380	219210823	219210380	219210475	219210710	219210823	2.22485e-05	-0.325	0.127	0.232	0.259	0.157	0.111	0.101	0.296	0.662	0.291	0.479	0.627	0.583
478	HMGN2	chr1	+	26473702	26474135	26473702	26473817	26474084	26474135	2.25563e-05	0.159	0.917	0.915	0.701	0.975	0.813	0.882	0.504	0.767	0.769	0.817	0.741	0.651
1148	ING4	chr12	-	6652270	6652770	6652270	6652309	6652661	6652770	2.35257e-05	-0.151	0.701	0.609	0.726	0.843	0.853	0.821	0.964	0.952	0.927	0.971	0.832	0.811
674	FTSJ1	chrX	+	48481425	48481715	48481425	48481528	48481631	48481715	2.7592e-05	-0.288	0.089	0.061	0.096	0.11	0.19	0.137	0.498	0.598	0.29	0.345	0.482	0.199
2942	GLYR1	chr16	-	4803202	4805310	4803202	4804148	4804521	4805310	3.20742e-05	-0.3	0.198	0.198	0.05	0.103	0.039	0.06	0.25	0.609	0.192	0.27	0.4	0.727
3385	IGFN1	chr1	+	201206082	201213621	201206082	201206134	201213505	201213621	3.29935e-05	-0.211	0.292	0.228	1.0	1.0	1.0	0.494	1.0	0.755	0.526	1.0	1.0	1.0
2060	RBM3	chrX	+	48575560	48576083	48575560	48575667	48575814	48576083	4.56604e-05	0.236	0.372	0.346	0.648	0.59	0.593	0.547	0.268	0.166	0.306	0.281	0.373	0.287
1147	ZNF226	chr19	+	44165587	44165807	44165587	44165613	44165756	44165807	5.04215e-05	-0.171	0.565	0.717	0.875	0.817	0.713	0.628	0.963	0.8	0.838	0.847	0.959	0.932
1283	PCNX2	chr1	-	233217898	233218184	233217898	233217931	233218030	233218184	5.47391e-05	-0.166	0.101	0.106	0.125	0.097	0.099	0.066	0.273	0.212	0.294	0.223	0.247	0.342
2483	RSRC2	chr12	-	122518838	122521428	122518838	122519051	122521384	122521428	5.671e-05	0.23	0.192	0.149	0.425	0.33	0.577	0.343	0.098	0.075	0.118	0.132	0.096	0.118
1995	NELFE	chr6	-	31954554	31955096	31954554	31954877	31955058	31955096	5.79939e-05	-0.191	0.211	0.123	0.159	0.075	0.04	0.037	0.338	0.546	0.223	0.344	0.217	0.124
3143	STAT2	chr12	-	56350096	56350432	56350096	56350190	56350411	56350432	6.48686e-05	-0.277	0.195	0.157	0.06	0.365	0.215	0.283	0.282	0.365	0.343	0.838	0.662	0.449
2296	SUN1	chr7	+	852608	852952	852608	852667	852812	852952	6.99987e-05	-0.214	0.288	0.246	0.218	0.352	0.216	0.269	0.59	0.487	0.364	0.402	0.669	0.362
3237	UBE2V1	chr20	-	50096482	50096820	50096482	50096534	50096671	50096820	8.74689e-05	-0.194	0.198	0.236	0.0	0.089	0.0	0.0	0.24	0.407	0.141	0.255	0.276	0.37
3264	IFT172	chr2	-	27457840	27458223	27457840	27457976	27458125	27458223	8.94421e-05	-0.201	0.038	0.158	0.122	0.122	0.1	0.072	0.25	0.512	0.143	0.182	0.357	0.372
940	TMEM120A	chr7	-	75988082	75988341	75988082	75988148	75988251	75988341	9.71528e-05	-0.152	0.024	0.055	0.085	0.175	0.044	0.11	0.119	0.427	0.234	0.402	0.129	0.096
1288	EXOSC10	chr1	-	11076841	11077651	11076841	11076948	11077600	11077651	0.000119781	0.335	0.485	1.0	0.634	0.688	0.797	0.815	0.471	0.697	0.264	0.225	0.366	0.386
3369	CCDC88A	chr2	-	55295596	55296056	55295596	55295727	55295949	55296056	0.000133877	-0.163	0.633	0.658	0.742	0.78	0.868	0.621	0.782	0.899	1.0	0.902	0.742	0.954
3179	NDUFA10	chr2	-	240011616	240014860	240011616	240011660	240014738	240014860	0.000163397	-0.16	1.0	1.0	0.736	1.0	0.544	0.758	1.0	1.0	1.0	1.0	1.0	1.0
1031	SLC26A6	chr3	-	48629641	48629978	48629641	48629711	48629871	48629978	0.000191657	-0.17	0.222	0.189	0.207	0.194	0.178	0.167	0.348	0.435	0.361	0.303	0.411	0.321
2990	RPL3	chr22	-	39313190	39314208	39313190	39313310	39314106	39314208	0.000198479	0.223	0.732	0.572	0.806	0.786	0.958	0.958	0.471	0.506	0.717	0.738	0.532	0.508
1348	COPS6	chr7	+	100090591	100091152	100090591	100090654	100091037	100091152	0.000368632	0.423	1.0	1.0	0.547	0.581	0.247	0.163	0.167	0.154	0.18	0.141	0.221	0.135
600	JMJD8	chr16	-	683321	683598	683321	683441	683529	683598	0.000400048	-0.217	0.033	0.114	0.105	0.095	0.072	0.279	0.507	0.436	0.253	0.321	0.205	0.279
1534	ZNF232	chr17	-	5108925	5109868	5108925	5109052	5109710	5109868	0.000432823	-0.256	0.57	0.868	0.367	0.833	0.639	0.484	1.0	1.0	0.868	0.714	1.0	0.714
2847	SLC29A1	chr6	+	44232342	44233006	44232342	44232428	44232806	44233006	0.000587491	-0.202	0.15	0.181	0.202	0.042	0.306	0.371	0.624	0.469	0.181	0.291	0.451	0.447
2512	GALT	chr9	+	34647088	34648171	34647088	34647961	34648114	34648171	0.000946067	-0.208	0.068	0.052	0.067	0.09	0.0	0.0	0.453	0.665	0.274	0.135	0.0	0.0
1102	CCNL2	chr1	-	1390765	1392803	1390765	1391575	1392789	1392803	0.000986278	0.186	0.667	0.867	0.782	0.698	0.86	0.775	0.424	0.503	0.637	0.649	0.655	0.664
2246	HNRNPU	chr1	-	244846603	244854503	244846603	244846706	244854317	244854503	0.00141966	0.259	0.172	0.232	1.0	1.0	1.0	1.0	0.354	0.185	1.0	1.0	0.124	0.185
2674	BAP1	chr3	-	52406252	52406907	52406252	52406322	52406828	52406907	0.00196263	0.153	1.0	1.0	0.941	0.825	0.828	0.823	0.731	0.44	0.939	0.774	0.681	0.934
2253	MPDU1	chr17	+	7586898	7587271	7586898	7587017	7587160	7587271	0.00204447	-0.264	0.47	0.358	0.456	0.293	0.213	0.311	0.575	0.474	0.517	0.516	0.73	0.871
2725	CDK10	chr16	+	89693273	89693467	89693273	89693326	89693397	89693467	0.00209439	-0.173	0.89	0.526	0.726	0.604	0.653	0.564	1.0	0.708	0.917	0.964	0.866	0.548
949	NUP62	chr19	-	49927693	49929504	49927693	49927815	49929325	49929504	0.00373005	-0.418	0.084	0.05	0.045	0.142	0.067	0.032	0.569	0.142	0.142	1.0	1.0	0.076
1253	ABHD16A	chr6	-	31688040	31688305	31688040	31688103	31688248	31688305	0.00392712	-0.179	0.066	0.031	0.149	0.082	0.092	0.038	0.473	0.119	0.252	0.082	0.503	0.101
2552	EIF4A1	chr17	+	7574259	7574678	7574259	7574308	7574547	7574678	0.00732516	-0.165	0.392	0.292	0.263	0.247	0.438	0.481	0.475	0.418	0.438	0.459	0.631	0.683
2072	VPS28	chr8	-	144424945	144425772	144424945	144425000	144425682	144425772	0.00806429	-0.26	0.422	0.253	0.525	0.617	0.604	0.351	0.709	0.604	0.641	0.626	1.0	0.753

## Sheet: MXE
	geneSymbol	chr	strand	1stExonStart_0base	1stExonEnd	2ndExonStart_0base	2ndExonEnd	PValueSNRPB	DPSI_SNRPBCTRL	PSI_CTRL1	PSI_CTRL2	PSI_CTRL3	PSI_CTRL4	PSI_CTRL5	PSI_CTRL6	PSI_SNRPB_1	PSI_SNRPB_2	PSI_SNRPB_3	PSI_SNRPB_4	PSI_SNRPB_5	PSI_SNRPB_6
20795	MTCH2	chr11	-	47634671	47634734	47635544	47635571	0	0.36	0.862	0.877	0.787	0.771	0.819	0.746	0.466	0.444	0.486	0.438	0.43	0.44
19812	CDC25C	chr5	-	138291969	138292116	138319218	138319374	0	-0.279	0.256	0.228	0.277	0.235	0.189	0.319	0.503	0.587	0.524	0.548	0.507	0.507
19089	ZNF692	chr1	-	248856513	248856562	248857233	248857436	0	-0.371	0.0	0.0	0.114	0.0	0.072	0.0	0.257	0.536	0.464	0.366	0.342	0.447
18889	CCT7	chr2	+	73247761	73247926	73251225	73251432	0	-0.211	0.038	0.055	0.044	0.025	0.045	0.067	0.287	0.29	0.195	0.205	0.277	0.288
30427	ATXN2L	chr16	+	28832495	28832567	28832816	28832887	0	0.201	0.404	0.404	0.418	0.415	0.479	0.481	0.223	0.214	0.185	0.255	0.277	0.241
9068	TPR	chr1	-	186355409	186355558	186357396	186357623	0	0.159	0.959	0.956	0.98	0.953	0.981	0.963	0.825	0.773	0.866	0.835	0.817	0.723
18273	AP001273.2	chr11	+	93753935	93754037	93755209	93755386	0	-0.267	0.082	0.149	0.15	0.158	0.167	0.194	0.389	0.452	0.391	0.475	0.482	0.316
20785	MTCH2	chr11	-	47625673	47625741	47634671	47634734	0	-0.199	0.047	0.044	0.159	0.129	0.151	0.195	0.312	0.382	0.371	0.289	0.253	0.314
2482	SF3B3	chr16	+	70544437	70544533	70548369	70548442	0	-0.202	0.559	0.58	0.557	0.586	0.569	0.618	0.826	0.718	0.776	0.739	0.793	0.83
18738	HNRNPC	chr14	-	21230318	21230366	21233952	21234229	0	-0.16	0.279	0.254	0.351	0.305	0.282	0.27	0.412	0.381	0.526	0.5	0.448	0.436
18667	WAC	chr10	+	28535561	28535757	28583398	28583505	0	-0.272	0.035	0.037	0.08	0.085	0.044	0.04	0.376	0.329	0.294	0.307	0.349	0.299
13178	CD46	chr1	+	207767012	207767195	207770320	207770362	0	-0.273	0.033	0.028	0.033	0.052	0.058	0.079	0.363	0.354	0.298	0.299	0.324	0.281
8237	TFPI	chr2	-	187513615	187513646	187529363	187529485	0	0.2	0.387	0.326	0.415	0.347	0.335	0.312	0.156	0.166	0.166	0.189	0.124	0.119
1712	TUFT1	chr1	+	151564524	151564614	151566162	151566228	0	0.168	0.965	0.965	0.951	0.977	0.958	0.977	0.8	0.688	0.835	0.863	0.8	0.8
30208	EXOSC2	chr9	+	130699328	130699394	130700866	130700935	0	-0.3	0.074	0.046	0.061	0.069	0.095	0.1	0.479	0.391	0.332	0.367	0.362	0.315
20077	GALK2	chr15	+	49217189	49217313	49239220	49239367	0	0.18	0.896	0.927	0.991	0.926	0.981	0.987	0.778	0.716	0.768	0.802	0.787	0.778
13456	CASC19	chr8	-	127141473	127141571	127143762	127144126	0	-0.271	0.0	0.03	0.0	0.0	0.0	0.079	0.384	0.221	0.223	0.285	0.364	0.258
13152	CTNND1	chr11	+	57789036	57789155	57791384	57791673	0	0.285	0.831	0.86	0.896	0.852	0.949	0.948	0.623	0.683	0.491	0.555	0.639	0.633
27117	TIPIN	chr15	-	66349314	66349437	66351524	66351600	0	0.274	0.935	0.91	0.946	0.934	0.942	0.948	0.499	0.548	0.65	0.715	0.832	0.727
26819	TRIM27	chr6	-	28908972	28909088	28911695	28911718	0	0.151	1.0	1.0	1.0	0.99	1.0	1.0	0.795	0.782	0.891	0.939	0.866	0.81
30429	ATXN2L	chr16	+	28832816	28832887	28833058	28833354	0	-0.269	0.109	0.141	0.07	0.083	0.034	0.029	0.383	0.507	0.324	0.31	0.336	0.221
30206	EXOSC2	chr9	+	130698161	130698251	130699328	130699394	0	0.193	0.952	0.969	0.961	0.948	0.953	0.953	0.723	0.745	0.796	0.775	0.761	0.775
28112	PHF14	chr7	+	10990702	10990847	11013746	11013906	0	-0.154	0.035	0.046	0.066	0.043	0.081	0.092	0.273	0.189	0.148	0.238	0.219	0.218
28116	PHF14	chr7	+	11061963	11062085	11111349	11111467	0	-0.234	0.023	0.089	0.104	0.09	0.085	0.06	0.288	0.346	0.403	0.314	0.262	0.24
11004	DDX55	chr12	+	123605930	123606159	123607431	123607523	0	-0.155	0.0	0.0	0.013	0.027	0.038	0.02	0.209	0.212	0.16	0.132	0.141	0.175
11046	WDR61	chr15	-	78289618	78289712	78292615	78292885	0	-0.215	0.048	0.06	0.081	0.026	0.071	0.136	0.305	0.305	0.199	0.202	0.35	0.35
3572	ATXN3	chr14	-	92093745	92093831	92096092	92096137	0	-0.372	0.057	0.193	0.191	0.079	0.179	0.212	0.547	0.497	0.478	0.528	0.528	0.564
14535	NIPBL	chr5	+	36995621	36995804	37000372	37000570	0	-0.16	0.056	0.075	0.038	0.027	0.08	0.062	0.198	0.176	0.258	0.2	0.205	0.259
10766	PPHLN1	chr12	+	42374862	42375074	42387455	42387535	0	-0.163	0.086	0.065	0.093	0.092	0.163	0.081	0.213	0.221	0.351	0.331	0.214	0.227
24762	DPH5	chr1	-	101001466	101001587	101021640	101021765	0	-0.277	0.046	0.076	0.053	0.031	0.111	0.06	0.347	0.28	0.273	0.409	0.323	0.405
4015	ECT2	chr3	+	172756982	172757165	172758979	172759069	0	0.186	0.33	0.346	0.377	0.346	0.453	0.4	0.153	0.163	0.197	0.219	0.207	0.198
4135	CDK2	chr12	+	55968777	55968948	55969474	55969576	0	-0.21	0.652	0.679	0.578	0.618	0.545	0.62	0.878	0.841	0.82	0.788	0.807	0.817
13173	CD46	chr1	+	207761248	207761446	207767012	207767195	0	0.277	0.954	0.963	0.963	0.933	0.939	0.906	0.626	0.644	0.667	0.662	0.689	0.707
4014	ECT2	chr3	+	172755482	172755575	172756982	172757165	0	0.203	0.259	0.267	0.32	0.325	0.39	0.337	0.108	0.097	0.116	0.137	0.107	0.113
18888	CCT7	chr2	+	73247761	73247926	73250305	73250438	0	-0.197	0.034	0.048	0.034	0.019	0.034	0.048	0.275	0.268	0.148	0.155	0.272	0.278
5945	AC008764.4	chr19	-	16647095	16647261	16659394	16659447	0	0.434	0.908	1.0	1.0	0.917	0.945	1.0	0.398	0.457	0.779	0.681	0.361	0.492
33062	SNHG1	chr11	-	62853074	62853115	62853800	62853833	0	-0.156	0.113	0.085	0.09	0.099	0.123	0.089	0.296	0.245	0.266	0.238	0.245	0.245
15996	ZC3H7A	chr16	-	11758430	11758539	11761405	11761511	0	0.223	0.985	0.979	0.979	1.0	0.989	0.98	0.663	0.788	0.892	0.824	0.714	0.695
14564	PCGF6	chr10	-	103326533	103326632	103345023	103345132	0	0.244	1.0	1.0	0.938	0.98	1.0	0.951	0.679	0.745	0.843	0.816	0.582	0.74
24839	DAB2	chr5	-	39382617	39383271	39388304	39388367	0	0.168	0.935	0.889	0.919	0.909	0.844	0.857	0.8	0.695	0.737	0.718	0.711	0.683
6520	MRPL48	chr11	+	73805026	73805079	73808312	73808350	0	-0.266	0.295	0.282	0.385	0.386	0.35	0.405	0.611	0.628	0.533	0.65	0.62	0.659
5491	PI4K2A	chr10	+	97656820	97656974	97664884	97664984	0	-0.165	0.031	0.022	0.0	0.0	0.0	0.0	0.381	0.156	0.102	0.131	0.186	0.089
3046	NBN	chr8	-	89980733	89980852	89981374	89981523	0	0.204	0.265	0.286	0.368	0.274	0.285	0.229	0.062	0.089	0.076	0.148	0.068	0.041
3050	NBN	chr8	-	89980733	89980893	89981374	89981523	0	0.201	0.258	0.282	0.364	0.268	0.282	0.225	0.066	0.082	0.075	0.143	0.069	0.04
23302	TADA2A	chr17	+	37423508	37423615	37437737	37437922	0	0.159	0.959	0.939	0.973	0.971	0.988	0.977	0.801	0.75	0.87	0.819	0.854	0.758
20170	EIF3K	chr19	+	38626027	38626102	38632429	38632496	0	0.189	0.965	0.948	0.977	0.975	0.964	0.983	0.691	0.681	0.88	0.884	0.769	0.775
20169	EIF3K	chr19	+	38624076	38624197	38632429	38632496	0	0.218	0.961	0.931	0.967	0.96	0.966	0.982	0.688	0.651	0.83	0.838	0.741	0.711
4501	SMAD4	chr18	+	51054780	51054993	51059865	51059916	0	-0.245	0.0	0.0	0.033	0.033	0.055	0.089	0.199	0.203	0.244	0.325	0.393	0.313
8902	TBC1D15	chr12	+	71880468	71880607	71893221	71893324	0	-0.162	0.0	0.01	0.01	0.007	0.013	0.01	0.196	0.164	0.167	0.131	0.222	0.14
19338	IL7R	chr5	+	35871055	35871213	35873479	35873648	0	-0.21	0.631	0.673	0.631	0.65	0.702	0.651	0.841	0.868	0.88	0.865	0.865	0.878
8649	EXOSC7	chr3	+	45007419	45007575	45011234	45011393	0	-0.181	0.876	0.849	0.859	0.776	0.649	0.661	0.982	0.992	0.936	0.951	0.93	0.966
4238	PARPBP	chr12	+	102153868	102153989	102165728	102165883	0	0.308	0.448	0.31	0.323	0.489	0.483	0.403	0.149	0.136	0.1	0.051	0.111	0.063
4237	PARPBP	chr12	+	102153868	102153976	102165728	102165883	0	0.371	0.754	0.778	0.657	0.759	0.857	0.773	0.414	0.44	0.366	0.34	0.372	0.42
9703	DRAM1	chr12	+	101901290	101901433	101914173	101914232	0	-0.291	0.341	0.29	0.33	0.309	0.274	0.313	0.636	0.641	0.507	0.559	0.647	0.611
8584	TMEM161B	chr5	-	88228444	88228528	88240812	88240916	0	0.202	0.679	0.678	0.655	0.629	0.702	0.724	0.424	0.487	0.447	0.482	0.523	0.494
19339	IL7R	chr5	+	35871055	35871213	35874448	35874542	0	-0.198	0.735	0.702	0.618	0.661	0.735	0.703	0.887	0.89	0.887	0.853	0.903	0.925
2480	SF3B3	chr16	+	70541668	70541834	70544437	70544533	0	-0.251	0.009	0.024	0.029	0.006	0.006	0.016	0.311	0.334	0.268	0.251	0.203	0.227
9759	DCBLD1	chr6	+	117532259	117532393	117537184	117537225	0	-0.257	0.078	0.158	0.051	0.012	0.0	0.0	0.282	0.3	0.244	0.304	0.407	0.304
7740	C1orf43	chr1	-	154212457	154212624	154213892	154213946	0	0.559	0.658	0.617	0.69	0.697	0.665	0.726	0.086	0.124	0.118	0.133	0.113	0.122
19108	RBM6	chr3	+	49962575	49962685	49975322	49975392	0	0.182	0.938	0.916	0.95	0.965	0.969	0.971	0.711	0.638	0.854	0.846	0.769	0.8
30586	ANLN	chr7	+	36415757	36415884	36417079	36417190	0	-0.217	0.268	0.265	0.273	0.306	0.327	0.264	0.575	0.53	0.433	0.481	0.495	0.488
33890	CRYZ	chr1	-	74710097	74710247	74723117	74723270	0	-0.534	0.224	0.212	0.05	0.373	0.362	0.237	0.856	0.707	0.713	0.813	0.772	0.802
19124	MSL1	chr17	+	40129244	40129627	40131536	40131584	0	-0.185	0.05	0.041	0.091	0.089	0.029	0.062	0.219	0.273	0.226	0.255	0.206	0.293
33672	CCDC88A	chr2	-	55301205	55301277	55301871	55302072	0	0.164	1.0	0.986	0.967	0.972	0.973	1.0	0.813	0.861	0.82	0.844	0.788	0.79
6560	MRPL48	chr11	+	73844806	73844976	73859906	73860009	0	-0.353	0.127	0.139	0.173	0.124	0.168	0.255	0.609	0.537	0.43	0.543	0.467	0.521
233	TMEM126B	chr11	+	85631686	85631808	85634085	85634279	0	0.238	0.53	0.42	0.458	0.418	0.605	0.546	0.251	0.214	0.292	0.275	0.281	0.234
8901	TBC1D15	chr12	+	71880468	71880607	71884810	71885021	0	-0.17	0.095	0.072	0.109	0.081	0.141	0.062	0.293	0.25	0.242	0.192	0.342	0.263
1645	HSDL2	chr9	+	112418859	112418958	112441698	112441770	0	-0.178	0.034	0.01	0.033	0.038	0.049	0.0	0.261	0.149	0.21	0.239	0.166	0.205
20089	GALK2	chr15	+	49239220	49239367	49281986	49282085	0	-0.307	0.182	0.101	0.018	0.076	0.053	0.027	0.353	0.415	0.367	0.35	0.439	0.373
20813	MYL6	chr12	+	56158683	56158711	56159586	56159730	0	-0.162	0.078	0.082	0.053	0.047	0.06	0.062	0.29	0.307	0.128	0.126	0.246	0.259
27211	SMIM7	chr19	-	16654034	16654125	16659394	16659447	0	-0.215	0.087	0.064	0.086	0.052	0.093	0.073	0.324	0.23	0.331	0.3	0.307	0.256
27207	SMIM7	chr19	-	16647095	16647261	16654034	16654125	0	0.269	0.891	0.891	0.877	0.896	0.855	0.881	0.555	0.625	0.58	0.634	0.595	0.69
26383	AHCTF1	chr1	-	246891778	246891919	246894658	246894748	0	0.203	0.992	0.98	0.99	0.973	0.968	0.993	0.761	0.737	0.775	0.835	0.771	0.797
1639	HSDL2	chr9	+	112408906	112409021	112416840	112416944	0	-0.194	0.044	0.028	0.051	0.066	0.168	0.17	0.232	0.346	0.306	0.305	0.245	0.257
20086	GALK2	chr15	+	49235850	49235941	49239220	49239367	0	0.164	0.9	0.94	0.988	0.95	0.98	0.984	0.843	0.765	0.774	0.836	0.745	0.792
4500	SMAD4	chr18	+	51054780	51054993	51058339	51058456	0	-0.167	0.019	0.056	0.016	0.038	0.05	0.081	0.193	0.143	0.152	0.197	0.286	0.289
26385	AHCTF1	chr1	-	246895834	246895925	246898207	246898336	0	0.161	0.994	0.979	0.989	0.969	0.977	0.994	0.829	0.762	0.859	0.886	0.807	0.795
19690	SENP3-EIF4A1	chr17	+	7570882	7570933	7571372	7571479	0	0.229	0.95	0.963	0.968	0.955	1.0	1.0	0.763	0.643	0.825	0.839	0.64	0.754
13228	CPSF7	chr11	-	61419921	61420094	61420469	61420573	0	0.292	0.87	0.862	0.811	0.832	0.816	0.843	0.61	0.547	0.493	0.52	0.575	0.537
30041	METTL16	chr17	-	2441489	2441559	2464207	2464350	0	-0.182	0.0	0.0	0.021	0.0	0.0	0.019	0.204	0.228	0.175	0.183	0.147	0.196
4244	PARPBP	chr12	+	102165728	102165883	102195311	102195447	0	-0.36	0.53	0.504	0.657	0.438	0.568	0.657	0.913	0.912	0.955	0.921	0.892	0.922
12959	ATPAF1	chr1	-	46645160	46645256	46652580	46652628	0	-0.319	0.059	0.071	0.015	0.0	0.0	0.1	0.454	0.469	0.182	0.257	0.344	0.454
4243	PARPBP	chr12	+	102165728	102165883	102182548	102182627	0	-0.3	0.436	0.436	0.485	0.454	0.625	0.526	0.787	0.75	0.822	0.832	0.805	0.767
7741	C1orf43	chr1	-	154212457	154212624	154214456	154214574	0	0.261	0.994	0.981	0.985	0.988	0.984	0.987	0.733	0.682	0.761	0.731	0.745	0.699
4242	PARPBP	chr12	+	102165728	102165883	102182548	102182627	0	-0.48	0.41	0.395	0.333	0.192	0.51	0.481	0.895	0.868	0.85	0.833	0.869	0.888
7802	ACTR1A	chr10	-	102483010	102483103	102485608	102485733	0	0.161	0.972	0.991	0.981	0.976	0.974	0.973	0.767	0.769	0.876	0.896	0.796	0.795
4241	PARPBP	chr12	+	102165728	102165883	102175482	102175666	0	-0.631	0.098	0.155	0.175	0.166	0.39	0.326	0.905	0.855	0.775	0.88	0.816	0.865
7747	C1orf43	chr1	-	154213892	154213946	154214456	154214574	0	-0.175	0.738	0.698	0.758	0.706	0.701	0.658	0.913	0.888	0.894	0.852	0.889	0.873
7742	C1orf43	chr1	-	154212457	154212624	154219835	154219937	0	0.626	0.959	0.884	0.911	0.95	0.9	0.948	0.272	0.189	0.401	0.406	0.269	0.256
9646	FKBP10	chr17	+	41819529	41819675	41819840	41820023	0	0.177	0.952	0.947	0.944	0.969	0.986	1.0	0.712	0.735	0.855	0.826	0.735	0.871
26031	CENPK	chr5	-	65552492	65552549	65561462	65561564	0	0.2	0.977	0.985	0.951	0.94	0.942	0.959	0.762	0.839	0.794	0.761	0.666	0.73
2580	MRRF	chr9	+	122285168	122285287	122291748	122291840	0	-0.193	0.076	0.063	0.081	0.07	0.098	0.163	0.256	0.307	0.294	0.253	0.316	0.283
2583	MRRF	chr9	+	122285168	122285287	122291748	122291840	0	-0.198	0.087	0.074	0.087	0.073	0.108	0.161	0.276	0.314	0.311	0.269	0.322	0.288
17512	ZBTB38	chr3	+	141381424	141381487	141386871	141386937	0	0.153	0.979	0.976	0.984	0.97	0.976	0.99	0.729	0.856	0.815	0.815	0.836	0.907
9951	PRKAG1	chr12	-	49003557	49003595	49003756	49003922	0	-0.279	0.02	0.009	0.093	0.07	0.113	0.027	0.552	0.294	0.261	0.25	0.461	0.187
6558	MRPL48	chr11	+	73844806	73844976	73859906	73860009	0	-0.36	0.116	0.108	0.122	0.08	0.168	0.205	0.584	0.51	0.404	0.512	0.44	0.512
26033	CENPK	chr5	-	65552492	65552549	65554796	65554946	0	0.194	0.698	0.665	0.629	0.63	0.667	0.665	0.458	0.456	0.444	0.504	0.467	0.459
22981	DCAF6	chr1	+	168015780	168015951	168022987	168023047	0	-0.26	0.141	0.148	0.029	0.033	0.015	0.013	0.364	0.379	0.309	0.223	0.245	0.419
22461	LSM14A	chr19	+	34196633	34196763	34208928	34209051	0	0.241	0.769	0.816	0.822	0.768	0.814	0.806	0.531	0.515	0.563	0.565	0.603	0.573
22462	LSM14A	chr19	+	34208928	34209051	34215123	34215300	0	-0.188	0.469	0.445	0.458	0.48	0.469	0.485	0.671	0.682	0.618	0.62	0.662	0.678
22466	LSM14A	chr19	+	34215595	34215661	34219390	34219573	0	-0.194	0.145	0.125	0.129	0.155	0.116	0.118	0.35	0.348	0.3	0.289	0.32	0.343
22467	LSM14A	chr19	+	34215595	34215661	34219705	34219877	0	-0.254	0.173	0.133	0.177	0.205	0.157	0.151	0.458	0.439	0.402	0.385	0.419	0.416
22503	EIF4E2	chr2	+	232557883	232558018	232564246	232564351	0	0.202	0.53	0.55	0.524	0.501	0.621	0.607	0.323	0.332	0.374	0.369	0.357	0.365
31596	NUMB	chr14	-	73355625	73355766	73409936	73410068	0	0.161	0.987	0.957	0.977	0.914	0.993	0.944	0.824	0.746	0.867	0.794	0.888	0.689
26034	CENPK	chr5	-	65552492	65552549	65554796	65554898	0	0.157	0.257	0.215	0.205	0.26	0.225	0.227	0.058	0.059	0.083	0.062	0.084	0.101
26042	CENPK	chr5	-	65554796	65554946	65561462	65561564	0	-0.317	0.241	0.26	0.298	0.305	0.298	0.284	0.621	0.632	0.602	0.583	0.577	0.572
29527	PSMA5	chr1	-	109415236	109415363	109421859	109421926	0	0.182	0.972	0.973	0.971	0.979	0.968	0.976	0.761	0.755	0.862	0.864	0.734	0.769
16992	NIPSNAP2	chr7	+	55981472	55981567	55982209	55982280	0	-0.382	0.146	0.066	0.126	0.138	0.116	0.174	0.539	0.641	0.527	0.496	0.421	0.437
16991	NIPSNAP2	chr7	+	55978349	55978395	55981472	55981567	0	0.503	0.77	0.889	0.77	0.809	0.815	0.818	0.152	0.176	0.286	0.414	0.429	0.397
31808	FLOT1	chr6	-	30741189	30741704	30742146	30742203	0	-0.364	0.048	0.051	0.065	0.057	0.2	0.228	0.539	0.516	0.401	0.378	0.441	0.558
4866	TAF15	chr17	+	35824077	35824198	35833906	35833941	0	-0.343	0.06	0.049	0.075	0.061	0.048	0.052	0.486	0.364	0.325	0.307	0.512	0.411
327	MED6	chr14	-	70591265	70591381	70592879	70592988	0	0.178	0.95	0.978	0.968	0.9	0.931	0.888	0.668	0.664	0.796	0.814	0.798	0.805
26041	CENPK	chr5	-	65554796	65554946	65561496	65561564	0	-0.219	0.229	0.237	0.294	0.287	0.261	0.27	0.494	0.477	0.509	0.491	0.442	0.481
26011	CENPK	chr5	-	65528451	65528578	65528918	65529017	0	0.281	0.642	0.654	0.588	0.611	0.643	0.553	0.36	0.281	0.351	0.348	0.334	0.33
21367	OGT	chrX	+	71544566	71548023	71554512	71554592	0	0.185	0.263	0.286	0.292	0.303	0.363	0.282	0.059	0.09	0.141	0.146	0.113	0.129
26068	STX8	chr17	-	9491828	9491921	9505037	9505162	0	0.316	0.662	0.765	0.689	0.658	0.858	0.836	0.434	0.395	0.529	0.403	0.376	0.435
17695	PARP4	chr13	-	24501632	24501834	24503644	24503777	0	0.186	0.966	0.973	0.966	0.96	0.943	0.959	0.733	0.761	0.751	0.745	0.824	0.838
17642	CASP8	chr2	+	201271515	201271621	201272637	201272776	0	0.184	0.883	0.948	0.989	0.974	0.934	0.928	0.756	0.667	0.833	0.759	0.748	0.79
22504	EIF4E2	chr2	+	232564246	232564351	232566828	232566981	0	-0.29	0.188	0.182	0.177	0.152	0.204	0.179	0.52	0.504	0.429	0.39	0.519	0.459
14273	TRMT2B	chrX	-	101041316	101041371	101042232	101042312	0	0.485	0.84	0.96	0.969	0.873	0.961	1.0	0.567	0.359	0.369	0.25	0.574	0.572
14193	MELK	chr9	+	36583626	36583712	36589535	36589652	0	0.238	0.59	0.557	0.647	0.624	0.617	0.57	0.333	0.439	0.403	0.343	0.346	0.316
22295	MIR4435-2HG	chr2	-	111239801	111239996	111248147	111248241	0	0.416	0.827	0.715	0.767	0.892	0.926	0.93	0.386	0.295	0.504	0.512	0.386	0.477
29413	CCDC66	chr3	+	56563683	56564125	56566949	56567053	0	0.165	0.982	0.977	1.0	0.939	0.933	1.0	0.708	0.768	0.871	0.868	0.767	0.86
25404	USO1	chr4	+	75790642	75790797	75793689	75793901	0	0.186	0.899	0.905	0.992	0.989	0.988	1.0	0.709	0.732	0.807	0.81	0.797	0.801
31932	SKP2	chr5	+	36163644	36163756	36166518	36166662	0	0.174	0.932	0.892	0.949	0.97	0.934	0.92	0.718	0.681	0.818	0.814	0.773	0.748
27744	PSMA4	chr15	+	78541904	78541930	78542176	78542219	0	-0.17	0.014	0.026	0.019	0.019	0.013	0.016	0.211	0.291	0.161	0.116	0.163	0.185
16593	PFKM	chr12	+	48142781	48142946	48143752	48143814	0	-0.187	0.011	0.007	0.014	0.027	0.0	0.005	0.237	0.2	0.244	0.217	0.126	0.164
14224	MELK	chr9	+	36633101	36633200	36642996	36643083	0	-0.216	0.067	0.059	0.065	0.074	0.037	0.035	0.283	0.288	0.237	0.259	0.311	0.255
11869	YKT6	chr7	+	44207387	44207492	44208132	44208198	0	0.194	0.915	0.933	0.879	0.92	0.893	0.912	0.722	0.673	0.703	0.68	0.765	0.743
10259	THOC2	chrX	-	123614051	123614189	123619400	123619436	0	0.307	0.94	0.963	0.985	0.949	0.983	1.0	0.689	0.614	0.69	0.547	0.71	0.727
22666	LZTFL1	chr3	-	45827355	45827459	45828438	45828615	0	-0.197	0.059	0.025	0.067	0.059	0.106	0.078	0.352	0.232	0.267	0.253	0.224	0.246
16425	ATP13A3	chr3	-	194413758	194413839	194419878	194419967	0	0.33	0.763	0.742	0.756	0.884	0.867	0.909	0.406	0.495	0.518	0.551	0.446	0.526
29231	ELP3	chr8	+	28097218	28097318	28099827	28099966	0	0.272	0.9	0.906	0.81	0.793	0.871	0.841	0.627	0.571	0.565	0.492	0.617	0.62
29230	ELP3	chr8	+	28097218	28097318	28099827	28099966	0	0.205	0.62	0.633	0.546	0.552	0.63	0.611	0.404	0.357	0.413	0.34	0.399	0.447
22951	MATR3	chr5	+	139279934	139280058	139293452	139293575	0	0.316	1.0	0.985	0.954	1.0	0.978	0.979	0.666	0.639	0.611	0.8	0.599	0.684
25044	TUBD1	chr17	-	59863663	59863847	59878102	59878334	0	-0.256	0.047	0.038	0.054	0.01	0.022	0.052	0.327	0.348	0.217	0.26	0.25	0.356
25577	GTF2H3	chr12	+	123659429	123659475	123659515	123659584	0	-0.153	0.058	0.065	0.025	0.013	0.012	0.01	0.122	0.224	0.111	0.165	0.232	0.248
22929	IVNS1ABP	chr1	-	185305535	185305643	185306484	185306625	0	-0.18	0.106	0.125	0.054	0.083	0.079	0.079	0.275	0.31	0.199	0.227	0.29	0.306
14054	GPATCH4	chr1	-	156598226	156598319	156598967	156599104	0	0.153	0.981	0.98	0.988	0.972	0.992	0.99	0.815	0.767	0.856	0.869	0.847	0.831
5818	AC118549.1	chr1	-	77639448	77639602	77641383	77641446	0	0.491	0.721	0.517	0.667	0.629	0.711	0.809	0.311	0.099	0.165	0.181	0.117	0.236
15286	SDHC	chr1	+	161323613	161323670	161328395	161328497	0	-0.174	0.192	0.191	0.217	0.225	0.179	0.184	0.377	0.4	0.391	0.395	0.327	0.341
5819	AC118549.1	chr1	-	77639448	77639602	77641383	77641446	0	0.203	0.278	0.181	0.257	0.243	0.39	0.391	0.166	0.055	0.068	0.079	0.06	0.093
14936	SNHG5	chr6	-	85677794	85677875	85677953	85678032	0	-0.212	0.638	0.588	0.598	0.65	0.641	0.579	0.871	0.828	0.839	0.845	0.803	0.781
23897	CD55	chr1	+	207336692	207337409	207339396	207339417	0	-0.163	0.016	0.069	0.046	0.082	0.055	0.057	0.204	0.343	0.116	0.136	0.246	0.26
32835	PMM2	chr16	+	8804766	8804843	8806315	8806407	0	0.167	0.832	0.865	0.887	0.939	0.976	0.954	0.72	0.713	0.771	0.799	0.743	0.707
5947	AC008764.4	chr19	-	16654034	16654125	16659394	16659447	0	-0.29	0.254	0.204	0.295	0.237	0.263	0.223	0.565	0.463	0.614	0.557	0.558	0.46
5946	AC008764.4	chr19	-	16647119	16647261	16659394	16659447	0	0.441	0.904	1.0	1.0	0.913	0.942	1.0	0.385	0.444	0.77	0.669	0.349	0.496
15038	MAGI1	chr3	-	65453257	65453340	65470282	65470484	0	0.353	0.939	0.788	1.0	1.0	1.0	1.0	0.696	0.59	0.64	0.64	0.577	0.468
15065	N4BP2L2	chr13	-	32517856	32518003	32535768	32537027	0	0.268	0.948	0.936	0.892	0.965	1.0	0.993	0.712	0.579	0.75	0.729	0.702	0.657
15064	N4BP2L2	chr13	-	32517856	32518003	32527407	32527532	0	0.396	0.943	0.902	0.876	0.929	1.0	0.977	0.53	0.398	0.624	0.61	0.641	0.451
6006	AK2	chr1	-	33013206	33013402	33014521	33014594	0	-0.288	0.074	0.062	0.043	0.038	0.056	0.071	0.461	0.392	0.239	0.199	0.419	0.36
[truncated: 894 more rows]

## Sheet: Legend
Dataset EV3. Differential alternative in response to SNRPB knockdown. Table contains Whippet derived PSI (percentage spliced in) values for each replicate and Whippet-based statistics on differential alternative splicing. Table is separated into splicing types.
