# Supplementary material for: The unfolded protein response regulates ER exit sites via SNRPB-dependent RNA splicing and contributes to bone development
Source: EMBO J. 2024 Aug 19;43(19):4228–47. doi: 10.1038/s44318-024-00208-z (PMC11445528; doi:10.1038/s44318-024-00208-z)
Supplement: Supplementary file 6 — Source data Fig. 1 [file 44318_2024_208_MOESM6_ESM.zip]

Archive with 40 entries (39 files):
- Figure1/
- __MACOSX/._Figure1
- Figure1/Figure 1A-HelaRush-ManII_siSNRPB_20mints_04-04-1.czi
- __MACOSX/Figure1/._Figure 1A-HelaRush-ManII_siSNRPB_20mints_04-04-1.czi
- Figure1/Collagen secretion assay.pzfx
- __MACOSX/Figure1/._Collagen secretion assay.pzfx
- Figure1/.DS_Store
- __MACOSX/Figure1/._.DS_Store
- Figure1/Figure 1C-Hela_siSNRPB_GFP-03-02.czi
- __MACOSX/Figure1/._Figure 1C-Hela_siSNRPB_GFP-03-02.czi
- Figure1/Figure 1A-HelaRush-ManII_siCtrl_20mints_01-02.czi
- __MACOSX/Figure1/._Figure 1A-HelaRush-ManII_siCtrl_20mints_01-02.czi
- Figure1/Figure 1D-Fib_KO_T0_0002.nd2
- __MACOSX/Figure1/._Figure 1D-Fib_KO_T0_0002.nd2
- Figure1/Figure 1B-Hela_siSNRPB_Col-1-Rush_08_001.czi
- __MACOSX/Figure1/._Figure 1B-Hela_siSNRPB_Col-1-Rush_08_001.czi
- Figure1/Figure 1A-HelaRush-ManII_siCtrl_00mints_02-01.czi
- __MACOSX/Figure1/._Figure 1A-HelaRush-ManII_siCtrl_00mints_02-01.czi
- Figure1/Figure 1C-Hela_siCtrl_GFP-03-01.czi
- __MACOSX/Figure1/._Figure 1C-Hela_siCtrl_GFP-03-01.czi
- Figure1/Figure 1D-Fib_SNRPB_T40_0004.nd2
- __MACOSX/Figure1/._Figure 1D-Fib_SNRPB_T40_0004.nd2
- Figure1/Figure 1D-Fib_KO_T40_0004.nd2
- __MACOSX/Figure1/._Figure 1D-Fib_KO_T40_0004.nd2
- Figure1/Figure1A.pzfx
- __MACOSX/Figure1/._Figure1A.pzfx
- Figure1/Figure 1A-Hela_siSNRPB-sig_20mints_01-01.czi
- __MACOSX/Figure1/._Figure 1A-Hela_siSNRPB-sig_20mints_01-01.czi
- Figure1/Figure 1D-Fib_SNRPB_T0_0001.nd2
- __MACOSX/Figure1/._Figure 1D-Fib_SNRPB_T0_0001.nd2
- Figure1/Figure1A.xlsx
- __MACOSX/Figure1/._Figure1A.xlsx
- Figure1/Figure 1A-HelaRush-ManII_siSNRPB2_20mints_06-01.czi
- __MACOSX/Figure1/._Figure 1A-HelaRush-ManII_siSNRPB2_20mints_06-01.czi
- Figure1/Figure1B.pzfx
- __MACOSX/Figure1/._Figure1B.pzfx
- Figure1/Figure1C.pzfx
- __MACOSX/Figure1/._Figure1C.pzfx
- Figure1/Figure 1B-Ctrl 016-1.czi
- __MACOSX/Figure1/._Figure 1B-Ctrl 016-1.czi
