# Supplementary material for: The unfolded protein response regulates ER exit sites via SNRPB-dependent RNA splicing and contributes to bone development
Source: EMBO J. 2024 Aug 19;43(19):4228–47. doi: 10.1038/s44318-024-00208-z (PMC11445528; doi:10.1038/s44318-024-00208-z)
Supplement: Supplementary file 6 — Source data Fig. 1 [file 44318_2024_208_MOESM6_ESM.zip › Figure1/Figure1A.xlsx]

## Sheet: R1
siCtrl-0mint	siCtrl-20mints	siSNRPB-20mints	siSNRPB2-20mints
1.38569	4.73945	1.9346	2.4466
1.40675	4.66035	1.16353	9.37459
1.08608	6.1587	0.958593	24.953
0.704642	4.21592	1.22255	61.475
1.10776	4.54217	1.03662	8.77964
1.33112	6.8835	0.88925	8.75231
1.24879	4.08476	0.898105	7.77823
1.11403	1.5799	1.48041	14.573
1.14354	7.26436	3.38362	17.9169
0.995384	6.7497	1.08566	6.54097
0.874938	6.80714	0.990069	14.2924
0.988948	3.90823	1.01291	9.26699
0.971886	5.70068	1.23993	9.80475
1.53026	10.7183	0.85461	12.7456
0.745196	8.46678	0.858674	6.66016
0.877993	7.18232	3.02191	3.27181
1.14652	5.47483	1.07971	7.1581
0.896624	9.12952	0.964638	18.5668
1.04749	8.22517	1.10584	7.92606
0.881503	5.4649	0.974989	24.79
0.769484	13.1609	1.06821	4.83701
1.02623	13.6337	0.967134	3.14428
1.06911	18.9397	0.96492	5.77456
1.21077	9.91774	1.09607	6.92352
0.888769	5.09328	1.11647	31.7905
1.05419	15.6334	1.14517	2.79382
1.04163	17.5356	0.915783	10.3463
0.894329	5.19799	1.09772	6.57335
1.2886	5.29677	5.50137	6.50553
1.05513	9.83553	0.994896	4.33542
0.926009	3.81069	1.1424	6.09734
1.23229	5.93774	1.66357	7.26185
1.09848	15.7795	1.02301	7.25599
1.3454	6.20266	1.68652	8.72662
1.01135	21.1808	1.64739	4.70005
0.914674	10.721	2.16522	5.37416
0.893582	7.81385	0.909167	11.9644
0.936403	4.16475	0.92579	8.30333
0.951718	9.45419	0.945879	3.93632
0.760729	8.05436	1.00299	8.74306
1.12176	4.01657	1.91021	3.8718
1.0179	8.38077	1.27107	5.17839
1.06823	7.06925	0.935999	4.14278
1.08548	5.53577	1.04235	5.94027
1.16883	14.3227	1.0949	10.177
0.815604	3.58337	1.35179	5.70237
0.938862	9.52762	0.843887	5.78131
1.09407	4.08991	1.36779	7.46506
1.36251	4.39356		8.20446
0.963131	5.38263		5.16005
0.915882	16.6326		4.26154
0.897917	4.69789		3.8381
1.14722	9.30755		3.56211
1.21449	5.66698		6.54281
	10.6317		4.17051
	7.11801		10.6261
	8.11462		4.63766
			5.32048
			3.28767
			4.27266
1.04456	6.8835	1.08268	6.61676

## Sheet: R2
siCtrl-0mint	siCtrl-20mints	siSNRPB-20mints	siSNRPB2-20mints
1.18092	6.84707	1.3246	8.11575
1.17027	3.95211	3.94292	9.30805
1.09094	4.1735	0.893259	4.55005
0.774653	2.42203	1.86173	13.2577
1.24355	5.37891	2.2206	9.12404
1.01117	11.186	0.955246	13.8398
1.3556	4.16581	1.25258	10.1446
0.928364	4.37644	0.997182	13.9632
1.23858	6.7725	0.771549	13.4222
1.28377	4.71963	1.05654	5.14335
1.34432	13.4672	0.824107	13.1268
0.707604	4.2168	1.63185	8.99972
1.20536	5.52856	2.3008	11.2137
0.940464	2.17005	0.837608	12.9617
1.16883	8.07589	1.17251	10.3926
1.27764	5.16238	0.822879	5.81576
0.910598	14.3685	1.95302	8.56795
1.03119	0.760414	1.46156	5.85028
1.50452	3.72648	1.11708	6.11587
1.12656	3.37327	1.16527	24.7037
1.14239	11.7231	0.952258	19.5276
0.912272	7.41374	0.843451	23.7533
0.847804	5.91709	1.14468	12.9923
0.939064	5.29882	0.919492	4.60044
1.00286	4.20606	2.68796	5.18497
0.842633	7.62962	1.06739	6.46553
0.880926	3.85875	1.16175	5.90577
1.03843	8.51152	1.52502	5.94261
0.889887	5.34885	1.15974	6.03066
0.88507	6.81658	0.950193	4.73515
0.93467	10.1518	1.21065	5.14166
0.83635	7.33679	1.09169	4.31518
1.00967	4.93233	1.43846	5.42905
1.2367	6.38878	0.781625	11.797
1.12904	4.14602	0.83073	3.7085
1.06958	9.37325	0.907596	3.64796
0.837393	14.6021	3.90324	2.29107
1.00246	19.0481	1.099	2.73244
0.777088	8.12569	1.32054	11.0848
0.893916	7.39392	0.929439	4.44777
1.09231	5.84762	1.04881	5.53113
1.07102	17.5561	1.00288	7.77526
1.03087	25.2454	1.13788	6.38009
0.757039		0.996236	7.92522
0.985107		0.935724	9.41747
0.967762		1.29316	3.40032
0.948387		1.14198	6.17005
0.978175		0.692034	1.93511
0.900512		2.65287	4.68566
0.81419		0.872698	8.14092
0.914022		1.2378	5.37721
1.05269		0.952907	4.95583
1.09276		0.980917	8.60553
0.938982		0.989932	4.24708
0.982714		7.27659	6.19309
0.907397		0.920012	5.3886
		0.974425	5.44256
		1.41509	14.3911
		4.08908	4.14162
		1.36954
		0.985106
		0.806889
		1.09622
		0.956401
		1.33936
		1.17898
		1.62781
		0.642024
		1.11918
		2.06803
0.967762	6.60268	1.11708	5.92419

## Sheet: R3
siCtrl-20	siSNRPB-20	siSNRPB2-20
6.54626	1.04842	7.46613
2.6014	1.02185	2.04051
7.31784	0.809655	4.97914
1.80121	1.01281	12.7125
1.73554	0.993641	1.27611
9.41273	1.08947	5.43395
6.53494	1.07204	1.6986
1.29725	1.30073	3.88285
5.21872	0.971019	4.86203
3.40531	1.1976	6.30762
9.68924	1.15481	11.7543
7.17187	0.986185	1.66261
5.3981	1.03228	7.54347
3.45988	0.980722	11.4871
7.3168	1.05148	0.577167
5.22496	1.04635	8.66842
4.11779	1.11861	1.82756
8.4464	1.10739	2.58146
7.74242	1.18563	2.19714
4.18999	1.04858	9.66868
8.13796	1.21978	5.51404
9.65899	0.981824	1.40209
7.27662	0.998409	12.5718
0.996371	1.0469	1.24263
4.51672	1.00414	13.2754
1.10122	1.17428	7.47165
5.16641	1.02348	14.8176
1.72393	1.08634	1.5753
1.94567	1.03905	7.71386
2.51077	1.08769	4.50638
2.20439	0.980102	9.57715
13.78	0.870727	1.34467
1.49668	1.22621	7.35488
1.64469	0.91547	1.46645
11.6624	1.34195	16.6538
1.61421	0.983422	7.47725
24.5998	1.19197	1.47019
6.91263	1.40404	2.18989
9.45832	1.06898	2.31939
5.42432	1.01248	7.55006
1.35994	0.984042	11.7132
9.89015	1.03723	4.90432
1.86592	1.09505	2.5049
2.62436	1.03597	6.80392
2.08837	1.05	11.8768
9.47812	1.00384	2.13007
7.74637	1.0716	11.622
6.60375	1.15202	17.6245
	0.991877
	1.10503
	1.22452
	0.949461
	1.06991
	1.20519
	1.01853
	1.03924
5.22184	1.04766	5.47399

## Sheet: Combine-Cell based
siCtrl-0mint	siCtrl-20mints	siSNRPB-20mints	siSNRPB2-20mints
1.38569	4.73945	1.9346	2.4466
1.40675	4.66035	1.16353	9.37459
1.08608	6.1587	0.958593	24.953
0.704642	4.21592	1.22255	61.475
1.10776	4.54217	1.03662	8.77964
1.33112	6.8835	0.88925	8.75231
1.24879	4.08476	0.898105	7.77823
1.11403	1.5799	1.48041	14.573
1.14354	7.26436	3.38362	17.9169
0.995384	6.7497	1.08566	6.54097
0.874938	6.80714	0.990069	14.2924
0.988948	3.90823	1.01291	9.26699
0.971886	5.70068	1.23993	9.80475
1.53026	10.7183	0.85461	12.7456
0.745196	8.46678	0.858674	6.66016
0.877993	7.18232	3.02191	3.27181
1.14652	5.47483	1.07971	7.1581
0.896624	9.12952	0.964638	18.5668
1.04749	8.22517	1.10584	7.92606
0.881503	5.4649	0.974989	24.79
0.769484	13.1609	1.06821	4.83701
1.02623	13.6337	0.967134	3.14428
1.06911	18.9397	0.96492	5.77456
1.21077	9.91774	1.09607	6.92352
0.888769	5.09328	1.11647	31.7905
1.05419	15.6334	1.14517	2.79382
1.04163	17.5356	0.915783	10.3463
0.894329	5.19799	1.09772	6.57335
1.2886	5.29677	5.50137	6.50553
1.05513	9.83553	0.994896	4.33542
0.926009	3.81069	1.1424	6.09734
1.23229	5.93774	1.66357	7.26185
1.09848	15.7795	1.02301	7.25599
1.3454	6.20266	1.68652	8.72662
1.01135	21.1808	1.64739	4.70005
0.914674	10.721	2.16522	5.37416
0.893582	7.81385	0.909167	11.9644
0.936403	4.16475	0.92579	8.30333
0.951718	9.45419	0.945879	3.93632
0.760729	8.05436	1.00299	8.74306
1.12176	4.01657	1.91021	3.8718
1.0179	8.38077	1.27107	5.17839
1.06823	7.06925	0.935999	4.14278
1.08548	5.53577	1.04235	5.94027
1.16883	14.3227	1.0949	10.177
0.815604	3.58337	1.35179	5.70237
0.938862	9.52762	0.843887	5.78131
1.09407	4.08991	1.36779	7.46506
1.36251	4.39356		8.20446
0.963131	5.38263		5.16005
0.915882	16.6326		4.26154
0.897917	4.69789		3.8381
1.14722	9.30755		3.56211
1.21449	5.66698		6.54281
	10.6317		4.17051
	7.11801		10.6261
	8.11462		4.63766
			5.32048
			3.28767
			4.27266
1.18092	6.84707	1.3246	8.11575
1.17027	3.95211	3.94292	9.30805
1.09094	4.1735	0.893259	4.55005
0.774653	2.42203	1.86173	13.2577
1.24355	5.37891	2.2206	9.12404
1.01117	11.186	0.955246	13.8398
1.3556	4.16581	1.25258	10.1446
0.928364	4.37644	0.997182	13.9632
1.23858	6.7725	0.771549	13.4222
1.28377	4.71963	1.05654	5.14335
1.34432	13.4672	0.824107	13.1268
0.707604	4.2168	1.63185	8.99972
1.20536	5.52856	2.3008	11.2137
0.940464	2.17005	0.837608	12.9617
1.16883	8.07589	1.17251	10.3926
1.27764	5.16238	0.822879	5.81576
0.910598	14.3685	1.95302	8.56795
1.03119	0.760414	1.46156	5.85028
1.50452	3.72648	1.11708	6.11587
1.12656	3.37327	1.16527	24.7037
1.14239	11.7231	0.952258	19.5276
0.912272	7.41374	0.843451	23.7533
0.847804	5.91709	1.14468	12.9923
0.939064	5.29882	0.919492	4.60044
1.00286	4.20606	2.68796	5.18497
0.842633	7.62962	1.06739	6.46553
0.880926	3.85875	1.16175	5.90577
1.03843	8.51152	1.52502	5.94261
0.889887	5.34885	1.15974	6.03066
0.88507	6.81658	0.950193	4.73515
0.93467	10.1518	1.21065	5.14166
0.83635	7.33679	1.09169	4.31518
1.00967	4.93233	1.43846	5.42905
1.2367	6.38878	0.781625	11.797
1.12904	4.14602	0.83073	3.7085
1.06958	9.37325	0.907596	3.64796
0.837393	14.6021	3.90324	2.29107
1.00246	19.0481	1.099	2.73244
0.777088	8.12569	1.32054	11.0848
0.893916	7.39392	0.929439	4.44777
1.09231	5.84762	1.04881	5.53113
1.07102	17.5561	1.00288	7.77526
1.03087	25.2454	1.13788	6.38009
0.757039		0.996236	7.92522
0.985107		0.935724	9.41747
0.967762		1.29316	3.40032
0.948387		1.14198	6.17005
0.978175		0.692034	1.93511
0.900512		2.65287	4.68566
0.81419		0.872698	8.14092
0.914022		1.2378	5.37721
1.05269		0.952907	4.95583
1.09276		0.980917	8.60553
0.938982		0.989932	4.24708
0.982714		7.27659	6.19309
0.907397		0.920012	5.3886
		0.974425	5.44256
		1.41509	14.3911
		4.08908	4.14162
		1.36954
		0.985106
		0.806889
		1.09622
		0.956401
		1.33936
		1.17898
		1.62781
		0.642024
		1.11918
		2.06803
1.53026	6.54626	1.04842	7.46613
1.38569	2.6014	1.02185	2.04051
1.08608	7.31784	0.809655	4.97914
1.10776	1.80121	1.01281	12.7125
1.24879	1.73554	0.993641	1.27611
1.14354	9.41273	1.08947	5.43395
0.988948	6.53494	1.07204	1.6986
1.0179	1.29725	1.30073	3.88285
1.08548	5.21872	0.971019	4.86203
0.815604	3.40531	1.1976	6.30762
1.09407	9.68924	1.15481	11.7543
0.963131	7.17187	0.986185	1.66261
0.897917	5.3981	1.03228	7.54347
1.14652	3.45988	0.980722	11.4871
0.896624	7.3168	1.05148	0.577167
0.881503	5.22496	1.04635	8.66842
1.02623	4.11779	1.11861	1.82756
1.06911	8.4464	1.10739	2.58146
2.2206	7.74242	1.18563	2.19714
1.63185	4.18999	1.04858	9.66868
1.14468	8.13796	1.21978	5.51404
0.950193	9.65899	0.981824	1.40209
3.90324	7.27662	0.998409	12.5718
1.05419	0.996371	1.0469	1.24263
1.2886	4.51672	1.00414	13.2754
	1.10122	1.17428	7.47165
1.23229	5.16641	1.02348	14.8176
1.3454	1.72393	1.08634	1.5753
0.914674	1.94567	1.03905	7.71386
0.893582	2.51077	1.08769	4.50638
0.760729	2.20439	0.980102	9.57715
1.27764	13.78	0.870727	1.34467
1.03119	1.49668	1.22621	7.35488
1.12656	1.64469	0.91547	1.46645
0.912272	11.6624	1.34195	16.6538
0.847804	1.61421	0.983422	7.47725
	24.5998	1.19197	1.47019
0.880926	6.91263	1.40404	2.18989
0.889887	9.45832	1.06898	2.31939
0.83635	5.42432	1.01248	7.55006
1.2367	1.35994	0.984042	11.7132
	9.89015	1.03723	4.90432
1.00246	1.86592	1.09505	2.5049
1.09231	2.62436	1.03597	6.80392
1.03087	2.08837	1.05	11.8768
	9.47812	1.00384	2.13007
0.900512	7.74637	1.0716	11.622
0.81419	6.60375	1.15202	17.6245
		0.991877
0.938982		1.10503
0.907397		1.22452
1.10739		0.949461
1.18563		1.06991
1.00414		1.20519
1.08769		1.01853
1.18092		1.03924
1.17027
1.09094
0.774653
1.24355
0.928364
1.23858
1.34432
0.707604
1.20536
0.940464

## Sheet: Combine Ecperiment based
siCtrl-0mint	siCtrl-20mints	siSNRPB-20mints	siSNRPB2-20mints
1.04456	6.8835	1.08268	6.61676
0.967762	6.60268	1.11708	5.92419
	5.22184	1.04766	5.47399
