# Supplementary material for: The unfolded protein response regulates ER exit sites via SNRPB-dependent RNA splicing and contributes to bone development
Source: EMBO J. 2024 Aug 19;43(19):4228–47. doi: 10.1038/s44318-024-00208-z (PMC11445528; doi:10.1038/s44318-024-00208-z)
Supplement: Supplementary file 7 — Source data Fig. 2 [file 44318_2024_208_MOESM7_ESM.zip]

Archive with 16 entries (15 files):
- Figure2/
- __MACOSX/._Figure2
- Figure2/Figure 2A-Hela_siSNRPB_GFP_Sec31_05-01.czi
- __MACOSX/Figure2/._Figure 2A-Hela_siSNRPB_GFP_Sec31_05-01.czi
- Figure2/Figure 2A-Hela_siSNRPBsig_Sec13-Sec13_03.czi - C=1-1.czi.tif
- __MACOSX/Figure2/._Figure 2A-Hela_siSNRPBsig_Sec13-Sec13_03.czi - C=1-1.czi.tif
- Figure2/.DS_Store
- __MACOSX/Figure2/._.DS_Store
- Figure2/Fibroblast2B.czi
- __MACOSX/Figure2/._Fibroblast2B.czi
- Figure2/Figure 2A-Hela_siCtrl_GFP_Sec31_05-01.czi
- __MACOSX/Figure2/._Figure 2A-Hela_siCtrl_GFP_Sec31_05-01.czi
- Figure2/Figure 2A-Hela_siSNRPB2_GFP_Sec31_04-01.czi
- __MACOSX/Figure2/._Figure 2A-Hela_siSNRPB2_GFP_Sec31_04-01.czi
- Figure2/Eval-2B.xlsx
- __MACOSX/Figure2/._Eval-2B.xlsx
