# Supplementary material for: The unfolded protein response regulates ER exit sites via SNRPB-dependent RNA splicing and contributes to bone development
Source: EMBO J. 2024 Aug 19;43(19):4228–47. doi: 10.1038/s44318-024-00208-z (PMC11445528; doi:10.1038/s44318-024-00208-z)
Supplement: Supplementary file 7 — Source data Fig. 2 [file 44318_2024_208_MOESM7_ESM.zip › Figure2/Eval-2B.xlsx]

## Sheet: Sheet1
											pos	neg
											0.417479	0.232853
											0.164505	0.195489
											0.305943	0.325937
											0.373333	0.384113
											0.522659	0.268482
											0.424157	0.269696
											0.315637	0.243888
											0.278915	0.180429
											0.346893	0.276251
											0.541667	0.44898
											0.47466	0.270784
											0.348771	0.284358
											0.398128	0.235294
											0.493608	0.255964
											0.451014	0.416419
											0.352444	0.398134
											0.222598	0.28284
											0.418403	0.263482
											0.280626	0.13126
											0.399381	0.248588
											0.384928	0.14716
											0.315989	0.230795
											0.504785	0.258745
											0.439239	0.321644
											0.332219	0.244255
											0.168587	0.275798
											0.317015	0.242068
											0.190886
											0.31583
											0.221793
											0.367933
											0.302043
											0.15638
											0.226617
											0.293162
											0.393119
											0.353396
											0.314906
											0.357036
											0.285548
											0.270974
											0.401211
											0.347832	0.263482
												0.00150573
