# Supplementary material for: The unfolded protein response regulates ER exit sites via SNRPB-dependent RNA splicing and contributes to bone development
Source: EMBO J. 2024 Aug 19;43(19):4228–47. doi: 10.1038/s44318-024-00208-z (PMC11445528; doi:10.1038/s44318-024-00208-z)
Supplement: Supplementary file 8 — Source data Fig. 3 [file 44318_2024_208_MOESM8_ESM.zip]

Archive with 22 entries (21 files):
- Figure3/
- __MACOSX/._Figure3
- Figure3/Figure 3A-HelaRush-ManII_siSec16_20mints_05-1.czi
- __MACOSX/Figure3/._Figure 3A-HelaRush-ManII_siSec16_20mints_05-1.czi
- Figure3/.DS_Store
- __MACOSX/Figure3/._.DS_Store
- Figure3/Figure 3A-HelaRush-ManII_siSNRPD_20mints_02-01.czi
- __MACOSX/Figure3/._Figure 3A-HelaRush-ManII_siSNRPD_20mints_02-01.czi
- Figure3/Figure3B.pzfx
- __MACOSX/Figure3/._Figure3B.pzfx
- Figure3/Figure 3A-HelaRush-ManII_siSNRPG_20mints_03-1.czi
- __MACOSX/Figure3/._Figure 3A-HelaRush-ManII_siSNRPG_20mints_03-1.czi
- Figure3/Figure 3A-HelaRush-ManII_siSNRPB_20mints_01-1.czi
- __MACOSX/Figure3/._Figure 3A-HelaRush-ManII_siSNRPB_20mints_01-1.czi
- Figure3/Figure 3A-HelaRush-ManII_siSNRPB_20mints_01-01.czi
- __MACOSX/Figure3/._Figure 3A-HelaRush-ManII_siSNRPB_20mints_01-01.czi
- Figure3/Figure 3A-HelaRush-ManII_siSNRPC_20mints_04-1.CZI
- __MACOSX/Figure3/._Figure 3A-HelaRush-ManII_siSNRPC_20mints_04-1.CZI
- Figure3/Figure 3A-HelaRush-ManII_siCtrl_00mints_04-1.czi
- __MACOSX/Figure3/._Figure 3A-HelaRush-ManII_siCtrl_00mints_04-1.czi
- Figure3/Figure 3A-HelaRush-ManII_siCtrl_20mints_01-1.czi
- __MACOSX/Figure3/._Figure 3A-HelaRush-ManII_siCtrl_20mints_01-1.czi
