# Supplementary material for: The unfolded protein response regulates ER exit sites via SNRPB-dependent RNA splicing and contributes to bone development
Source: EMBO J. 2024 Aug 19;43(19):4228–47. doi: 10.1038/s44318-024-00208-z (PMC11445528; doi:10.1038/s44318-024-00208-z)
Supplement: Supplementary file 9 — Source data Fig. 4 [file 44318_2024_208_MOESM9_ESM.zip]

Archive with 37 entries (36 files):
- Figure4/
- Figure4/Figure 4C-Zahoor 2018-09-11 11h34m05s.scn
- __MACOSX/Figure4/._Figure 4C-Zahoor 2018-09-11 11h34m05s.scn
- Figure4/Figure 4A-Zahoor 2021-02-23 16h06m53s.scn
- __MACOSX/Figure4/._Figure 4A-Zahoor 2021-02-23 16h06m53s.scn
- Figure4/.DS_Store
- __MACOSX/Figure4/._.DS_Store
- Figure4/Figure 4C-Zahoor 2020-03-03 17h49m15s.scn
- __MACOSX/Figure4/._Figure 4C-Zahoor 2020-03-03 17h49m15s.scn
- Figure4/Annotation-Figure4A.pptx
- __MACOSX/Figure4/._Annotation-Figure4A.pptx
- Figure4/Figure 4A-Zahoor 2021-02-23 16h11m30s.scn
- __MACOSX/Figure4/._Figure 4A-Zahoor 2021-02-23 16h11m30s.scn
- Figure4/Figure 4A-Zahoor 2021-02-23 16h07m54s.scn
- __MACOSX/Figure4/._Figure 4A-Zahoor 2021-02-23 16h07m54s.scn
- Figure4/Figure 4C-Zahoor 2020-03-03 17h43m15s.scn
- __MACOSX/Figure4/._Figure 4C-Zahoor 2020-03-03 17h43m15s.scn
- Figure4/Figure 4A-Zahoor 2021-02-23 16h08m46s.scn
- __MACOSX/Figure4/._Figure 4A-Zahoor 2021-02-23 16h08m46s.scn
- Figure4/Figure 4A-Zahoor 2021-02-23 16h12m55s.scn
- __MACOSX/Figure4/._Figure 4A-Zahoor 2021-02-23 16h12m55s.scn
- Figure4/Figure 4A-Zahoor 2021-02-23 16h13m42s.scn
- __MACOSX/Figure4/._Figure 4A-Zahoor 2021-02-23 16h13m42s.scn
- Figure4/Figure 4C-Zahoor 2018-09-11 11h35m01s.scn
- __MACOSX/Figure4/._Figure 4C-Zahoor 2018-09-11 11h35m01s.scn
- Figure4/Figure 4A-Zahoor 2021-02-23 16h09m23s.scn
- __MACOSX/Figure4/._Figure 4A-Zahoor 2021-02-23 16h09m23s.scn
- Figure4/Figure 4C-Zahoor 2020-03-03 17h45m23s.scn
- __MACOSX/Figure4/._Figure 4C-Zahoor 2020-03-03 17h45m23s.scn
- Figure4/Figure 4A-Zahoor 2021-02-23 16h07m27s.scn
- __MACOSX/Figure4/._Figure 4A-Zahoor 2021-02-23 16h07m27s.scn
- Figure4/Annotation-Figure4C.pptx
- __MACOSX/Figure4/._Annotation-Figure4C.pptx
- Figure4/Figure4B.pzfx
- __MACOSX/Figure4/._Figure4B.pzfx
- Figure4/Figure 4C-Zahoor 2020-02-25 19h15m57s.scn
- __MACOSX/Figure4/._Figure 4C-Zahoor 2020-02-25 19h15m57s.scn
