# Supplementary material for: The unfolded protein response regulates ER exit sites via SNRPB-dependent RNA splicing and contributes to bone development
Source: EMBO J. 2024 Aug 19;43(19):4228–47. doi: 10.1038/s44318-024-00208-z (PMC11445528; doi:10.1038/s44318-024-00208-z)
Supplement: Supplementary file 10 — Source data Fig. 5 [file 44318_2024_208_MOESM10_ESM.zip]

Archive with 29 entries (28 files):
- Figure5/
- Figure5/.DS_Store
- __MACOSX/Figure5/._.DS_Store
- Figure5/Figure5D_GFP.tif
- __MACOSX/Figure5/._Figure5D_GFP.tif
- Figure5/Figure5D_actin.tif
- __MACOSX/Figure5/._Figure5D_actin.tif
- Figure5/figure5A_Sec16A_ex6_8_ACTB_SNRPB_SNRPC.scn
- __MACOSX/Figure5/._figure5A_Sec16A_ex6_8_ACTB_SNRPB_SNRPC.scn
- Figure5/figure5A_Sec16A_ex6_8_SNRPG.scn
- __MACOSX/Figure5/._figure5A_Sec16A_ex6_8_SNRPG.scn
- Figure5/Figure 5D-Hela_rushmanII_siSNRPB_Sec16GFP_05-1.czi
- __MACOSX/Figure5/._Figure 5D-Hela_rushmanII_siSNRPB_Sec16GFP_05-1.czi
- Figure5/Figure5D_SNRPB.tif
- __MACOSX/Figure5/._Figure5D_SNRPB.tif
- Figure5/Figure 5D-Hela_rushmanII_siCtrl_GFP-C1_02-1.czi
- __MACOSX/Figure5/._Figure 5D-Hela_rushmanII_siCtrl_GFP-C1_02-1.czi
- Figure5/Figure5C_gapdh.tif
- __MACOSX/Figure5/._Figure5C_gapdh.tif
- Figure5/Figure5B.pzfx
- __MACOSX/Figure5/._Figure5B.pzfx
- Figure5/Figure 5D GFP-Sec16A.tif
- __MACOSX/Figure5/._Figure 5D GFP-Sec16A.tif
- Figure5/Figure 5D-Hela_rushmanII_siCtrl_Sec16GFP_03-1.czi
- __MACOSX/Figure5/._Figure 5D-Hela_rushmanII_siCtrl_Sec16GFP_03-1.czi
- Figure5/Figure5C_laminA.tif
- __MACOSX/Figure5/._Figure5C_laminA.tif
- Figure5/Figure 5D-Hela_rushmanII_siSNRPB_GFP-C1_01-1.czi
- __MACOSX/Figure5/._Figure 5D-Hela_rushmanII_siSNRPB_GFP-C1_01-1.czi
