# Supplementary material for: The unfolded protein response regulates ER exit sites via SNRPB-dependent RNA splicing and contributes to bone development
Source: EMBO J. 2024 Aug 19;43(19):4228–47. doi: 10.1038/s44318-024-00208-z (PMC11445528; doi:10.1038/s44318-024-00208-z)
Supplement: Supplementary file 11 — Source data Fig. 7 [file 44318_2024_208_MOESM11_ESM.zip]

Archive with 57 entries (56 files):
- Figure7/
- Figure7/Figure 7C.pzfx
- __MACOSX/Figure7/._Figure 7C.pzfx
- Figure7/Figure 7A-Zahoor 2021-04-10 16h08m48s.scn
- __MACOSX/Figure7/._Figure 7A-Zahoor 2021-04-10 16h08m48s.scn
- Figure7/Figure 7B-Hela_siCtrl_GFP_48h_04-1_01.czi
- __MACOSX/Figure7/._Figure 7B-Hela_siCtrl_GFP_48h_04-1_01.czi
- Figure7/.DS_Store
- __MACOSX/Figure7/._.DS_Store
- Figure7/Figure 7C-Hela_siCtrl_GFP_Sec31_01-1.czi
- __MACOSX/Figure7/._Figure 7C-Hela_siCtrl_GFP_Sec31_01-1.czi
- Figure7/Figure 7B.pzfx
- __MACOSX/Figure7/._Figure 7B.pzfx
- Figure7/Figure 7E.pzfx
- __MACOSX/Figure7/._Figure 7E.pzfx
- Figure7/Figure 7C-Hela_siCtrl_GFP5Tail_Sec31_01-1.czi
- __MACOSX/Figure7/._Figure 7C-Hela_siCtrl_GFP5Tail_Sec31_01-1.czi
- Figure7/Annotation-Figure 7A.pptx
- __MACOSX/Figure7/._Annotation-Figure 7A.pptx
- Figure7/Figure 7B-Hela_siSNRPB_GFP_48h_04-1_01.czi
- __MACOSX/Figure7/._Figure 7B-Hela_siSNRPB_GFP_48h_04-1_01.czi
- Figure7/Figure 7A-Zahoor 2021-04-10 16h10m15s.scn
- __MACOSX/Figure7/._Figure 7A-Zahoor 2021-04-10 16h10m15s.scn
- Figure7/Figure 7B-Hela_siCtrl_GAT1_48h_04-1-01.czi
- __MACOSX/Figure7/._Figure 7B-Hela_siCtrl_GAT1_48h_04-1-01.czi
- Figure7/Figure 7D-Zahoor 2021-11-06 18h16m58s.scn
- __MACOSX/Figure7/._Figure 7D-Zahoor 2021-11-06 18h16m58s.scn
- Figure7/Figure 7F.pzfx
- __MACOSX/Figure7/._Figure 7F.pzfx
- Figure7/Figure 7D-Zahoor 2021-11-06 18h13m21s.scn
- __MACOSX/Figure7/._Figure 7D-Zahoor 2021-11-06 18h13m21s.scn
- Figure7/Figure 7C-Hela_siSNRPB_GFP5Tail_Sec31_02-1.czi
- __MACOSX/Figure7/._Figure 7C-Hela_siSNRPB_GFP5Tail_Sec31_02-1.czi
- Figure7/Figure 7A-Zahoor 2021-04-10 16h21m13s.scn
- __MACOSX/Figure7/._Figure 7A-Zahoor 2021-04-10 16h21m13s.scn
- Figure7/Figure 7A-Zahoor 2021-04-10 16h09m17s.scn
- __MACOSX/Figure7/._Figure 7A-Zahoor 2021-04-10 16h09m17s.scn
- Figure7/Figure 7D-Zahoor 2021-11-06 18h15m12s.scn
- __MACOSX/Figure7/._Figure 7D-Zahoor 2021-11-06 18h15m12s.scn
- Figure7/Figure 7D-Zahoor 2021-11-06 18h16m02s.scn
- __MACOSX/Figure7/._Figure 7D-Zahoor 2021-11-06 18h16m02s.scn
- Figure7/Figure 7A-Zahoor 2021-04-10 16h08m20s.scn
- __MACOSX/Figure7/._Figure 7A-Zahoor 2021-04-10 16h08m20s.scn
- Figure7/Figure 7D-Zahoor 2021-11-08 13h35m04s.scn
- __MACOSX/Figure7/._Figure 7D-Zahoor 2021-11-08 13h35m04s.scn
- Figure7/Figure 7C-Hela_siSNRPB_GFP_Sec31_01-1.czi
- __MACOSX/Figure7/._Figure 7C-Hela_siSNRPB_GFP_Sec31_01-1.czi
- Figure7/Annotation-Figure7D.pptx
- __MACOSX/Figure7/._Annotation-Figure7D.pptx
- Figure7/Figure 7B-Hela_siSNRPB_GAT1_48h_05-1_01.czi
- __MACOSX/Figure7/._Figure 7B-Hela_siSNRPB_GAT1_48h_05-1_01.czi
- Figure7/Figure 7D-Zahoor 2021-11-06 18h14m23s.scn
- __MACOSX/Figure7/._Figure 7D-Zahoor 2021-11-06 18h14m23s.scn
- Figure7/Figure 7A-Zahoor 2021-04-10 16h20m14s.scn
- __MACOSX/Figure7/._Figure 7A-Zahoor 2021-04-10 16h20m14s.scn
- Figure7/Figure 7A-Zahoor 2021-04-10 16h09m46s.scn
- __MACOSX/Figure7/._Figure 7A-Zahoor 2021-04-10 16h09m46s.scn
