# Supplementary material for: The unfolded protein response regulates ER exit sites via SNRPB-dependent RNA splicing and contributes to bone development
Source: EMBO J. 2024 Aug 19;43(19):4228–47. doi: 10.1038/s44318-024-00208-z (PMC11445528; doi:10.1038/s44318-024-00208-z)
Supplement: Supplementary file 12 — Source data Fig. 8 [file 44318_2024_208_MOESM12_ESM.zip]

Archive with 49 entries (48 files):
- Figure8/
- Figure8/Figure 8B-Zahoor 2022-05-29 22h26m00s.scn
- __MACOSX/Figure8/._Figure 8B-Zahoor 2022-05-29 22h26m00s.scn
- Figure8/Figure 8B-Zahoor 2022-06-03 16h56m06s.scn
- __MACOSX/Figure8/._Figure 8B-Zahoor 2022-06-03 16h56m06s.scn
- Figure8/Figure 8A-siSNRPB-H_UD.czi
- __MACOSX/Figure8/._Figure 8A-siSNRPB-H_UD.czi
- Figure8/Figure 8A-siCtrl_Diff-Sec16.czi
- __MACOSX/Figure8/._Figure 8A-siCtrl_Diff-Sec16.czi
- Figure8/Annotation-Figure8B.pptx
- __MACOSX/Figure8/._Annotation-Figure8B.pptx
- Figure8/.DS_Store
- __MACOSX/Figure8/._.DS_Store
- Figure8/Figure 8B-Zahoor 2022-06-17 16h26m56s.scn
- __MACOSX/Figure8/._Figure 8B-Zahoor 2022-06-17 16h26m56s.scn
- Figure8/Figure 8A-siCtrl_Diff.czi
- __MACOSX/Figure8/._Figure 8A-siCtrl_Diff.czi
- Figure8/Figure 8A-siSNRPB-H_Diff.czi
- __MACOSX/Figure8/._Figure 8A-siSNRPB-H_Diff.czi
- Figure8/Figure 8B-Zahoor 2022-06-17 16h25m57s.scn
- __MACOSX/Figure8/._Figure 8B-Zahoor 2022-06-17 16h25m57s.scn
- Figure8/Figure 8B-Zahoor 2022-06-03 16h58m32s.scn
- __MACOSX/Figure8/._Figure 8B-Zahoor 2022-06-03 16h58m32s.scn
- Figure8/Figure 8B-Zahoor 2022-05-29 22h29m14s.scn
- __MACOSX/Figure8/._Figure 8B-Zahoor 2022-05-29 22h29m14s.scn
- Figure8/Figure 8B-Zahoor 2022-05-29 22h28m42s.scn
- __MACOSX/Figure8/._Figure 8B-Zahoor 2022-05-29 22h28m42s.scn
- Figure8/Figure 8B-Zahoor 2022-06-03 16h56m18s.scn
- __MACOSX/Figure8/._Figure 8B-Zahoor 2022-06-03 16h56m18s.scn
- Figure8/Figure 8A-siSNRPB-M_Diff.czi
- __MACOSX/Figure8/._Figure 8A-siSNRPB-M_Diff.czi
- Figure8/Figure 8A-siSNRPB-H_Diff-Sec16.czi
- __MACOSX/Figure8/._Figure 8A-siSNRPB-H_Diff-Sec16.czi
- Figure8/Figure 8A-siSNRPB-M_Diff-Sec16.czi
- __MACOSX/Figure8/._Figure 8A-siSNRPB-M_Diff-Sec16.czi
- Figure8/Figure 8B-Zahoor 2022-05-29 22h26m18s.scn
- __MACOSX/Figure8/._Figure 8B-Zahoor 2022-05-29 22h26m18s.scn
- Figure8/Figure 8A-siCtrl_UD.czi
- __MACOSX/Figure8/._Figure 8A-siCtrl_UD.czi
- Figure8/Figure 8A-siSNRPB-M_UD.czi
- __MACOSX/Figure8/._Figure 8A-siSNRPB-M_UD.czi
- Figure8/Figure 8B-Zahoor 2022-06-03 16h55m19s.scn
- __MACOSX/Figure8/._Figure 8B-Zahoor 2022-06-03 16h55m19s.scn
- Figure8/Figure 8B-Zahoor 2022-06-17 16h27m55s.scn
- __MACOSX/Figure8/._Figure 8B-Zahoor 2022-06-17 16h27m55s.scn
- Figure8/Figure 8B-Zahoor 2022-05-29 22h27m43s.scn
- __MACOSX/Figure8/._Figure 8B-Zahoor 2022-05-29 22h27m43s.scn
- Figure8/Figure8A.pzfx
- __MACOSX/Figure8/._Figure8A.pzfx
