# Supplementary material for: The unfolded protein response regulates ER exit sites via SNRPB-dependent RNA splicing and contributes to bone development
Source: EMBO J. 2024 Aug 19;43(19):4228–47. doi: 10.1038/s44318-024-00208-z (PMC11445528; doi:10.1038/s44318-024-00208-z)
Supplement: Supplementary file 12 — Source data Fig. 8 [file 44318_2024_208_MOESM12_ESM.zip › Figure8/Figure 8B-Zahoor 2022-06-03 16h58m32s.scn]

MIME-Version: 1.0 (Generated by Image Lab 5.2.1)
Content-Type: multipart/mixed; boundary="20220603-165832-0x4111620"
Content-Description: Image Lab Image File
X-EntityRank: middle
X-LastSaveDate: 2022.06.03.16.58.32.441

--20220603-165832-0x4111620
Content-Type: text/xml; charset="utf8"
Content-Length: 1859
Content-Description: ItemHeaderTag
X-EntityRank: first
X-LastSaveDate: 2022.06.03.16.58.32.442

<!DOCTYPE XML>
<root version="2">
 <FileAuthoringInfo>
  <applicationName>Image Lab Touch</applicationName>
  <applicationSchema>3</applicationSchema>
  <majorVer>2</majorVer>
  <minorVer>0</minorVer>
  <subMinorVer>0</subMinorVer>
  <buildNumber>27</buildNumber>
  <changeList>177580</changeList>
  <buildType></buildType>
  <version>2.0.0.27</version>
 </FileAuthoringInfo>
 <name>Zahoor 2022-06-03 16h58m32s</name>
 <scan_id>54207182020468397</scan_id>
 <description></description>
 <user>Zahoor</user>
 <document_control_sign>0</document_control_sign>
 <document_controlled>0</document_controlled>
 <frame_sync_type>sync_frames_and_lanes</frame_sync_type>
 <normalization_channel>-1</normalization_channel>
 <normalization_use_bands>0</normalization_use_bands>
 <DisplaySettings>
  <showAnnotations>true</showAnnotations>
  <showLaneFrame>true</showLaneFrame>
  <showLanes>true</showLanes>
  <showBands>true</showBands>
  <showLaneLabels>true</showLaneLabels>
  <showBandsAttributes>true</showBandsAttributes>
  <bandsAttributes>1</bandsAttributes>
  <selectedLaneAttr>true</selectedLaneAttr>
  <showMWLegend>true</showMWLegend>
  <showVolumes>true</showVolumes>
  <showVolumesLabel>true</showVolumesLabel>
  <showBandEdges>false</showBandEdges>
 </DisplaySettings>
 <channel_count>1</channel_count>
 <rgb_composite>true</rgb_composite>
 <RGBDisplaySettings>
  <Red>
   <Channel>-1</Channel>
   <Enable>false</Enable>
  </Red>
  <Green>
   <Channel>-1</Channel>
   <Enable>false</Enable>
  </Green>
  <Blue>
   <Channel>-1</Channel>
   <Enable>false</Enable>
  </Blue>
 </RGBDisplaySettings>
 <scan_0>
  <transform low_frac="0.808377" highlight_saturate="true" high_frac="0.996078" invert="false" gamma="1"/>
  <colormap>Gray</colormap>
  <zoom>-1.0000000000000000</zoom>
  <image_anchor x="0.0000000000000000" y="0.0000000000000000"/>
 </scan_0>
</root>
--20220603-165832-0x4111620
Content-Type: multipart/mixed; boundary="20220603-165832-0x4448a10"
Content-Description: ScanImageTag0
X-EntityRank: first
X-LastSaveDate: 2022.06.03.16.58.32.442

--20220603-165832-0x4448a10
Content-Type: application/octet-stream
Content-Length: 12100000
Content-Description: ImageData
X-EntityRank: first
X-LastSaveDate: 2022.06.03.16.58.32.442

°þ·þ¸þ½þ¿þ¹þ¿þ¬þÀþ½þ¿þÄþÁþ·þ¥þþ«þ¸þ¾þ¾þ¹þÁþÄþ¯þ¯þ¸þ½þÀþÉþ¹þÆþÊþ½þ²þ¢þþxþ{þþþþþþþ¥þ©þ¿þ¹þ±þ®þ¯þ¸þÇþÅþ³þ°þµþ¸þµþ¯þÂþÆþÂþÀþ¿þ·þ¯þ³þÊþºþ¯þ­þ³þ¹þ¼þ¿þ¥þ³þ¾þ½þ´þ³þ¶þ±þ»þ¶þ²þ þþ§þ²þ½þºþËþ±þªþ¯þ°þªþ©þ´þ©þ¨þ°þ»þ´þ«þ²þ»þ¹þÁþºþ¶þÂþÃþ¶þ½þ¯þËþ¾þ·þÂþ¿þ²þ¶þ±þ³þ¶þ²þ®þ­þ·þ¼þ´þ·þ½þÀþ½þ¸þ¸þ·þµþÄþÖþ½þµþ»þÃþ¿þ¹þÁþÇþ»þ¬þ³þ½þÂþÂþÄþÌþ¾þ½þÇþ¯þ¯þÀþÅþÃþÅþ¾þÎþ·þ¹þ¹þ½þÀþ±þ½þºþ³þ¼þ¾þ¾þ¿þºþ®þ¾þµþ¬þ®þ¾þÁþ·þ°þ¶þÏþÀþÁþ·þ²þºþÄþÂþ²þ«þ°þ°þ°þ¯þ«þ­þµþ²þªþ þÇþ¾þ°þ¶þºþ¹þÀþ³þ¸þÉþ»þ²þµþ¹þ³þªþ¼þÂþ¸þ³þÁþ·þ¨þ©þ³þ¶þ®þ¸þ±þ¢þ«þ°þ­þ­þ±þ·þ·þ¹þ¼þ¿þ¼þ²þ­þ±þ·þµþ±þ©þÁþªþ£þ£þ©þ»þ³þÃþÇþ¶þ¯þ©þ¥þ¨þ®þ®þªþ¥þ¨þþªþªþ«þ´þµþ²þ»þ³þ¤þ¥þ¨þ¡þþþþ£þ¬þþþþ¦þ®þ©þ¢þ¤þ¥þþ´þ¥þ¦þ¢þ«þ¨þ¥þ¬þ¥þþ®þ­þ³þ½þ¶þ²þ²þ®þ¦þ¥þ©þ©þ¢þ¦þ¤þ¢þ¦þ­þ¯þ¬þ©þ«þ¦þ¬þ¢þ¡þþ£þªþ þ¦þ¨þþþ þþþþþþþ¤þ«þ¢þ®þ«þ¤þþ¦þ¯þ¦þ þ«þ®þ±þ þ þ¨þ¤þþþ¥þþ¡þþ þþþ¡þ¢þ¤þ«þ¡þþþ¢þþ§þ þ¢þ¦þ£þþþ¡þþºþ£þþþþ þ£þþþþþ þþªþ¢þ þ¨þ¥þþþþþþþ«þþþþþþþþþþþþ þ¤þþþþþþþþþþþþþþþþþþþ¢þþ¡þ¢þþþþþþþ¤þþþþþþþþþþþþþ©þþþ¥þþþþþþþþþþþþþþ|þþþ~þdþþ:ýÌû]úúüçýoþþþþþþþþþþþþþþþþþ¡þ¯þþþþþþþþþþþþþþþþþþþþþþþþþþþþþþþþþþþþþþþþþþþþþªþþþþþþþþþþþþþþþþþþþþþþþþ}þþþþþþþþþþþþþþþ{þþ~þþþþþþþþþþþþþþþþþþþþþþþyþvþþþþþþþ~þþþþþþ}þwþ|þ{þþyþþþþþþþþþþþþþþ~þnþþþþþþvþuþþþþþyþ}þþþþþþzþ~þþþþþþyþþvþþþþþþ~þþþþþþþþþuþ|þþ}þþþþþþ{þtþ|þþþþ}þþþþþþþþþþþþ~þþþ~þþ~þþwþvþþþþþ~þxþ~þ{þzþvþsþkþuþ~þeþ{þ{þ}þzþþþuþzþwþþþvþmþþlþþþvþ}þwþþþ|þ|þþþþþþþþþzþxþ{þþþþþþþþþþwþyþþtþ~þuþþþtþvþ}þ{þyþþþþqþþpþ|þþþþþþþþþ}þþþ~þþyþ\þjþiþyþxþþzþþþwþvþþ~þpþþþ}þ}þqþþ|þþzþpþlþþþþsþqþyþþþ}þzþþqþþþþþþþ|þþþþþzþþyþ|þ}þþþþþþþvþ{þyþuþuþ|þþ~þyþþþþþ|þþþrþoþlþrþ{þ~þzþxþþþ{þoþqþyþyþþtþxþuþþyþzþ~þþþ~þþ}þoþpþpþ|þoþwþþuþzþqþ|þ|þþþþþ~þxþzþ~þvþvþþþ|þ{þ|þþqþþþtþkþ|þxþvþ{þxþ~þþþ}þyþ{þjþ~þþvþyþoþwþtþnþ}þþ|þuþ{þþþþoþþwþþþ|þzþþxþzþyþ{þþþþþþ~þtþþþxþþnþþþdþrþwþþ|þsþrþyþzþyþyþpþsþþxþþnþþlþrþxþqþoþtþþþþþqþgþtþ|þþþqþqþþþ~þþsþqþþ{þuþ{þnþgþzþþ~þþþ|þþþyþjþeþwþþ{þþþtþmþjþpþqþrþsþsþþyþwþþqþqþpþmþ|þ|þ|þþþþsþxþþþþþrþ|þyþjþeþkþzþ~þwþuþþþþþþþzþ{þxþuþ|þsþnþrþ{þþnþvþxþqþtþþþtþnþqþvþ{þnþlþmþkþrþfþnþgþ{þþrþnþþþvþuþ|þrþ|þrþwþþ{þpþvþ~þuþvþoþnþþ{þpþaþuþpþeþlþoþþ~þwþ|þ~þzþþþ~þtþxþoþ{þtþþ~þjþnþ|þdþþrþqþ{þrþrþjþjþzþsþnþsþtþzþyþsþ{þmþhþzþuþ{þxþsþvþoþ\þaþoþqþpþjþsþþ{þtþpþ~þeþ_þ{þrþ~þtþsþgþ|þuþnþrþyþuþgþoþwþxþrþpþ{þzþlþyþxþwþsþmþ{þeþvþwþnþuþnþfþpþnþkþrþpþyþpþrþkþvþþoþzþoþjþ|þþ~þ}þkþeþpþlþeþlþyþsþeþbþrþ~þsþnþþsþqþcþqþpþpþzþwþoþrþpþhþiþtþ}þrþsþfþþzþiþsþkþtþ~þwþeþnþuþsþqþqþwþqþrþþyþfþmþpþwþ~þvþlþxþvþjþqþxþwþ~þvþjþpþxþ{þcþjþjþqþjþnþdþyþsþkþdþgþlþsþkþwþqþeþkþiþeþgþpþmþjþfþpþjþnþkþþqþsþhþaþ[þjþiþ]þdþpþoþxþþpþþxþxþrþ`þrþtþgþgþoþtþqþpþsþiþbþmþrþkþjþqþrþhþbþoþoþnþuþoþuþþ{þþxþ~þuþjþoþ|þþnþ_þkþsþnþmþyþrþ{þ{þþzþtþmþ{þuþ|þnþlþcþiþxþuþvþqþ`þ[þeþ[þiþYþþ_þhþgþmþ[þnþkþxþiþYþcþ`þ]þeþjþ{þxþyþ`þZþ`þ{þlþsþþþjþoþnþeþiþjþeþgþbþRþ\þkþeþeþcþfþiþSþnþeþtþtþhþnþ|þxþqþrþwþkþXþaþkþnþ\þfþUþgþ\þjþpþiþnþuþxþlþgþfþaþeþiþjþvþrþpþvþkþhþrþpþhþoþmþlþkþoþuþjþoþqþmþrþuþqþlþeþzþgþhþmþtþjþsþsþþrþdþsþsþvþnþjþtþoþoþqþqþrþqþdþoþoþqþwþoþkþoþhþjþcþlþxþqþnþxþ|þkþoþhþxþwþ{þþoþNþkþzþxþrþqþnþnþrþrþgþYþiþþyþuþ~þyþrþgþ`þqþmþuþvþjþiþ|þzþjþjþjþlþrþwþkþxþnþxþkþsþmþxþyþqþgþfþnþuþvþwþtþnþtþkþpþtþyþqþþfþ|þþ}þfþtþþzþiþlþqþoþtþpþzþ|þpþdþvþxþxþ^þtþþþvþyþ{þ~þ~þzþþuþuþþeþsþþuþ~þuþuþtþzþpþvþþyþgþiþuþuþþþþuþqþuþ{þrþoþnþtþzþnþlþþþzþsþsþþþ|þxþkþtþþqþ|þzþzþlþrþnþkþ{þxþuþuþyþmþfþtþzþþnþþþ|þuþsþoþtþmþ`þkþiþjþsþtþuþkþ}þrþþuþxþyþpþoþyþ{þuþoþcþoþyþþlþþsþtþþþþxþþ~þuþtþwþ|þuþzþþuþsþþ|þ]þnþyþþþþþþ{þhþrþwþoþkþsþþ~þþsþ~þtþvþþþþþþþyþþþzþþþyþþþþþþ~þþþþ~þþþþqþoþþþ~þþþxþ{þþþ}þvþmþjþþþtþþjþvþþþ|þ~þþtþpþ}þþþþxþþþzþtþþþþpþpþzþþþþþ|þxþ}þþþzþrþyþþþþþþþþþþþþ~þþþþþ{þþþþþþþþþþþþþþþþþþþþþþþþþþþþ}þwþ~þ~þþþþþvþþ}þ|þþþþþþþþþþþþþþþþ~þþþþþþþþþ£þþþþþþþþ¡þþþþþþþþþþþþþ¦þþþþþþþþþþþþþþþþ£þþþþþþþþþþþþþþþzþ~þþyþvþxþþþþþþþþþþþþþþþþþþþþþþþþ¨þþþþþþþþþþþþþþþþþþþþþþþþþþþþwþuþþþþþþþþþþþþþþþþ¡þ¢þþþþþ£þ¸þþþþ«þ¡þþþþþþþþþþþþ¦þþ§þþþþ¢þ¤þþþþ§þ¤þþþ¡þþþþþ¤þ¡þþþþþþ£þþþþþ þþþþ¨þþþþþ þ þþ¢þ¬þ®þªþ¢þ§þ¥þ¢þ¶þ³þ¡þ þ¦þ¥þ¨þ¨þ°þ¬þþ­þ«þ¬þ®þªþ©þ¨þþþ£þþ¥þ¥þþþ©þ©þ¥þ¤þþ¬þ£þ­þ³þºþ¼þ«þ£þ þ¥þ¦þ þ®þ®þ¢þþ£þ¯þ±þ¸þ¼þ´þ©þ°þ­þ­þþ¬þ þ§þ¬þ¬þ³þ¸þ­þþ þþ§þþ£þ¤þ¨þ«þªþ¤þþþ þ¢þ©þ¦þ þþþ¢þþþþ®þ¦þ¦þ°þ´þ¬þ«þªþ¦þ­þ¬þþ®þ®þ¹þ®þ°þ³þªþþþ§þ²þºþ¶þ©þ§þ±þ³þ´þ®þ¡þ±þ¡þ¢þ¥þ¬þ¢þ©þªþ²þ¸þ£þºþÁþºþ¦þ¦þ³þ±þºþÀþ®þ®þ®þ¶þ¾þ¸þ«þ±þ·þ·þµþ«þªþÇþ¶þÁþ±þ­þ¬þªþ¥þ¨þ´þ£þªþ«þ®þ·þ²þ®þ¯þ°þ­þ¥þ­þÅþµþ¯þ´þ¡þþ®þ®þµþ¨þµþ²þ¶þµþ³þ´þ¸þ¹þµþ´þ¸þ¸þ¯þªþ¡þ¤þ¦þþ©þ¿þ­þµþ®þ¬þ þ¡þ´þºþ¨þ¦þ¤þþ­þªþ­þ­þ®þ½þ°þ³þÃþ¶þ®þ·þ¾þ½þ¶þ¶þÊþ¯þÀþ·þ½þ¿þ½þ¾þÆþÊþ¸þ­þ´þºþ»þµþ®þ©þ¤þ±þµþ¸þÌþ¸þ½þÆþÃþ¾þ½þ³þ¼þ·þÅþÁþÆþ¾þ®þ¶þ²þ¿þ¹þ»þÂþ¼þ´þ¸þ¼þ¾þ½þµþþªþÄþ»þ¯þ¿þÁþ¼þºþ»þ¼þ»þºþ½þÂþºþÂþÁþÅþ³þ²þ·þ¸þºþÅþÆþ·þºþ¯þ¯þ¸þÀþÄþ¿þÆþ»þ¾þ½þ³þ²þ¹þºþ·þ¿þÀþ·þ¸þÀþÃþÀþ¼þ´þ½þÆþÈþ¹þÀþÃþ´þ¶þÅþÃþÊþ¿þ·þ¼þ¿þ¸þ¶þ°þ¸þ·þÃþÑþÇþ·þÀþÆþÅþ¿þ»þÀþÅþÂþ¼þºþ¿þ·þ­þµþÂþÆþÇþÌþÁþÊþ·þÐþÏþÇþÃþ¼þ¸þ±þÆþÁþ¾þ½þºþ¶þ±þ·þ·þ­þ¯þ´þ³þªþ¤þ¤þþþ¢þ©þ²þµþ´þÂþ¶þÁþÃþÆþÃþµþµþÊþÁþ¹þ´þ²þ¹þÀþ¼þÁþ¾þµþ¾þ¾þ¼þ½þ¾þÂþÂþ»þ¾þ·þ¹þÇþÂþ¸þµþÃþÉþÁþ¼þ¾þ¼þµþÌþ¸þÀþÆþÁþ»þ¶þ·þÆþ½þÀþÀþÁþÊþµþÄþÁþ¶þ·þÅþÅþ©þ·þËþºþ¿þÃþÂþÄþÂþÌþÉþÌþ¼þ°þ¹þÊþÀþÅþºþ§þþ¡þ´þ¹þ²þºþ·þ°þ³þÏþÏþ±þªþ±þ«þ¬þ½þ¼þ®þþ¤þ¶þÁþÅþ¾þ¾þÉþ®þ­þ°þ´þºþ¸þÀþÃþ»þ¶þ²þ¨þþþ}þþþþþþþþ£þ¶þÄþµþ£þ¨þ¿þ¾þ¾þºþÀþÄþ¼þ­þ¬þÂþ»þÀþ¼þ»þ¼þ½þÅþÎþÆþ¯þ®þ·þºþ»þÈþÂþºþ¾þ¾þ½þ½þºþ®þ»þ¾þ®þ¥þ¤þ£þ£þ¬þªþ²þ©þ¢þþ¥þ°þ¢þ²þ¡þ§þ®þ±þ¶þ³þ§þ©þ®þ«þ§þ²þ´þ¨þ£þ­þ¯þ¹þ´þ¿þ»þ´þ¯þ´þ¶þ¸þ¸þ²þ¹þ¹þ±þ¶þ±þÌþµþ·þ¸þ¹þ¿þÈþÆþÃþÔþºþ¸þÁþÆþÄþºþ²þÁþ³þ±þ¸þ½þÄþÂþºþ²þ¡þ­þ±þ½þ¾þ¿þÃþ¹þÀþÃþ½þ¹þ½þºþµþ»þ·þ¹þ²þ©þ²þ¸þ¼þÆþËþÂþËþÆþµþºþºþ³þ°þ­þ§þ±þ¹þ¶þ°þ®þ³þºþ¼þ´þªþ¼þ¹þ»þµþ±þ»þÇþ¿þ°þ«þ½þ²þ®þ¬þ«þ²þ¾þ¼þµþ¶þ¯þ­þ­þ²þ¶þµþ¿þÅþ¾þÃþ¼þ¼þ®þ¦þ²þ·þµþ¿þ¬þ£þªþ±þ®þ«þ±þ°þ»þ½þºþ½þ½þ¹þ³þ¯þ¶þµþ²þµþ¸þ­þ©þ±þ½þÁþ´þ³þ¹þ¹þ´þªþ þþ¢þ­þ¯þ«þ§þ«þ´þ¶þ®þ¥þ¨þµþ¬þ·þ°þªþ¤þ£þþþþþªþþþþþþþþ þ¨þ°þ©þ¥þ­þ¦þ¬þ®þ«þ¦þ þþ©þ²þ²þºþºþ²þ°þ­þ¨þ¨þ³þ¤þþ¦þ°þ±þ±þ³þ®þ§þ­þþ­þ þ¶þ¬þ¤þ®þ±þ¥þªþþþþþþþ¢þ£þþ¢þþ£þ þ£þ¬þ¤þ£þ¡þþþ§þ¶þþ­þþþ¦þ¤þþþþþþ£þ þ¤þþ¦þ¨þ þ¡þ­þ¥þ§þþ¡þ®þþþþþþþþþ£þþ¢þþþþþ¦þ§þ þþþþ¤þ þ¯þ®þ§þ£þ£þ®þþþþþþ¡þþþþþþ¡þþþþþþþþþþþþþþþþþþþþþ¡þ¦þ¡þþþþþþþþþþþþ£þþþ¤þþþþþþþ þ¦þ£þþþþþþþþþþþþþþþþþþþþsþ)þbýÞûúpùûuýUþþþþ}þþþþþþþþþþþþþþþþþþþþþþþþþþþþþþþþþþþþþþþþþþþþþþþþþþþþþþþþþþþþþþþþþþþþþþþþþþþþþ|þ|þ|þþþþþþþþþþþþþþþþzþþþþþþwþþþþþþþþþþþþþþþþþþþþþþþþ}þþþªþþþ}þ~þ~þþþþþþþþþþþþþþþ|þþ}þrþþþþþxþþvþxþ}þþ{þþþþþþþþþqþþþyþþþþþþ|þ|þ~þþ~þþþþxþþþþþþþþþþ|þzþvþþ{þþþpþvþ{þþþþþzþ~þþþþþþþþþuþzþþþþþþþoþrþþþzþzþzþþþþþþ|þþþþþqþqþkþqþoþþþþþþþ~þþ|þþþzþmþþtþþþþþþþþþþþþþþþþþþþþþþþþqþ]þnþþþþuþþ{þþþþ{þlþvþþwþpþsþ}þþ|þxþpþþþþþþ~þþþþþþþþþþþyþ|þþþþþvþ|þþþzþþþþuþ{þxþzþþsþtþþþdþ~þþþþþþ|þrþwþþþþwþwþþþþþþuþzþþþþ{þþ|þþþþþþzþ|þþ}þ|þ|þtþqþ{þ~þxþyþþþ~þþ~þxþþþvþ{þyþmþ}þþþ|þnþuþuþþ{þþ~þtþxþtþsþ{þtþtþyþþþ|þyþtþ{þþ{þmþmþzþþzþ}þ}þ{þwþ}þþþþþþþvþtþþþqþþrþ~þqþþþþgþoþ|þþþþþþeþtþxþþmþþvþkþrþ}þ}þ{þqþþ~þlþkþpþxþ}þþlþþþþþþ{þzþ{þþ|þ{þ~þzþþþþþuþþ}þrþþþxþ|þnþ{þtþ~þþþ}þþþuþqþkþnþ~þyþ{þyþþgþjþsþoþnþxþ|þþþ~þtþnþ|þxþþþqþuþþþqþlþtþmþpþ{þjþmþvþ|þþuþoþþþvþyþ~þwþzþþþþþþ}þþrþjþlþrþwþwþzþþ}þþ}þrþvþqþjþzþ{þ}þyþpþrþqþqþzþ}þyþsþlþþþkþpþqþpþoþuþvþþþþþþ~þ{þwþrþqþþþqþqþtþ|þ{þpþkþþoþzþþtþsþtþrþ{þxþrþtþmþtþ|þuþqþvþ|þ}þpþ}þxþsþ~þzþþyþqþeþsþtþpþþþþ{þþþzþ~þpþwþ~þþxþxþxþqþlþnþ}þþsþtþþ~þyþwþsþtþhþwþþwþzþlþqþpþkþrþvþzþ~þsþiþoþvþoþkþlþjþoþþsþvþ|þzþyþsþ~þsþhþgþhþuþþþzþpþtþwþoþkþoþ~þxþiþpþoþlþuþyþqþiþqþuþwþþþwþzþvþtþtþvþþ{þzþvþtþjþwþrþþoþlþ|þzþxþyþpþnþwþmþpþpþ|þsþxþhþuþþwþ}þsþsþvþvþxþyþmþdþkþqþrþwþ|þiþjþoþvþxþwþjþiþpþvþiþiþuþsþqþjþhþoþnþlþqþpþrþkþoþkþrþsþmþbþdþqþyþsþqþmþiþnþmþpþxþnþrþþ|þaþbþmþþ~þsþrþrþtþjþoþ}þ|þzþuþtþwþvþtþlþuþcþpþiþnþoþvþkþdþkþfþiþqþlþoþkþoþpþlþtþuþmþhþWþjþþlþwþcþþoþþkþjþnþmþ^þSþ]þkþoþuþxþqþþnþkþlþaþtþlþtþ{þkþxþrþqþvþfþcþiþiþoþvþvþuþoþ`þjþyþuþþlþoþpþuþrþnþmþuþuþ{þzþmþgþmþxþuþsþsþrþeþwþ}þjþ^þxþoþnþfþpþwþtþvþuþuþzþtþhþVþ^þjþhþhþiþþnþþ]þ^þmþeþlþtþlþiþpþzþwþ`þUþ]þqþ\þVþzþ`þkþnþhþxþ]þ_þqþþþ~þvþnþlþdþXþ]þjþlþjþkþVþ^þlþxþsþqþsþqþjþ~þ}þqþlþiþdþeþxþþþuþ{þnþsþaþsþtþuþwþþvþnþbþfþlþoþnþhþoþvþqþxþtþoþsþyþjþ`þoþlþrþmþoþhþpþ|þsþfþmþyþnþbþþ{þjþ{þtþpþeþiþtþfþdþtþ{þuþhþkþyþvþmþoþmþ~þjþcþnþhþhþgþnþ`þhþrþhþdþpþnþaþrþþkþnþqþ[þpþ[þþnþþ{þvþmþlþmþaþkþxþrþsþyþxþyþ~þuþhþiþxþbþtþuþyþ~þpþoþiþjþwþ|þnþ`þgþwþ}þwþmþyþwþkþoþwþlþtþqþlþkþeþlþnþkþnþkþlþ{þ}þwþsþoþaþ|þdþyþþxþlþuþ}þzþjþeþvþzþwþrþsþjþ`þmþþþzþrþlþþþsþlþsþ~þuþhþþtþtþqþlþ_þqþnþxþqþiþiþhþ_þhþþþpþmþ|þvþlþrþ|þfþxþkþþuþzþsþrþ~þ{þpþsþþþxþxþyþþþfþeþrþþzþsþ~þyþtþþþnþmþvþtþþþyþþ}þlþzþþþþvþ~þþ}þjþeþlþ}þoþzþzþuþsþkþoþqþþwþþ}þ|þ~þ}þ}þ|þtþmþtþþþþtþmþvþ{þþ}þrþsþvþyþ{þ}þ}þxþþþxþcþ|þwþwþrþtþpþyþþyþtþiþ[þvþþþvþfþþnþvþþyþ~þtþþþ~þ{þþþþþþþ~þþtþ{þþþþþþþþþþþþsþyþþ}þþþþþþþþ~þþþzþwþrþþ|þþtþzþuþwþþoþzþþþþþþ~þþþþþ{þþ~þþyþþþþ{þpþ{þþþþþþyþyþþþþþþþþþþþþþþ£þþþþþþþþ~þ~þþþþþþþþþþþþþþþþþþxþþþþþþþþþþþþ~þþþþþþþþþþ|þþþ|þþþþþþþzþþþþþþþþþþþþþþþþþ þþþþ£þþþþþþþþþþþþþþþþþþþþþþþþþþþþþþþþþþþþþþþþþþþþþþþþþþþþþþþþ~þþ¡þþþþþþþþþþþþþþ~þþþþþþþþþþþþþþþþþþþþþþþþ|þnþwþþþ~þþþþþþþþzþþþ¢þþþþ£þ§þ¥þ¡þ¢þ©þ¥þ®þþ¨þ¡þþþþ¢þ¤þ¢þþþþ¢þþ¦þþþþþþ¢þþþ£þþþþþþþþþ¦þþþ¦þ«þ¦þþþþþþþþþþþþþ¥þþþ¤þþþþþ þ¥þ©þ¦þ§þþþþ§þ§þ þ£þ©þ§þ¡þþ þ¬þ¦þ¶þ­þ¨þ­þ¬þ¦þ¥þ þþ¡þþ¢þþ¢þþ¡þ©þ³þ«þþ¤þþ¤þþ¨þþ®þ¤þþªþ©þ¤þ¬þ«þþ¤þ®þ­þ©þ¯þ·þµþ¬þ¬þ²þ¢þ¦þ£þþ®þþ¢þ¯þ¥þþ¬þ£þþþþ®þ±þ±þ¯þ¦þ¡þ¡þþ®þ¦þ°þ®þªþþþ§þþþþ®þ³þ°þ¦þ¤þªþ®þ³þ¯þ£þ¤þþ¸þ«þ¦þ¬þ­þ²þ¨þþþþ¥þ«þ­þ¯þªþþ©þ·þ­þ£þªþ«þ­þþþþ¨þªþ²þ¸þ®þµþ´þ³þªþ¢þ°þ¯þ¼þ¼þ©þ®þ¯þ­þ¶þ¼þÁþÀþ¶þµþ¶þ®þ°þ¯þ©þ±þµþ¸þ¹þ¶þ²þ¸þ½þ§þ®þ¨þ½þ¶þ°þ°þ³þ²þ­þ¨þ¦þ®þµþ¾þ¿þ©þµþÈþºþµþ¬þ¶þ²þ¶þ¶þ¯þ°þ¸þ¼þ´þ¹þ¶þ¶þ´þ«þ«þ®þ¬þ­þ¬þ®þ½þºþ´þµþ¬þ°þ¶þ´þ²þ§þ°þþ±þ¤þ©þ«þ¦þªþ®þ²þ³þ¬þ³þ¸þ¿þÀþ´þ¯þÄþ¦þ¦þ±þ·þ»þ¾þÀþÂþÃþ¼þ°þ¸þ¶þ¶þ´þ³þ¯þ©þ¬þ¹þ¸þ¿þµþ´þ¼þµþ¦þ´þ¶þ·þ¼þ´þ·þÄþÁþ¹þºþ²þÀþ½þ²þÂþºþµþ¾þÁþ¾þÁþ¿þ¸þ­þ±þ¸þ¼þ½þºþ»þ§þ¹þ¸þ·þ»þÂþ½þ®þÉþÈþÎþ·þ²þ²þ»þÆþ¿þÆþ½þÀþ»þ¿þ¹þ·þÁþÄþÈþÎþÀþ½þ·þ±þ¹þ¿þ¯þÃþÄþ¸þÄþÇþÇþÁþ°þ­þ¹þ«þ¹þ°þÀþÅþ·þµþÄþÈþÆþÂþ»þ¿þÂþ¹þ¸þÇþÆþ½þÅþÌþÈþÄþÅþÃþ½þÈþ¸þºþ»þÁþÄþ¼þ½þ¼þ¾þÄþÂþ¿þÅþÇþÀþ¿þ³þ¹þÀþÇþÆþ½þ¹þºþ·þ¾þÀþ¾þ½þ¼þ¶þ¸þ²þ±þºþ³þªþ°þ¹þµþµþ¬þªþªþ´þ¾þ¼þÃþÂþÅþÂþÉþÅþ½þ¹þ¶þºþ®þ¹þ·þ¹þ¼þ·þ¼þËþ¬þÁþÉþ½þ¶þÁþÂþµþ·þ¸þ¶þ½þÂþ¿þ¸þ©þÂþ»þ¼þÂþÀþ¾þÃþÍþ¿þºþ¾þÁþ¾þ¸þ¾þÀþÀþ¼þ¼þÂþÅþ½þ¼þ²þ¼þÃþÅþÄþ¼þ¶þÈþ½þÂþÃþÆþËþÁþÇþÅþ¾þ»þ¿þ¾þ¸þ¼þÍþ¼þ¤þþ þ¬þÄþ¢þµþ¾þÁþÉþÅþÇþºþºþºþ´þ«þ°þ»þ­þ¡þ«þ·þºþ»þÁþ¼þ¢þ±þÁþ¿þµþ´þ²þ³þ¿þÀþ¾þ¶þªþ¦þ±þþ¡þ¡þ þ¢þ¢þ¦þ´þ£þþ¯þµþ¬þ²þ¶þ²þ»þÃþÉþËþÃþ²þ¯þÅþ¾þ¿þ¾þºþºþ¿þ´þÃþÃþ´þ»þÃþÀþ¾þÁþÃþÂþºþºþÃþÆþ¼þ«þºþÁþ°þªþ«þ­þ²þ¹þ´þ°þ§þ¤þ þ¤þ®þ¢þ¬þ§þªþ«þªþµþÀþ±þ¹þ·þ»þ½þÈþÅþµþ¯þ¬þ»þÂþ»þÄþÂþ·þ´þ®þºþÅþ½þµþ¼þÀþµþ¯þ¹þ¿þ¼þËþÂþ´þ³þºþ»þÈþÍþÂþ¾þÂþÃþ¿þ¾þ®þ»þ¾þ¼þ¾þµþ¹þÍþ±þ´þ¢þºþ»þºþ½þ¾þ·þ«þÂþ¿þºþ¾þ¾þ³þ«þ³þ²þ±þµþ¯þ®þ¸þ»þ´þ½þÄþ¾þÂþ¼þ½þÂþºþ²þ¹þ¹þ°þ¼þ¶þ±þµþ¸þ¶þ²þ¼þ§þ¦þ¯þÂþÆþÂþ»þ±þ±þµþ þ¬þ²þ·þµþ¯þ³þ¼þÁþ±þ¬þ°þ­þ¦þ¨þ³þÀþÀþ±þ»þÄþÀþ²þ«þ±þºþÀþ«þºþ¯þ¤þ©þ²þ²þ­þ¯þ¯þÁþ®þ§þ´þ¿þ»þ¯þ®þ±þ¤þ­þ¾þ³þ«þ«þ®þµþ¾þ¸þ²þµþºþ¶þªþ§þ¢þþþþ¸þþ¯þ·þ½þ½þ»þÃþÁþþ¤þ¤þ¶þ±þ©þ¢þþþþªþ¦þþþþþþþ©þªþþþþþþ£þ°þ°þþþ«þþ£þ£þ¨þ¯þªþ§þ®þªþþ§þ þ¡þ®þ¶þ®þ¦þªþµþÆþ®þ³þºþþ©þ¨þ¦þ¬þ¬þ«þ¥þþ¤þ¡þ¤þ¡þ þ£þ£þ¢þ§þþþ¨þ©þ¡þþ¥þ¢þþ©þ¯þ®þþªþ¡þþ¬þ¯þ§þþþ¨þþ¡þþ«þ©þ¦þ¡þþþ¦þ¡þþþºþ¡þþþþþ¤þþ£þþ þþ¨þ¤þþþþ þªþþþ§þþþþ§þ¢þþ©þ£þþþþþþþþþþþþþþþþþþþþþþþþþþþþ¡þþþþþþþþþþþþþþþþþþþþþþþ¡þþþþþþþþþþ¡þþþþþþþþþ}þþþþþþþþþ{þ@þ¢ýTüxúBùGúøüDþqþþþ~þþþþþþþþ þþþþþþþþþþþþþþþþþþþ þþþþ þþþþþþþþþþþþþþþxþþþþþþþþþþ¨þþþþþþþþþþþþþþþþþþþþþþþþxþyþþþþþþþþþþþþþþ~þxþþþþþþoþ~þþþþþþþþþþþþþþþþþþ þþxþþþþþþ¤þþþþþþþþþþþþþþþþþþþþvþtþyþ{þ|þþþvþtþnþfþþ|þrþwþþþþþþþþþyþþþuþ~þþþþuþpþ|þþ|þþ~þþþ|þwþuþxþzþþþþþþþþþþþ{þþþ{þyþ~þþþtþqþvþþþþþþþuþzþrþtþyþþþþþþbþnþþmþwþþuþtþnþ|þþþþþþþþgþ_þzþþzþpþþþþþþþþþþþþqþþ|þ|þþþ}þþþþþ}þsþ{þþþwþþþþþ}þþþþ}þþþ~þþuþsþxþþ|þþþþþyþ~þþþyþ|þþþþþrþ|þþuþrþvþþþþþþþ|þþþþþþvþvþþþþ}þ}þ}þ{þtþ}þþþyþþþþsþbþþþþþþþþþ~þvþwþ}þpþþþ~þ|þwþ~þþþþþ|þyþvþxþþ}þþþ|þþþ|þþ|þxþþþvþvþzþþþþþþþþ}þvþþyþpþþrþyþnþþþ{þþvþhþþþþþþvþnþvþþzþþ{þþxþvþvþxþþþxþþþuþnþþþyþ~þzþvþrþxþþþþþþþþþþþ{þpþnþxþ{þþþþyþxþþ}þþþþþþþqþkþþnþlþyþ~þ|þvþxþþyþmþyþwþyþþwþ}þrþþyþþþrþtþwþ{þþ}þþzþvþþþ{þtþ|þþxþsþ}þ{þrþtþrþþwþrþþþþzþzþwþmþqþþuþþxþþþlþpþ{þþrþxþþpþ}þþþzþvþhþsþþfþyþþþqþþxþþ{þZþjþxþzþqþnþþþvþsþþ{þþþþyþþxþrþwþsþsþvþpþvþzþ|þ}þ~þþ|þsþ|þjþqþþþxþnþþnþjþwþ}þwþyþyþtþqþmþ}þþzþqþzþpþlþxþ{þ{þtþþþvþnþtþxþrþtþþþjþxþ~þ{þþjþbþpþwþmþsþ{þþqþlþmþzþxþiþkþuþþ|þoþpþþ|þlþpþoþtþþuþ{þkþgþrþoþnþþþpþpþþzþoþuþaþþtþqþþpþ}þþþsþjþrþhþlþþ|þmþmþeþuþqþþþnþmþþ|þhþtþ}þsþtþ{þ|þyþkþmþ|þiþnþoþoþmþ}þvþ{þþoþbþjþtþnþoþrþjþsþþ}þuþnþlþ{þþqþjþuþpþqþuþ{þhþmþ|þ|þlþpþwþzþþþvþsþmþlþsþtþpþoþgþvþ_þ_þgþnþpþiþpþ|þþyþnþjþqþ|þ|þwþ{þ|þ|þwþ{þrþrþpþpþlþoþoþmþoþpþnþqþqþjþjþuþtþeþiþkþqþvþrþ[þkþkþjþrþhþuþqþrþqþlþrþpþiþtþrþnþgþlþ|þyþkþtþlþkþpþoþfþzþpþeþjþgþmþyþqþkþyþxþoþpþlþyþþsþsþrþrþmþvþþxþlþjþnþqþrþpþuþvþeþfþiþuþþmþfþ]þqþjþsþpþnþnþpþþþsþuþpþjþkþ`þyþþjþ{þXþqþjþþnþtþyþpþ`þZþaþnþkþhþrþmþsþjþoþdþZþhþlþlþzþoþtþlþoþoþdþbþgþpþ}þ{þgþbþiþ|þoþlþzþmþsþlþmþpþjþnþeþiþrþ~þ|þwþyþyþsþrþsþiþzþwþyþvþfþiþrþqþyþaþuþrþiþjþsþuþwþvþiþsþ{þnþqþoþqþþhþ}þrþfþ_þdþvþvþkþfþgþpþpþeþaþiþxþsþnþsþrþfþaþ^þQþVþhþ}þtþnþrþlþiþpþkþdþqþrþzþmþþ|þ`þjþpþYþhþþjþvþkþfþpþpþdþaþiþnþuþuþpþzþzþþrþþbþiþ^þ{þlþyþ}þmþpþnþbþWþTþdþSþrþuþ{þwþ}þqþTþbþjþsþpþcþiþnþnþmþbþjþþsþ`þqþ|þjþqþfþzþiþfþgþdþdþjþrþkþgþkþoþqþdþYþkþmþlþeþqþvþbþcþaþuþsþdþaþkþqþmþqþ}þwþiþfþoþyþ~þtþsþkþgþuþþgþsþnþ`þjþhþiþ~þþvþfþrþzþ}þvþ`þvþ}þþtþpþqþkþmþuþmþgþhþiþfþaþnþgþhþkþsþfþvþzþkþgþdþhþmþlþhþeþgþfþcþfþ{þþuþdþbþ`þuþpþxþþþrþtþnþqþuþtþwþwþ}þþtþ}þvþoþþ}þvþwþwþwþnþpþiþsþþþ|þ{þzþdþxþzþþþtþnþþgþfþlþmþsþuþtþtþtþzþyþuþyþzþxþ{þmþþlþrþyþvþþþxþxþzþ~þþ{þqþwþzþbþdþmþqþwþrþþþþþ~þtþwþuþxþ|þþwþwþ|þþ|þ|þlþxþyþsþ|þþ{þrþrþ{þþþyþlþyþzþtþ{þhþþþþ|þþ}þþþxþþxþtþ{þþ}þ}þ}þwþþuþqþtþvþ|þtþnþuþjþuþzþþsþþxþ}þþþxþtþ{þ~þ{þ}þþþþvþtþsþpþmþ}þqþcþ{þþ~þþxþtþþþþþþþrþþ~þzþuþ|þþþþþþþþþþþþþ}þþþ{þþþþþþþþþþqþxþ{þ}þvþþnþnþ}þwþþzþjþvþ~þzþ~þ}þ~þzþþ~þþuþ{þþþ{þ|þzþqþzþþþþ~þ{þxþþþþþþþþþþþþþþþrþþtþþ~þþþþþþþþþþþþwþþþþþþþþþþþ}þþþþþþ|þþþþþþþþþþþþþþþþþþþþþzþþþþþþþþþ¢þþþþþþþþþþþþþþ£þþþþþþþþþþþþþþ¨þþþþþþþþþþþþþþþþ{þþþþþþþþþþþþþþþþ¢þþþþþþþþþ¤þ þ«þþqþwþþþþþþþþþþþþþþþþþþþþþþþþþþþþþþþþþþþxþoþvþþoþ~þþ~þnþqþ}þþþþþþþ|þþþþþþþ£þþþþþþþþ¢þþþ¯þ¥þþþþ þ þþþ¢þþþþþþþ¢þ¡þþ¡þ§þþþ§þþþþþþ¥þ¤þþþþ¤þþþþ þ£þþþþþþþ¬þþþ þ«þ¤þþþþþ¤þ°þ¢þ¢þ¥þþ¤þþþ¦þ¬þþþ­þ´þþ¢þ¸þ±þ©þþ©þ§þ¢þ¦þ¥þ¥þ¥þ®þ«þþ¨þþ¥þ©þ§þ¢þ¨þ³þþ©þþ£þþ¡þþ£þ©þ¬þ¹þ¡þ¢þ þ«þ©þ¬þ¦þ°þ¶þ´þ­þ¨þ®þ þ¯þ¨þþ®þ£þ¢þ¬þ©þ¢þ¨þ§þ¡þ®þ´þ¦þ©þ·þ´þ¯þ´þ¬þþ©þþ®þ¨þ¬þþ þ¥þ¤þ¢þ¡þ­þ¯þ¬þ®þ£þ¯þ´þ­þªþ­þ­þ¬þþ þ¤þªþªþªþ«þ¬þ©þ¥þ©þ§þ¯þªþ¦þþªþ²þ§þ¡þ³þ¸þµþ¢þ¨þ¬þ¶þ¶þ­þ¨þ­þ¯þ«þ°þ«þ©þ°þªþ°þ±þªþ®þ°þ®þ¯þÀþ»þ¹þ´þ±þµþ²þ¦þªþ¸þ¸þµþ·þ½þ¯þ¯þ»þ¸þ­þ±þ¯þÃþ·þ­þ¨þ¬þ²þ´þ³þ¦þ®þ²þµþ´þ­þ«þ³þ½þ³þþ®þþ±þ«þ þ¤þ³þ¸þ²þ¹þ¶þ¶þÈþ·þµþ«þ§þ±þ³þµþ´þ¾þ»þºþºþ«þ¡þ©þ®þµþ©þ¥þ·þ¬þ¬þ­þ§þ£þªþ´þ§þ¬þ¼þºþ·þ¶þµþ¶þ·þµþþ¸þ½þÀþ¿þÂþÉþÉþ¾þ¾þ¶þ­þ§þ®þµþ¸þ¶þ¯þ°þºþ±þ²þ­þ´þ¶þµþ¼þ¼þ¸þ¡þ¸þ´þ¶þ¾þÃþ¼þµþ²þ·þ²þ¾þ¶þ·þ¾þ½þ¿þ·þ»þ³þ¯þ½þ»þ·þ½þ¼þ½þÂþÀþÌþ·þ¶þ»þ²þ¯þÈþÆþÂþ¹þ½þ¿þ¾þ¼þ½þÁþÂþÆþµþÉþÂþ³þ¶þ¿þ¼þÚþ¹þÂþÃþ»þ¹þ¸þ¯þ¸þ¸þ¶þÄþÆþÁþ¿þÀþÀþ¶þÉþ©þ¾þÈþÆþ¾þºþ¿þÂþÇþÃþÁþÁþÄþÄþ¹þ¶þÁþ³þ®þÂþÍþÈþÀþ¹þÇþÐþÐþÉþ½þÁþÄþ¼þÀþÁþÌþÈþÃþ¾þÀþÄþÂþ½þ¾þ½þ¿þÃþÀþ½þÂþÊþºþ¾þ½þ¼þ½þ¿þÁþ·þµþ¸þ¿þºþ°þªþ«þ®þ¨þÄþ³þ¢þ©þ²þ¶þÀþ¿þµþ¹þ¾þ¾þ¾þ¾þ»þÈþ´þ¼þÅþÍþÌþÂþ¶þ¹þ¤þ±þÆþÂþ½þÅþÁþµþ¸þ¶þ¾þÀþºþ¸þ¾þÀþ¹þ¶þºþ»þ½þÁþ¼þ½þ¿þµþºþÃþÉþËþÁþ¹þÃþÆþËþÈþ¾þ¼þºþ»þÁþÀþÁþÅþÁþ®þµþ¶þÇþÄþÄþÆþÅþËþÀþ¶þ¿þÁþ½þ¼þ½þÅþ¨þ­þ«þ¤þ«þ½þÄþ´þ¶þ¾þÂþÊþ¾þ¾þ¸þµþ´þ¯þ¢þºþªþ±þ¹þÀþºþ¯þÊþÄþ±þ³þºþ¾þºþ±þ¶þ°þ¸þÁþÂþ½þ²þ¯þºþ§þ¨þ¥þ£þþþ¡þ¸þ¤þ§þµþ¿þÀþ¿þ»þ¶þÂþÅþÂþÄþÇþ¾þ¸þÄþÁþºþ¹þ¿þÄþÀþÄþÁþÃþÀþÊþÎþÂþºþÄþ·þ½þºþ¸þ¿þÄþºþ¹þ³þ»þ«þªþµþ¸þ¯þÀþºþºþ·þ·þ°þ¨þ¨þ¦þ©þ²þ°þ°þ­þ¯þ³þªþ·þÓþÈþ»þ¸þ²þ¬þ¸þÀþ¸þÊþ½þÀþÆþÂþÀþ³þ¹þÇþÂþ¹þ¸þ¹þ¹þÅþ¯þÄþÈþÆþÄþ»þ²þ¹þÏþÇþÁþÅþ¿þ¾þÀþ¾þºþ½þÂþ¿þ¼þ·þ¶þ¶þ´þ¯þÈþÂþÀþºþÀþÈþÅþºþ±þÂþ¼þ·þ¸þ»þ¶þ°þµþ°þ±þ¶þ¶þÆþÀþ¸þÀþºþÃþ·þ³þ¹þ¹þ¹þ¹þ·þ¼þÇþÅþÄþ¼þ¸þ»þ»þ´þ¼þ¸þ¯þ©þ»þÃþ¶þ¬þ±þ¯þ²þ«þ­þ­þ·þ¸þ¸þ¹þ³þ·þ´þ±þ³þ¶þ¶þ±þ¬þªþ²þÃþ²þ¾þºþ¹þ´þ«þ®þ½þÁþ¯þ¶þ²þ¨þ§þ­þ±þ®þ«þ«þÈþÂþÇþÄþºþ±þ²þºþ²þ­þ©þ®þµþ¸þ³þ¬þ°þºþ½þ½þ²þ¶þ¶þ¬þ«þ¬þ¡þ«þþªþþþ«þ¬þ®þ¹þ±þ¡þ±þ©þ§þ¦þ¯þ¢þþþþ þ¶þþþþþþþþ¬þ§þªþþ¨þ²þ þþ þ¤þþþ©þ¨þþ§þ¨þ¥þþ þ©þ£þþþ¢þ±þ­þ­þ¦þþ¦þ§þ±þ¬þ¥þ¦þ¡þ§þ¨þ¦þ¦þ¤þ§þ£þ¥þ¤þþ þ¡þþþþþþþþþþþ¡þ«þ¥þ©þ±þºþ«þ¡þ¢þ¥þ£þ¨þ§þ£þ¥þþ±þþþ¥þ¤þ£þþþ¦þ þ þþ¡þªþ¯þþþþþþ¤þþþþþþþ£þþþþþþþþ³þþþ þ þþþþþþþþþþþþþþ§þ£þ¢þþþþþþþ¢þ þþþþþþþþ£þþþþþþþþþþþþþþþþþþþþþþþþþþþþþþþ þ§þþþþþþþþþþþþþþþþþþuþCþ­ýüëúùïùnüþwþ}þþ~þþþþþþþþþþþþþ¡þþþþþþþþþþþþþþþ¤þþþþþþþþþþþþþþþþþþþþþþþþþþþþþ¢þþþþþþþþþþþþþþþþþþ¥þþþþþþþþþþþ}þþþþþþþþþþþþþþþþþzþþþþþþþþ~þþþþþþþþþþþþþzþþþþþþþþþþþþþþþþþþþþþþþþþ|þþþþ~þ}þþþþþuþxþþ{þ{þ}þwþþþþþwþwþþþþþzþ}þxþþþwþuþþþ}þþvþþþþwþþþuþtþþþþþþþþsþþ}þzþþ|þ~þwþþþþ{þyþþ|þþmþþþ{þþ|þ{þþþþþuþtþsþiþsþ\þnþtþþhþWþvþuþhþxþþþqþzþtþtþoþmþwþxþþþþþzþrþzþþ}þ{þ|þvþþzþtþþuþmþ}þ|þvþ{þþþþ|þ}þþþþþþyþþ~þ}þþþzþzþþþþþ þþþþþþzþþþþxþqþzþþþþþsþþxþ~þþwþþþ}þþþþ~þvþþþþxþuþ|þþþþþþyþtþþþþzþuþþþþ~þþþþ~þyþþþuþ}þþxþþ~þþþzþyþ~þ}þþ|þþþþþ}þ}þþ~þþþ}þþþ|þþþ{þþþþ}þþþþþwþnþvþ}þzþþ}þ~þmþzþþzþoþ|þ|þ|þþþuþzþþþþþvþnþ|þþtþlþþþ~þwþxþþþþ|þþþþqþþþuþyþ|þqþtþ{þxþ~þþþþþ~þþþqþþnþwþþxþsþcþ|þzþwþ{þzþrþoþvþ}þþwþgþþþ|þpþþ{þþ|þxþwþrþvþþþþþþþnþvþþ~þqþkþ}þyþ}þþ|þþþwþþ}þvþtþþþvþþþtþsþqþqþþþpþqþyþ|þxþsþwþwþ{þþtþþzþþnþþþþþvþuþþþ|þþþrþeþRþWþ}þoþþgþ|þmþrþlþþyþvþzþvþoþmþkþtþþþtþpþmþ}þsþþ}þ~þ{þzþyþkþuþþyþtþvþrþvþ~þþwþyþþrþvþxþþmþwþyþnþhþrþxþyþ|þ{þxþtþnþ}þþzþpþwþvþuþsþ~þtþnþþþrþqþzþtþmþyþþzþoþvþþþþcþqþ_þyþZþdþuþþsþhþjþvþrþsþþ{þþpþuþxþþrþqþgþuþqþyþþþtþqþmþtþxþuþuþlþpþþþiþhþvþtþjþpþþ~þwþqþsþpþzþþþvþ}þ~þþþzþyþsþþþzþmþpþ~þqþþþmþqþuþuþpþjþoþzþzþyþ}þwþmþoþyþhþxþrþvþmþrþ~þ|þyþjþnþ{þzþsþoþþ}þnþpþvþkþvþrþ}þuþnþyþþ|þsþlþtþsþoþuþsþpþsþkþtþtþ[þfþeþrþRþiþeþmþfþnþvþ|þþuþeþjþpþoþvþoþuþpþsþrþþnþlþqþjþhþfþnþpþqþnþlþsþsþfþbþjþiþhþhþgþiþqþlþfþwþmþfþwþpþoþmþuþyþnþjþoþjþoþwþoþhþgþþ~þrþvþvþvþmþdþcþtþmþkþmþlþlþrþsþiþuþxþlþuþmþkþ}þtþpþwþqþiþvþþqþiþiþcþlþpþhþxþpþeþ\þsþyþþuþhþ_þvþyþþrþnþwþ|þþþtþmþfþfþqþnþxþuþpþsþ^þmþmþyþuþrþuþwþgþ_þhþlþfþjþqþhþkþlþlþYþ`þ^þhþeþrþoþeþgþmþjþiþdþdþiþtþwþhþgþgþþyþ_þdþeþpþeþoþyþsþoþfþ]þkþ|þ{þ~þþ~þzþ|þjþiþwþþ~þkþfþxþnþþþuþxþmþfþfþvþsþgþkþgþnþtþpþzþtþkþpþeþ~þwþgþrþtþrþvþxþlþmþnþcþcþeþfþnþtþrþoþtþ^þ`þmþrþxþyþuþlþpþjþUþSþ`þ`þ[þbþsþiþhþvþ]þcþoþþkþ}þmþqþxþqþiþjþhþbþlþtþpþ{þ}þuþ}þþdþnþkþlþqþLþcþoþrþþoþ\þYþ[þdþnþjþaþmþ]þgþ}þqþnþ_þhþpþzþ|þeþgþgþhþlþfþgþrþpþbþiþqþjþmþ]þ{þxþoþgþmþhþeþjþrþmþjþmþlþ_þVþiþfþkþjþqþcþtþYþgþtþgþ_þeþjþmþtþvþyþ{þdþXþjþxþyþlþjþrþeþkþtþfþkþrþkþjþaþ]þjþoþlþsþrþxþxþsþjþoþwþiþþsþzþuþmþjþsþjþ`þ\þaþzþxþbþvþiþlþrþ|þ{þfþ`þbþrþpþhþbþiþuþtþkþkþsþ{þpþZþjþwþtþvþtþuþþhþvþoþpþ}þzþwþ{þ}þ~þoþyþwþuþþzþoþtþsþ|þkþtþyþ|þsþlþwþtþjþbþ{þwþ~þdþlþ`þkþ^þlþ{þqþnþsþtþxþoþgþtþmþuþzþzþbþnþ}þtþqþqþwþzþsþþþþþþþrþpþ{þqþlþsþrþtþzþ|þþþsþxþþzþqþuþ~þ~þxþ{þ~þyþþþpþrþuþrþxþxþxþþþzþzþþþþoþqþvþxþ_þþ|þþvþqþþþþþþyþ{þþ{þþþþ|þþmþvþsþuþ|þsþjþiþgþpþpþþ}þ|þ|þyþþþþþþ{þqþqþ~þþþoþ}þþbþþyþ{þþwþyþtþxþpþjþsþzþzþ}þþþxþþþþwþwþ~þþþyþ~þþþþþþþþþ~þvþyþþþþþþþþþþþ{þþþþyþpþsþ|þ{þþ}þþþþþþþþ{þoþþuþtþþþþþþ|þ}þþþþuþyþ|þ|þ|þ}þþ~þþ~þþþþþþþyþþyþþþþþþþþþþþþþþþþþqþþþ|þþþþþþþþþþþþþxþþþþþþ}þvþyþþþþþþþ{þþþþþþþþþþþþþþþþþþþþþþþþþþþþþ¢þþþþþþþþþþþþþþþ{þþþþþþþþþþþþþþþþþþþþþþþþþþþþþþþþþþ£þþþþþþ«þ£þþ®þþþþþþþþþþþþþþþþþþþþþþþþþþþþ¡þþþþþþþþþþþþþ|þþþþþþþþþþþþþ{þþþ|þþþþþþþþþþþþþ þ¡þþ«þ¡þþþþþþþþþþ þ¡þþþþþþ¨þ¯þ¤þ¡þ¦þþªþ£þþþþþþþ¡þþþþþþ¯þþþ þþþþþ¦þ§þþþ¦þþþ¡þþ¢þ°þþþ§þªþþ¡þ¥þ¯þ¨þ¡þ¢þ©þ¯þ¡þ¡þþ¶þ£þþ¦þ¥þ¯þ¯þ¨þ®þ¤þ¯þ©þþ§þþ¥þ þþ¡þ¯þ°þþ¢þ þ§þ§þ§þ¢þªþ®þ±þºþ»þ®þ£þ þþ¤þ¬þ¶þ´þ­þªþ¨þ¥þ¤þ¶þ£þ¡þ®þ¦þ¥þ­þ¯þ¨þ¦þ±þ¬þ¡þµþ»þ°þ¸þ²þ§þ¡þþþþ¡þ¡þ þ¤þ¦þ¤þ¡þ£þ þþ©þ¨þ¦þ¥þ®þ¢þþ£þ§þ«þªþ²þ»þþ¦þ°þ¯þ¯þ®þ®þªþ«þ¶þ­þ°þ­þ¦þ©þ­þ§þ¡þ¨þªþþµþ§þ¯þ°þÁþ½þ¼þ¸þ­þ±þ®þ¬þ þ§þ¶þ£þ¦þ²þ²þ¬þ®þªþ°þÃþ´þµþ½þ¸þµþ¹þ¼þ¾þ­þºþ®þ¸þ¯þ·þ¼þ·þ³þ±þ¾þ¸þ®þºþ®þ¨þ«þµþ¾þºþ¯þ´þªþ¸þ´þ©þ¥þ§þªþªþ þºþ´þ¸þ®þ¦þ´þÂþÀþ¹þ¹þ¾þ½þËþ·þ¸þ°þ´þºþ°þ²þÈþ¶þ³þ®þ«þ³þ°þ«þ±þ¢þ°þ±þ«þªþ¬þ±þ±þ¥þþ¯þ¦þ¬þ¼þµþ·þ¶þ°þ´þ½þ¾þÂþ¸þ·þ°þ®þ®þ°þ¸þ¿þ½þ¼þµþ­þ¬þµþ»þ·þ®þ®þµþ­þ¶þ¶þ¶þ¼þ¿þ¼þ¶þ´þ½þµþÀþ½þÂþÃþÀþ½þ«þ¸þ½þ¼þ¯þ²þ»þÅþÈþ¯þ±þÀþ´þºþºþ¹þ¸þ¸þ¾þ²þ¶þÀþ¯þ²þµþ°þ²þ¾þÃþ¾þ¸þ¾þ¿þ¾þºþ´þ»þÈþÂþ½þÅþÈþ¾þ¶þ¸þ»þÃþµþ¾þÒþÆþ·þ¶þ¶þ¯þ³þ¼þ½þ¼þ»þ¼þÀþÇþÊþÏþ¶þ¶þ¿þÂþÈþÈþ¾þÁþÃþ­þ¼þÂþÅþÄþ¿þ¹þ´þµþ¹þÁþÈþÇþ¿þ»þ¸þ»þ´þ¶þ¼þ»þ¸þ»þ¾þ½þÎþ½þÂþÀþÁþÉþÅþ¹þÊþ¾þÀþÅþÁþ¾þÊþÌþÒþÄþ°þ»þ¼þ¼þÃþ¿þÀþÀþÅþÂþ¼þ¶þ¯þ¨þ¤þþ©þ¯þµþ¶þ®þþ§þÁþºþ³þ²þ¶þºþ¼þÉþ¿þ½þÂþÆþÊþÅþ´þ°þ­þµþ»þ¶þ´þ·þ»þÁþÂþÀþÂþ¿þ·þµþÁþÆþ³þ¼þ¼þ¹þ½þÇþÂþ¸þµþ¿þÃþÃþÅþÉþ¿þÁþºþÆþÈþ½þ¸þÁþÅþÆþ¾þÅþÄþÆþÂþ¸þëþÉþÄþÇþÁþÁþÈþÃþÄþ¼þÃþ½þºþ¿þÁþ½þ¼þÉþ¶þ¨þ¬þ¹þ·þ¸þ¿þÂþµþÄþ½þÁþ¹þ±þ«þ¤þþºþ®þ¼þ¿þ¿þ»þ£þªþ¯þ¶þ±þµþ»þºþ¶þ¾þ´þ¶þ½þ¼þ¾þÈþ¼þ±þ¸þ«þþþ®þ¸þ¯þ·þ«þ¦þµþ¿þ½þ»þ»þ»þÄþ¾þ»þÁþÈþ¾þÄþÄþÑþÂþ·þ¿þÄþ·þ¿þÅþËþÂþÅþÍþÅþ»þÆþ»þºþ¼þ»þµþ°þ°þ´þ±þ¿þ¯þ¤þ®þµþ°þ¹þ«þ³þ·þ¸þ´þ«þ¨þ¯þ®þ³þ§þªþ°þ«þ¬þ²þ°þÂþÉþ¿þ²þ­þ¯þ¸þÄþ¶þÇþ½þ¸þÀþÂþÇþÀþ½þ¹þÀþÁþ¿þÂþÄþÀþÀþ³þÃþÃþÂþÂþ¹þ·þÓþÄþ¶þ»þ»þ·þ½þÃþ¾þ·þ´þ´þ¿þÂþÅþÇþ¿þÉþ¿þÇþÃþ¹þ¸þÁþÃþ·þ¸þ¸þ¾þ°þ®þ»þÊþÅþ±þÁþ¾þÆþ¿þ¾þÀþÁþÂþ·þ®þ»þ¹þ¸þ°þ¯þ¶þµþµþ¿þ¸þÀþ¼þÀþºþ±þºþ´þ¶þ¹þ¹þ¶þ¹þ¹þ±þ«þ§þ±þ±þ³þ·þ»þ¶þ°þ²þ¨þ©þ®þµþ¾þ½þÂþ¿þµþ¸þ°þÆþ­þ¼þ½þ²þ²þ´þ±þÀþ¼þ³þ³þ¯þ®þ¬þ«þ«þ¬þ¸þ­þ·þÁþ±þ¤þ¯þ³þ¥þ«þ£þºþ±þ²þ¹þ½þºþµþ´þ´þ¹þ¼þªþ¬þ³þ·þ°þ¬þ¼þ³þ­þ²þþ£þ¤þ©þ¦þþ¯þ§þ³þ²þ´þþ¥þ¢þþþþ¤þ¨þþþþþ¢þ¡þ¥þ½þ±þ¬þþ¨þ¦þ¨þ§þ¨þ«þ¦þ©þ­þ¯þ¦þ­þ­þ§þþþ§þþ¥þ¬þ£þ­þ þþ¨þ¬þ«þµþ¾þ¨þ¢þ£þ¤þ°þ¯þ¦þ¥þ£þªþ«þªþ¥þþþþþþþþþþþþþþþ¤þþþ­þªþ¢þþþ¨þ£þ¡þ þ¡þ¯þ¡þ­þþþµþ¬þ£þþþþ¦þþ¬þ¤þ«þþþþþþþ¡þþþþþþþþþþþþþþþþþþ¡þ¤þþþþþþþþþþ þþþ¢þªþ«þ¤þþþþþ þ§þ¥þ þþþþþ¦þ¤þþþþþþþþþþþþþþþþþþþþþþþþsþuþþþþþþþþþ¢þþþþþþþþþþþþþþþþþþUþàýÁü	ûùùÖûåýxþþþþþþþþþþyþþþþþþþ¥þ¥þþþþþþþþþþþþþþþþþþþþþ¬þ¡þþþþþþþþþþþþþþþþþþþþþþþþþxþþþþþþþþþþwþþþ{þþþþþþþþþþþþþþþþþþþþþþþþþþþþþþ|þþþ{þ~þþþþþþxþþþvþþþþþ~þvþ|þþþþ~þþ{þ~þþþþþþ}þþþþþþþþþþþþþwþþþþþþþnþsþþ~þ{þþþþ}þ~þþþþ|þ{þþþþ{þ~þþ~þþþþþþþvþþdþþþþþþþþwþþþþþþþþþþzþdþjþrþþþþþþ{þ|þþþþjþ{þþþþþ{þ|þþþþxþ|þþnþoþoþzþyþuþzþ~þþþþ{þxþzþ|þsþuþxþyþvþvþ{þþuþwþþzþyþþþþ|þwþ{þ~þ|þsþ{þ~þsþ~þþ~þþþþþ}þþþþþþþþþþþþþ|þþþþþþþþþþþþxþþþþuþsþ|þ}þ|þþþþþþþþlþ|þþþþþþþzþþþþzþ~þoþþþzþyþ~þ}þ}þþ~þyþþþþ}þþþþþþþþþþ{þþþþþþþþwþwþtþ{þþ}þþþþþþþþ~þ}þþþþ{þ}þ~þ}þnþqþyþyþvþuþ{þyþsþþþ~þfþþlþ|þþþzþþþþþþþ|þþtþvþþþuþþtþ|þþþuþeþsþyþþþ}þþþþþþþþnþzþ{þxþþþtþzþ{þwþþþþþþþþxþpþsþþþqþpþþpþþþyþwþqþwþ~þtþvþrþjþ{þiþyþwþþzþfþuþyþzþþ{þtþ{þþþþþþ|þþþþtþqþwþyþþ}þ~þþþ~þþyþwþ}þþþzþþþ~þ{þzþyþþ}þvþxþ|þzþyþ{þþþnþxþþpþvþjþzþþþþtþxþtþqþ}þzþmþhþ]þEþ@þdþ~þvþ~þxþ~þ}þqþ}þoþsþrþ~þ}þvþ{þþþsþqþþþoþþþ}þþwþ|þsþwþoþzþþþuþwþxþqþvþþxþ{þþxþþrþpþhþþoþpþgþmþqþnþnþyþþyþuþ}þþoþ|þpþqþ~þuþuþsþ{þ~þ|þuþzþþtþjþsþuþtþmþaþþþwþoþ|þ{þtþoþvþþþwþjþgþoþwþyþsþoþzþqþvþkþþiþþxþkþmþmþuþhþbþqþrþlþoþqþvþzþoþtþþyþ{þ{þþsþsþyþuþþpþ~þxþoþyþxþsþ|þþþþvþtþrþkþ{þjþvþhþwþqþqþþoþuþsþsþ{þtþrþzþ~þ{þwþþkþhþhþqþnþ}þþjþhþ}þþsþcþiþoþrþyþ{þþzþmþtþrþbþwþtþþhþhþvþ{þ{þxþpþxþtþlþsþtþqþrþoþxþqþ`þ]þdþoþZþkþdþmþdþmþnþzþxþnþoþuþtþmþmþgþfþ_þaþmþþlþmþ~þoþnþnþwþsþpþpþoþlþiþmþnþfþhþfþdþsþhþiþtþþuþqþjþuþ|þoþgþfþnþoþiþqþ|þxþvþgþlþiþaþpþpþuþgþwþhþ_þlþrþhþpþyþtþmþmþoþkþwþxþcþgþmþiþiþxþvþvþpþ_þcþyþsþrþoþfþrþyþnþxþmþeþhþvþsþ|þyþiþbþvþuþxþpþqþuþ}þþvþlþmþhþdþqþjþmþmþvþgþgþmþrþuþ~þrþgþtþjþ`þiþfþcþrþlþgþhþlþcþbþlþiþYþeþuþjþfþdþrþlþrþpþbþ\þhþrþjþhþhþyþuþkþ\þkþrþ`þqþwþrþoþiþiþmþzþ{þ~þ~þqþ|þþpþtþlþuþmþjþeþvþfþuþzþqþjþlþkþmþrþgþaþhþkþtþuþkþnþpþtþfþfþxþzþmþvþvþvþnþqþqþrþrþcþ`þjþgþkþgþpþgþyþeþrþYþeþqþqþcþkþkþeþiþeþ`þiþnþlþeþXþ_þsþ^þRþpþrþgþpþgþsþkþbþ_þ_þfþlþdþ`þkþpþtþ}þþtþ~þ|þþgþjþwþqþiþyþuþgþkþqþnþsþoþcþzþ{þ~þbþqþnþfþyþhþdþ}þþnþ`þlþuþnþkþlþjþrþpþuþpþlþvþfþwþsþpþvþrþrþjþqþ~þvþtþuþnþnþeþdþkþiþrþdþ]þ{þgþsþlþ\þqþlþcþhþmþmþsþuþgþaþjþjþgþgþgþyþ`þ^þlþ_þXþgþiþkþoþtþtþjþoþwþkþ~þpþjþfþhþZþQþRþgþtþrþaþvþtþhþvþuþqþþuþzþcþzþuþþ~þzþlþjþlþcþqþoþlþhþsþuþnþqþhþpþpþhþvþþhþmþiþhþyþeþ}þ}þsþrþsþwþ~þ|þlþoþuþtþqþpþqþhþbþzþþuþpþyþxþgþeþpþsþtþuþuþqþrþ`þwþþiþ~þ}þ~þcþoþmþ`þsþþsþnþvþþþþ]þ~þvþtþnþrþ|þþ}þþþ|þþþþjþvþ{þ{þzþþtþþ{þpþþ~þgþuþþzþ{þþþþqþ{þxþvþ}þþeþtþxþþþþtþlþtþrþkþuþYþfþrþþtþlþiþþþþrþwþ{þþ{þqþþþ|þþþþnþþþ|þtþþgþmþwþþxþhþwþrþkþþwþ~þ|þnþwþþþ}þþþzþzþ~þþ~þuþþvþxþ{þþpþzþyþlþgþtþþþ~þþ}þþþþmþþþuþrþþ{þvþþ~þuþvþþþþwþ|þþþwþþþþþþþ}þþþþþþþþþþþzþzþþþxþtþzþtþqþvþtþsþþtþrþzþrþ}þxþwþþþþþþþ{þ{þyþþþþþyþyþtþþþþþþþþþþþ|þþyþþþþþþþþ{þþþþ}þþsþ}þuþþþþzþþþþþþþþþþþ~þþþþþþþxþ~þþþþþ{þþþþþzþþþþþþþþþþþþþþ¡þþþþþþþþþþþþþþþþþþþþþþþþþþþþþþþ|þ}þþþþþþþþ¢þþþ¡þþþþþþþþþþþþþþþþþ®þþþþþþþþþþþvþþþþ¢þ¢þþþþþþþþþþþþþþþþþþþþþþþþþþþþþþþþþþþ~þþþþþþþþþþþþþþþþþþþþþþþþþþþþþþþþ¥þ¥þþþþþþþþþ¡þþþ þþþþþ­þ°þ§þþþ þ³þ«þþþ¡þ¡þþþþþþ¢þ£þ¥þªþþþþþþþþ­þªþþþ¥þþ þ¤þþþ¦þþ þþ¬þþ¡þ­þ®þ¡þþþþ¦þ±þ¡þ¨þ®þ¨þ¨þ¡þ¬þ²þ®þ­þ­þ§þ¦þ þ¢þ¢þ£þ£þþ¢þ¬þ­þ±þ§þþþ þ¡þ¨þªþ°þ¥þ«þ¸þ²þÀþ¬þþþþ©þ®þ¨þ§þªþ©þ£þ£þ²þ¤þ®þ²þ¬þ¦þ¬þµþ±þ«þ·þ­þ«þ©þ´þ¦þ¦þ©þ³þ´þ¬þ¦þþþþªþ¤þþ¤þ¤þþþ¢þ«þªþ°þþ¬þ þþ¡þªþ¯þ¨þ¦þ°þ¯þ¢þ°þ¨þ­þ²þ©þþ¥þ®þ¯þ©þµþªþ®þ®þ§þ¦þ¦þþþµþ¬þ·þµþ³þ°þ¯þ­þ±þ¿þÅþ¸þþ°þªþ¦þ£þ­þ¯þ¨þ¦þþ«þºþ¶þ¸þ½þ°þ®þ¶þºþ¼þ¬þ²þ§þ©þ¶þ®þ¦þ®þµþ²þ·þ¬þ³þ¸þ¯þ²þ®þ³þºþ²þ«þ©þþ®þ°þ§þ§þ°þ¹þ¹þ³þ³þ¤þ¹þ²þÀþ¾þ³þ±þ·þ¼þ¿þ¹þ®þ·þ¹þ´þ¸þ·þ¬þµþÍþ´þ³þ¬þ«þ¸þ¹þ·þ¹þ³þ¥þ·þ©þ¶þ°þªþ¨þ¡þþªþ¤þ¨þ°þ¬þ³þ·þ³þ°þ¸þ»þ¼þ»þµþ»þºþ»þ¸þ°þ²þ¹þ®þ¯þ»þ²þ·þ»þ³þ«þ³þ³þ¶þ¶þ¹þÀþ¾þ·þ³þ­þ¬þµþ²þÉþÎþ¿þ¾þ¾þ­þ§þ½þÆþÃþ´þµþ»þÇþÈþ®þºþÀþ®þ±þ»þÄþÂþºþ¾þ¹þ·þ«þ¶þ¸þ»þ¼þ¶þ¶þÃþÄþºþ¼þ½þÂþ»þ±þ·þµþ±þ¿þÃþÑþÊþÀþ¾þ¸þ¯þÄþÇþÍþ¹þ·þÁþ¼þ³þ¶þÄþ¾þ¶þ¼þ¿þ»þ»þ½þÈþÊþÎþÅþÎþÉþ¶þ·þ¿þÁþ¯þ¸þÃþÁþÁþÆþÂþ¹þ¹þºþÀþÌþÇþ¿þÅþÇþ¹þÁþÀþºþ´þ»þ¿þ¶þÁþÑþ¾þÂþÂþÂþÉþÌþ»þÀþÃþÆþÊþÃþÂþÅþµþÁþ¿þ²þ¼þ¼þ¶þ·þÁþ¼þ¿þÂþ¹þ·þ¼þºþ¯þ¥þþ§þ´þ§þ§þ®þ¨þµþ¯þ²þ³þºþ¼þµþ¯þ»þºþ»þ¹þµþ¶þµþ²þºþ®þ¾þ±þ­þ³þ¾þ»þ£þ²þÀþÀþÃþÁþ»þ½þÃþ·þÁþ¿þºþÁþÅþºþÄþ²þ¼þºþÀþËþÎþÃþ½þ°þ¹þ¸þµþ¼þÆþÅþ¾þÅþÉþÅþÁþ¾þÀþÌþÁþÇþÁþ¶þ¼þÆþºþÉþÂþÃþ¾þÁþÆþÂþÃþÁþÎþ»þ®þ°þ»þÃþÃþÀþÁþ¸þÁþ»þÀþÃþºþ¬þ£þ§þÆþ­þ¡þªþ·þ½þ¼þþ²þµþÁþÃþºþ°þ³þ¹þ¸þ»þ¼þºþ¼þÌþ¾þ´þ¿þ¬þ¨þ³þ½þÅþ¼þ¬þ¬þ³þ¼þÁþ»þ¯þ¬þ¿þ¾þ³þºþÂþ¸þÂþÅþÇþ¾þ¹þ¶þµþ¸þ¹þ¶þ¿þÃþ»þºþÃþÉþÅþ¿þÅþ¾þ¸þ¸þ´þ«þ«þþ®þºþ²þ±þ¸þ¸þµþ´þ¦þ®þ°þ³þ³þ­þ¨þ·þ¼þ´þ¡þþ£þ¯þ¢þ¦þ½þ¼þ·þÁþÁþµþ·þºþ·þ´þ¾þ¿þ¸þ¹þ½þµþ½þÇþÁþ·þ¼þ¼þµþ¿þ¼þÃþ¹þ¼þ¼þ¹þ¾þÃþºþÀþÃþ¸þµþ¹þ¶þ­þ°þºþµþ³þÃþÂþÊþÈþµþºþ½þºþÁþÃþ»þ»þÁþ¿þ´þºþ´þ¾þ¹þ½þÃþÅþÆþ´þ¹þ¸þ½þºþ¯þ±þ½þºþ¸þ­þ»þÄþ¾þ¯þ°þ½þµþ³þ¿þ§þ²þÉþÓþÍþÁþ¶þ¯þ¸þ¿þ»þ¶þºþ¾þ¸þ´þ¯þ¬þ¶þµþ»þÀþºþ´þ°þ£þ¬þÂþ¼þ¿þºþ·þºþºþ»þºþ·þ«þ°þµþµþ³þ´þ´þ¶þºþ²þ°þªþ«þ³þ³þ¬þ»þ»þ³þ«þ»þ·þ«þ´þ¼þªþ´þ½þµþ°þ°þ´þºþ»þ¸þ´þ¬þ²þ¬þ«þ«þ­þ±þ¯þ£þ¤þ¨þ£þ£þ£þ§þªþ²þ®þþ·þªþ´þ²þ¹þ¢þ¥þ°þªþ¨þ¬þ¤þþþþþ©þ°þþþ«þ¨þ¯þ²þªþ²þ®þ±þ³þ©þ¤þªþ·þ²þ´þ©þ¤þ¤þ£þ¨þ¯þ£þ®þ¶þþ«þ¬þ¥þ¬þ°þ®þ¯þ°þþþ¦þªþ±þ¬þ¥þªþ¦þªþ®þ¨þ¬þ£þ£þªþ£þþþþþ¢þ þþþ þ þþ¤þ§þ­þ«þþþþ þ¢þþ£þ¯þ¯þ¡þªþþþþ¤þ þþþþ¨þ²þ¢þþþþþþþ þ¡þþþþþþþþþþþþþþþþþþþþ£þþþþþªþ©þþþþ¢þ¦þ¢þþ¡þþþþþþþþþþþþþþþþþþþþþþþþþþþþþþþþþþþþyþþþþ|þzþþþþþþþþþþ§þþþþþþþþþþþþþþþþsþþ.ýûÂùaùûÂýcþþ|þþþþþþþþþþþxþþþþþþþþþþþþþ{þþzþþþ£þ§þþþ{þþþþþþþþþþþþþþþþþþþþþþþþþþþþþþþþþþþþþþþþþþþþþþ{þzþþþþþþþþþþþþþþþþþþþþþþþ}þþþþ|þþþþþþþþþþvþþþ~þ{þþþþþþþþ{þyþþdþoþmþ|þ}þvþ}þþ|þzþ~þzþþiþ}þuþnþlþþþ~þqþrþþþ|þsþþwþmþþþ}þ~þþ|þoþ{þþþzþ~þzþþþþþþþþþ{þrþ|þþ~þ~þkþþ{þþþþþþþþþ~þzþwþ{þsþyþþþ~þhþoþyþþþþþþvþ{þrþþþtþvþzþyþþ~þwþ~þþþþþ{þþtþþþxþuþiþþþxþvþ~þþþþþzþ|þþ|þ|þxþþþ{þxþ~þ~þþþþþþþ{þ|þþþyþþþþþzþþþþþuþþ~þ{þþzþ{þþþþþþþ{þ}þþþzþþþþyþþþzþvþþþþ|þþþþþþþþþþþþ~þ|þzþ~þ{þxþþþ{þ|þ|þxþþþþþ~þsþ}þþ~þ{þþþþþ}þþþuþþþþ{þþþþþþþþþþtþþ~þþ|þmþxþ}þ}þþþþ{þuþ}þþ}þtþpþfþþþþnþiþoþþyþvþwþ|þwþrþ{þ~þoþyþ~þþbþ{þ{þþþþþþþþþxþyþ}þþþþsþþsþzþþ~þvþtþxþþþ}þ{þ}þþþþ}þþþjþzþqþxþ}þ{þþþþxþxþþþuþvþþþsþþxþþxþþþnþoþþþ}þwþvþrþuþ}þoþqþþyþmþþþoþwþqþsþþ|þyþtþrþ{þþþþþ{þþþvþþ~þvþuþzþþvþ|þ~þzþ|þþþpþwþ}þrþ{þiþwþþzþhþsþvþ~þþ~þþþrþwþþxþ{þþþþoþþ~þzþlþþrþþþwþpþuþzþþ|þgþgþpþzþþzþtþ{þmþyþþuþhþyþ~þsþpþzþþþ}þzþþþwþxþqþzþþoþgþpþgþtþ~þþþxþyþ}þ|þuþsþnþpþþpþþ{þkþjþyþqþnþnþuþuþgþgþyþ|þzþþmþ|þrþuþkþtþþ}þvþmþyþsþoþtþ~þwþqþzþþxþpþxþþ|þuþxþpþoþþþþlþ`þ|þnþuþvþpþþþ|þpþxþrþlþ{þcþzþkþþþrþpþwþwþrþuþ~þtþeþhþnþrþþþqþpþ{þþzþþþmþzþþsþ}þxþnþqþzþ|þvþ{þþqþqþvþjþkþwþpþnþwþ|þrþnþþwþuþsþqþvþtþwþþyþxþsþþrþrþaþoþrþpþ}þoþnþþþyþnþoþiþhþwþ{þ{þpþsþ~þjþmþrþmþþiþcþlþyþzþsþrþrþpþqþsþqþnþgþlþwþpþiþYþ_þyþoþ`þdþgþ\þcþgþuþtþmþoþqþvþwþvþwþxþZþ^þkþnþvþkþyþkþoþ~þþtþlþkþqþsþmþmþqþlþoþhþcþnþpþrþ}þvþsþrþhþmþ|þnþhþeþhþuþ|þ}þ|þ{þþkþhþfþLþqþuþqþaþoþmþgþiþvþnþpþxþlþeþpþuþuþ|þrþtþjþtþjþmþtþoþyþrþaþnþ|þqþtþrþeþfþoþxþqþqþsþoþdþwþ|þrþjþjþeþvþoþ}þuþfþoþoþiþpþtþkþgþfþcþlþyþvþbþaþeþcþYþ{þrþ_þeþlþhþlþnþgþeþfþcþiþhþeþuþiþqþVþdþnþsþtþfþyþrþzþxþhþaþlþtþgþ`þfþzþgþsþkþbþvþhþnþkþnþnþnþ~þtþtþuþsþoþdþtþþ|þqþhþjþ\þiþoþpþfþqþrþrþeþmþgþgþmþlþhþfþgþnþuþlþlþjþfþcþkþoþþrþsþoþxþrþjþiþoþqþjþmþsþiþdþiþ`þTþwþdþrþgþfþdþgþ\þcþiþ^þaþ]þaþsþlþlþlþ\þgþsþcþcþwþcþdþ]þlþlþ[þXþ`þjþfþeþhþaþ^þhþsþmþlþVþhþpþUþvþþlþhþ\þkþkþkþoþzþwþcþgþtþqþxþzþ`þrþyþpþkþkþyþþuþpþlþtþoþkþwþ|þ|þyþxþmþaþfþoþiþiþvþgþrþfþuþsþpþlþqþ|þrþoþzþnþjþnþeþfþ\þnþvþþyþoþ^þtþoþeþiþiþhþhþlþpþgþiþpþfþpþgþmþkþcþaþbþaþfþhþlþgþoþzþuþoþeþ_þrþrþoþeþpþaþdþaþoþzþlþrþuþzþmþiþlþfþnþvþþmþfþaþ|þrþþlþhþhþfþnþ{þuþdþYþaþmþhþgþrþdþhþeþtþ`þmþfþtþzþvþxþ|þuþeþhþxþzþqþ`þqþpþwþmþjþzþnþfþmþ~þyþtþwþmþoþrþkþkþsþqþoþuþiþjþmþ{þnþyþþþ}þvþkþkþsþsþsþþþqþxþþþþ|þpþvþaþ^þmþmþvþzþ~þyþkþkþ`þoþþrþ}þyþhþþsþrþþþrþtþþþþþþþrþsþsþnþþþhþyþþþþþ~þþþ}þsþlþ\þmþþ~þpþoþ~þwþþyþþyþsþxþ~þ~þxþ~þqþ~þ{þþþ~þ|þxþxþþjþfþ|þþvþqþ|þnþhþzþ{þþ{þqþtþþwþpþrþ}þþþþþþþþ~þþþþ~þ~þ{þnþwþþþ|þzþþzþþþyþþ|þuþrþþþ{þxþqþþþþþ}þtþvþ~þþþwþþþ|þþþþþþþþxþ|þþþþþþzþþqþþwþyþ~þyþuþyþþþþþþsþþþþþþþþþtþvþþþþ|þ{þþþþoþxþþþþþþþþþþþsþþþþþ{þþþþþþ~þ{þþzþþþiþ{þþ~þþþþþþþþ~þ{þþþ}þþþþþþþþ~þþþþþþþþþvþþþþþ~þþþþþþþþþþþþþþþþþþþþþþþþþþþþþþþþþþþþþþþþþþþþþþþþþþþþþþþ þþþþþþþþþþþþþþþþµþþþþþþþþþ¦þþþþþþþþþþþþ§þþþþþþþþþþþ¢þþþþþþþþþþþþþþþþþþþþþ¥þþþuþþþþþþþþþþþþþþzþ}þþþþþþþþþþþþþþþþ¢þþþþþþ¨þþ£þþþþþ©þþþ¦þþþ¨þþ¨þþ¢þ¡þþþþþþþ«þ¡þ¬þþþþþþþþ©þþþþþ¬þþ§þþþþþþþ þþþ§þ°þ¢þ¦þ þþ¦þ¶þ·þ®þªþ§þ¡þ¨þ¨þ­þþþ¨þ±þ±þ²þ£þ³þþ¯þ¨þþ¨þ­þ©þ®þ­þþþ¥þþ°þþþþþ¬þ³þ­þ«þ¶þ®þ¬þ³þ¶þÀþ»þ©þ¡þ§þ¤þªþ±þµþ¬þ²þªþ¨þ°þ±þ®þ²þ¬þ¬þ©þ¾þ»þ¼þ­þ£þ¬þ²þ©þ·þÀþþþþþ¤þ£þþ¦þ«þ£þ©þ­þ¢þ©þ¦þ þ¢þ§þ«þ¬þ þþ©þ¯þþ¦þ­þ°þ¤þþ þ þ©þ¤þ¡þ¥þ«þ²þ®þ¤þþ þ¨þ´þ®þ²þ¹þµþ®þ­þ¬þ¥þ¡þ®þ±þ¨þ´þþ¡þ­þ¯þ­þ­þ§þþ¢þ®þ»þ¸þ¶þ¨þ¯þ·þ³þ³þ©þ©þ¬þ´þ´þ¯þ°þ¸þÀþºþ­þ¼þµþ²þ°þ©þ¦þªþ¬þ¨þþþþ©þ©þ¯þ±þ³þ·þ·þ±þªþþ±þªþ¬þµþ¶þ¸þ¸þ­þ®þ­þ¦þÃþ¹þ¬þ³þ·þ³þ¶þ¹þ®þ´þ±þ·þ¹þ²þ²þ»þ»þ¨þªþ³þ¯þ¶þÁþ¼þ«þªþ¸þªþ²þ«þ£þ¦þ®þ®þ°þ¼þ¿þ·þ¸þ±þ³þºþ½þºþ·þ´þ¤þ¤þ²þ²þ±þ¹þ½þµþ¯þºþºþ»þ²þ¾þ¼þµþ¶þ¹þ³þ³þ«þµþ·þ¼þÀþ¶þ¬þ¨þ£þÈþÀþ¾þ¿þÃþÀþÄþÁþ¶þ¿þºþ·þºþÀþºþ´þ·þ¹þ·þ±þ¢þ±þ¶þ¸þ·þµþ¶þµþ¶þÂþÁþÀþÂþ¾þ¹þ½þ·þ·þºþÀþÊþÍþÃþ»þÂþÇþ½þÅþÈþ¿þÁþÃþ¾þºþ·þÂþÉþ·þ¼þÀþ½þ¼þºþµþÎþÅþ¹þÄþ¹þ®þ³þ±þ»þ¹þ½þ¹þ¼þÃþÃþ¿þËþ¹þ¶þÅþËþÁþ¹þ·þ·þ·þÆþÈþ¸þ²þ·þÀþÉþÏþÎþÃþÆþÅþÀþÅþÇþ¼þºþÊþÀþÉþÊþÈþÃþ·þ´þµþ°þ¼þÊþÀþ°þ¬þ¨þ¶þ¬þ§þªþ²þµþ³þ­þþ©þ­þ¡þ®þ·þµþÅþÂþ±þ§þ·þÈþÄþ·þ³þ­þºþµþ©þªþ²þ¾þÃþ¹þÃþ¿þÁþÇþÈþÀþµþ¾þÇþ¸þÆþÉþÀþºþ¾þÂþ¾þ¸þ¸þ¿þÁþ¿þ¾þ·þ¿þÃþ¼þÂþÇþµþµþ¾þÇþÄþÂþÃþÃþ¾þÂþÅþÊþÂþ²þ²þÇþ×þÇþÆþ¿þ´þ³þ¸þ¼þÈþ¾þÅþÂþÆþÇþÃþÂþµþÈþ½þ¹þ»þÀþÀþÄþÀþ¼þ±þ¹þ²þ¸þ¼þ¶þ¬þ¸þºþ¶þ·þ³þ½þÇþÂþ¼þ®þ´þ³þ¼þÇþÁþ«þ¯þ±þ¹þ¿þ¹þºþÍþ¾þÓþÇþÂþ²þ¦þ§þ´þÐþ¶þ³þ¶þ¸þ¿þÆþÁþ¯þ£þ¿þ¾þ·þºþ¿þ¹þÄþµþ·þ¸þ¼þÂþÃþ¼þÁþ®þ»þ¿þºþ¹þ¿þÉþÌþÂþ½þ¶þ»þÃþ¸þ¦þ³þþ¬þ¼þºþ¶þ¸þ³þ±þ¶þ²þ¯þ¯þ¸þºþ¦þþ¦þ³þ¬þ³þ±þ«þ´þ±þ·þ¹þ´þµþÃþÊþ¾þ»þÀþ±þ­þ²þ¸þ¹þ¼þÇþ«þÅþ­þºþ¸þ¶þ¾þÀþµþºþºþÂþ·þ¸þ»þ¹þÃþÁþ·þ¿þÆþÁþ¼þ·þ²þµþ¾þ¿þ»þÁþÂþÃþÅþ¾þ¾þ¹þ½þ¾þÇþÀþÁþËþÁþÁþÃþÆþÃþ¾þ¾þ¿þ¼þ¸þ¯þÅþ½þ¹þ·þµþµþ´þªþ¸þ´þ¿þÃþ¾þµþµþ¾þ½þ¿þµþ¸þ»þ»þ¾þÂþÁþºþ¶þ·þ¿þ½þ¾þÅþÀþ³þ¹þ·þ²þ¶þ¸þºþ¿þºþ´þ¿þ¸þÃþ¼þ®þºþ»þ¸þ»þ¼þÁþ¾þªþ°þ¶þ°þ­þ­þ®þµþ§þ¶þ·þºþ°þ­þ®þ°þ´þ±þ¶þ·þ¸þ«þ¸þ¸þ¶þÀþ¶þ¯þÃþ²þ°þ®þ²þ¸þ¶þ«þ©þ®þ¼þ«þ°þÂþ²þ£þ¤þþ«þ©þ®þ¨þ¢þ©þ§þ«þ³þ§þ¹þ®þ±þ«þ³þ©þ§þ²þ·þ³þ¬þþ°þ·þ¦þþ§þ¨þ¢þ«þ¡þ£þ«þ¶þ´þ¾þµþªþ¬þ¡þ¢þþºþ´þ®þ«þ®þ­þ¤þ¡þþ¨þ¹þþ þ±þ¿þµþ§þ©þ±þ¶þ°þ¥þ þ¬þ®þ±þªþ¢þ«þ§þþ§þþ®þ¬þþþ¨þ þþþ¡þ¤þ§þþþ¤þþþ¨þ­þ²þ¶þþ¯þ¨þþ þ þþ©þ¨þþ¯þþþþ§þ¦þ¦þ£þþ¡þªþ¬þþþþþþþþþ þþþþþþþþþþþþ¢þþþþþþþþ¢þ þþþþþþþþþ¥þ¢þþþþþþþ£þþ¥þ¦þþþþþþþþþþþþþþþþþþþþþþþþþþþþþþ}þþþþþþþþ¡þþþþyþþþþþþþþþþþþþþþþþNþýü0úUùØúlýXþþ¤þªþþþþþyþþ¢þþþþþþþþþþþþþþþþþþzþþþþþþþþþþ¡þ°þþþþþþþþþþþþþþþþ~þyþ~þþþþþþwþþþþþþþþþþþþþþþþþþþzþsþþþþþþþþþþ|þþþþþþþþþþþþþþ{þþþ~þ~þyþzþzþ~þþyþþþxþyþþþþþþþþþþþþiþþVþaþdþeþmþnþ{þþþþþþþyþþþþþþxþxþþþ~þ|þzþþ|þvþ|þ{þ~þ~þuþ{þqþgþuþþtþsþrþjþtþzþvþþþtþ}þþþ|þzþþþzþþþþoþwþþþþþþþ~þxþoþ{þwþxþþþþ}þzþþþþþþþ}þsþpþwþþ{þsþþþþyþvþqþtþþyþtþtþþþþkþrþzþuþsþzþþþþvþsþvþ|þþþþzþ~þ{þ}þþ~þþþþxþzþzþ{þþþþrþþtþ{þ{þþþuþyþþþzþþ|þ~þtþoþ}þþþþþþþþþþyþ{þ{þoþþxþþ}þþþyþyþþþþþþwþþþþþþrþxþþþ~þwþyþ{þ}þyþwþþ{þyþþþwþwþqþuþþþþþ{þuþzþþþ}þwþþ{þsþþþþþþþþþþþvþ|þþwþþ|þþþyþþþþþ}þ~þ|þ{þ|þwþ|þ~þmþxþþtþ}þþþxþ|þþþþyþwþrþuþzþ}þyþþþjþþeþþ{þyþzþ}þþ}þuþzþþþþ|þþþþwþ}þ~þzþvþzþþþþ}þ{þþþqþ}þþþþzþzþþxþþlþwþzþ|þuþ|þþ{þxþþþþþþþþþþþ~þxþpþqþpþzþþuþoþ~þþ{þþpþþvþþzþyþþþþzþuþuþwþ{þþþuþ{þvþvþþ|þþ|þzþ{þ}þ|þsþ|þþ|þsþ{þþ}þnþzþ~þiþfþ{þoþ{þyþoþiþxþ~þuþgþqþ}þsþ{þþqþ}þ}þþvþþþxþ{þxþþþ|þxþ~þyþqþtþþþwþþwþþwþþpþuþwþwþsþoþ}þþþxþrþvþyþwþþþ}þ|þmþwþþþxþaþmþeþqþxþ}þ}þ|þwþvþþwþfþfþnþyþgþþþoþsþuþþmþlþqþrþsþuþxþqþlþyþqþ{þqþkþwþþþ{þþrþtþvþmþrþwþyþvþzþþzþ|þþsþdþþyþþbþjþeþoþtþnþþ~þzþqþhþvþþwþuþrþqþþþþhþsþ~þrþuþlþmþkþyþ~þpþjþsþ|þ{þxþþþkþrþpþþþþxþpþvþsþvþoþnþzþþxþvþvþoþ}þ}þuþxþmþmþ~þjþmþyþxþpþoþ|þwþlþiþhþoþxþ}þzþjþrþyþnþþqþtþlþoþeþ{þuþ{þ}þ}þ{þ~þþnþeþnþrþzþpþlþzþjþþmþeþyþtþpþhþoþvþmþmþiþhþlþkþnþtþmþiþqþuþlþeþpþyþþjþrþcþ_þkþsþrþtþhþ`þiþnþqþuþþþfþgþmþ^þþ^þrþmþyþþjþyþzþnþeþfþqþnþlþrþqþ{þsþdþzþ{þoþcþjþtþuþeþsþdþlþzþvþmþqþ{þ|þxþjþoþbþhþlþnþþuþ`þbþgþdþoþwþ{þnþgþdþ]þbþeþdþrþnþsþaþnþpþsþaþyþlþþqþ|þyþsþsþjþcþiþqþtþrþtþoþhþmþjþmþvþgþkþnþyþvþtþnþhþiþqþqþmþpþnþoþmþmþqþnþ~þhþmþlþ^þWþ}þpþkþhþqþrþeþ`þ`þ\þ_þfþtþjþ]þiþiþgþdþcþXþþoþvþþwþ~þqþpþjþlþzþsþuþkþ{þfþdþoþ[þlþpþiþiþpþiþoþ~þsþhþeþjþkþkþuþ|þ|þfþhþjþcþaþzþvþeþþyþ|þjþjþhþbþiþpþhþdþfþjþsþpþwþkþZþ_þlþeþ}þeþoþqþ}þzþpþnþaþ`þnþlþpþqþfþjþRþTþcþdþhþeþqþmþdþ\þiþ_þ^þfþcþdþjþnþpþjþhþlþfþeþzþxþiþiþeþiþ_þ`þjþrþsþkþgþeþ`þbþdþcþkþiþgþlþjþ|þ}þoþuþqþjþiþlþpþoþuþþ{þgþeþeþþ}þoþvþcþsþiþeþwþþjþkþaþaþpþxþzþ{þyþsþuþkþ_þSþuþwþmþ{þuþeþpþrþwþuþiþkþoþlþoþqþsþzþsþcþSþdþfþzþ|þwþsþ_þaþiþiþmþrþoþgþfþkþgþeþnþhþyþsþmþoþmþgþeþlþhþmþhþcþjþsþrþmþkþlþuþuþgþhþoþcþZþgþrþoþxþhþdþnþlþhþrþyþsþsþuþcþþþnþfþgþdþmþcþlþoþuþZþYþmþjþlþqþfþyþzþyþrþfþ{þ|þrþþþ~þeþnþþnþhþ|þxþcþeþkþjþ{þtþpþþlþyþoþ~þwþyþvþjþoþxþoþeþkþgþqþxþþoþþ}þoþvþmþtþzþ}þvþuþ{þvþuþ|þrþoþyþþþ`þmþ{þyþuþtþ}þaþaþpþ}þxþfþdþcþiþmþnþqþqþjþpþkþpþþ}þzþ~þþþvþsþuþwþ}þpþvþiþwþþoþtþþ~þ}þ~þþþ}þvþ}þ|þþþ}þþþþgþoþxþyþ|þ|þyþ~þþ|þyþ}þfþþzþuþþþþ|þ~þrþpþrþþþjþjþoþoþgþwþ}þþþþwþþpþyþsþwþþ|þxþþþþþþþþzþþ~þvþwþvþþþ}þtþpþyþ{þxþuþþzþ~þþþþzþ~þlþyþ~þ~þþþsþyþtþþþpþþþþþþþþþþþyþþþþþþþvþ}þ~þ}þoþvþ~þ{þvþwþþþwþwþþþ}þþþþþþþþþþþþþþþþþþoþvþþþ}þþþþþþþþyþxþþþþ~þþþþþþþþþþþþxþþþtþþþþþþþþwþ~þþþþþþþþþþþþþþþþþþþþþþþþþþþþþþþyþþþþþþþþ}þþþþþþþþþþþþþþþþþþþþþþþþþ þ¤þ¡þþþþþþþþþþþþ~þ{þþþþþþþþþþþþþþþþþ§þþþþþþþþþ¡þþþþþþþþþþþþþþþtþþþþþþþþþþþþþþþþþþþþþþþþþþ¤þ¤þþþþþxþ|þþþþþþþþþþþ~þþ|þþþþþþþ}þiþzþþyþeþtþwþþþþþþþþ þ¢þþþ§þ£þ£þ£þþþ þþþþ¡þþþþ¢þþþþþ þ¢þ¨þ¯þ¤þ®þ¤þþþþþ¡þ¥þ£þ¡þþ©þþþþ¦þþþþ¡þþþ«þþþ«þªþþ¯þ©þ¢þ¬þ³þ¯þ®þ¦þ¡þ¢þ²þªþ®þ¤þþ¬þ²þ¨þ®þ£þ¯þþ þþþþ¥þ§þ¥þ«þ®þ¤þ¦þþþþ þþþ§þ¬þ¬þ®þ¥þ»þ¥þªþ¬þ¹þ·þ þ£þ¸þ¯þ±þ§þ®þ¡þ²þ§þ þ£þ©þ«þ®þ¯þªþ®þµþ¸þ¶þ°þ þ­þ°þþ§þ§þ¨þ§þ±þ¬þµþ±þªþ¦þþþþ¡þ¨þ©þ¦þ£þ£þ¨þ±þ´þ­þ¯þ©þ¼þ³þ²þ¥þ¡þ¨þ«þ¥þþþþ§þ¥þ§þ­þ¦þþþ¥þ§þ§þ¦þ³þ³þ²þ±þ´þ´þ¬þ­þ»þ°þþ®þªþ¨þ·þ´þ¬þ©þ¦þ¥þ­þµþ»þ´þ¯þªþ³þ¶þµþµþ¯þ­þºþ°þ»þ³þ­þ¹þ¾þµþ½þÉþ°þ¢þ þ¬þ«þ®þ´þ°þ¥þªþ«þ±þ¦þ°þ²þµþ²þ«þªþ²þ±þ¥þ³þºþ¶þ·þ¯þ§þ³þ¼þ­þ³þ·þºþ¶þ¾þ¾þ¶þ°þ¦þªþ±þ»þ¾þ²þ¯þ±þ¶þ¸þ«þ£þ±þ­þ¹þ¿þ±þ¢þ¬þÂþÀþ¿þ¶þ¢þ£þ¢þ¨þ°þ·þ¿þ²þ½þ¸þ·þ·þµþºþÂþÈþÉþ¸þ®þºþ®þ±þ¶þ¼þÁþÇþÁþ²þ¬þÇþµþ³þ¶þ¶þ¶þ®þ®þ³þ¨þ¶þ¼þ°þ¬þ°þµþ¿þ¼þ°þ¶þ¹þÇþÈþÀþ¾þ¿þ³þÂþÅþ¾þ·þ·þ¿þÅþ½þµþµþ·þ®þµþÀþÅþÅþ¿þ¸þºþÁþ¹þ»þÁþÆþÆþ»þ¹þ¾þÀþ¹þ½þ¸þ´þ¹þ¶þºþËþÆþÆþÂþ¿þÀþ¿þ¶þÀþÌþÂþ¹þºþ½þ¿þºþ´þÆþÆþÇþÅþÆþ¿þ²þ¶þ¶þ¯þÇþÇþÀþÄþÄþÁþÌþ¹þ¿þÇþÂþ¿þ¸þ®þ³þÈþÊþÒþÇþ¿þÂþÁþ·þ¾þ¶þÃþÌþÈþÅþÁþ¼þºþ¶þÈþÄþÃþÃþÇþÈþÂþºþµþ¬þÁþÀþºþÀþÃþºþ¶þ§þ¬þªþ§þ¬þ²þ¯þ«þ®þþ þ«þ¯þ¸þÁþÃþ»þµþÄþºþ»þ¿þ²þ½þºþ´þ­þ°þºþÁþ½þ·þÇþ»þ¸þ¾þÀþ¾þ¿þÇþ»þÂþÁþ»þºþ»þ¹þÊþ¼þ´þºþ½þÃþÆþ¼þ±þºþÇþÅþ½þ´þ²þºþ¿þ³þÀþºþºþ¿þÀþÏþºþÃþºþµþ¹þÂþÐþÑþÏþ¿þÅþÎþÉþºþ¶þÄþÏþ½þ¹þ¿þÃþ¾þ¹þÎþÂþ»þ¯þ®þ²þºþÀþÃþ­þ­þ­þ­þþþþ¬þÂþ¶þ·þ­þ°þÂþÃþ°þ±þ±þ¯þ¬þ³þ½þ­þ¹þ¸þ»þºþÄþËþ»þ¸þµþ·þ·þ±þ©þ§þ°þÁþ¹þ¹þÂþ½þ»þÄþ¼þºþ±þ±þµþ¼þÇþÊþ¹þ±þ¼þµþ³þ¸þ¼þ»þ½þ¹þ§þ·þ¿þ¾þ¾þÃþÂþÑþÌþÀþ¯þ®þ¹þ¿þ´þ¡þ²þ¯þ³þ´þ±þ°þ´þ¯þºþ»þ®þ¯þ¶þ°þ¥þ«þ§þþ¨þ¸þ»þ¯þ§þµþ®þ¶þµþ³þ»þÅþÀþ¸þ½þµþ­þªþ¬þ»þËþÀþ»þÁþ°þ½þÀþ½þ½þºþ­þµþ±þ´þ´þ»þÀþ»þ¹þ¿þ¾þ½þÆþ½þ©þ¥þ¾þÕþÀþÀþ¼þ¶þ¿þÌþÌþÁþ¶þÀþÁþºþÊþÆþ½þÇþÂþÇþµþ­þ¿þÅþ¾þ¹þ²þ¯þºþÁþ½þ·þ²þ¸þ¾þ´þ¨þ¼þ»þÀþÀþ¹þ²þ°þ¶þ«þ²þ´þ¼þÂþºþ­þ­þ¶þ®þµþ¸þ³þ½þÅþ½þ³þ²þ»þ®þ»þ¼þ·þµþ¸þÁþÄþ¾þ·þ°þ±þ­þ±þ·þµþµþ¼þ³þ·þ¯þ±þºþ·þ¬þ¦þ«þ·þ­þ°þºþ­þ«þ·þ»þµþºþ½þºþ°þ®þµþ·þ·þ¹þÁþ·þ¨þ¬þ©þ±þµþ¸þ¶þ¬þ¬þ­þ­þ¹þ¬þ¬þÂþ¿þ²þµþ¤þ£þ©þ¦þ þ¡þ©þ¤þ¦þ·þ¬þ®þ±þ¬þ©þ±þ±þ¦þþþ¢þ£þ´þ°þ²þªþ«þ­þ§þ£þ¯þ±þ±þ¬þ®þªþ´þ·þ­þ©þ©þ©þ§þ¿þ±þ­þ¬þ°þ²þªþþþ§þ¥þ­þ¤þ³þ¸þ´þ²þ­þ¯þ¹þ®þ¸þªþ¶þ²þ°þ®þ¡þ¥þ¨þ²þ¨þ©þ¦þþþþ¡þ§þªþ þ®þ³þ®þþ¡þªþ¦þ¢þ¦þ¡þ«þ°þ¢þ·þ®þþþ£þ¤þ£þþþ¦þ£þþþþ§þ¦þþ¦þþ©þ­þ¡þþ þ¢þþþþþþþþvþþþþþþþ¤þ þþþþþþþþþþ þþþþþþþþ þ§þ¡þþþþþþþ¤þþþþþþþþþþþþþþþþþþþþ}þþþ}þþþþþþþþþþtþþþþþþþþþþþþrþþþþþþþþþþþþþþþþfþþÎüûíù¢úâü<þoþþþþþþþþþþþþþþþþþþþþþþþþþþþþþþrþþþþþþþþþþ}þþþþþþþþþ~þþþþþþþ{þ|þþþþþþ{þþþþþþ þþþþþþþþþþþþþ|þþþþþþþþþþþþþ þþþþþþþþþ þ~þþþþvþvþ~þþþxþþþ|þþþþþþþþ|þþþþ~þþþ~þgþsþoþcþhþPþ\þtþþþvþyþþþ~þþþþ{þyþþþþ|þzþþþrþþwþþþþþþyþzþuþpþtþrþmþmþeþhþ}þuþdþoþoþiþtþwþtþzþwþjþuþoþoþþþ}þ|þþþ{þ}þþuþoþþnþqþuþmþþþþþyþþþyþ|þþþxþhþþþþþþyþyþþþþuþiþrþpþzþzþþþþzþxþþ}þwþvþ{þþþuþyþyþkþ{þxþþ|þþ}þwþ|þ{þwþþþþþpþvþþþ~þlþþ{þxþwþþþþþþ{þzþþþ{þqþ~þþþþþ{þþþþþþwþ|þ}þyþ|þvþþþþþþþþþþþþyþþþpþjþþqþkþqþwþþþþþtþyþþþþþþþxþþqþþþþþ{þuþvþzþþ~þyþ|þþþþþþþþþ~þþþþþzþyþþþþyþþþ|þyþþþþþ|þzþtþmþwþþþ|þþþþyþpþþ~þþþþþrþiþpþwþþþyþ~þþyþzþoþþþ|þ~þþþxþuþ~þþþþþzþþþ~þþþþþnþvþþþþxþyþ{þmþqþrþþþþlþþþþqþ~þzþuþ}þþþþuþþ}þþþþþ|þrþþþxþyþþþqþyþþ~þ{þ{þþþþtþtþhþþþ~þþþ~þvþ~þ}þxþ{þþ|þpþiþþsþ}þþpþrþ|þrþzþtþ{þþþþ}þþþsþpþtþ|þuþyþwþmþ~þþvþqþqþþþþþþuþ|þ|þkþþþþxþyþ}þzþ~þ{þtþþþþþ}þtþoþvþ{þsþwþ{þþ~þþtþqþwþtþvþuþyþyþ|þþþvþoþxþþ{þvþþmþþþþ{þvþkþmþmþnþxþzþxþuþtþrþlþ|þrþiþqþiþ{þzþþþyþ}þrþrþxþ}þ{þvþoþhþpþ{þpþþeþþvþþþyþþþqþrþ|þxþoþzþþsþpþ~þþþsþpþsþ^þvþpþzþsþkþfþcþzþþsþpþuþuþzþwþ}þyþhþmþrþpþ~þvþyþþþlþlþpþqþuþzþtþwþþþþ}þsþgþuþkþxþþþsþmþqþyþþxþkþpþyþxþ{þxþlþqþsþoþ{þ{þþþmþtþyþqþpþqþxþpþjþoþpþoþqþoþiþhþpþþqþþoþ~þxþfþsþ{þwþ{þoþgþhþzþþtþjþkþnþxþ|þpþrþaþwþkþjþpþþsþ`þWþqþyþxþwþuþnþjþtþ|þvþkþmþoþqþnþmþfþþkþhþhþ]þdþpþnþiþeþqþzþyþzþfþkþmþkþmþbþeþ_þ{þþwþþyþeþzþzþdþ]þ_þfþrþqþjþpþþnþsþþ{þuþ|þmþ]þaþqþmþYþhþ}þ{þkþrþþtþrþxþþþZþiþgþzþþuþfþmþtþ|þxþwþyþxþrþjþjþoþnþkþhþnþgþlþ_þeþmþaþoþeþlþ}þzþyþzþpþmþzþ{þeþ]þjþ^þoþþsþqþnþþmþgþmþhþrþkþnþ|þlþ`þuþzþrþ}þpþhþoþqþpþ`þ`þjþmþ]þrþdþgþlþfþVþSþaþiþeþfþlþfþgþUþ]þqþ[þ\þWþeþ}þyþuþoþcþmþlþnþlþlþrþoþwþgþxþ}þaþxþkþlþwþ|þhþpþnþdþrþiþcþpþvþqþpþwþzþyþmþjþjþoþ_þvþ|þ\þ|þwþhþdþgþtþkþdþgþcþfþqþqþqþiþxþjþdþkþiþ_þcþ`þpþ{þ|þwþmþoþcþfþoþeþhþmþpþiþ\þVþ[þhþkþeþpþ~þeþdþeþ\þ\þdþeþcþcþbþ]þ]þiþjþ\þiþþjþ`þdþaþ^þlþgþjþzþ}þsþiþ^þ^þgþiþkþ|þ|þhþhþrþþpþrþoþuþiþfþZþ\þfþfþrþrþYþZþlþqþjþrþpþ{þjþoþbþpþxþjþmþvþrþqþ~þþwþqþfþtþþ}þsþuþnþ^þuþuþ`þiþ^þbþjþiþpþiþnþzþsþrþvþwþuþoþ_þXþyþpþoþ|þ_þ^þ_þiþpþpþpþrþgþdþmþeþmþkþ}þyþsþdþgþmþpþyþvþtþiþkþmþfþgþtþuþrþ{þyþjþlþfþlþfþ}þ`þkþwþfþ^þfþiþpþwþpþmþvþpþgþgþrþþjþþþkþnþlþkþ_þgþgþcþcþeþpþtþwþyþmþjþZþVþþ}þþþþlþkþ~þþ{þþþqþkþiþrþþuþsþþgþ}þþ}þrþuþuþhþoþþyþqþkþdþuþ|þ~þxþþlþlþmþkþrþmþlþuþuþþ|þoþyþnþþyþyþþiþlþsþkþlþtþuþeþeþmþsþnþeþoþþzþ{þmþþqþiþoþuþyþ|þþþ~þ~þ~þ|þuþcþdþxþrþtþkþfþuþkþlþzþrþtþwþ}þwþmþuþ|þxþþ}þ{þþþtþrþwþyþþwþwþ{þþþþþþþyþyþsþhþþþþyþlþsþ}þtþpþtþwþxþuþvþxþwþzþþþ|þþ|þþþ}þ{þqþwþ~þvþþþ}þþ}þ~þþþþþsþpþyþ{þoþoþuþwþþ|þuþrþþþwþqþþþþzþþ|þtþþþþjþ}þþwþþþþ|þþþ}þþþþþþþþþþþ{þþþþtþpþxþ|þxþ|þþ~þþþþþrþkþwþþþwþþ~þtþpþwþþþþ|þþþþþ|þ|þþþþþ}þþþþþþyþþþþþþþþþþþþþþþþþþþvþþþþþþþþþ~þþþþþþþþþþþþþþþþþþþþþþþþþþþþþþþþþ~þþþþþþþþþþþ}þþþþþþ¥þþþþþþþþþþþþþþþ£þ£þþþþþþþþþþþþþoþþþ|þþþþþþþþþþþþþþþþ þþþþþþþþþþþþþþþþþþþþþ£þþþþþþþþþþþþþþþþþ§þþþþþþþþþþ£þ þþþ£þþþþþþþ¡þþþ¢þþþþþþþþþþþþxþgþ[þhþwþYþMþiþZþbþjþnþzþþþþþþþþþþþþþ¥þ®þþþþþ©þþþþ¦þ þþþ¥þ¢þ©þ¨þ©þ þ¥þ¦þ þ¡þ¡þþþ§þªþ¥þþ|þþ§þ¨þ¦þ§þ¥þþþ¦þþ¡þþ£þþþ¬þ¬þ¦þ¥þ¢þ¥þ®þ¨þ§þ¥þ«þ£þ±þ³þ®þ«þ¥þ¢þ«þªþ«þ§þ®þ¥þ«þ¯þ«þªþ¬þ¯þ¹þ«þ¦þþþþ¡þþþ þ¢þ¢þ þ¥þ©þþ®þ¢þþþ§þ¬þþþþ¨þ¨þ­þ±þþ¡þ¦þ©þªþ©þ³þ±þ¸þ°þ°þ®þ­þ¥þ¯þ®þ¦þ¶þºþ©þªþ¦þþ§þ±þ·þ°þ¥þ¤þ£þ«þ­þ¥þ£þ¨þªþ©þ³þ²þ¤þ°þµþ°þ°þ¨þ¥þ§þ®þ¶þµþ¬þ«þ¬þ­þ¸þªþ®þ«þ­þ«þ£þþþ£þ³þ¤þ¶þ´þ°þ¬þ²þ»þ¹þ¶þ®þþþªþ±þ±þ°þ©þ¡þ¦þµþ§þ®þµþ¨þ®þ¬þ±þºþ¶þ´þ¶þ¸þ°þÁþºþ®þ­þ­þ­þ¸þÁþ«þ·þ¥þ¢þªþ¬þ±þ®þ¨þ°þ¨þ´þ©þ§þ«þ¶þ³þªþªþµþ¶þ£þ®þ±þ´þ´þµþ°þ¡þþ®þ¶þµþ¦þ±þ²þ¬þ«þ­þ¯þ´þ³þÁþ¾þ´þ´þµþ²þ­þ°þ«þ©þ·þºþµþ³þ²þ¯þ®þ±þ³þ²þ¬þ²þ¥þ®þ°þ¯þ´þ®þ·þ²þ¿þ¼þ¼þ»þºþ¼þÂþÁþ³þ·þ»þ«þ©þ³þÁþÅþ·þ­þþµþ¸þ¼þµþ¶þ¹þ¯þ¸þµþ¯þ´þ³þ²þ´þ·þ¼þ¼þ¼þÄþ³þ«þ°þ¾þÃþ¾þÃþ©þ½þÆþ¾þ¼þºþ¼þÂþÅþ»þËþÂþÆþ¾þ«þ°þºþ©þºþ±þºþ²þ¸þÂþËþÆþ·þ½þÀþÅþ¸þ¹þ½þ¸þ±þ¹þÆþºþÊþÀþÀþÃþÂþºþ³þÆþºþÏþ¿þ¼þÁþÁþ½þ¾þÅþÂþÃþ¼þÄþ¿þ°þ®þ·þÀþÉþÙþÖþÌþÀþºþÂþ¾þÉþÆþ¼þÄþÂþ¸þ¼þÊþÀþÌþÆþ¸þ¹þÀþÆþÅþ¹þ·þ´þ»þÂþÈþÃþ´þ°þÃþÎþ»þ»þ¿þÄþÇþ¸þ¼þÂþºþ·þÀþÁþ³þ²þÒþÐþÂþ´þ­þ­þ®þ­þ­þ³þþ¨þ¥þ«þ¹þ¼þ¸þ³þÃþ¼þ¸þµþ²þ¿þÎþ­þ½þ¼þ¼þºþµþ±þ¸þ¿þ·þ°þ­þ¸þ¿þ·þ¸þ¾þ½þ¼þ¶þ¾þÅþÁþÆþÆþ¼þÀþÀþÃþÉþÅþ´þ¹þ¾þ¿þ¿þ¹þ¸þÆþ¸þÎþ°þ¦þ¹þÄþÂþÈþ´þ¹þ¹þÂþÂþ¿þÃþ¿þÈþ¾þÆþÇþÀþ»þºþÀþÆþÔþÀþ¾þÂþ¾þÍþÙþÃþºþ§þ¢þ°þµþ¾þÈþÀþ¹þ½þ¥þþþþ¸þ´þ´þ³þ«þ°þÄþ¿þ¬þªþ¯þ®þ£þþ þþµþ¦þ³þÀþÃþ¾þ³þ½þ±þ²þ±þ¯þ«þ¬þºþ»þÃþ·þ»þÅþÂþºþÂþ½þ¾þ¸þµþÃþÌþÀþ·þ½þ¹þ¶þ¸þ¹þ¶þ³þ»þ«þ¦þ°þ¶þ¶þ¸þ¿þÁþÇþ»þ¼þ³þ¹þÅþ»þ¥þ¬þ¥þ®þ¯þ²þ°þ§þ·þºþ¿þ¹þ¯þ¬þ²þ·þ­þ®þ¦þ¬þ¶þ»þ½þ·þ«þ¯þ«þ·þ¼þµþ´þ¾þºþ®þ¯þ­þºþ»þ¶þ·þ¼þ½þ¾þ°þ¿þ¼þ½þ¿þ¹þ°þ¨þ¦þ­þ¨þ­þºþ½þ¹þµþ°þÇþÒþËþ¼þ¶þ¼þ¿þÄþ«þÃþ»þ½þÁþÅþÆþ·þ¯þÁþ»þ·þÂþÂþ¹þÃþÊþ°þ¥þ­þ¾þ½þºþ½þºþ¸þÈþÇþÇþºþµþ»þ¾þ·þ´þ¼þÃþ¸þÇþÁþ¸þÅþ¼þ¡þ¨þ²þ¯þ®þ¼þÈþÄþ·þ¬þ±þ¶þ²þ¶þ»þ¬þ£þ»þ»þ¨þ³þ´þ°þ¹þ¶þ®þ¼þ¶þ­þ¸þ³þªþ´þµþªþ­þºþ¸þµþ®þ«þ¶þ½þºþ¶þ²þÀþ¹þ¤þ³þ¦þ¤þ­þµþ¶þ¸þÀþ¹þ¾þ°þ®þ¶þ¹þ»þºþ¯þ°þªþ¦þ³þ¸þ¸þ´þ®þ·þÈþ¬þ¯þ®þ¨þ¶þ·þ±þ»þ¨þ­þ®þ¨þþþ¦þ¤þ¤þ´þ§þªþ¥þ±þ¯þ°þ§þ¦þ®þ§þ¤þþ©þ¼þ¥þ§þ¸þ¸þ¤þþ¨þ¶þ¹þ¦þ¦þ þªþ¶þ¶þ¶þ±þ¤þþ²þ©þ³þ®þ¥þ¤þ¢þ¦þþþ±þ¹þ©þ­þ±þ²þ·þ²þ®þ²þ¨þ²þ¯þ»þ²þ¡þþ¤þ­þ¨þ¯þ¦þ«þþþ¤þ¦þ§þ¬þ¬þ¢þ£þ©þªþþ þ«þ¥þ þþ þþ¤þþ©þ©þ¢þ þ¤þ¥þ¥þ¦þþ¤þ±þ¢þþþ£þ¦þ þ þ¦þþ¥þ¡þþ þ¢þ þþþþþþþþþþþþþþþ¢þþ¢þþþþþþþþþþþþþ¡þþþ§þ¥þþþþþ¥þ°þþþþþþþþþþþþþþþþþþþþþþ~þþþþþþþþþþþþþþþtþþþþþþþþþþþþ}þþþþþþþþþþþþþoþ9þjýÀû2ú~úüþxþþþþþþþþþþþþþþþþþªþ¡þþþþþþþþþþþþþþþþþþþþþ}þ¤þþ þþþþþþþþþþþþþþþþþ}þ{þwþ~þþþþþþþþþþþþþþþþþþþ~þþ~þþþþþþþþþþþþþþþþþþþþþ¬þþyþ~þþþþ~þþþþþþþþþþþþþþþþþþþ|þuþvþpþvþ{þvþZþ`þgþaþlþqþmþkþcþnþvþcþbþzþþwþþþþþzþwþþþsþvþrþþ|þþþþ~þwþvþtþsþpþnþxþwþkþnþbþxþpþpþjþfþhþsþvþgþiþrþxþiþþþuþrþtþuþkþpþ|þsþhþsþkþmþnþ`þoþþyþyþwþ}þþþþtþlþþvþþzþ~þþtþþ~þmþxþþþsþpþzþ}þvþxþ{þ}þxþuþyþþþþ|þþ}þxþ|þþfþrþsþzþzþ|þ{þ{þ~þþvþuþþþ~þ~þþ|þjþxþsþþ|þþtþwþzþ|þþþþþþþvþpþ~þþþþþþzþþþþþyþþþþxþ{þ{þþþþþ~þþþþþþþþþþsþzþxþþþxþ{þyþþþ~þ{þþþþnþ{þþgþpþvþþ|þþþþþzþyþxþþ}þyþþ~þ}þþþþþþþ{þþþþþ{þþþþþþþwþþþþþ|þþþ}þnþþþ}þtþ|þvþþwþxþþyþtþwþþþuþyþ|þqþ{þþwþyþyþ|þoþ|þ{þþþþþzþyþþþþtþ{þþxþ}þþþþxþþþqþuþtþþþwþiþrþzþþtþþþ|þ|þ~þþþþþlþkþsþwþ~þvþgþ{þþ{þvþqþþ}þiþþþþþþþxþ}þ}þxþwþwþxþxþþ~þkþdþ~þþþþþyþxþþ{þxþþþ}þlþjþþ{þmþ}þfþfþxþyþþþ{þ|þ~þzþsþwþþ{þ{þþþ^þgþ|þzþlþvþyþxþvþjþiþpþ~þyþfþvþþuþþwþ|þ~þyþ|þtþmþþsþvþþþþzþsþsþwþxþvþ}þþtþvþþþuþzþgþsþuþoþmþzþþþ|þoþyþyþyþoþþqþþþþmþþtþkþwþsþtþxþrþqþtþkþfþtþiþXþiþzþzþ}þyþþþ|þþxþwþiþlþqþkþ}þþþþþjþ|þkþpþþ~þ|þsþqþtþoþsþnþkþqþmþkþwþtþoþlþþwþjþmþþþzþsþjþhþlþoþcþlþvþnþ{þþ~þþuþ|þxþuþþþþvþzþyþkþkþtþxþ|þwþqþrþkþxþþnþrþ}þoþpþnþ|þxþeþpþuþþþmþeþnþwþzþ{þtþtþgþnþ|þþþþrþwþvþjþqþuþsþoþpþ|þ{þmþaþ[þcþsþpþþyþ{þzþsþ}þkþyþ|þwþvþuþgþ`þiþwþyþsþnþgþmþvþnþzþgþ]þtþhþ|þþbþnþdþoþ{þwþqþhþiþuþtþmþiþjþhþjþdþxþtþqþuþcþxþzþkþbþpþþþyþ~þ|þnþsþwþ{þlþqþ~þlþjþZþnþeþfþkþwþpþvþqþqþjþ\þaþiþ_þ\þwþwþ`þpþþuþwþþzþiþ{þzþtþtþyþgþ`þ_þkþ}þtþ{þnþjþgþZþþyþ\þuþnþhþ[þbþxþtþoþ`þfþmþfþiþtþþ}þvþfþhþdþZþdþtþmþwþ|þoþhþnþkþ^þZþhþþ~þlþwþþlþgþmþlþ^þwþkþfþdþzþxþsþlþVþ[þmþjþoþþzþvþkþ9þqþ{þhþyþbþzþtþjþyþgþgþQþUþcþaþ_þ_þcþnþdþWþ`þ`þmþSþeþoþtþtþgþxþbþaþYþdþtþrþgþfþjþrþ{þkþpþoþWþþcþfþvþ|þuþrþoþkþbþgþ~þ|þkþdþfþkþdþeþvþuþþbþiþmþpþuþtþqþYþdþqþtþtþjþoþiþdþtþhþaþ`þkþgþtþ{þmþ`þaþnþoþvþoþpþaþ\þrþ}þwþpþhþdþjþ^þjþeþoþvþuþrþeþyþgþoþfþfþbþdþmþgþZþWþ^þcþcþfþZþhþ}þcþKþ\þPþ^þtþ_þ`þnþwþtþjþiþiþhþpþoþvþ}þsþtþsþmþpþmþpþmþnþlþ[þ_þgþlþeþbþjþjþnþpþpþxþeþxþqþþeþlþwþdþ\þ]þ^þeþuþsþgþhþiþ_þmþyþyþZþ]þoþyþnþjþrþjþpþjþfþkþoþhþrþþþþuþhþgþLþjþ~þuþnþþpþ_þgþnþyþmþiþsþpþqþtþqþzþoþþsþrþcþaþjþrþ}þzþyþ{þxþrþgþkþwþtþuþvþtþrþkþdþmþpþþeþkþyþvþhþeþoþqþiþfþpþsþoþoþwþvþbþYþvþþpþsþqþjþoþ_þ[þfþsþ}þqþYþdþþvþiþlþaþþoþþþvþrþdþrþsþkþpþmþkþtþvþyþ~þcþsþþ|þpþiþmþnþpþwþmþwþþþ|þnþgþuþyþuþ|þ|þgþzþgþzþkþmþtþqþtþþzþpþqþlþuþþþþtþ{þnþrþ_þxþrþnþjþwþyþpþtþ|þþþrþ~þgþeþwþþkþ_þXþhþtþzþvþpþ}þþmþgþsþzþlþeþuþmþmþhþsþaþqþuþwþpþpþuþqþxþþzþþvþ}þsþþuþwþuþwþwþ{þþþþþþþlþ{þþþþþxþþþþþþþþ}þoþpþzþ}þuþuþþþ|þvþ|þþþþ{þxþþþuþþþvþþrþ|þ|þþþþ{þoþyþþtþkþnþ{þþþzþþþmþyþþ}þ`þzþþþ|þ}þþþ}þxþwþþþsþþ{þmþxþþþþþ~þ~þ~þ}þ|þ}þþþþþ}þþþþ~þxþvþ|þ|þxþþþþþþ}þyþrþ~þþþ|þzþ~þ~þxþ~þ~þoþuþþþþoþtþ}þþ~þvþ}þþþþþþ|þþþxþþþþþþþþþþþþþþþþþzþþþþþþþþþþþþþþþþ~þþþþþþþþþþþþþþþþþþþþþþþþþþþþþþþþþþþþþþþþþþþþþ§þþþþþþþþþþþþþþþþþþþþþþþþþþþþþþþþþþþþþþþþþþþyþ¡þþþþþþþþþþþ¢þþþþþþþþþþþþþþ{þþþþ~þþþþþþþþþþ¢þþ þ þþþþþþþþ¦þþþþþþ¨þþþþþþþþþþþþþþþþþþþþ}þpþbþlþYþPþaþUþYþSþWþcþqþþþþþþ¥þ þ þþþþþ¬þ­þþ«þ¦þ¯þþþ¥þ§þ¡þþþ¡þþ þ¢þ¦þþ¢þ¡þ¦þ£þþþ þ¢þ¯þ¨þ¤þ©þ¦þþþþþªþ¤þþþþþþ¦þþþ þ¡þ¢þ þþþ«þ±þ§þþ¥þ¯þ²þªþ§þ«þ«þªþªþ¥þ©þªþªþ±þ´þ«þ«þ¯þ³þ¯þ¬þ±þ³þ­þ¤þþ¢þþ¥þ§þ þþþþþ¢þµþ®þ¢þþþ§þ¨þþ¬þþþ¯þ¸þ­þ°þ³þ³þªþ¤þ­þ·þ·þ³þªþ­þ§þªþªþ¦þ¢þ¥þ¯þ©þ°þµþ þþ¤þªþ¨þ¶þÅþ±þ°þ¶þ©þ¡þ¨þ°þ§þ°þ­þþ§þ°þ¬þ¯þ©þ®þ±þ³þµþ²þ¯þ¬þ¡þ¤þ·þ¤þ þþ¥þ°þ°þ®þ­þ±þ¥þ¤þ¼þ´þ­þ«þ´þ¸þ­þ«þ³þ­þ­þ¬þ®þ¯þ¬þ©þ¸þÉþ³þ®þ¯þ»þºþ·þ²þµþ·þ´þµþµþ°þ¸þ¾þ¾þ³þ¯þ°þ¶þºþ°þ²þ¹þºþÏþ¹þ¯þ­þ±þ¸þ±þ¤þ¿þ¨þ¤þ¬þ°þ±þ¬þªþµþ´þ©þ¥þ¬þ±þ¯þ®þ´þ³þ§þ¬þ£þ¥þ¼þ»þÁþ·þ¯þ³þ¾þÄþ½þ·þ¿þ»þ»þ»þ´þ®þ­þ¬þ¬þ­þµþ±þ²þ³þ¸þ»þ¶þ´þ¯þ¥þ³þ¸þ²þ¸þµþ¬þ³þ¯þ þ´þ¾þ¾þ¹þ±þ¯þ´þ·þÂþ³þ°þµþ²þ·þºþ´þ²þ¥þþþ°þ¹þµþºþ¿þ¹þ¼þ³þ»þ¸þ³þ½þÁþ½þÀþÈþÂþ²þ¸þ´þ¬þ¼þ¾þ²þ°þ­þ¯þÅþ¿þ»þ»þ¸þ½þÅþ½þÉþ¼þÀþ¿þ¶þ®þ¬þ²þ²þ®þ¿þÀþ¼þ½þÅþÄþ»þÆþ·þÅþ¹þ·þÀþ¹þ°þ¹þ¾þ¹þ¾þºþ½þ¾þ¸þ·þ¿þ¹þÀþÂþÇþËþÎþÉþÃþÇþÂþ½þ·þ½þÄþ¿þ¸þ»þ¾þÀþÊþÉþÅþÄþÀþ¸þºþÂþÄþÊþ¼þÈþËþÉþÉþÄþÁþÆþÀþ·þÀþÈþÎþÖþÄþ¬þ¬þºþÂþÂþ¾þ¾þÅþÃþ¿þ¹þºþ¹þÀþ¿þ°þ¿þÄþÁþÀþ½þ´þ³þ¹þ¹þ¬þ¾þ»þ¨þþ¤þµþ¶þ¬þ¤þ¤þþ¬þºþµþ·þ¾þÅþ¶þ­þ­þ¸þÄþ¹þ·þºþÈþÇþ¹þ­þ¬þ­þ©þ©þ³þ­þ¸þ¼þµþ¿þ½þµþ´þ¿þÀþºþ¸þ¿þÈþÆþÃþÁþÁþÉþÎþÀþ¿þ¶þ·þ¾þÁþÅþÎþÆþ¾þ¸þÃþÂþÁþÇþÀþ´þÀþÁþÂþÂþÁþ½þÀþÉþÄþÃþÆþÂþ¾þÃþ¾þÀþÀþ³þ¹þºþ¼þÒþÑþºþºþ®þ§þ·þ¾þ½þ¿þ²þ·þ°þªþ¡þþþþ§þ¶þµþ²þ¹þÇþºþ°þ§þµþ³þ£þþþyþ¢þ®þ¾þÀþ²þ¬þ·þ§þ«þ®þ°þ°þ±þ´þ½þÇþÈþ·þ²þ¿þÍþÈþÈþÕþÀþ½þºþ¾þÂþ¸þ¸þ¼þ·þ¹þÁþÂþ½þÃþ»þ«þ¯þµþºþÂþÈþÀþ·þÆþÅþÇþÁþ¼þÀþ¿þ¨þ²þ¤þªþ°þ³þ³þ¢þ­þ½þÄþ¾þ¿þ¹þ®þ°þ«þ³þ­þµþ°þ®þ°þ°þ©þªþ®þµþ¾þ¾þ½þÀþ³þ¤þµþ­þ¾þÉþÂþ¹þ±þ·þ¶þ¶þÅþ½þ³þ¸þ·þ¯þ§þþ©þ¯þ®þ³þÀþ½þ°þºþ¯þ¯þ´þ´þ¹þ¿þ²þ¾þ¸þ»þºþÃþÉþÂþºþ­þ¶þ¹þ²þ¾þÁþ¹þ³þ·þÀþ´þºþµþ½þÂþÂþÆþÂþ½þÆþ½þ¿þ¹þµþ»þºþ¶þ¹þ¬þ·þ¹þ½þÄþÅþºþ§þ¬þ¿þ°þ¢þ«þ¸þÀþÅþÂþ¸þ¹þ·þµþ³þ¬þ©þ°þ¹þ´þ®þÂþ±þ°þ¾þ¹þ§þ¬þ°þ²þµþ¾þ»þ¸þ²þ«þ´þÀþÀþ¶þ£þ©þ´þ·þ´þ¶þ·þ¸þ¤þµþ®þ¯þ­þªþªþ¯þµþ·þ°þµþµþ³þµþºþ·þ´þ«þ¸þÀþ¹þÂþÂþ¹þµþ­þ°þ´þ¶þ·þªþ°þ°þ«þ¬þ­þþ þ­þ°þ¦þ£þ§þ¦þ¡þ¦þ¥þ°þ¦þªþ±þ«þþþ¤þ¢þ£þªþ«þ¯þµþ´þ»þ¶þþþ¥þ§þ³þ¤þ§þ¦þ±þµþ¨þ¬þ§þ¦þþ§þ¯þ¯þ´þ´þ©þ þ§þ¦þ¨þ¢þ¨þ©þ©þ­þ¯þ¬þ¨þªþ±þ©þ¤þ¯þ®þ¥þ£þþþ®þ§þ±þ©þ©þ¬þ¯þ©þþþ§þ©þ¬þ¡þþ£þþþ¨þ£þþþ¨þþªþþ¦þ£þ¤þ¢þþþ¨þþ«þªþ¦þ­þ°þ°þ¥þ¡þ­þþ§þþþþþ þþþþ þ¡þ¢þþ¬þþþ¤þþþþþþþþþ¤þþþ¢þþþþ¢þ¥þ¡þþþþ¡þ¤þ¥þ¢þþþþ®þþþþþ þ©þ¢þþþþþþþþþþþþþþþþþþþþþþþþþþþþþþþþþþþþ þþ}þþþþþþ{þþþþþþþþþþþþþkþüýüäú¨ú3üØýsþwþþþþþþþþþþþþþþþþþþþþþþþþþþþþþþþþþþþþþþþþþþþþþþþþþþþþþþþþþþþþ|þþ|þþþþþþþ}þ|þþþþþþþþþþþþþþþþþþþþ~þþþþþþþþþþþþþþþþþþþþ}þþþþþþþþþþþþþþþ~þþþþþþxþdþ}þuþtþ]þmþoþlþ|þyþgþjþtþkþyþþeþvþoþoþxþsþsþxþsþnþtþþþsþvþrþ{þþ|þþþwþqþuþþþjþvþxþtþwþbþnþwþuþ}þuþoþqþþþtþvþiþkþyþþþ\þoþrþjþeþnþwþsþjþaþjþtþfþYþcþþwþrþwþrþuþzþrþuþ~þkþþ~þwþwþsþpþþþþþþþ}þfþfþmþpþfþyþhþpþ`þvþxþtþþþyþyþmþsþyþpþzþzþeþmþuþpþxþuþlþqþsþsþþþþþ}þþþþþ~þþþþþzþþþþþþwþþsþrþ|þþþþþþþ|þyþzþzþþþþsþ{þþ{þ|þþþþþþþþþþþþ~þþ|þþþþþþþþ|þvþþþþzþwþxþþxþwþþþþþþþzþxþvþuþ~þzþ|þþpþgþþþþþþþþyþuþuþþþþþþþwþbþþyþvþþ{þþþþþsþrþ{þwþvþfþqþþ{þ|þþvþsþþþþ{þþþrþyþþsþrþþþtþþpþyþþþþzþyþþþþvþþþuþ}þþþþþþsþsþ|þvþtþþ{þtþ{þqþþþvþþ}þþsþþpþrþ{þvþyþþyþrþmþqþ~þxþþþ~þþþgþþvþþþþxþvþ{þ|þxþsþuþþuþzþþnþtþ|þþþþþ}þ}þ~þyþ}þþþtþ`þoþþvþlþþoþjþþtþxþþþþþuþqþuþrþ^þpþþþwþþwþaþmþ|þþtþsþþþþ~þþ}þ|þyþþþþþ|þtþuþwþnþþþþþ{þwþyþ{þþþvþzþþ~þuþpþwþþ|þ}þgþoþyþsþpþ|þþ~þ~þxþnþpþ}þpþwþlþþþ~þpþþ}þkþþrþgþqþxþvþhþeþ}þpþbþgþmþmþþþ~þaþlþpþþþzþqþoþlþqþxþkþwþuþ~þ~þxþfþiþrþcþrþiþþvþyþqþdþnþjþbþmþoþsþhþlþ~þ}þtþtþþþsþtþnþrþsþlþdþrþ|þrþvþþ|þtþqþþþwþuþþþwþ{þzþpþkþjþoþwþtþmþoþeþgþ~þlþyþ~þnþjþ_þrþzþmþxþmþyþuþmþgþrþqþmþyþzþ}þwþ}þxþ{þvþþhþ{þiþbþrþrþmþvþuþpþiþhþlþiþoþkþkþpþqþ{þxþxþvþpþlþyþ_þhþpþhþkþkþpþzþsþiþlþiþmþhþyþzþqþjþjþrþ\þjþoþfþkþtþmþmþwþ|þ~þþtþvþfþcþbþpþcþhþTþhþmþyþ[þhþqþhþjþvþuþtþrþmþxþpþdþVþZþhþcþVþ|þrþ]þgþpþþhþiþeþaþcþ^þ^þnþþwþ]þpþcþ`þþtþeþjþfþdþkþjþwþ~þqþaþbþmþ}þþkþmþþgþiþsþnþ_þiþ`þsþnþ[þiþxþuþlþmþvþþþ~þxþwþjþsþgþuþyþrþþ]þbþZþsþjþkþjþhþcþnþqþkþqþfþaþtþmþiþþ{þxþyþ~þcþbþnþqþfþeþgþbþmþyþsþhþcþlþsþlþvþvþ{þpþoþwþmþhþXþdþvþxþrþiþjþ^þbþoþaþjþgþqþwþ^þjþqþfþjþmþcþgþSþMþoþwþ{þyþsþmþgþxþþkþxþnþtþtþVþþuþbþlþ]þmþuþiþuþwþmþkþlþsþyþqþlþnþ{þiþmþjþ_þrþþ}þþhþhþiþnþqþnþiþlþmþkþnþ`þ]þmþkþþnþvþaþuþmþbþhþgþfþcþ_þgþqþxþwþmþjþcþRþkþþyþuþoþrþhþfþjþvþwþmþlþnþtþmþYþ[þmþhþaþbþ_þeþrþ^þSþdþRþbþpþ[þ^þfþmþoþgþkþrþnþpþpþrþ{þvþnþuþhþwþfþvþkþlþnþkþmþrþwþtþrþmþcþkþoþrþnþjþsþmþoþlþwþoþ^þaþiþjþiþnþkþrþyþlþtþþþsþuþoþ^þþyþtþ]þnþbþaþhþnþmþ[þTþTþUþrþþjþkþwþþmþ{þ[þiþyþsþhþiþnþsþrþkþhþrþzþuþtþlþ{þtþvþmþnþpþ^þqþlþtþþ{þsþlþqþxþrþtþqþiþvþiþiþjþnþoþmþnþuþyþoþdþrþnþ\þ`þiþkþkþqþzþsþXþeþ]þþwþjþdþiþvþsþfþwþ~þiþiþuþoþdþsþkþ\þlþxþwþpþtþcþoþdþ\þZþhþpþjþlþxþþþvþhþxþrþ{þlþeþ^þoþoþzþyþuþyþ}þ|þnþhþxþoþþxþþnþþjþxþfþrþyþqþuþuþvþoþcþmþzþþþlþvþlþqþhþeþvþsþoþnþuþsþjþnþtþqþsþ]þuþþþþþþiþtþþ{þþ~þnþlþtþzþuþyþþuþgþþlþþfþlþlþrþ~þ{þvþvþtþrþ}þþþþtþyþþ|þvþlþgþgþpþþþþþuþrþyþsþ~þþþpþþþ}þþþþþ~þ}þþ~þ}þþþþqþuþþzþ~þwþþzþþþþyþvþtþvþvþqþþqþsþwþxþsþþwþtþzþþzþmþsþ~þþþþþþtþwþzþþxþ}þþ}þþþþþ{þþþzþnþpþþþþþþþþþzþþþ~þþwþþ|þþ}þþþþþþþþ}þxþ~þzþþþ}þþþyþþþuþpþ}þ}þ{þ~þvþmþ~þþþþþþþþ|þþþtþzþþþþþþ}þþþpþþþþþþ|þ|þþþþþþþþþþþzþþþþþþþxþ~þzþ{þþ~þ{þþþþþþþþþþþþþþþþþyþ~þþþþþþþþþþþ}þþþþþþþþþþþþþþþþþþþ¥þþþþþþþþþþþþþþ£þþþþþþþþþþþþþþþþþþþþþþþþþqþþþþ~þþþþþþþþþþþþþþþþþþþþþþþþþþþþþþþþþþþþþþþþþþ¥þ þ¢þ¤þþþþ£þªþ¡þþþþþ¨þþþþþþþþþþþþþþþþþþþþþwþþuþsþmþmþiþgþXþZþ_þiþþþþþþ¨þþ£þþþþþ þ£þþ¤þþ¬þþþªþ®þ þþþªþ¤þþ£þþþ¥þ¡þ¨þþþ¥þ§þ þ þ þþ­þ¦þ£þþ£þþþþþ¡þ§þþþþþþþþþþþþ þ«þ§þþþ¬þ¤þþ£þ­þµþºþ´þ£þþ°þ´þ¿þºþ¦þþ£þ®þªþªþ»þ±þ¯þ­þ®þ°þ´þ¶þ¯þ¦þþþþþ­þþþ¤þ¤þ¢þþþ¬þ´þ¨þ©þþþ±þ²þ²þ¤þ¢þ¥þ¥þ¯þ®þ®þ¡þ¨þ¤þ°þ¬þªþ¦þ¡þ©þ±þ¯þ°þ´þ¬þ­þ¨þ þ¨þ´þ¯þ¬þ¯þþþ¢þ­þ¯þ·þ°þ¤þ«þ¦þ¬þ¶þ­þ­þ®þ­þ°þªþ¨þ°þªþ°þ©þ«þ±þ¥þªþ¦þ­þ°þ¢þ¬þ¦þµþ¥þ«þºþ¹þ±þ¬þ©þªþ¯þ´þ³þ´þ¯þ­þ¥þ¥þªþ¨þ¥þ¬þ¶þµþ»þ¹þ³þ®þ´þ¼þ·þ«þ°þ¸þ´þºþ·þ·þ·þ³þ¯þ·þµþ´þ»þ½þ·þÁþ¸þ°þ¸þºþ´þ´þ©þ°þ³þ°þ­þ§þ©þ²þ«þ­þ§þ¢þ§þ£þ£þ­þ°þ©þ¬þ«þþ§þ¸þ¾þ³þ°þ¹þÃþÀþ¶þ¯þÂþ½þÀþ¼þ¹þµþ­þ­þ­þ¯þ®þ«þ´þ´þµþ³þªþ«þ¨þ±þ¶þ¹þ»þ¼þ³þ­þ¹þ¹þ£þªþºþ¸þ³þ²þ³þ±þµþÃþ¾þ¨þÀþÂþÁþ¾þ¾þ¾þ©þ£þþþ¢þªþ¹þÁþ½þ·þ§þ¾þ´þ¹þÁþ½þ»þÁþÁþ´þ¸þ½þÀþÀþ»þµþ¶þ¾þÁþ¯þÂþ®þ¸þ¿þÁþÃþÂþ½þÃþ½þ»þÀþÂþºþ¸þÀþÁþ®þ¶þ­þÆþ°þ®þ¹þºþ¾þ±þÃþ´þ¶þ¾þ·þ±þ¶þ´þ¸þÂþÂþ¾þ¾þ¾þ½þµþ¬þÒþÉþÁþÃþÀþºþÁþÉþ¿þÉþ»þ¾þÄþÂþÁþÂþ¿þ·þ¹þ¹þÁþ¿þ¿þÁþÂþËþÁþ³þÄþÄþÈþÐþÏþÄþÂþÁþ·þ¸þÆþÆþÄþÃþÀþÂþÂþ½þ¿þ½þÄþÓþÑþ¸þ¬þ»þ¶þ¿þÂþ¸þ±þ½þºþËþÅþ·þ¸þÁþÀþ¹þ±þºþ£þ¤þ¦þ¥þ¬þ´þþþþþ´þ»þµþºþÅþµþ®þ¯þ¶þ½þÂþÄþ·þ³þ¬þ¼þ¹þ±þ þþþþ´þ¹þ¶þ´þºþÄþÇþºþ±þ±þ¿þÆþ¿þ¼þ½þ³þÆþÅþÉþÍþÌþÍþÃþ¶þ¶þºþÄþÈþÂþÈþ»þ½þ½þÃþ¿þ¿þÐþÊþµþÃþÁþ¾þ¼þÅþÍþÃþÄþ¾þÇþËþÈþ¿þºþÁþÑþÎþÁþÁþÉþÆþÅþ±þ¾þ¸þ²þ¶þÁþ¿þ¸þ®þ¾þ¿þ¯þþþ¦þ¨þþ§þ¨þ¬þ¹þ¿þ´þ³þ±þ»þ²þþþþþ®þªþ³þ¶þ«þ¥þ¹þ«þ­þ°þµþ¶þµþºþ¼þÄþÄþÃþÃþÁþ¾þ¼þ³þÆþ¸þ¿þÅþ¾þµþ­þ®þÂþ½þ¹þÅþËþÆþÊþÃþ³þ²þ¸þ»þ»þ¿þ°þ³þ¸þÀþ½þ¹þ¸þµþ·þµþ·þ¬þ°þµþ³þ®þ¢þ£þ²þ½þ¸þºþ³þþ¢þ¹þªþ¤þ®þ¯þªþ©þ¦þ£þ¦þ®þ®þºþ¾þ»þ¸þ®þ®þ¾þ½þ³þ¼þÅþºþ¯þ¹þ±þÁþÆþÂþ¸þ´þ¹þ³þ«þ¬þ¨þ±þ½þ¿þ¹þ¾þÉþ¨þ±þ·þÃþÃþ½þÇþÀþ¾þ¼þ½þ´þºþÃþÃþ»þµþ»þµþ¸þÉþÇþ¶þ¹þÉþËþ½þÄþ¹þ¿þÀþ»þÁþ¾þ¸þºþ¹þµþ¶þ·þ·þ·þ°þ¬þ³þ¶þ°þ´þ½þÂþÅþÁþ­þ»þ­þ²þºþ¹þ¹þÃþÄþ¹þÂþºþ²þ¸þ·þ³þºþ³þ¹þþ½þÇþ¯þ¨þ¯þ§þ©þµþµþ¼þ¸þ¹þºþ´þ±þ¸þ¿þ·þ²þ¤þµþ´þªþ£þþ§þ±þ©þÃþ¯þ¥þ­þ²þ¬þ°þÆþÂþ«þ²þ´þ·þ´þ­þ²þ³þ¯þ¼þ¨þ·þ»þÀþµþþ¡þ¬þ þ°þ²þ°þ±þ®þ¨þ¨þ¡þþþ¨þ¬þ¤þ£þ¥þ¤þ þ þ¯þþ­þ þ«þ±þ þþ°þ³þºþþþþ©þ³þ²þªþþþ¤þ¡þ«þ¯þ®þ¦þ¨þ§þþ¦þ´þ®þ þ¡þ£þ§þþ þ°þ®þ¥þ¯þµþ¤þ£þ­þ¯þ¯þ­þ¤þ¤þ£þ®þ§þ°þ©þ¨þ¬þ¡þþþþ£þ¥þþ¡þþ¢þ¦þ¢þþ¡þþ§þ§þ¡þ¡þ¡þ þ§þ­þ¦þ¤þþ¤þ¤þþ þþþþ¡þþþþ©þ¤þ§þ«þ¦þ§þ¤þþ¬þ¢þþþþ¦þþþþþþþþþþ¦þþþþþþþþ¤þþþþþ£þ þ þ£þþþþ¦þ§þþþþþþþ¨þ®þþþþþþþþ¦þ¬þþþþþþþþ¡þþþþþ£þþþþþþþþþþþþþþþþ¡þþþþþþþ þþþþþþþþþþþþþþþþþþþvþþgþþ2ý¶ûâúÄûýcþþþþþþþ|þþþþþþþþþþ¢þþþþþþþþþþþþ±þþþþþþþþþþþþþþþþþþþ|þþþþþþþþþþqþqþxþyþþþþ}þþþþþþþzþþþþþþþþþþþþþþþþ~þyþþþþþþþ~þzþþþþþþpþwþ|þvþ{þ~þþþþþþþþþþþþþ~þqþþþþþþþ|þqþ}þþxþ{þrþsþpþyþpþvþ~þþ~þrþtþzþiþrþvþ[þ]þqþ`þoþmþjþwþsþfþjþyþþzþþxþvþþlþvþ}þ~þþþþþwþrþvþrþyþþþþyþ~þþþþ|þxþþtþcþgþqþ|þwþfþhþnþpþrþsþnþkþmþbþiþpþUþWþOþ`þXþoþpþeþuþþþþþþþeþgþþuþ|þ}þþwþlþuþ~þzþtþmþhþqþlþwþlþoþdþrþoþkþzþþ~þzþfþvþrþsþvþuþþtþtþqþsþtþ{þtþkþ{þwþþþþ}þuþyþbþlþzþþþþþ}þuþ}þþþþhþ~þþtþwþyþþþþþ}þrþxþþxþþþþ~þþzþþyþþþþ~þþþ}þþþþ|þþþxþ~þþþþþþþþþþþxþþþvþqþþþþ~þþþþþyþtþzþþsþsþþþoþdþoþxþxþþþþþwþuþþþþcþqþþnþþþþþþþzþþþ{þzþxþvþ}þqþlþpþþþþ~þþkþqþþ~þ|þþþþyþvþþuþtþþþþzþiþpþrþþ~þxþ}þþþþþþþvþuþþlþfþnþzþ|þxþvþrþnþyþþsþrþ|þþ~þgþþþþþþtþsþ{þ|þzþ}þyþpþuþxþ{þ{þþþþþþ|þþwþ~þ|þzþxþpþuþþþzþyþþþvþ~þpþþþþþþþþvþþþjþvþþþrþfþ}þ~þ}þþþvþwþþvþvþ~þþþþ{þ~þuþmþþþkþgþvþþ|þlþuþþ{þxþ~þ}þxþþþwþ|þnþþþwþþvþhþvþpþwþþþ~þvþ|þxþzþþ{þ~þrþsþþ{þzþ{þkþwþ{þzþyþpþyþþwþrþ{þþþ|þvþzþþþ^þlþvþqþwþ|þþsþvþwþ{þ~þxþzþþþyþwþ}þsþuþiþwþþsþþoþþþtþzþyþiþfþlþqþtþtþ~þvþtþrþþþuþdþþvþiþ|þ~þxþrþnþoþoþpþuþxþsþvþxþsþrþqþkþjþpþlþþsþþzþpþkþnþuþtþrþnþnþoþoþtþþzþuþ|þyþ|þxþsþtþvþjþjþsþrþmþtþvþbþsþoþwþ|þlþ_þgþkþlþ|þ~þoþsþqþnþmþqþmþkþrþoþvþyþþmþrþ|þþrþ{þrþoþvþ|þmþuþ~þwþnþvþþwþqþsþsþhþyþ|þþiþUþoþxþcþpþdþ_þbþgþlþfþmþtþkþpþiþyþþþþoþiþnþiþ`þtþþ|þmþ|þxþvþyþpþoþrþtþ}þwþhþuþdþiþþþaþbþuþqþgþpþuþkþpþnþgþoþvþyþzþhþ^þzþjþhþSþwþnþgþuþkþqþyþ|þ~þoþqþlþ`þnþzþþjþqþrþsþsþfþSþcþZþoþvþoþhþpþvþoþjþkþoþvþpþbþtþjþWþgþqþkþxþkþyþyþmþsþqþsþpþsþ{þoþmþ{þoþfþgþsþhþgþvþtþþUþ_þiþxþþxþgþgþnþzþ~þ|þtþfþpþkþþoþuþpþeþxþiþrþqþzþsþuþ{þuþqþyþoþ^þ_þWþXþuþqþvþTþmþnþmþuþrþnþUþiþsþwþnþcþfþjþnþqþqþwþþsþkþkþvþdþjþ~þdþpþyþ|þuþþoþnþ~þxþbþ\þhþnþfþ]þjþþxþoþ`þhþvþtþyþkþ`þkþoþlþtþuþyþwþ_þbþzþrþmþnþwþrþmþtþVþþþpþYþTþQþdþrþsþtþlþgþoþaþ_þgþmþsþbþsþhþtþnþtþfþgþ[þdþjþgþbþcþiþkþnþqþbþmþnþ_þNþeþjþpþ_þoþsþ}þpþkþgþbþhþmþgþfþfþdþ`þfþgþfþ_þeþoþfþjþlþfþ_þgþgþhþdþbþlþlþgþkþfþtþoþeþuþmþþoþmþnþsþoþjþkþtþwþsþsþoþhþdþiþ~þrþ^þjþoþcþiþmþkþjþaþ~þþnþgþlþnþkþdþ\þ^þbþfþkþnþ`þaþrþxþkþzþnþiþjþmþjþiþjþaþhþþsþxþvþ]þ_þoþ]þqþ\þlþlþnþlþmþ`þfþgþ`þqþzþuþþþyþgþwþmþtþjþcþmþsþcþrþmþjþdþeþsþrþoþvþiþwþbþnþhþhþgþlþuþuþnþnþpþtþtþgþeþoþlþiþpþyþnþbþlþZþ|þxþjþnþcþtþ|þhþgþcþ`þiþmþyþþhþ_þoþiþkþzþnþgþeþoþpþ_þaþkþkþbþZþmþþvþþnþsþþsþnþ{þ~þrþzþvþgþrþ{þþþrþpþþmþþtþxþjþrþwþqþjþtþmþwþ{þrþqþiþaþpþzþwþoþgþuþnþxþdþqþvþpþ~þ}þ~þxþnþvþþzþoþhþþþvþ{þvþþvþþtþuþtþmþlþhþlþzþxþeþjþþuþ|þVþ~þwþuþsþnþzþþtþqþ{þvþnþyþ}þyþyþzþ}þqþþrþrþgþtþþ|þyþ~þsþoþzþwþ~þþ}þyþþtþþvþþþyþoþpþzþ{þvþþþ þpþbþþþ}þ`þpþtþþþrþtþ}þ|þxþrþlþzþþvþþvþpþyþqþwþyþþþ{þþþþþþþ~þoþþþþ}þþþþþþþzþþþ|þþþpþþþþþþ{þþ}þ|þþþ{þ~þzþþzþþzþþþþ{þþþþþ|þþþþþ}þþþ{þþþ~þmþtþ}þþ~þ{þ{þsþqþþþxþþþþþþzþþþþ|þyþþþ{þuþþ~þþþþþþ{þ|þþþzþ~þ~þþþþwþþwþþþþþþþþ|þþþþþ{þþþþþþþþþþyþ}þþþþþþþþþþþþþþþþþþþþqþþþþþþþþþþþþþþþþþþþþþþþþþþþþþþþþþþþþþþþþþþþþ}þþþþþ{þþþþþþþþþþþþþþþþþþþ{þ{þþþþþ¥þþþþþþþþþþþþþþþ¢þþþþzþþþþþþþ¦þþ°þ¡þþþþþþ¥þþþþ¡þþþþþþþþ þþþþþþ{þ þþþþþþþþþþþþþþþrþ}þrþtþoþoþyþþþþþþþ¤þþþþþþþþ þ¥þþþ¡þªþþ¦þ¯þ§þþþþþþþ¥þ£þ þþþ£þ§þ¤þþ¥þ£þ©þ°þþ¥þþþªþ¥þ þ¥þþþ þþþþþþþþþþþþ¨þþþþþþ¥þ­þ®þ²þ¹þ¨þþ°þþ¬þ£þþ¢þ­þ°þ«þ©þ¥þþ¤þþµþ¤þ¬þªþ«þ¤þþ¡þþ þ©þþþþ¦þ¬þ¤þ¢þ¬þ¯þ³þ¥þþ¡þ¥þ¤þ§þ£þþþ«þ¬þ¶þ©þþ§þ¨þ²þ­þ­þ­þ«þ¯þµþ¾þ·þ¢þ´þ­þ©þªþ©þ­þ¶þ·þ³þ´þªþ±þ­þ²þ¾þªþ£þ´þ«þ«þ®þ°þ­þ«þ¬þ¯þ¬þ¯þ³þ®þ£þ©þ§þþ¸þ°þ¨þ°þ¯þþþªþ¨þ¡þ¤þÀþ¸þªþ©þ­þ±þ¬þ®þªþ±þ´þ½þ´þ³þµþ³þ±þ¢þ­þ°þ¬þÁþÆþ¾þ´þ¯þ­þªþ®þ¯þ¬þ³þ·þ¹þ·þ¯þ³þ¿þ´þ­þ¨þ¯þ±þ¶þ²þµþ·þ²þ´þ§þ´þµþ°þ³þ¨þªþ¬þ¢þþ«þ«þþ¢þþþþ¤þ¡þ¤þ¤þþ£þ©þ­þ£þ´þÃþ»þ±þ®þ¿þ¾þÅþºþ·þ¶þ´þ³þ³þ°þ°þ­þ°þ»þ´þ±þ³þ°þ­þ°þ±þÆþ¼þ»þºþ·þ²þ³þ»þ²þ¼þµþµþ²þµþ³þ­þ±þ·þ¹þ°þÅþ¾þ½þ¾þ¹þ¸þºþµþ«þsþ þµþ»þ¾þ·þ©þ£þ»þ³þ»þÀþ·þ²þ´þ´þ´þ¼þ¹þ°þ¹þ»þºþ³þ®þ¸þÀþÅþ·þ½þ½þÃþÅþÀþ¿þ¼þ¼þ¹þ¼þÀþÀþ¿þÀþ¿þ¨þÅþ¯þ¯þ±þÀþÂþµþ´þÃþÊþÂþÀþÃþ¹þµþ·þ¸þÂþÂþ½þ¾þ¹þ´þ·þºþ±þ«þºþÈþ¾þ·þ»þ¾þÀþÏþÒþÅþ»þÃþÂþ¿þÁþ¾þ»þ²þ³þÅþÆþÈþÉþÄþ»þ²þÈþÃþÆþÅþÄþÂþ¾þ·þ¶þ¶þÁþÅþÄþÁþ¸þ¸þÉþÃþ¾þ½þÀþÀþ½þ»þ¶þ¹þ³þ¿þËþÇþ¾þºþ½þ¶þÇþ¾þ¹þ¿þÄþÀþ·þ½þÃþ¸þÀþ¹þ§þ¨þ±þþ¤þ£þµþºþºþ¹þºþ¼þµþ³þ¼þ¼þ½þÄþÇþÄþ£þºþ³þ°þ£þ¥þ´þ¬þ¬þ°þ¾þ®þ¯þ¼þÁþÅþ¾þÀþ»þ¾þ¾þ¼þÃþÑþ»þ°þ¾þÑþÐþÌþÎþºþ½þÀþºþÃþÂþ»þÀþ¼þ½þÁþÃþÁþÂþÇþÈþÃþ¶þÄþ¶þ¼þÊþÂþ´þ¿þÀþÀþÄþÂþ»þ¼þÆþÊþÈþ¾þ¹þµþ´þ¾þºþÓþ¿þ·þ¾þÀþ¸þÄþµþ»þ¸þ´þ°þ§þ¯þ©þþþþ¢þ²þ¶þ§þ±þ¾þµþ¡þþþþ«þ¾þ¹þµþµþ²þ­þ­þºþ¿þ½þ¿þ¾þ·þ·þÊþ¼þÊþÉþÇþÌþÁþ¢þ¾þ»þºþÁþÃþ»þ·þ¸þ®þÂþ¿þ¶þ¼þÇþÃþ½þÉþÅþÃþ»þ¸þ½þ¹þ£þ¿þ­þ¹þ¹þµþµþ¯þ²þ¼þ¶þ­þ¶þ¿þºþµþ®þ®þ¬þ¨þ þªþ¯þþ¤þ¡þþ©þ¬þ®þ®þ©þ þ©þ¬þ³þ³þ½þ»þ®þ»þµþ´þ®þªþ­þ½þËþÄþ¬þ¬þ±þ½þÅþÂþ½þ¼þ¾þµþ´þÀþÃþ»þ®þªþµþÐþ»þÁþ¹þ¹þÉþÏþÅþËþÒþÅþ¼þ»þµþ²þ¶þµþ¾þÇþÑþÒþ½þ½þÇþÃþ¾þµþ³þ¸þ¸þÀþÀþ·þ¯þ´þ¶þ¸þ·þÁþ¿þ¼þÄþÃþ²þ³þÃþºþÃþ¼þ¸þºþ¸þºþ»þ¬þ³þ¯þ¶þ»þ¸þºþÈþ½þ©þ¿þ·þ³þ¹þ¼þÃþÖþ¼þ·þµþ±þ¶þµþ¯þ®þ«þþ±þ¾þÁþ¹þ¯þ·þ»þ±þ´þ®þ¹þ¸þ®þ»þ¾þ»þÀþ¶þ¨þ¼þ·þÃþ¸þ®þ±þ·þ´þ²þÄþ¿þ©þ³þ¶þ¹þ±þ¥þ°þ¯þªþ¾þ®þ¸þ¯þ­þ±þ¡þ£þ®þµþ¢þªþ°þ´þ°þ¨þ¨þ¢þþ£þ¦þ¤þþþþþþþ¬þþþ¦þ§þ¨þ¨þ¨þ´þ¯þ¶þþþþþ¨þ¥þþ¢þþþ«þ§þªþþþ þ­þµþ»þ©þ±þ¤þ¬þ¢þ¤þ¦þ£þ¨þ±þ¨þªþ²þ¥þ«þ±þ³þ´þ³þ«þ¸þ¶þ¥þ­þ¸þ¡þ þ©þ¡þþþþ¤þþ§þ¥þ¤þ¥þ¦þ£þþ¢þþþ¢þ¦þ þþ¢þ§þ£þ§þ¯þþþþþ¯þ¨þþþþþþþ¨þþ¤þþþþ þþ þ«þþ¤þ¥þ¤þþþ¯þ¦þþþþ¤þþþþ¢þþþþþþþþþþþþþþ¢þþþþþþ£þþþþþþþþ£þ þþþþþþ þ£þþþþþþþþþþþþþþþþþþþþþþþþþþþþþ¡þþþþþþþþþþþþþþþþþþþþþþþþþþþ~þIþÂýü©ûÿû7ý:þþþþþþþþþþþþþþþþþþþþþþþþþþþþþþþuþþþþþþþþþþþþþþþþþþþþþþ{þþþþþþþþþþþþþþþþþþþþþþþþþþþwþþþþþþþþþ{þ~þþþþþzþuþþþþþþ{þþþþ}þþxþnþþþþþ{þxþþþþþ}þþuþzþþwþþþþþvþjþsþþ{þzþmþ}þvþþwþtþþþvþoþnþnþqþoþpþdþ_þuþkþcþkþlþqþsþiþgþmþsþþrþ|þþþtþiþlþrþ|þþxþþþyþþiþþþkþoþoþ{þ}þþþþþþþuþxþpþrþzþwþoþpþvþuþrþqþrþyþpþ`þnþ[þnþgþdþlþlþRþ\þqþmþqþsþhþqþzþbþzþ{þtþvþsþtþzþvþwþ~þ{þsþrþgþvþ{þoþnþnþjþqþqþyþyþ{þþ~þrþwþþþyþlþrþþtþpþlþoþjþrþþzþxþyþwþ}þþyþþþzþsþuþþþþþyþxþzþwþþqþsþþyþwþ{þ{þyþxþtþjþjþvþuþxþsþ~þþvþþþ}þþþþ{þ~þþþxþ~þþþtþþþ{þþqþtþkþoþþþþþþ}þxþþþþyþþþuþyþþþ}þ~þ}þyþþþyþzþþþ[þwþþ~þþ{þþþ}þ|þ|þ{þqþoþþlþþþpþxþþþþxþ{þwþyþzþvþþ{þiþvþzþþ~þþþ~þþrþuþ|þwþsþvþxþþ~þoþ}þþuþþ{þþvþ~þ{þ|þxþsþxþþ}þ{þþ{þtþxþþþþpþsþpþvþnþsþmþtþþþxþvþuþuþþþþþþþ~þþxþ}þþþ~þ~þþzþuþxþrþtþ|þþþzþtþxþxþ}þ~þyþþþtþuþþþ}þþþþ|þyþþþþtþvþlþ}þþþþ|þhþpþþ~þþ~þlþlþuþnþiþpþþ{þþ~þpþnþkþsþþzþzþvþþþ{þuþ_þsþþnþoþþþvþxþxþyþ~þ|þvþvþuþ}þþsþ}þmþjþwþmþxþ{þwþxþvþxþvþ|þþpþoþlþrþxþ|þxþ{þyþ|þþrþvþnþnþqþrþzþþ}þwþ|þeþxþþrþlþwþ{þvþjþnþþxþwþtþþ~þvþþvþnþyþvþlþdþlþ`þkþþzþ{þrþþ~þqþxþ|þyþyþ{þwþpþoþxþsþ{þyþ}þþkþoþ~þsþxþsþ}þtþqþuþyþþþþuþrþ{þwþoþfþcþXþ^þgþrþ}þrþ|þlþfþbþfþuþtþqþsþrþuþsþlþqþ~þxþþuþoþoþkþpþvþwþsþvþtþrþyþxþqþoþnþyþ~þoþ^þhþgþdþzþrþlþrþtþtþxþxþmþlþsþmþtþxþuþ]þwþxþmþgþYþ{þyþmþrþ_þpþ{þhþ]þmþyþxþþpþpþlþyþlþ`þ|þ^þoþnþaþbþwþ_þaþ]þcþcþ_þrþsþcþoþxþpþ{þcþuþmþdþgþtþxþjþlþhþmþnþeþkþtþhþaþgþgþsþwþmþ{þþvþ{þgþjþcþfþrþuþrþhþtþyþkþdþiþxþrþgþvþgþmþuþkþ|þ}þaþaþoþoþpþnþkþnþpþkþhþqþxþrþdþiþlþhþrþnþnþpþkþzþvþnþhþjþqþlþoþkþkþzþuþrþwþpþeþlþhþ|þrþoþvþqþ}þvþmþlþeþhþfþdþhþpþuþkþqþjþeþsþfþrþzþqþYþsþiþþvþmþbþaþiþsþþuþ^þpþjþrþtþrþ^þoþ}þoþwþpþxþmþjþrþ|þ{þ|þnþcþnþqþtþuþfþlþlþ|þmþoþkþsþwþvþiþnþpþeþkþeþdþfþ`þlþjþlþsþ\þjþlþnþoþxþqþgþnþwþnþoþoþwþqþkþrþrþpþtþuþuþbþ]þbþgþ{þoþ~þlþþþ]þlþvþrþrþlþjþnþlþnþpþkþmþrþ}þþVþmþlþfþ`þ[þlþhþeþnþjþ^þdþlþlþpþrþoþbþ`þdþQþ^þpþþ^þhþuþwþdþaþbþcþhþfþcþdþcþ_þTþ^þdþVþpþrþdþ_þiþlþbþlþyþvþdþXþcþrþiþaþpþdþ\þhþjþiþuþ`þlþxþoþlþkþ^þjþjþdþeþcþeþgþbþiþ_þkþgþjþmþwþþpþdþqþsþjþkþlþtþyþrþkþoþnþaþlþ|þkþcþgþdþ_þgþsþmþoþYþtþqþ`þgþoþbþ`þpþkþdþ]þcþjþqþ_þkþ~þnþuþ|þwþsþlþhþvþ{þiþdþvþ|þuþyþdþjþfþþtþpþeþmþ]þZþrþtþmþtþnþlþrþeþ^þcþnþmþsþkþuþlþ_þ]þsþmþkþhþdþeþnþbþ^þlþpþwþrþvþaþvþjþbþnþfþzþqþmþpþuþvþ}þvþtþyþoþiþiþxþjþgþoþfþmþvþiþoþWþjþtþnþeþnþxþuþqþhþpþiþeþjþkþlþnþyþmþuþsþbþiþqþwþwþnþlþpþsþþþ`þ{þkþjþsþnþþ}þ{þ|þqþpþtþxþzþqþlþzþoþyþiþnþkþqþþ~þmþqþdþ|þþvþkþfþgþlþvþpþlþnþ{þxþþnþ|þ|þtþyþ~þ~þrþnþyþ|þsþrþlþpþiþwþþ[þdþ`þkþoþwþpþpþyþyþrþsþ|þzþpþþhþmþzþþþyþ~þzþzþqþfþkþrþiþ`þlþwþzþ~þyþwþ~þþþþtþxþþ|þsþvþyþxþyþpþpþyþrþþþzþtþzþþþ}þqþ|þþeþdþþþþ`þþrþþþ}þoþtþ~þyþ{þþ{þsþvþsþaþqþþ~þxþ`þqþyþyþþ~þþþþþþþ~þ}þ{þnþfþþþþ~þsþþþ}þþþzþ|þþþyþþqþxþþþþþwþþþþþþoþsþ{þþþþwþþþþþþþþþþþþþyþwþþþþzþwþþþtþþþþ|þsþtþxþþxþrþþ}þþþþþþzþ~þþþþnþþþþþþþþ~þþþþþþnþjþyþrþþþ|þþ}þþþþþþþþþþþþzþ~þ{þ|þþþtþþzþ{þþ~þþþþþþþþþþ¢þþþþþþ¡þþþþþþþþþþþþþþþþþþþþþþþþþþþþþþþþþþþþþþþþþþþþþþþþþþþþþþþþþþþþþþþþþþþþþþ¡þþþþþþþþþþþþþþþþþþþþþþ þþþþþþþþþþþþþþþ®þþþ«þþþþþþþþ¡þþþþþþþ¢þ¦þþþþþþþþþþþ¥þ°þþþþþþþþþ}þþþvþþþþþþþþ¦þþþ¡þþþþþþþþþþþþþ¤þþ¦þªþþþþ¢þ©þþþ¢þþþþ¦þþ þ¥þ¦þ­þ§þªþ¢þþ©þþþ¤þþþ¡þ¢þ¤þþþþ¬þþþþþþþþ þþþ¤þþ¥þ¡þ¡þ©þ¥þ§þ®þ¨þªþ¸þ¬þ£þ§þþþ þþþþþ®þ¦þþ¥þþþþ£þþþþþþ¡þªþþþ¥þ­þ­þ­þ«þ¥þ£þ¬þ¦þþ¥þªþ©þ­þ¯þ©þþþ©þþ§þ²þ±þ¨þ¤þ§þ­þ¯þ®þ®þ¹þ°þ þ±þ°þ¨þ®þ²þ¨þ¥þ¬þþ®þ¤þ¡þþ®þ­þ§þ­þ³þ·þ³þ¢þ®þ³þ®þ«þ¯þ³þ¶þ²þ¦þþ¬þ¦þ­þ®þ©þµþ¸þ´þ°þ¤þ©þ°þ«þ´þ¶þ¦þªþ²þ³þ³þ«þ¥þþ«þ»þµþ°þµþ³þ°þ­þ þ¥þµþ«þ¼þ²þ²þ·þ½þ¾þ²þªþ¦þµþ¶þ²þ²þ³þ¶þ¼þ¼þ¯þ®þ¯þÂþµþ¾þºþºþ½þ»þ¶þ¸þÀþ·þ»þ¬þ­þµþ®þ¥þ©þªþ©þþ§þ¨þþ¨þ®þ¦þ¤þ¦þ¤þ«þ±þ©þ¦þ¸þ·þ©þ®þ«þ®þ²þ®þ¶þµþ°þ¯þ°þ´þºþ­þ²þ¸þ·þ«þ«þ´þ¶þ¯þ§þ©þªþ®þ·þ¾þ¸þ³þºþºþ­þ±þ°þ¸þ»þ¸þ°þªþªþªþ¬þºþ»þ¹þ·þ¸þ·þ²þ¯þ«þ­þ¡þ°þ¢þ¯þ·þ¯þ¯þ¹þ·þÀþ¸þÀþµþ®þ±þºþÇþÀþ³þ´þ¹þ¹þ¾þ¿þ·þ­þ¶þ¶þ»þ½þ»þºþºþ½þ¼þ°þ¹þ·þ¿þ¸þ»þÁþÁþ½þ¶þÅþÃþºþ·þµþ®þ¯þ¼þÄþ²þ¾þ»þÅþÆþÁþ¼þÀþËþ¸þ¸þ¸þ·þ·þ¹þ½þ¿þ»þ½þ²þÀþÅþÌþÉþ¿þÁþ¿þ¿þÄþÈþÃþ¿þ¿þ¾þ¸þ²þ¼þ½þ»þ½þ½þ¿þÃþ¼þÊþÇþ¶þ¸þ»þÀþÁþ¾þºþÅþÉþÂþÄþ¾þ·þ½þÆþ»þÎþÃþÅþÄþ¾þ¾þÅþÈþÒþËþ¼þÀþÀþ¾þÀþ´þ¾þ·þ¼þ½þ¿þ¿þ¿þÆþºþÅþÁþ¸þ¨þ¦þ«þþ¡þ¼þ»þ²þ³þ¸þ¸þ·þÀþºþ½þÀþ¹þµþ¶þ¦þþþþ§þªþ©þ¥þþþ²þ¸þ¬þ³þÀþÂþ¿þÀþ¼þÃþÄþÇþÈþÈþËþºþ³þ¼þÉþÕþÍþºþ»þÉþÌþÀþ¿þ¿þÀþÆþÁþ»þÈþÂþÀþÂþÄþÄþÉþ¾þÎþ¿þÆþÇþºþ¹þ½þÇþºþµþµþ¸þÀþËþÏþÌþ»þµþ»þÀþ¼þÃþÄþ¼þ©þÁþ¸þ»þ°þ¥þ§þ±þºþ»þ´þªþþþþþ¤þ«þ¼þ©þ´þ»þ©þþ¥þ«þ þ¬þ³þ­þ²þ¶þ°þ¶þ¦þ¿þÉþÄþÃþÆþ¿þÉþÂþ½þ¾þÍþÊþºþ»þ­þ®þ¾þºþ¾þ½þ´þºþÁþÁþ·þºþµþ°þ·þÊþ¯þ¾þÆþ½þ´þ¯þ²þÄþ¶þÆþ¶þ¼þ½þ·þµþ±þÀþ¿þ¨þ­þµþ±þ§þþªþ þ¬þ°þ¦þ£þ¬þ©þ¡þþ þ©þ®þ²þ´þ­þþ³þ½þÉþÅþÄþÄþ·þ²þÆþªþ®þ­þ­þ»þÇþ¼þ°þ®þ¸þºþÁþÁþ»þ¾þÆþ¼þÅþ¼þ¼þ»þ¸þ½þÈþÄþÈþ¾þ¾þ¹þ¾þÉþÉþÆþËþÁþ¼þ±þ¸þ¿þ¸þ¶þ´þ®þÁþÈþÁþ¼þ»þ¹þÁþ¸þºþÄþÂþ»þ¹þ²þªþ³þ¶þÄþÁþÂþÇþÂþ¿þÃþ±þ¦þ¶þ½þ»þÂþ»þ±þ¹þ»þ¯þ¹þ±þ®þ¸þ¾þ¹þµþÁþºþ¥þ¶þ¨þ±þÃþÂþ¾þÏþÁþ±þ·þ¶þºþ¾þºþ²þ°þ¤þµþÀþµþ·þ´þµþ¹þ­þÀþ¸þ¿þ£þ¨þ³þ·þ¶þ³þ¬þ¾þ§þºþÁþ¼þ°þ­þ³þ·þ¯þ¯þªþ¯þ¬þºþÅþ¸þ§þÂþ¸þþþ±þ½þ½þºþ¶þ®þ¨þ¨þ©þ©þ þ¦þ±þ³þ¬þ¨þ¬þ¥þ¤þ¦þªþ§þþþ þþþ þ­þ¡þ«þ­þ®þ©þþ¤þ©þ¸þ¨þ¥þþ¤þ¦þþþ¦þ§þþ¯þþþþþ¡þ¨þ°þ¦þ¤þþ¦þ·þ­þ¦þ®þ±þ©þ©þ°þþ§þþªþ«þ«þ²þ°þ¬þ²þÎþ¸þÁþ®þþþþþþþþ§þ þ¦þ«þ«þªþ¥þþþ¤þ¤þþþ¡þ¡þ£þ«þ©þ§þ¹þ¢þþ£þþ¡þ§þ£þþþþþ§þþ¤þ¥þþþþþ¤þ£þþþ´þþþþ þ£þ¨þ§þþ¡þ¨þþþþþþþþþþþþþþþþþþþ¦þþ£þ¦þþþþþþ{þþþþþþþþþþþþ þþþþþþþþþþþþþþþþþþþþþþþþþþþþþþþþþþþþþþþþþþþþþþzþuþþþþþþyþqþyþþHþûýoýüüný,þxþþþþþþþþþþþþþþþþþþþþþþþþ¥þ¢þþþþþþþþþþþþþþþþþþþþþþþþþþþþþ|þþyþwþþþþþþþþþþþþþþþþþþþþ{þþ}þ{þþþþþþþþþþþþþþwþþ|þþþþþþþþþ}þþþþþþþþþþþþþþþþþþþþþþþþþ{þzþþþzþ{þþþoþuþ{þxþ|þtþmþ|þþqþpþzþtþyþcþuþwþiþhþiþbþbþhþoþqþlþsþfþuþoþsþtþjþjþzþzþhþ\þ^þqþuþhþqþvþþwþxþvþuþuþþþzþzþþþþyþ~þoþ{þyþ~þþtþgþlþ}þwþmþlþkþ^þiþlþjþdþ]þXþ^þoþzþmþdþlþfþ`þsþcþzþpþmþoþkþoþuþzþzþvþzþvþzþfþsþþlþdþmþgþrþuþxþ{þpþlþyþsþgþ|þzþþtþmþþþrþoþlþmþpþtþþwþþwþfþrþxþzþ{þyþxþ~þyþvþwþþþþtþrþþ~þtþuþ{þxþ}þ{þ}þwþmþoþsþwþqþqþhþfþþ}þ~þþ}þfþlþþþþyþxþþ}þyþþyþþyþyþuþuþyþsþoþtþþþ}þþþvþxþ}þþþþþrþuþþþwþmþmþþþsþþþþxþsþ{þrþkþnþtþþþ}þ|þþþþþþþþþwþþþþþþþþwþsþ}þ{þyþyþ{þuþzþzþþþvþþ{þuþvþxþvþoþpþþ{þmþ|þþcþþvþzþþþþþþ~þxþþ|þ{þþrþþþþvþþxþþdþþþþzþrþvþuþnþvþyþþ~þþþþxþpþyþ}þwþzþ}þvþ{þþyþyþwþzþtþpþuþrþþ{þzþgþoþþ}þsþ}þþuþzþþzþ}þ{þ}þþrþhþrþþqþ~þþfþmþþþþ{þþvþrþ|þ{þjþþwþnþZþþvþþþqþþþuþjþjþoþoþ|þþþþþrþkþtþþtþnþþþsþuþzþvþuþwþwþtþ}þþ}þrþoþ_þ{þtþpþrþoþpþxþxþqþnþtþ|þyþrþrþ~þþxþuþfþuþþþyþ{þþ}þxþvþ~þþwþ~þwþoþþ~þzþhþmþqþþþþqþjþhþeþtþzþzþxþmþnþoþþþ|þdþnþqþþþþyþþþvþhþlþyþ}þ|þzþwþ~þqþsþoþuþgþqþuþ{þsþoþ{þ{þwþzþ}þ~þ~þþþxþgþaþfþIþ$þ'þ&þþ5þPþqþþxþmþhþcþaþpþþyþwþþxþvþwþwþhþvþnþþlþoþpþhþjþkþtþnþvþþ~þyþnþ|þuþbþtþpþiþuþeþhþþpþmþsþsþqþ~þþxþqþsþwþlþ{þþwþcþzþþ^þUþ|þrþrþaþaþbþtþ|þþþnþoþeþaþlþjþzþmþ{þ}þxþeþuþrþhþYþpþzþiþuþþtþrþþ}þwþpþiþcþfþqþjþ|þoþmþdþþzþyþ}þrþ}þsþhþhþeþlþlþþ|þpþkþkþlþYþvþmþsþoþjþsþoþtþtþoþhþmþoþeþnþkþwþlþ[þiþgþqþ{þwþ`þtþxþpþhþgþiþoþgþfþpþiþcþdþ`þ`þoþaþqþaþaþcþeþqþmþdþZþaþeþeþgþcþdþwþþpþsþwþtþtþkþyþWþyþyþtþzþpþdþ`þbþhþ[þ\þiþjþjþeþnþ[þsþxþlþvþ[þmþgþmþcþoþþ{þlþsþ}þrþqþ|þnþfþfþZþeþhþcþcþ}þhþqþvþpþlþzþrþmþuþlþbþjþlþbþaþjþfþjþ_þlþmþ^þ}þxþuþuþlþoþqþcþ]þdþhþ]þZþmþkþpþþuþ_þ|þvþlþgþqþnþrþsþhþrþ{þyþfþaþpþtþtþyþkþfþcþvþyþnþlþeþgþjþdþqþoþtþmþjþnþoþoþsþvþqþfþ_þlþfþ~þjþhþnþuþ{þuþuþþfþgþfþ^þaþjþoþnþhþeþcþjþuþrþtþvþþ{þoþ_þaþeþfþbþVþWþhþkþ\þ[þnþpþfþfþgþLþ`þmþpþtþ_þUþbþcþ[þgþ_þlþlþaþbþPþLþVþYþ[þiþmþxþrþgþ{þeþsþhþcþrþtþhþgþdþeþiþiþpþkþeþeþcþkþ}þhþdþcþqþjþlþpþpþvþ~þyþqþuþoþfþxþqþcþqþqþmþnþmþþiþbþbþhþfþhþuþsþgþmþuþmþdþhþlþdþjþgþtþnþpþmþsþxþeþaþtþwþjþdþkþtþqþkþnþfþgþcþmþlþpþgþxþ\þlþrþjþiþkþqþrþqþpþfþiþ~þxþ{þSþfþþnþUþRþ`þvþyþwþlþpþgþbþoþjþiþ`þdþoþþqþcþuþ]þwþ_þtþmþeþnþuþwþwþpþmþgþbþxþhþmþnþjþoþgþlþpþ[þnþtþnþhþyþþwþqþgþhþtþqþqþhþxþrþmþeþzþþjþoþgþsþ{þmþdþgþrþsþsþxþyþyþmþ|þpþlþwþmþrþlþjþdþ^þlþxþjþcþoþ}þxþZþrþgþtþvþqþbþ\þrþ{þxþqþmþiþhþtþtþ~þuþ}þxþvþrþyþxþwþqþsþuþoþtþtþiþfþhþrþuþlþþþaþmþhþqþsþqþrþqþjþrþxþpþkþlþsþqþxþ_þwþtþ{þþwþþþqþkþtþ}þzþqþjþwþþyþ}þþþþ~þvþsþsþ|þþwþzþ~þ|þ|þpþrþmþiþ~þþyþrþþxþþwþnþsþ}þzþsþzþzþzþiþþtþþþþþwþxþþþqþvþ{þvþ{þ}þþvþyþwþnþtþiþyþ|þþ}þrþyþþþ|þxþxþþqþoþþþþþuþþþuþuþwþuþuþwþ|þ{þzþxþþþyþqþþþþþ|þþzþ{þþþwþtþ~þþyþþþþxþþþ~þ|þ{þzþþ}þ}þþþþtþsþþþþþþþþzþoþzþþþqþhþþyþþþþ}þþþþþþþþpþjþþþþxþþþþ~þþþvþpþþtþxþþ}þþþþþþþþþþþþþþ{þþþyþþþþþþþþþþþþxþþþvþþþ þþþþþþþþþ£þþþþþþþþþþþþþþþþþþ þþþþþþþþþ£þ¡þþþþþþþþþþþþþþþþþþþþþþþþþþþ}þþþþþþþþþþþþþ«þ§þþþþþþþþþþþþþþþþþþþþþþþþþþþþþþþþþþþþþþþþþþþþþþþþþþþ þþþþþ¡þþþþþþþþþþþþþþ¢þþþþþzþþþþþþþþþþþþþþþþþþþþqþiþþþ}þþþ þþþþ¦þ¥þ þªþþþþþþ©þ¥þþþþþ¦þ®þ¦þ©þþ§þ°þ¡þþ¥þ¢þ þ¥þ¨þ¡þþªþþ¨þ§þ þ¢þþþþþþþ þ£þ¬þ¼þ þþªþ®þ§þ¢þ¤þ«þ¸þ¶þ®þ±þ¥þ¢þ¢þ¯þ°þ¤þ¥þ£þ¨þþ¦þ¢þ£þ¢þ¬þ¨þþ þ­þþ þ þþþ þªþ§þ¥þþþþªþ¤þþªþ¦þþþ þ¢þ§þªþþ¢þ¨þªþªþ þþ¥þ«þ®þ­þ¨þ²þ®þ¬þ°þ®þ­þªþ­þªþ£þ§þ²þ°þ¥þ²þ¯þ³þ¥þ±þ»þ´þ²þ²þ°þ¢þ­þ®þ¦þ®þ²þ°þ©þ¤þ©þ¥þþ±þ­þ¬þ­þ©þªþ®þ²þ·þ½þ¾þ¨þªþ¤þ¤þ¯þ¼þ¼þ©þþþ±þ²þ¤þ¨þ·þ¯þ©þ¬þ¤þ­þÁþ¹þ§þ¤þ²þ´þ´þ­þ£þ¬þ¤þ¹þ»þ²þ¦þ°þ³þ´þ¶þ±þ³þ¶þÊþ¶þÃþÂþ½þÀþ¹þ¬þÀþ»þ»þ»þÃþÀþ¸þ²þ¯þ«þªþ«þªþ©þ«þ¯þºþ¸þ¯þ¨þ þ¯þ´þ­þ«þ¯þ¼þ®þ¥þ²þ®þ¤þµþ¬þºþ®þ´þ¼þ²þ¬þ½þ²þºþ¼þ®þªþ¯þµþ»þ»þ±þ¶þ­þ°þ°þ·þ½þºþ¬þ®þÄþ­þ©þ¿þÆþÉþ¿þ³þ¯þ§þ¥þ¹þ³þ·þ²þ±þµþ¹þºþ¸þ¼þÅþ¾þ¼þ´þ°þµþ¸þµþ´þ¸þµþ·þ±þµþºþÅþÎþ»þ¯þ³þ½þ¶þ·þºþ»þ¶þ«þ®þ³þ´þ²þ´þ¸þ·þ±þ±þÁþ¾þÎþ·þ·þ¿þ¾þ½þ¾þ¸þ½þÉþÃþ¹þµþ½þÅþ¾þºþ¶þ¾þºþÃþÃþºþ»þÆþ¶þÀþ¸þ¿þ¿þ¼þ¾þÄþÆþÍþ¿þ¾þ»þ»þ»þÂþ¿þ¡þ·þºþÎþÒþÈþ½þ¸þ¶þ¸þÅþ¶þ½þÁþ»þºþÀþ¿þÂþËþÏþÆþÉþÀþ½þÕþÏþÌþ¼þÀþÀþ¹þ¼þÄþÂþÅþÌþÏþËþÆþÂþ¿þ¾þ¸þ¼þ´þ¿þÎþÎþÉþÀþ·þ»þºþ·þ¶þ¼þ½þ¿þËþ¸þ¸þ¾þ´þ¯þ«þ¡þ¢þ±þ«þ¦þ±þºþ¹þ¹þÁþ¾þ¾þºþÂþµþ¬þ¨þþþþ¤þ¢þ¦þþþþ»þ·þ³þ¶þÀþÇþÆþÀþÀþ¹þÌþÌþÇþÇþÌþËþÁþºþÅþÃþ½þ¿þÂþ»þÁþÈþÃþÀþ¾þÅþÍþÄþÂþÈþºþ¾þÃþÆþÆþ¹þ­þ¹þºþÅþÉþÉþÍþ¿þÇþÀþµþ¹þ¾þÁþÊþÉþÏþ¿þºþÂþÌþÏþÒþÁþÏþÁþÀþÈþÅþ¹þ«þªþµþ¿þ¼þ´þ þþþþ¢þ þªþ«þ¾þ²þ´þ¸þ¯þ¤þ©þ­þªþ²þ©þªþ³þ¬þ´þªþ½þ¿þ½þ¶þ¸þÈþ§þÅþºþ½þÄþÂþ¼þËþ³þ®þÅþÁþ½þ½þ·þ¼þ«þÉþ¼þ¿þºþ°þ·þ»þÈþºþ¾þ½þ½þÁþ¿þÁþÂþÁþ¼þÁþÀþ¼þ¼þºþÏþ°þ£þ¨þºþ¾þ¦þþ¬þ¥þþ§þ¢þ¢þ°þ­þ¨þþ¨þ¥þ©þ´þ»þ·þ§þ¹þµþ²þºþÃþÂþ¹þ¹þ¹þÅþ¼þ´þ²þ¶þ¼þ°þ´þµþÀþ¾þ¼þÁþÃþºþ»þ·þ½þ¼þ»þ¿þ¾þºþÄþ½þ¿þ¾þ¾þ¸þµþ½þÈþÂþ¸þ°þ´þ¯þ²þ¼þÁþÆþÃþ¹þÁþÅþ¾þ¸þµþ·þÄþ½þ¹þ»þÁþ»þµþ¹þ¶þ»þÀþÄþÂþÆþ¿þ¶þ¾þÉþºþÂþºþÀþÁþÌþÉþ¹þÀþºþ©þ¾þ¶þ¶þÀþÇþ¾þ®þ²þºþÀþÀþ·þ»þÁþºþ¯þ®þ¾þ¤þ¯þµþ¸þÁþÃþ¸þ¶þºþ¾þ¾þªþªþµþ¸þ®þ¥þ¿þ§þµþ¬þ¬þ·þ¼þ¹þ³þµþ¼þ·þ¸þ¹þ·þ±þ®þ³þ·þ¬þ¨þ¦þºþ¸þ¹þ·þ¨þ©þ·þ¹þþ¹þ§þ§þ³þ·þ²þ°þ¬þ­þ¢þ¢þ¤þ¨þ¯þµþ´þ§þ´þ§þþþ þþþþ¤þ©þ¬þ¨þ±þ§þ©þ¦þ©þ®þþþ¦þ¬þ þ¥þþ¥þ©þþþþþ¤þ¦þ¤þ¨þªþ«þ©þ«þµþ¨þ¢þ­þ©þ°þ¬þ©þ±þ¶þ®þ¤þ¬þþ þ¢þ§þ¨þ®þ»þ¼þ¤þþ þ¶þ¼þ·þþ þ©þþþþþ¯þ¨þþ£þ§þ¤þ¤þ þþ¦þþ¨þ¨þþþþþþþþþþþ¨þ þþþþþþþþþþþþþþþ©þ¬þþþ¤þþþþþþþþ¯þ¤þþþþþþþþþ|þþþþþþþþþþþþþþ£þþþþþþþþþþþþþþþþþ£þ þþþþþ¡þþþþþþþþþþþzþtþþþþþþþþþþþþ¢þþþþþþþþþþþvþþþzþþþþþþ{þ|þþþþnþpþDþãýoýýýý@þzþþþþþþþþþþþþþþþþþzþþþþþþþþþþþþ|þþþþþþþþþþþþþþþþþþþþþþþþþþþþþþxþ~þþþþþþþþþþþþþþþþþ}þþþ{þþþþþþþþþþþþþþþþþþ~þþþþþþþþxþþþþþþþ~þxþþþþþþþþþþþþþ{þ|þþþ~þtþ}þþþþþþuþnþþxþwþ|þtþ}þþ|þjþxþ{þ|þ^þwþxþtþlþiþlþdþ^þlþsþrþrþrþvþþqþ^þ`þ`þ`þaþgþjþbþlþvþ[þþlþqþmþoþoþ|þþþþvþkþvþþþrþ{þpþsþ|þvþsþyþyþzþþuþlþmþqþþuþiþfþsþsþsþmþoþsþkþmþtþlþcþuþ`þxþpþhþlþgþjþkþqþuþrþyþzþþrþkþ|þsþhþpþtþoþjþpþvþmþiþxþxþrþþþtþ}þtþ}þrþwþþþ{þsþoþvþnþrþmþhþgþþ~þpþxþþ}þqþqþsþyþþþ~þ~þþþwþlþþþzþsþ~þþuþvþwþqþþþþtþwþgþwþzþpþpþrþþþzþrþ}þþþsþtþwþþþþpþrþzþ{þwþuþ|þþ~þþþuþpþpþ|þ|þwþnþlþsþþþ}þwþtþzþuþfþþhþzþpþþþtþzþwþ~þþþwþuþ|þuþrþwþþqþþþmþpþtþ|þþþþþwþuþzþwþþþþ~þ{þþþþsþuþxþoþtþwþ}þ~þxþþyþrþþþoþ~þvþlþ~þþþqþsþpþoþzþyþuþ|þþzþ|þþxþþrþqþyþþþ}þ{þ}þtþoþwþ~þ~þþ}þ|þþ{þ~þwþ~þ~þuþ|þwþoþwþ|þvþvþvþyþ~þzþtþcþþzþþmþtþþþtþmþnþnþuþ|þsþkþjþvþwþ{þqþþ~þþtþþtþkþ{þþ{þ|þtþyþþuþqþsþ}þrþþqþzþvþþrþxþ~þþ|þ{þ|þuþuþ|þþvþþþqþpþ{þþ~þyþþþrþtþ}þyþsþuþuþtþ{þþsþmþqþ_þ}þlþmþnþ|þ{þ{þsþuþwþkþnþ~þþþþxþlþ{þbþlþmþ|þsþ|þþþ|þtþxþþþþlþ`þlþxþþpþ_þpþuþ`þ{þvþkþ}þ~þ{þ|þzþrþlþlþlþyþsþwþ{þ|þþvþzþ~þ~þpþuþqþyþzþsþmþmþqþqþvþnþmþtþuþfþfþvþþrþvþrþvþyþwþ}þþzþxþ}þzþlþZþ:þúý¸ý­ý¿ý¾ýçýþ`þþ~þuþsþkþrþþ~þvþvþmþiþxþ{þ|þjþtþtþwþkþuþpþwþvþmþwþqþjþ{þwþdþoþ~þrþsþsþwþlþrþtþkþnþ^þþxþlþmþþþ~þþrþ_þsþeþeþrþcþþþwþpþxþpþbþiþdþrþoþiþoþzþxþnþoþgþkþwþþþ|þþ|þcþeþhþaþlþmþlþhþiþlþlþtþ|þtþoþoþqþuþnþrþpþfþXþrþtþnþ}þuþxþuþoþvþ{þrþjþrþþþrþyþjþhþnþiþmþ|þvþtþ}þzþwþeþeþcþ`þqþyþrþtþhþyþkþ[þhþ_þlþsþnþfþ{þ{þpþmþjþfþcþbþhþlþhþiþiþcþpþgþdþgþfþjþ`þbþiþrþoþbþiþoþoþgþZþYþbþhþkþlþ{þxþnþmþgþ`þþqþgþxþvþmþkþfþiþeþjþqþfþaþ\þmþmþpþjþhþmþ^þvþ}þnþsþkþ{þ|þfþsþþtþnþwþpþiþbþ]þ`þmþgþqþtþiþqþyþhþdþlþfþfþpþlþhþpþqþeþcþlþoþiþcþhþpþ_þwþmþiþmþfþpþmþgþ]þdþsþdþXþgþhþeþvþyþhþuþþvþaþdþdþkþvþfþgþpþlþjþoþxþwþqþkþjþtþlþ|þcþkþxþ~þxþgþ^þ|þ|þeþeþkþlþfþiþoþsþ}þyþqþjþsþrþpþmþ`þHþnþpþþþsþtþrþgþbþgþrþsþqþnþuþkþjþPþmþwþqþþwþkþkþuþoþnþmþmþhþjþxþxþmþlþXþdþuþhþmþkþXþIþmþiþdþrþzþiþbþkþ`þYþjþrþhþ_þOþ_þgþuþgþcþoþXþcþ[þdþuþoþaþiþdþ`þ_þ[þjþnþbþXþjþVþkþqþjþkþ[þoþtþtþfþkþqþqþwþþþrþmþuþoþjþtþ|þuþsþjþþgþYþlþlþiþkþsþlþgþnþkþhþqþnþdþeþ_þfþsþjþjþqþpþkþdþcþsþ|þsþoþsþgþ`þuþ{þtþlþcþpþoþþcþlþiþjþdþgþ^þmþoþrþoþXþjþyþiþaþuþuþþkþsþoþmþdþeþfþQþaþxþmþiþsþsþwþlþiþvþsþnþrþzþsþ|þjþfþ^þgþaþlþtþnþkþkþiþiþtþhþxþiþjþoþ[þnþtþkþuþuþmþqþuþwþwþsþqþlþqþpþoþgþqþvþkþkþoþþrþvþsþtþsþvþrþjþrþhþcþ_þtþzþþmþiþdþuþnþvþxþlþlþqþxþpþiþþyþuþyþqþ{þiþiþqþrþfþkþuþwþþþuþnþgþoþtþuþxþpþqþgþpþxþnþpþlþcþhþjþsþsþkþhþiþ|þ{þxþsþxþrþþtþfþiþeþhþxþtþpþwþmþbþwþþþþtþpþþþvþwþ~þsþuþoþbþkþþþiþ~þþxþ|þþnþqþyþpþ}þ{þ{þ}þzþþþ{þ~þzþ~þrþtþuþþxþxþ~þsþvþtþ}þrþtþ~þyþyþþuþ\þxþ~þ~þþþþþþþ~þoþlþþþþþþ`þ|þþþþoþþ~þnþnþwþþþwþuþþ}þ~þþ~þ~þxþ}þþþþvþuþtþtþ{þ|þvþxþ|þ|þþ}þþþþþþ|þuþþþþþþþþþ~þþþþmþþuþ|þþþsþnþsþuþþþþþ|þqþþyþþþzþ|þ~þþþxþ~þþ}þyþwþ~þ}þþþþþþþþþþþþþzþþþþþþ{þsþþþþþxþ|þ{þvþþyþþþþþþzþþþþþþþþþþþþþþþþþþþþþþþþþþþþ|þþþþþþþþþþþþþþþþþþþþþþþþþþþþþþþþþþþþþ¨þ«þ¡þþþþþþþþþþ þþþþþþþþþþþþþþþþþþþþþþþ~þþþþþþþþþþþþþþþþþþþþþþþþþþþþþþþþþþþ¡þþþþþþþ¬þþ¢þþþþþþþþþþþþþþþþþþþþþþþþþþþþþþþ¤þþþþþþþ¡þþþþ¡þ¨þ¡þþþþþþþþþþþþþþrþfþnþpþmþþ|þzþwþþþþþþ³þ¦þþ©þ¤þ¶þ¤þþþþþþ¦þ©þ¨þªþ¢þ¯þ´þþþþ¤þ¬þ®þªþªþ§þªþ¥þþ¶þþ¤þ¡þþ þþþþþþþ£þ þ§þªþ²þ©þþ þ¡þ¨þ°þ¯þ¯þ®þ£þ¡þ±þ¯þ¨þ®þ¯þ¨þþ¡þþþþþ þþþ¥þ¥þ¥þ£þ§þþ¢þ¦þ¢þþþþ þ¬þþþ¢þþþ¤þ¨þ¥þ¨þ§þ¡þ¨þþ¥þ¶þ«þþ¢þ«þ³þ²þ«þ¶þ¯þ³þ³þ¨þ¬þ¤þ¦þ¨þ©þ¸þ¿þ³þ¯þ¨þ¡þ²þ¸þ¸þ«þ¤þ¨þ¦þ­þ©þ¯þ«þ­þ­þ­þ©þ¨þ°þµþ¥þþ¶þ­þ±þ¬þ¯þ±þ­þ§þªþ¸þ¼þµþ¡þþ³þ¬þ§þªþ§þ­þ©þ´þ¤þ°þ°þ¹þ±þ±þ³þ©þ¬þÃþºþ²þ§þ¸þ²þ±þªþþªþ®þ°þ±þ®þ´þ´þ³þ±þ·þÀþ´þ°þºþ³þºþ¾þºþºþ´þ¬þ¶þÀþ¾þºþ¶þ¾þºþ¸þ¿þÂþ·þ¶þÉþ¯þ®þ°þ°þ°þ³þ©þ þ´þ·þ£þ¦þ®þ´þ¯þ¬þ«þ¨þ¤þ«þ þ¿þ³þ¸þÂþÃþ¼þ²þ®þ¿þÂþ¯þ·þ¹þ¹þ¼þ»þ¹þÂþ¬þ²þ«þ©þ©þªþ°þ·þ³þ¥þ¸þ¸þ¯þ¼þºþ¶þ¶þ­þªþ½þ´þ·þ²þ°þ¶þ¿þÃþ¿þÇþÊþ¯þ±þµþ³þ¶þ»þ¶þ¼þ¹þÄþ°þºþ¸þ¸þ¿þÀþµþ©þ°þÃþ¾þ´þ¶þ¿þ»þ®þ«þ¶þ¯þ°þ´þ¶þ¹þ¿þ»þµþÀþÓþ½þ½þ»þ¸þ½þ¼þ³þ¼þ»þÉþÁþ½þÁþÅþÈþÄþ¾þ«þ½þÄþºþ²þ½þËþ½þÈþÂþÃþ½þºþ¾þÁþ¼þÇþÁþ½þºþ½þ¶þ³þ½þÁþÄþ»þÁþÍþÂþ¶þ¼þÆþÀþÄþ¹þÇþÄþºþ½þÁþÁþÈþÌþºþÂþÅþÁþÀþ½þ¹þÃþ²þÁþ½þÂþÃþ½þ¼þÑþÇþÇþÈþÈþÃþÄþÄþ·þÉþÈþ½þºþ¹þ¶þºþ¾þ±þÄþ±þ´þ½þ»þ¼þÌþÁþ´þÂþ³þ¥þþ¡þ£þ«þ¸þ²þºþÆþÅþ¾þºþ¹þÅþÀþ¿þ»þ±þ§þ¤þþ£þ£þªþ¨þ£þ£þ©þ´þ¯þÎþ·þ¬þ²þ¾þÅþÁþÎþÖþÌþ»þ»þÄþÄþ¿þºþÀþÅþÁþÂþÃþÁþÈþ¯þÈþÌþÃþÀþÁþÃþÅþ¼þ¼þÇþÅþ¾þ»þ¾þ·þ½þÑþÇþ¼þÂþÈþ»þ¼þÈþÃþÇþÆþÃþÄþ¾þÂþËþÅþÅþÈþÉþÌþ¿þ·þ¸þ¼þÅþ¼þ¸þ±þ²þ¹þ½þ½þ²þþ£þ£þ®þ´þ¥þ±þ¯þÄþ¼þ»þ¸þ®þ£þþ þþþ þ¡þ©þ¯þ°þ©þ»þ¹þ¼þÁþ½þÄþÈþ¾þºþ·þ¹þ¼þ¾þÈþ·þ·þÁþÄþÂþÁþ¾þÆþ£þ¸þºþ·þ¯þ±þÅþ´þÀþ»þ¿þÁþ¼þ¹þ¹þ¯þ¾þ¼þ»þÁþ¾þ·þÃþ¼þËþ¹þ¶þµþ·þ»þ´þ¢þ­þ²þ°þ¬þ¥þ§þ¸þ©þ¦þ§þ¥þ þ¤þ®þ³þ¸þªþ·þ¯þ¹þÄþÂþµþ«þ¦þ²þÃþ¹þ¸þ·þ·þ½þ´þ¸þ±þºþÁþÀþºþºþÂþ¸þµþ¹þÈþ¾þ²þ·þÅþÇþ·þ¸þ¿þ½þºþ¶þ·þÁþÁþµþ²þ³þ·þ¿þ¾þ·þÅþ¹þ¸þ»þµþºþ½þ¶þ²þ¹þ¸þ¼þ·þ¹þÀþ¿þÀþÎþ¹þ½þ³þ²þ·þµþ­þ©þ³þËþÄþµþ¾þ¼þ¿þÃþÀþÄþ¾þ²þ¹þºþÀþ¿þ¸þ·þ¶þ®þ¾þÅþÅþ¸þ®þ·þÀþ¯þ¸þ½þ°þ¼þ¸þ¸þÀþÃþ¼þ·þÃþºþ¿þ¸þ¹þ¶þ°þ·þÁþ¿þ¸þÄþµþ´þ¶þ²þ®þ±þ´þ±þºþ¸þ·þ³þ²þ³þ±þ¸þ­þ«þ¦þ®þ»þ¼þ²þ¨þ£þ£þþ¯þ«þ§þ¦þ±þ¸þ®þ­þ¶þ¸þªþ¤þ¯þ¶þµþ´þ®þ«þ¥þ«þ¢þþ¶þ¼þ±þ­þ°þþþ©þ§þ¯þ®þ¥þ§þ°þ¥þ þ£þþþþ¦þ¡þ¥þ°þ¬þ¤þþ¯þ´þþ¡þ¢þ£þªþ§þ¨þ©þ¬þªþ þþ¦þ©þ­þ³þ­þ§þ¥þþþ þªþ´þ°þ¤þ¦þªþ²þ¬þ­þ´þ»þ¨þþ þþþþ§þ²þ¬þ þ þ§þ§þ§þ¨þþ¤þ´þ­þþ¢þþþþþþ þþþ§þþþþþþþþþþþþþþ¡þþþ¨þþþþ¤þ¢þþþþþþþþþþþþþþ~þþþþþþþ}þþþþþþþþªþþþþþþ¤þþþþþþþþþþþþþþþþþþþþþþþþþþþþþþþzþqþþþþþ þþþþþþþþþþþþþþþþþþþ{þþxþþþ}þþþ~þþ~þþlþtþ0þý,ýYýÑýFþ~þþþþþþþþþþþþþþþþþþþþþþþþþþþþþþþ{þþþþþþþþþ þ¢þþþþþþþþþþþþþþþþþþþþþþþþþþþþþþþþþþþþ~þþþþxþþþþþþ}þþþþþþþþþþþþþþþþþþþ~þ|þwþ{þþqþ{þþpþrþþþþþþþþqþþþþþþþþþþ{þtþþþmþwþlþpþ^þvþtþuþ}þ~þþþ}þnþsþwþoþjþtþtþjþnþtþ|þlþVþuþ|þnþ|þrþmþtþqþcþhþhþuþrþfþrþbþjþzþ[þiþbþeþhþmþkþ~þþþþyþrþlþ|þ}þ|þnþþþzþxþvþyþxþyþþzþlþ`þkþþþþmþ|þþzþlþlþtþrþoþoþþoþyþfþqþoþlþpþrþnþmþpþsþxþxþjþ~þ{þpþ~þwþlþlþgþcþuþzþqþnþhþxþþtþ`þrþzþxþ`þeþhþrþpþgþlþlþdþuþqþwþqþþuþþþsþwþþuþqþ{þxþyþþwþ}þ|þþþwþrþþþyþhþtþþ~þ~þþxþ{þzþhþþþþþ~þ|þþwþqþqþbþeþyþfþjþwþfþpþþþþnþxþyþþþzþ|þþþ}þþþ|þlþþ~þþsþnþrþsþhþtþþþþuþ{þþþnþpþþyþþþþ}þþþþuþuþþþþþgþþvþyþpþþþþþþ~þ|þ~þwþtþ~þþþþþþ{þtþxþlþtþtþ|þvþuþþtþtþþþþ}þ~þ|þgþ{þyþsþlþ|þþvþþþþ}þwþþ|þ~þmþhþþvþþ~þwþ{þ{þþþwþmþxþ}þ{þþsþtþþ{þ~þ}þþþzþþ{þuþwþvþyþþxþwþyþzþxþvþjþþþpþ{þþþpþqþzþzþyþtþsþxþiþuþmþþrþtþsþqþþþþ}þ}þþþvþgþsþþþ~þ`þþþ{þzþlþ{þ{þ}þvþlþnþ{þþþvþuþvþoþuþþþþmþsþþþyþþþuþxþþþ|þvþvþqþuþqþdþtþuþiþmþfþmþyþ}þ{þ}þzþþþ|þ{þyþþyþsþxþXþþrþþþþ{þzþzþþþþwþvþzþ~þyþ{þþjþþzþþpþsþkþtþ}þmþkþxþþþlþeþmþpþjþeþqþvþyþ}þyþzþyþqþþxþqþ|þþþ{þwþqþrþrþsþlþkþvþtþmþvþzþþuþwþpþsþzþsþoþtþyþyþzþþ~þ]þ	þ£ý{ýMý{ýý±ýþTþpþoþxþpþqþ|þþwþbþcþjþvþ{þnþjþþ{þfþoþlþ~þpþyþkþkþwþuþ~þþþ}þlþxþuþ|þþqþ|þdþ}þrþwþkþqþkþsþrþiþoþyþ{þpþdþrþqþvþoþnþþ|þgþrþgþqþoþoþoþsþsþqþqþqþmþnþyþyþmþdþþ~þyþ|þcþlþlþmþmþtþsþþ{þvþyþþzþbþtþþuþlþyþrþsþjþnþ\þ~þþnþtþuþtþzþtþqþwþqþjþsþzþyþqþrþfþyþ`þfþ`þnþkþkþyþyþtþfþkþmþiþoþpþnþqþnþuþlþ_þfþTþ_þeþiþfþyþpþmþpþmþgþ]þfþvþsþnþqþmþiþrþaþbþcþbþqþtþmþhþvþsþfþkþoþmþfþ_þcþbþ\þhþeþqþdþ[þlþgþsþrþgþrþuþzþsþsþqþoþiþqþvþgþaþ]þdþqþoþlþhþpþdþtþiþmþjþeþvþuþgþsþzþiþfþoþnþlþgþiþaþvþgþzþfþrþnþuþjþbþjþcþhþjþnþrþrþpþiþgþjþgþkþjþhþoþkþkþkþaþqþkþmþmþlþkþhþiþjþdþ`þjþmþhþnþ^þkþwþsþ]þ`þcþqþpþtþlþkþjþkþoþjþrþ}þlþhþmþ\þoþdþrþyþwþwþbþcþþþmþmþmþbþZþcþpþoþlþxþwþpþrþsþmþoþpþ_þrþhþxþrþgþjþhþ{þþuþkþ^þiþkþlþrþwþhþyþzþxþpþwþmþbþ_þfþkþvþmþgþbþ]þcþeþrþdþYþeþjþwþmþþgþpþjþjþpþaþaþnþmþdþgþhþgþcþXþ`þXþTþ`þeþmþJþZþ^þQþoþyþjþnþeþ_þgþsþsþoþqþaþ\þfþpþ[þyþqþoþbþtþyþgþdþpþoþjþuþþ}þqþnþkþsþmþuþrþfþdþcþwþmþ^þlþmþeþaþhþeþfþkþhþmþuþmþeþmþaþkþhþkþbþoþrþkþYþeþqþwþkþeþhþdþeþlþnþdþmþfþiþpþþfþmþlþlþkþiþdþuþpþmþpþ_þdþzþqþ_þxþzþqþfþbþgþsþ_þlþlþpþkþbþfþjþgþkþsþaþ_þþtþtþgþrþrþþtþoþsþyþiþuþzþtþtþlþoþsþhþoþtþkþtþmþeþlþkþfþkþiþrþzþtþpþqþsþrþsþkþkþcþbþpþiþdþ|þnþxþtþuþuþsþkþqþsþkþsþmþdþjþyþtþ|þ{þbþjþhþkþwþrþuþ{þ~þvþfþfþqþjþ[þ|þkþuþnþpþpþnþiþhþlþwþþmþaþgþkþsþpþaþnþeþwþtþpþ}þgþdþcþeþnþmþuþxþsþrþuþzþuþvþoþoþ|þwþwþrþgþfþtþoþrþvþrþfþiþþþþþwþ{þþþ}þtþwþþvþrþkþtþþ~þjþiþnþjþtþqþsþoþsþwþþþtþ|þ|þvþ{þ|þ{þ}þwþxþþxþ{þtþvþoþvþuþ}þþwþnþzþþþþvþtþwþ|þþþþþ~þþyþþrþiþxþþþxþþþ|þnþiþþþkþtþoþpþvþwþpþoþvþþþþþzþzþlþuþuþþþmþþþ}þþ|þ|þþþþvþyþ}þþþþ{þyþxþyþzþxþ{þþwþþþzþvþþþsþqþþþþþyþyþþþþ~þqþ|þkþ|þþþ|þþþ|þ~þþþ~þþþþuþ}þvþ~þþþþþyþuþþþþþþþþþþþþþsþþþþþ|þnþ{þþþþþþwþþþþþþþþ{þþþþþþþþþþþþþþþþþþþþþþþ~þþ}þþþ¦þþþþþþwþ}þþþþþxþtþzþþþþþþþþþþþþþ þþþþþþ¢þ¦þ¦þþþþþþþ°þ¡þþþþþþþþþþþþþþþþþþþþþþþþþþþþþzþþ}þsþwþþ¤þþ|þþþþþþþþþþþþþþþþþþþþþþþ£þþþþþþþþþþþþþþþþþþ þ¦þþþþþ£þþþþþþþþþþþþ¤þþþþ þ¥þ¡þþþþþþþþ­þ þþþ¡þ¦þ þþþ¥þ¡þ¥þþþ þþþþuþrþxþrþvþxþzþvþþþþþþþþþþ©þþ¢þþ¢þþþþ¦þ©þ§þ«þ®þ¬þ­þ¦þ þþþ¥þªþ¥þ¥þ«þ¯þ¦þ±þ¿þþþþþ¡þ¤þ¡þþþ£þ­þþþ£þþ£þ¥þþþþþ£þþ£þ¦þ­þ°þ­þ®þ®þ§þ§þ§þ¤þþ¡þ¡þ¡þ©þ¡þ¤þ§þ¤þªþ£þ¸þ¥þ¥þ®þ¤þ¤þ¢þþþ¤þ­þþþ¢þ þþ§þ©þ¦þ¢þþ¤þ¯þþ þ¥þ©þ¨þ­þ¦þ¤þªþ©þ¢þ¥þ¸þ­þ þ¦þ¦þ¤þ¢þ¥þ¯þ·þ¶þµþªþ¥þ¸þ±þ±þ­þ¤þ þ¡þ°þ°þ¢þªþ¨þ¥þ´þµþ¶þ»þ±þ«þ þ·þ©þ¯þ­þ°þ®þ¯þ°þ®þ¹þ³þ§þ©þ¥þ´þ¶þ·þ°þ§þ§þ þ´þ¼þ³þ±þ¯þ±þ¸þºþ±þ­þ·þ°þ«þ¨þ¯þ°þ¦þ¦þ³þ²þ¦þ¬þ«þÁþÊþ­þ³þºþ¿þÃþ·þ¾þ°þ·þ°þ´þ³þºþ¾þ³þ®þºþ°þ¹þ°þ·þ²þ¼þ¹þ«þ´þ¾þÀþ«þ¶þ·þ»þ¸þ´þ°þ­þ¯þ¶þ§þ®þ¦þ«þ­þ¬þ­þ±þ¹þ°þ²þ°þ³þ­þ¬þ³þ·þ¹þÁþÃþÁþ±þ·þ¹þ¼þµþ¯þ·þ¿þ¶þ¶þ·þ®þ§þ§þ¬þ´þ¸þ¶þ±þ±þ¶þ´þªþ­þ¶þ¸þ¹þÆþ¯þÅþ³þµþ·þ½þÃþÅþÉþ»þÅþ¾þÂþ»þ¶þ¶þ·þ³þ®þÂþÅþ´þ·þ¹þ¶þ¶þ»þ¬þ·þÇþÆþµþ¸þ¹þ±þ°þ®þµþ¾þÄþ¾þ¸þ¼þ¾þ¸þµþ·þÊþÆþÂþ½þ½þ¿þ»þ³þ½þ²þÈþÂþ»þ¼þ¿þÁþÃþÀþÂþÄþÊþÅþ¾þ¾þÇþÉþÀþÀþ¸þ¼þ¼þ¾þ½þµþ½þÁþºþ¿þÄþºþ¹þÇþËþ¹þÄþÎþ¿þ¸þ½þÀþ»þºþ½þ¶þÆþ¸þ¸þ¾þ¾þ¾þÈþÇþÂþ¼þÉþÏþÁþ¸þÆþÉþÅþ³þÈþÉþÀþµþµþÇþÐþºþÁþÅþÅþÄþÁþ¼þÀþÄþÂþÁþÄþÃþ¿þÂþÄþÄþ¾þ½þÅþÀþ½þÅþÊþÂþÂþ½þ þþ¥þ¦þ£þ²þÁþÁþÁþ¿þ±þ¯þÇþ·þ·þ±þ¼þ±þ§þ¨þ þ þþ¶þ¢þ¡þ­þµþ¹þµþÌþ¾þÄþÃþ¿þ¾þ¿þÔþÑþÈþ¶þ¶þ¾þ¿þÁþÀþÉþÎþÅþÁþÂþ¾þ·þ¹þ½þÀþÆþ¿þ¾þÅþ¹þ±þÇþÎþÄþ¸þ¹þÁþÁþËþÔþÇþÇþÌþÊþÂþ²þÀþÎþÇþÍþÐþÇþ½þ·þÏþÅþÃþ¿þ¸þ»þ½þ¿þ¾þ¼þÇþ¹þ³þ®þ®þ±þ³þµþ²þ¥þ¥þ®þ­þ¤þ¨þªþ¹þ²þ±þ¹þ»þ±þ¢þþþþþþþþªþµþ¯þ·þµþ«þ§þ®þºþÂþÅþÄþ·þ®þ³þ»þ»þ½þ·þ·þÀþÇþÃþ¾þÁþ´þÀþ¹þ°þ·þÄþÄþÈþ¹þ·þ»þÁþ¿þµþ«þ«þ¿þºþ½þÀþµþ þ¡þ¿þ®þ»þ©þ¬þ¸þ¹þ¹þþ±þ«þ´þ±þ§þ¨þ´þ¦þþ­þ¤þþ¥þ¸þ»þ«þ¬þ½þÄþºþ»þ½þ³þ±þ­þµþÁþºþ·þ¶þ³þ»þÁþ¾þµþºþ¹þºþÁþÆþÃþÁþÁþ¿þ¿þ¾þ¶þ¶þËþÁþ¸þ¸þ»þºþºþ¸þ°þ¶þ¶þºþ®þºþÁþÁþ½þ³þÆþ²þ²þ·þ¸þ¿þÁþ´þ­þ­þ®þÃþÀþ¼þÀþ¿þ¸þ»þ±þ±þ¯þ±þ·þ±þ®þ»þ¸þÃþªþ­þµþ¶þ¼þÀþ½þ¾þÅþºþµþ¸þºþ®þ­þÅþ¿þ«þ»þÆþ¿þ´þ¯þ´þ¹þ¶þ»þÄþÀþÃþ·þ´þ¼þ¼þ¹þ­þ»þ¯þ´þ»þ»þ·þ³þ¬þ¡þ·þ³þºþ³þ³þ»þ¸þ¬þ³þµþ©þ°þ³þµþ°þ­þ©þ¡þ²þ¦þ©þ¥þ©þ²þ²þ±þ·þ°þ¥þþ¶þ¯þ¬þ¨þ§þ«þªþ©þµþ¸þªþ²þ´þ±þ®þ®þ±þ²þ³þ¶þ­þþ§þ«þ¦þ­þªþ¦þþ£þ¦þ¯þ­þ¤þ¡þ¨þ«þ¢þþþþ¢þ¬þ¤þ¤þ°þ²þ¦þ£þ¢þÄþ·þ³þ¶þ³þ³þ­þ¬þ°þªþþþþ£þ¨þ¨þ²þ¦þ¨þ¼þþþ¡þªþ¯þ½þÅþ®þªþ²þ­þ¨þ³þµþ°þªþ¤þþ þ¦þ®þ®þ¬þ¨þ©þ¬þ©þ¥þ£þþ®þþ£þ¦þþþþþ¢þþþþþ þþþþþþ¥þþ¨þ þþþþ§þ¥þþþ®þþþþ§þ¬þþ þ¢þþþþþþþþþþþþþþþþþþþþþwþsþþþþþþþþþþþþþþþþþþþþþþþþþþþþþþþþþþþþvþ~þþþþwþþ}þþþþþþþþþþþþþþþþþþþþþþþ}þþþþþþ~þþþþzþyþsþmþþýýøýZþzþþ~þ~þþþþþþþþþþþþþþþþþþþþþþþþþ|þþþþþþþþþ}þþþþþþ|þþþsþþþþþþþþþþþþþþþþþþþþþþ{þþþþþzþþzþyþþþþþyþþþjþþþ~þþþþþ}þxþþþþþþ|þwþþþþþþþ}þ}þþvþþvþxþyþzþþþþþþþ}þþyþ~þyþxþþþ|þmþoþyþwþoþsþzþgþhþoþyþaþiþuþtþrþwþþþ}þpþþmþkþpþ`þqþ~þuþ_þ^þyþþþþ{þyþ_þ|þxþxþyþmþjþsþzþ|þ|þmþqþkþiþbþcþrþkþkþqþ{þxþuþ|þqþpþtþiþsþzþmþþ~þ}þuþuþ~þzþrþxþ}þþþþqþþvþrþkþ{þþsþkþkþoþqþrþvþmþsþmþkþiþuþsþxþyþxþuþqþrþhþdþwþcþpþ~þþwþ|þ}þvþ}þ}þþþnþ}þþpþ\þvþ{þuþfþbþjþsþtþjþkþrþjþyþoþ{þsþ~þuþ{þ~þzþtþ{þxþxþxþpþxþþ|þoþlþsþ~þgþwþþ|þþþþzþrþpþ{þwþvþþwþzþ{þ|þwþþuþyþþwþqþpþdþoþhþrþvþpþiþ{þþ|þkþwþwþþþ}þ}þþþuþwþ}þzþ}þpþnþþsþ~þþþþþqþ}þxþmþmþþþtþwþrþpþhþqþvþyþ~þþþxþlþoþxþþmþoþxþlþ~þwþþþ|þþþ~þþþ|þtþqþþqþxþtþþþzþþsþqþyþþyþzþþwþwþþtþþþcþsþþþ}þþ|þþþ}þ}þ~þwþuþrþþ}þoþnþþþxþþwþnþxþzþzþyþsþsþyþwþpþxþtþpþ~þþqþyþþ}þzþþþvþwþvþtþþþ}þpþzþþþmþwþþþrþuþsþjþcþcþsþ|þzþþvþoþ{þþcþmþuþqþaþzþrþmþtþþþþþzþþsþ~þxþsþrþyþ|þ}þwþzþtþ}þvþmþjþwþþ}þtþsþwþkþyþzþoþþhþkþþ}þsþ~þyþoþxþþþ~þwþyþoþpþdþpþ~þuþ`þkþ~þþþ~þvþtþtþuþxþvþrþnþyþjþrþ|þqþwþqþoþiþþ|þvþþ{þoþiþqþrþjþkþiþmþ|þgþuþuþoþfþiþaþyþ|þnþlþwþ|þ{þ~þvþiþqþoþuþtþvþpþþuþþlþjþqþwþvþþ}þxþ}þzþ|þ~þrþyþtþmþnþxþyþþþ~þsþwþrþvþwþtþlþnþ}þyþnþ}þyþAþëýwýfýQýýý¸ý'þeþkþkþsþwþwþ{þxþlþcþcþhþ}þzþrþiþpþsþjþsþþþ{þtþ|þrþtþ`þhþ}þoþrþsþoþ~þþuþþþxþþþþ`þ}þwþqþ}þvþsþþ~þuþyþyþjþmþwþtþrþqþþqþjþiþgþcþrþrþoþoþgþjþvþuþuþpþdþxþtþwþþsþtþuþpþnþxþkþfþrþmþrþþþrþdþuþþ|þbþhþ`þqþsþyþpþþtþwþqþxþmþoþrþrþwþyþrþoþqþqþjþgþeþsþ[þdþnþiþlþjþqþnþoþoþpþrþpþoþoþpþpþtþmþoþhþgþ^þfþ_þeþmþtþkþkþjþdþfþaþhþwþvþtþpþiþmþsþiþaþeþfþmþwþtþsþoþjþlþgþeþaþ_þfþlþlþkþfþdþ[þUþ\þmþiþrþaþaþtþmþlþbþdþrþnþcþhþpþgþ\þcþaþgþsþyþlþuþbþgþOþjþiþcþwþuþsþvþsþaþ^þoþtþpþlþlþiþ|þfþiþYþoþbþoþpþqþxþjþmþoþoþqþoþnþmþfþcþbþþqþeþoþuþlþoþaþuþrþjþhþkþsþoþgþkþgþ\þiþiþ]þgþ]þkþiþiþfþiþdþnþcþoþpþnþgþiþpþlþoþzþpþjþoþbþgþbþoþoþkþyþ`þ[þnþsþiþmþjþaþbþjþpþlþiþrþlþlþoþyþvþwþwþ~þyþeþkþeþ_þpþ{þ{þþwþcþaþoþvþqþxþuþiþhþrþkþhþrþvþkþ_þgþuþqþpþyþpþfþgþeþeþkþqþdþ{þrþ~þþmþiþlþvþdþSþZþqþ|þzþcþTþ_þiþtþsþqþsþpþoþgþtþMþlþMþeþwþþwþkþnþmþjþrþwþnþaþnþbþSþkþkþ_þ_þ[þiþrþjþmþnþsþþwþlþ|þtþeþzþnþWþyþkþlþqþiþzþpþaþmþhþeþhþhþgþqþtþqþnþgþmþtþnþkþuþ[þnþdþbþiþpþ_þfþmþjþeþ_þ_þkþgþ`þlþhþnþgþaþSþcþqþcþuþqþjþsþpþvþuþqþrþkþiþqþlþiþnþzþvþoþdþhþhþfþiþsþlþoþiþtþwþmþsþxþvþsþmþ^þoþvþxþkþnþKþeþjþmþrþpþcþdþrþqþgþlþmþvþcþdþzþzþlþjþbþ\þVþ]þpþyþxþjþeþlþrþuþnþgþhþaþqþoþ`þ}þnþkþtþoþmþwþsþsþwþrþqþpþwþlþnþpþpþkþhþ^þ[þaþhþ[þmþxþqþhþeþbþhþsþrþqþpþzþ_þzþfþþmþmþsþuþiþnþtþuþ{þ{þqþ^þ^þmþþoþoþpþfþlþqþþþ}þþ}þrþuþyþsþlþoþtþvþvþfþwþzþmþgþvþhþlþuþrþoþqþuþuþ}þþuþþ|þuþ{þþ|þvþeþþþ}þþþzþ}þþqþuþsþ}þ{þrþxþrþqþfþxþ|þrþuþþþxþrþzþþqþoþqþlþhþ}þþ}þþxþoþ|þþþþþþqþ}þ}þþzþþwþvþrþyþ}þ{þ}þ~þzþ~þþþuþzþoþþ~þpþvþrþhþwþþwþnþsþþþtþzþzþþþgþpþoþzþsþþþþzþzþþþþþ{þ}þyþþ{þþlþþþyþ~þ~þ{þwþiþwþuþþ{þþþtþzþþþþþ{þ|þyþ|þþþþtþlþwþþþþþþyþ|þþþxþ}þþþrþtþ~þzþsþþþþþþþþþþþ{þþþzþrþ|þþþzþzþþþþ}þrþþþþnþþþþþþþþþþþþþþþþþþþþþþþþþþþþþþþþþvþþþþþþþþþþþþþþ þþþþþþþþþþþþþþþþþþ þþþþþþþþþþþþ«þþþþþþ¡þþþþþþþþþþþþþþþþþþþþþþþþþþþþzþwþwþzþþþþþþþþþþþxþvþþþþþ¡þþþþþþþþþþþþþþþþþþþþþþþþþ¡þþþþþþ¦þ¨þ¨þ¤þ©þþþþ£þ þþþ¦þþþ¥þþþþþ¥þ þþþþþ£þþ£þþ þþþþ¢þþþþ§þþ¬þþ¨þ¡þþþþþþþþtþ|þþ|þ|þþþþþþþþþþþ¥þþþþþþþ¯þ¨þþ¢þþ¦þ³þ¦þ¨þþ¢þ¨þ£þ£þ«þ©þ þµþ¢þ¤þ¤þ¥þ þ¡þ¬þ®þ¢þþ¥þ¢þ©þ¡þ¢þ¡þ°þ³þþþþþþþþþ«þ¨þ¤þ¬þ©þ¡þ¦þ§þ¡þ£þ©þ¡þ¡þ þ©þ·þ²þ¨þ±þ¿þ¬þ þþ£þ¦þþþþþ¡þ¨þ¤þ£þþ¡þ§þ§þ¨þ®þ©þ¦þ§þþþþ²þºþ¶þ°þ®þªþ®þ«þþ§þ¬þ£þþ«þ«þ¥þ£þ¢þ¨þ³þ·þ±þ°þ¶þ¹þ°þ·þ·þ°þªþ®þ±þ£þ þþ«þ­þ´þ¶þ²þ°þ°þ«þ¯þ¥þ§þ°þ®þ¦þ¥þ§þ«þ°þ±þ¯þ¦þ®þ°þ°þ¶þÂþÂþ±þ¥þ£þ¦þ£þ§þ§þ«þ¨þ®þ´þ·þ´þªþ­þþ­þ°þ³þ¢þ£þ¶þ´þ¤þ¤þ¯þ³þÁþÀþ¸þ¸þ³þ¥þ«þÉþ¶þ½þ¯þ·þ±þºþºþ±þ²þ³þ°þ±þµþ¶þ±þ³þ­þ°þ¼þµþ¬þ·þ¹þ¼þ¶þ´þ·þ´þ©þ¬þ¹þ´þ·þ£þ©þ°þ²þµþ»þ¸þ²þ´þµþ³þ¶þ¹þ¶þµþ¾þÅþÆþÉþ´þ±þºþ¶þ²þ´þ·þ¸þ¼þ»þÀþ¼þ¹þ¸þ·þ·þºþ¼þ¸þÄþ²þ°þªþ¬þ¸þ½þ¯þ­þ¨þÆþ¶þ´þ´þ¸þ¿þÂþ½þµþÑþÅþ¸þ¯þ·þ¾þ¹þ¶þÄþÄþ¼þÉþ²þ°þ±þ¶þÅþ½þ½þÂþÀþ³þ´þ´þ±þ²þ´þ·þ¿þÏþ½þ¸þ¹þ±þ¬þ·þÊþ´þ´þ²þ¿þÆþÃþ¹þ±þ¹þÃþÀþÃþÃþÁþ½þºþ¹þÅþÃþÁþÊþÁþÂþÍþÒþÊþ¶þÆþÁþËþÃþºþ·þµþ¹þÅþ½þ¿þÂþ¹þ·þ¾þÀþ¹þ»þ°þ¸þ¿þ¿þ³þ­þµþ¶þ¬þÂþ¸þ»þ½þ¼þ¿þÇþºþ¾þºþÀþÌþÊþÄþÆþÊþÙþ¼þ¯þÁþÊþ¼þ°þµþÏþÃþÀþÃþÃþ¼þºþ¿þ¿þ³þÄþÀþÈþÏþÃþ³þÁþÂþËþËþÈþÁþ¸þ¹þÅþÊþ¾þÃþ¬þ¥þ­þ¯þ¢þªþµþ¶þ¹þ¿þ¸þ·þ¾þ¬þ£þþ£þ£þ®þ´þ¢þþþ³þþ¥þ®þ¬þ­þ´þ´þ¿þÅþÂþÃþÄþ¿þÂþÇþËþ·þÀþÂþ½þÃþÆþÊþÎþËþÉþÃþ¾þÁþ½þÓþÐþÊþÌþÈþ¼þ¼þ»þÆþÄþÄþÂþ¾þ¼þ¼þËþÎþÃþÃþÂþÁþÄþ¾þÌþ½þÈþÌþËþÆþ¹þÉþÅþ½þ¿þ»þ³þ¹þÉþÁþ»þ¹þÅþ¼þ»þ°þ¨þªþ«þþþþ¨þµþ´þ®þþ«þ½þ¶þ·þ·þ³þ°þ£þþ~þþ¤þ¦þ§þ£þ³þ¨þ¸þ²þ¯þ±þ´þ»þ»þ³þ¸þÃþÄþ»þ¸þ¿þºþÅþ¶þ»þÃþÇþÊþ½þ¿þÀþ·þ«þ°þºþµþµþÇþ¸þµþ¹þºþ¾þ¿þ­þ»þÁþ³þ¶þÁþÁþ·þºþ²þ·þ²þªþ°þ¹þ³þ´þþ°þ­þ®þ­þ¦þ§þ«þ¢þ«þ¬þ°þ°þ­þ©þ¬þÅþ¼þ´þ¶þ²þ±þ²þ°þ·þ²þ¼þ¾þÀþ³þ­þ±þþ³þÄþ½þÆþÁþ¼þ¼þ¶þÃþÈþÀþÀþ»þ·þ·þºþÇþµþÂþÃþ¹þµþµþ±þ¨þµþ¢þµþ­þµþ»þ¼þÂþ¿þ¾þ½þ¿þ¼þ¸þ½þÄþ¼þ°þ¯þµþ¾þ¹þ¶þ¹þ¿þ½þ¹þÌþÉþÃþ¿þ»þ½þ¼þ´þ²þ»þ¨þ¬þ²þµþºþ¾þ¹þ°þ¾þ«þ³þ·þ¶þµþ¶þÀþ¿þ¥þ°þ¶þ¶þ´þ·þ½þ¹þ²þ³þÂþ¾þ»þ´þ­þ±þµþ®þ«þºþ»þ½þÁþÄþ¾þ¸þµþþ»þ¹þ²þ¬þªþ³þ½þ²þµþ±þ¥þ¯þ­þ¬þ¤þ¢þ«þ¤þ¯þ¯þ¶þþ©þ´þ´þ±þªþ«þ©þ£þ§þ±þ¶þ²þ«þ«þ­þ þ©þ¬þ£þþ¢þ«þ°þ®þ¯þ þ²þ¶þ¶þ·þ·þªþþ¨þ¢þ þ¦þ¡þªþ¥þ¦þ£þþþ°þ¤þ§þ¦þ£þ¥þ¬þ¤þþ¢þ¤þ®þþ¡þ®þ¸þ·þ°þ¯þµþ­þ­þ³þ®þ þ©þ¦þ¤þ¨þ¨þªþ¤þ·þ­þþ«þµþ§þ¡þ®þ·þ³þþ¦þ¯þ§þ¬þ¨þ©þ«þ¤þ þþµþ¸þ­þªþ©þ¡þþ þ¤þ´þ«þ©þþþ¥þ¢þ¥þ¢þþþ£þþ¤þþþþþþþ¥þ©þ¢þ¥þ°þþ£þ¬þ¯þ¢þþ¦þ©þ¥þ­þ£þ¥þ¯þ¨þ¦þ£þþþþþ~þþþþþþþþþþþþþþþþþþþþþþ¡þþþþþþþþþþþþþþþþþyþþþþþþ þþþþþþ~þþþþþþþþþþþþþþ þþþþþþþþþþþþþþþþþ¤þþþþ}þþþþþþuþ{þþuþkþ#þìýþbþþþ{þnþzþzþxþþþþþþþþþþþyþrþþþþþþþþþþþþþþþþþþþþþþþþþþþþþþþþþþ©þ þþþþþþþþþþþþþþþþþþþþþ|þþuþsþ{þuþþ|þþþþ{þþþþþþþþ{þrþþþ{þþþþþþþ~þ}þþ~þ}þvþþþþxþ{þ~þsþsþþþþyþwþyþ}þ}þþþþþþ}þxþzþ|þ|þxþkþxþwþpþþxþtþsþ|þxþpþrþsþvþ{þkþuþxþrþvþnþfþzþrþ_þbþiþkþxþuþkþrþsþtþyþfþkþwþnþkþuþ|þ}þzþzþsþxþtþpþþkþdþoþ{þyþsþuþpþtþþþþþpþqþwþþþþþ~þþþþnþ~þrþoþpþnþ~þyþyþ~þþzþuþuþvþxþhþhþuþuþqþmþxþqþkþnþrþsþqþkþaþuþjþ`þtþbþyþnþnþqþyþ{þqþmþmþgþ~þyþoþNþtþzþ}þdþdþlþwþþþwþwþwþuþjþxþrþdþlþxþkþyþuþuþvþyþwþnþuþþzþmþ{þzþþxþsþmþpþqþoþrþmþqþþþeþzþoþtþkþzþ|þyþ~þzþpþþþzþþtþrþ{þ{þpþuþfþsþ|þtþjþhþpþvþrþrþuþmþwþoþdþdþþzþtþrþ`þoþsþþ|þþþwþ~þþoþ}þ{þxþþuþuþuþ{þlþqþqþvþxþpþvþxþlþrþnþfþ}þ}þtþvþwþþþwþuþxþ}þ}þ{þþzþvþþgþvþþ~þþþþþþþþþþtþnþ{þ{þgþþyþþþþþpþþ}þþþxþsþ}þþpþlþþþ{þxþþxþþ}þyþwþxþwþ|þyþtþuþrþxþpþyþxþnþmþþkþ{þ}þ{þqþxþþ{þuþ}þþ{þvþwþmþþþsþþtþþþþmþ|þ}þqþvþxþpþxþþxþnþbþþ|þpþsþuþiþ{þuþ|þþþ}þþ|þ{þ~þþþþyþtþsþ}þzþþxþrþþ|þxþsþsþvþtþuþ{þþyþyþ~þtþrþcþpþzþ~þyþþrþYþoþþþwþvþpþnþuþmþþuþwþvþ{þyþþþþyþqþzþ{þyþ{þmþlþfþiþyþmþrþkþþþþþmþmþmþmþvþþþþyþoþiþnþþþqþþnþoþsþqþþqþhþmþuþyþyþwþgþ^þoþmþþyþxþwþ{þsþvþtþsþpþwþ{þ|þoþpþuþvþþþkþqþ{þqþlþ|þþyþvþ}þtþ~þkþmþuþsþrþsþsþuþxþrþTþ(þôý¾ý¦ýýÌý«ý*þ\þgþhþwþhþcþtþ}þ{þtþlþpþiþeþwþoþnþpþþþþwþþþxþþ|þlþdþqþyþtþþ{þtþtþzþþþyþbþvþ~þhþnþ~þpþrþ}þþxþsþqþoþuþvþrþqþiþ|þeþcþpþpþxþhþpþvþuþxþtþiþdþnþtþpþþ}þrþvþþqþ}þZþbþsþsþþqþfþ_þjþpþmþsþrþgþdþhþyþxþcþgþhþoþvþ}þwþ~þvþwþxþqþgþvþvþpþsþuþqþjþrþyþ_þqþnþmþnþ`þ{þiþwþyþlþgþsþqþoþjþlþrþmþnþnþtþkþoþsþnþnþmþmþ`þmþlþlþjþeþdþiþgþlþmþhþlþlþhþmþwþuþiþ`þtþeþoþoþxþfþiþzþiþeþfþdþfþdþgþnþbþmþYþ\þkþrþhþtþ\þ[þ^þnþiþ[þWþaþeþ`þ_þiþgþYþgþmþlþtþwþgþ`þkþsþ`þoþþiþrþuþmþlþoþdþaþrþtþsþjþkþwþzþnþ^þYþaþ_þjþoþ{þuþoþnþtþuþnþkþrþrþkþdþkþþxþgþkþmþmþiþfþwþkþkþeþgþoþwþtþkþbþZþ`þ]þcþnþiþoþjþeþpþxþbþlþbþdþjþjþdþhþnþjþnþpþmþqþnþoþ]þoþkþjþcþpþdþ_þoþkþiþtþkþfþjþgþaþaþiþpþgþiþpþ}þvþwþbþrþlþcþeþ_þYþlþ~þsþrþqþeþeþnþwþvþ|þaþgþgþiþhþaþuþpþsþdþ]þgþsþvþuþoþoþpþgþ_þaþnþeþiþtþþ~þiþcþhþtþrþfþhþmþpþfþcþaþXþ^þ]þjþlþ]þmþaþuþsþeþ]þpþlþyþpþiþoþpþxþtþbþfþjþUþhþaþPþRþeþzþþ^þvþgþlþuþqþyþrþhþtþyþmþkþnþ[þJþ]þtþoþyþhþþoþiþeþhþrþhþXþhþtþsþtþlþjþsþwþlþlþoþXþrþqþeþ`þjþlþlþlþaþfþhþiþnþfþfþqþnþkþgþ_þTþWþbþeþuþiþfþnþpþsþpþpþvþqþhþgþhþhþgþmþsþ`þþgþ_þsþsþdþQþ^þuþtþmþmþqþyþuþvþrþeþZþkþþeþeþsþoþwþfþrþnþeþkþlþ]þ\þwþyþþmþkþsþwþrþoþxþaþSþcþaþyþxþkþhþoþrþiþnþeþxþlþgþþmþxþoþ^þpþoþjþsþsþlþiþoþqþnþþiþlþiþfþjþsþoþbþkþqþgþoþuþnþgþhþmþnþsþzþyþvþeþ\þuþaþiþjþuþqþpþyþlþfþnþyþyþfþlþpþgþþfþsþjþlþ}þþxþwþoþvþ~þxþtþyþwþiþlþrþ{þkþgþxþlþzþjþgþiþoþvþwþoþgþkþnþpþ|þþþvþoþfþþþoþoþ|þþuþtþxþtþvþuþmþoþsþzþrþxþbþ~þtþoþuþxþwþrþiþiþtþþþuþkþqþþdþmþyþþyþþwþzþþþzþwþþ{þyþ|þvþsþþþuþzþvþ|þþzþ|þ|þrþmþuþsþjþtþsþxþkþcþ`þ|þ{þþþþzþtþ}þ{þsþþþþsþjþsþlþ~þ}þxþzþrþxþþþþyþxþzþtþ~þ|þyþþlþ~þþxþyþþþzþoþxþ{þþxþþxþpþsþxþ~þþþ~þyþþ~þ{þþqþsþuþþþ}þrþuþ|þ{þlþsþþ|þyþþþzþtþþvþrþþ}þþþþþþþþyþyþþþ{þhþyþþþþyþzþþþþþþþ{þþxþþþþþþ~þ{þþþþþþþþþþþþþþþþþþþþþþþþþþþþþþþþþþþþþ£þþþþþþþþþþþþþþþþþþþþþþþþþþþþþþþþþþþþþþ§þþþþ þþþþþþþþþþþþþþþþþþþþþþþþ~þyþþþþþþþþþþþþþþþþþþþþþþþþþ¡þ¢þþþþþþþþþþþþþþþþþþþþþþþþþþþþ¢þþ£þþþ¡þ þþþþþþþþþþþþþþþþþþþþþþþþþþþþ§þþþ þþ¦þ¥þþþþþþþþþþþþþþþþþþþþþþþþ¤þþþþþþ¢þ¡þ£þþþ£þþ£þ¤þªþªþ¤þ¦þ¬þ¡þ§þ«þþ§þ¡þ¦þþþþ¡þþ¨þþþªþþ¢þþþþ¡þ¡þþþ¡þ°þþ£þþþ¤þ¤þ¤þ¥þ§þ¬þ¨þªþþ°þ£þ¯þ¥þ¤þ«þ²þ¶þ©þþþ¢þ þ¤þ¢þ¨þ£þþþ¡þ§þ¡þþ£þªþ¥þ£þ©þ§þ¬þ­þþþ£þ³þ¨þþ«þ¨þ¢þþ þ±þþþ§þ¬þºþ«þ«þ«þ©þ­þ²þ´þ©þ²þ¶þ§þ¯þ­þ­þ®þ©þ¥þ«þ¬þ¶þÄþ»þ´þ´þ´þ®þ±þ¶þ³þ²þþ¤þ¸þ²þ¨þ¬þ«þ¦þ¥þ§þ«þ®þ®þ²þ³þºþ¾þ·þ³þ¸þ¶þ©þªþ¨þþ¡þ§þ¢þ¢þ­þ´þ­þªþþ®þ¶þ±þ¡þ¦þ¸þºþ¬þ©þ þ°þµþ¿þ±þ¶þ¶þ«þ³þ¾þ·þ²þ¹þÆþ¶þ­þ¦þ­þ¹þµþ²þªþ¸þºþ³þ»þºþ½þÅþ¿þÆþÀþ±þ¶þ½þ»þ»þ·þ¼þÇþ¿þ´þ¢þ­þ­þºþ¸þ³þµþ´þ­þ«þ±þ³þ§þ­þ±þ®þ³þÆþÂþ°þÀþ¾þ¿þºþµþ¶þ¸þ³þ·þºþ½þÃþÅþÀþ¸þ·þ»þ¿þ¾þ¹þ¸þ®þ±þ·þµþ¶þ»þ­þ¦þ½þ¶þ­þ®þ²þµþ¸þ¶þ¹þÉþÂþ¸þ¼þÀþÁþÃþ¾þ¶þ¹þ¹þÅþ´þ®þ²þ¹þÅþÑþ½þ²þ¿þ¯þ³þ¹þ·þ´þ·þÂþÃþÂþ·þ¶þ·þ®þ¦þ´þÅþÂþ¹þ«þ¹þ½þ·þ²þ´þºþÃþ¹þÆþÉþÁþ»þµþ³þÃþºþÅþÑþÁþ»þ¶þ³þ¾þÍþ³þÍþÊþ¾þ¿þµþªþ¸þÄþÇþºþ¿þ·þ³þ¹þ½þÀþÉþ¶þ¹þ¹þºþ¼þÁþÂþµþ¶þ»þ¶þ¼þÀþÂþÅþÁþ²þ·þ¿þÁþËþÍþÈþÅþÉþØþÆþÅþÎþÂþ¾þÆþÆþÂþ»þÂþÂþ»þ»þÀþÀþ¼þ³þÁþÇþÈþÃþ¿þÃþÆþ¸þÅþÊþÊþ»þ¶þµþ±þ¾þÉþ¸þµþ­þ°þ¯þ§þµþ¹þ»þ²þ¹þµþµþ³þþ¸þ¥þ­þ¬þÆþÃþ¥þ¬þ¦þ¬þ¥þ²þ­þ¦þ°þ¶þ´þ¹þÌþÆþÁþÄþÉþÃþºþÀþÈþÇþºþ³þ¼þÇþÁþÄþÁþÃþ¿þ¿þËþÏþÉþÉþÐþÏþÈþÀþµþ¬þÁþ¸þÈþÉþÁþ»þ¹þÆþÐþ¿þ»þ¶þ¹þÄþºþÃþ¼þ¿þ¼þºþ¾þÄþÆþÎþÁþÁþ¼þ¸þ½þ¾þ»þºþ·þ·þºþ¾þ¹þµþµþ¦þþªþ¦þ¬þ·þºþ±þþ³þ·þ»þ·þµþ±þ©þ¢þþþþþ¢þ§þ¡þ±þ§þµþ±þ«þ®þµþ´þ´þ°þ±þ¼þÆþÇþÅþÍþ¾þÍþÂþÅþÏþÌþÀþ¬þ¶þ²þÀþ¹þ°þ»þÀþ´þµþµþ·þ¼þ¹þ·þ¿þ®þ½þ»þ¾þ»þ¿þÄþºþ¹þÃþ¯þ£þ­þ¸þ´þ¦þ©þþ¬þ·þ¯þ¨þ©þ¬þ¯þþ¡þþþ£þ«þ­þ¢þ±þ·þ´þ¿þºþ®þ¬þ®þµþ´þ»þµþ·þ´þ¬þ¸þ¯þ«þ¸þ§þ¸þ¸þ¯þ¿þÇþÉþ¶þÁþ¾þ»þºþºþ¾þÃþ»þÅþÎþÁþ¼þÀþ¸þ²þµþÃþ¿þ«þ¯þ¸þ·þ·þÄþºþ¸þºþ¿þ°þ¯þÀþÃþºþ¶þÆþÃþ¹þ¼þ½þ®þ¯þµþÊþÁþ¾þ³þ¯þ¸þ½þ±þ¼þ¸þ­þ®þµþ¹þ²þ®þ¼þ³þ»þ´þ±þ¬þ©þ°þ¾þ½þ­þ þ þ þ¦þ®þµþ¼þ¸þ¨þ³þµþ±þ­þ²þµþªþ¢þ´þÄþºþ½þµþ²þ´þ´þ±þ¸þ·þÆþ»þ­þªþ¬þ­þ²þ³þ²þ¦þ§þ±þ­þ°þ°þ«þ²þ«þ þ³þ®þ¢þ§þ¯þ¯þ³þ¹þ¶þ²þ®þ®þ²þ¶þ¸þ´þ´þ´þþ¯þ°þ«þ®þ³þ°þ¦þ¦þ©þþ¯þ´þ´þ°þ¤þþ¥þªþþþ¤þªþ¥þþ¤þ«þ£þ«þ¦þ¡þ°þþ§þ½þ³þ þþþ¢þ¢þþ¦þ¡þ¥þªþªþ­þ±þ­þ«þ«þ´þ¨þ¬þ¨þ¦þ¬þªþ¡þ±þ¦þÉþ·þ»þ·þ¯þ¨þ¤þ°þ¯þþ¬þ°þ§þ¤þ¨þ«þ¥þþþþªþ³þ°þ®þªþ¡þþ§þ¯þ·þ²þ©þ¨þþþþ©þ§þþþ þþ©þ¢þþþ¢þþþ¥þ¦þ­þ®þ¯þ¤þþþ­þ¤þþþþþ­þþþ þ§þ«þþþþþþþþþþþþþþþþ~þþzþ}þxþþþ~þþþþþþþþþþyþþþþþþþþþþþþ~þxþ~þþþþ¡þþþþþþ}þþþþþ}þþþþþþþþþþþþþ¡þþþþþþþ~þ|þþþþþþþþþ|þþþþþþqþyþþyþsþRþSþkþ|þþþþþþpþþþþþþþwþrþ}þþxþþþþþþþþþþþþþþ{þþþþþþþþþþþþþvþþþþþþþþþþþþþþþþþþþþþþþþþþþþþþþþþþþþþþþþþyþsþþþþþþ|þ}þ~þ~þþyþtþ{þyþþþþ|þsþ}þþuþkþpþ{þþþqþ|þþþþþþtþrþvþxþrþþ{þzþþzþþ}þþþþ|þþnþþþþþpþ|þ}þ}þzþxþ|þzþuþpþrþ_þtþqþdþ|þwþ{þrþjþxþþþwþxþiþdþxþ}þzþiþiþxþsþrþ|þzþþ{þ{þ|þwþvþrþyþjþnþkþpþþþpþoþqþxþþmþþ}þpþqþsþjþmþzþ|þ}þþþþxþwþþxþxþþþxþyþ}þwþwþyþpþyþsþkþqþ{þxþ}þwþpþgþlþkþgþzþþxþ\þvþsþeþrþcþXþ|þ|þvþuþuþwþnþsþvþqþjþRþ{þ{þ}þwþoþxþþþ~þvþuþvþjþnþyþzþfþþþ~þrþsþpþkþuþwþjþqþbþeþ~þqþ}þþvþqþxþþrþfþmþpþpþzþþoþoþhþ|þkþþþvþvþmþgþtþ{þþþvþuþzþeþrþgþrþ~þyþuþoþeþqþsþoþsþnþmþtþuþsþvþþnþfþnþvþwþtþqþiþeþpþþþ}þþ~þnþpþvþtþþuþwþrþdþlþvþoþmþwþzþpþ|þlþmþrþþzþoþtþ~þ~þvþjþmþyþsþkþ~þwþ}þyþdþzþrþþkþ}þ}þ~þþþþþþrþrþwþþyþyþþþþþ}þwþyþ}þ|þþþþþ|þkþpþtþzþþqþzþkþþþþ{þqþtþ{þwþvþqþaþwþ|þ{þqþwþ_þxþwþyþ}þzþwþlþvþþ|þwþþ|þuþrþgþvþþzþlþ}þþþzþ|þþvþoþvþuþsþþþxþ|þvþ{þþmþfþþmþpþpþ}þþ|þþþyþ|þzþ|þþ{þnþwþ{þzþyþþzþþþyþpþtþvþpþlþrþþþþqþ{þþnþlþqþyþoþoþtþpþhþqþþþwþjþ^þlþþþeþvþþzþsþþ|þxþpþlþrþvþpþhþiþvþzþzþþvþþ|þcþþþþþþzþzþtþzþþxþtþvþuþuþiþzþyþsþþhþ{þþxþþhþlþtþþþzþuþlþiþtþoþ|þ{þwþ{þrþ}þoþ~þtþkþþþ|þtþpþsþyþþwþjþcþrþsþsþzþ|þrþqþyþþzþtþmþsþ{þzþmþjþ{þþkþPþ<þ/þ%þúýÿýþQþqþgþjþfþnþjþnþkþqþ|þwþuþnþlþgþqþlþjþgþ_þgþqþnþ~þyþyþkþmþrþtþrþdþiþzþnþuþrþsþ~þrþiþtþJþhþ^þuþrþxþwþqþuþþþtþhþgþqþwþþhþnþpþ`þkþpþqþmþnþiþoþtþsþkþ`þmþvþoþ{þvþ}þuþþtþ|þeþdþoþnþ|þqþpþiþkþqþqþpþqþrþhþaþnþpþpþiþvþnþyþxþtþxþþ~þuþiþlþþyþdþdþhþgþhþqþ|þ`þsþtþtþsþ_þmþlþ{þþsþjþlþcþfþdþjþsþfþcþjþtþoþlþsþvþoþaþwþcþdþgþnþiþmþvþqþlþtþsþdþ`þfþgþlþmþmþlþ_þfþZþyþlþmþaþkþnþgþfþlþpþiþaþdþaþ_þoþfþ_þhþhþuþxþ\þXþgþwþqþoþdþ_þdþaþUþfþuþfþkþoþmþvþmþeþXþkþþvþsþtþdþqþoþeþ_þgþdþ_þmþjþgþkþmþþlþwþ_þdþ^þmþfþlþmþmþvþlþhþoþmþnþqþfþcþfþmþiþpþaþaþZþlþfþfþpþeþoþuþhþgþqþvþmþcþZþYþhþsþuþjþpþcþ`þhþ~þcþ{þiþbþaþiþjþmþfþ^þjþnþhþuþhþjþYþxþhþjþ\þ^þgþlþuþtþoþzþkþbþeþaþ[þ]þcþeþiþkþiþnþnþnþVþ\þhþcþ^þdþ^þiþrþlþjþkþkþiþhþkþiþ|þaþgþfþpþgþbþhþnþrþsþlþmþgþjþiþdþfþaþ]þkþcþfþdþ_þvþmþvþcþpþoþoþaþiþiþnþlþaþ_þ_þYþNþGþ\þaþcþlþ_þfþ_þjþdþxþgþVþiþdþ]þ\þdþdþbþeþeþtþlþcþeþsþfþsþþþsþrþfþ^þlþuþfþcþ^þiþþqþ_þbþgþ[þjþwþþtþmþþ|þnþXþ`þeþZþkþpþxþzþdþkþxþtþsþaþfþ`þmþ|þtþvþ^þZþmþvþjþhþlþkþlþnþlþjþcþeþeþcþiþ^þZþhþ`þcþhþfþmþkþkþmþpþtþlþkþmþeþdþpþxþYþgþmþaþxþþlþ_þnþ|þsþkþrþqþhþhþcþ^þbþ`þfþkþoþ^þsþrþjþnþgþqþqþiþeþhþjþhþdþ_þzþnþpþ_þfþ~þþbþeþhþ\þeþtþ{þuþnþjþdþmþwþnþnþiþwþwþ}þ{þ`þoþqþtþmþhþbþ_þiþjþfþ}þmþjþfþqþ{þþxþwþlþjþaþbþkþsþtþoþnþlþhþiþiþvþlþnþ{þhþzþfþqþiþ|þzþdþcþmþrþrþoþvþtþxþlþiþ{þiþrþqþpþfþnþ|þuþtþwþvþzþwþkþkþxþyþoþoþwþmþ~þjþiþnþtþ|þ|þrþgþkþoþlþtþzþþsþlþgþþtþoþrþtþ|þþzþqþnþsþvþpþ|þzþþyþwþcþ{þþþþþ~þqþsþvþsþþ}þþþzþiþeþlþqþ{þþþrþþþþþþtþvþþ}þuþnþþþuþþzþyþ|þþ}þyþqþjþmþqþwþþ{þeþ|þzþsþþ|þuþ~þþþsþrþvþuþuþsþþqþrþpþzþþuþ|þþþ}þþþþyþkþcþnþþzþþþ}þyþþyþuþwþzþzþxþ}þþþ~þþþþþzþþþtþhþsþ}þþþvþ{þþvþþþgþwþlþtþ|þxþuþ}þþþ~þ{þzþ|þþzþuþþþ}þ|þþþþþþwþþþþþtþqþþþþþþþþxþ{þþþþþ|þþþþþtþwþzþþþþþþþþþþ|þþþþþþþþþ~þþþþþþþþþþþþþþþþþþþþxþþþþþþþþþþþþþþþþ£þþþþþþþþþþþþþþþþþþþþþþþþþþþþuþþ£þ¢þþþþ¥þþþþþþþþþþþþþþþþþþþþþþþþþþþþþþþþþ þþþþþþþ£þþþþþþþþþþþþþþþþþþþþþ¡þþþþþþ§þþþþþþþþþþþþþþþþþþþþþþþþþþþþþþþþþþþþþþ©þ¤þ¯þ¨þþþ¢þþþþþþþþþþþþþþþþþþþþþþþþþþþþþ¯þþþþ þþþ þ¥þþþ¢þþ«þ²þ¬þ®þ£þþ þ þ þ¡þ¦þ¦þþþ¯þ¤þ«þ©þ¡þþþþþ¨þ¬þ±þþ¥þ£þ¯þ¦þþ¤þ¥þ©þ´þ§þ¨þþªþ¢þ¾þ þþþ þ¤þ¡þþþ¯þ«þþþ þ¢þ¡þ¢þ¥þþþ¦þ¤þ¬þ¥þ£þ§þ«þ©þ¨þ¨þþ©þ·þ¦þþ®þ¦þ¬þ«þ¨þ«þ£þþ£þ³þ½þ®þ¥þªþ©þ§þ­þ¯þ§þ°þ´þ§þ¯þªþ®þ¯þ­þªþ­þ³þ«þ¦þ¤þ³þ´þ°þ±þ¸þ¼þÀþÀþ±þªþ­þ±þ¹þºþ¹þ­þ¥þ«þ­þ²þµþªþ±þ²þ°þ­þ¯þ­þ®þÄþ±þ¸þ¸þ þ¡þªþ²þ·þ¹þ±þþþ¦þ±þ­þ¨þªþ´þµþ­þ°þ®þ¦þ¹þ½þ¬þ¬þ±þ°þªþªþ þ±þ·þ¿þ¦þ¨þ±þµþ¶þ¶þ°þ«þ¶þ·þ½þ½þ¼þ»þ·þ¶þ·þ¼þ·þµþ¶þ¼þ³þ¯þ´þ³þ»þ¾þ¦þ½þ´þ¹þ´þ­þ±þ³þ«þ©þªþ­þ²þ´þ³þ²þ´þ±þ´þµþ¯þ¯þ±þ¯þ²þ´þµþÂþÍþµþºþ¾þÅþ¼þ´þ´þ¶þºþ¾þÀþµþºþ»þ¼þ·þºþÁþ³þ«þ²þ§þªþ¬þ®þ´þ¹þ·þ¹þ¿þÀþÆþÏþÁþÂþÊþÇþÆþ¿þÃþ·þµþµþ·þ¿þÈþÆþÂþµþÄþµþÊþ¾þ³þ´þ¶þËþÂþ³þ¶þ¶þ»þ¹þ´þ¹þÂþºþ¥þ©þ°þºþÂþÃþ»þ¬þªþ¾þÂþ¾þºþ¾þ»þ·þÀþ¹þÌþÃþ²þ´þ¼þÁþÄþËþÎþºþÂþÈþÄþ»þ¼þÃþÁþÌþ¶þ½þ¹þ¼þ¾þºþ¸þÁþ³þ¾þÂþÁþ¿þ¿þ½þ¸þ¼þÊþ¼þÉþ¼þ»þ½þ·þ¹þÂþÄþËþÅþÄþÃþÀþÁþÆþÌþ¿þÁþÄþÆþÉþÈþ»þ¯þÀþ¾þ¾þÅþÆþ¾þ¶þ½þ¾þÈþ»þ¸þÀþÃþ»þ´þÁþ´þ»þ¹þ·þµþ±þ¯þÓþ®þ²þ±þ¯þ­þ¯þ»þ«þ¬þªþ¶þ·þºþ¸þ¨þ¢þ½þ²þ´þ³þ±þ¶þ½þ±þ·þ±þµþ©þ¦þ²þ¾þ¸þ¹þÂþ¼þÀþËþÊþ¶þ²þ¯þÀþÀþ¶þ¶þ¿þÁþÂþÁþ»þÁþ¾þ½þÂþÅþÁþÇþÈþ»þ¾þÂþ½þÄþÄþ¶þÀþÅþÇþÅþÅþÅþÌþ½þ»þºþÃþÊþ¼þ·þÃþ¸þ¸þ¾þ¿þºþ»þÆþ¿þÈþºþ¶þ·þ¬þ½þ»þ¼þ¯þ·þ¯þ°þ»þ½þ­þþ¤þ°þ¬þ±þ¾þ»þ¬þÃþ½þ¶þ±þ´þºþ¬þþþ¢þ£þ¤þ¨þ¬þ«þ´þ®þ®þ«þ¥þªþ¹þ·þ²þ²þºþ¾þÀþÂþÃþÍþ¹þÆþ¼þ±þ·þ¾þµþ®þºþ»þ¾þºþµþ¼þ¾þµþªþ´þ¸þ½þ¿þ¹þ³þ¼þµþÃþ½þ¼þ¼þ¹þÈþÃþ·þ²þ®þ­þ²þ³þ¦þ­þþ©þ³þ­þ¤þ§þ¬þþþ¥þ¬þ¥þ¥þ¬þ®þ´þ¸þ¼þµþ¸þ¾þ·þ®þ²þ´þ¹þµþ±þ±þ¸þ¾þµþ±þ½þµþªþ¨þ´þ»þµþÀþ¿þ·þ¿þ¾þ½þ¾þ½þÃþÉþÅþ»þ»þ¶þ¹þÃþ¼þ½þ³þ·þ¾þ¯þ±þÀþÁþ»þ¶þ½þ¶þ°þ¸þ®þ¥þ²þ³þ¹þ¸þ¶þÁþÌþÇþ¹þ¬þ§þ¯þ»þ¾þ´þ³þ¶þµþ³þ¶þÇþ½þ´þ¯þ¶þ¼þ¼þ¾þºþ·þªþ´þ´þ¦þªþ·þ´þµþ¡þþþþ§þ«þ¨þ®þ±þ¤þ¶þ­þ«þ¦þ¨þ´þ²þþ¶þ·þ¹þ·þ¢þ«þ»þµþªþ¬þÂþ´þ´þ¬þ©þªþ¨þ¦þ¨þ§þ©þ¦þ¥þ¢þ©þ«þ¤þ¬þ­þ¤þ®þ²þ¦þ®þ°þ¨þ®þ´þ²þ¬þ¬þºþ°þ«þ¯þ©þþ¡þ§þ§þ·þºþþþþþ¢þ§þ²þ°þ¨þ«þ«þ¡þþþ¦þþ£þþªþ¢þþ¨þ­þ£þ£þ§þ©þ©þþ¨þ¡þþ þ¢þ¡þ¢þþ¥þ¥þ¢þþþ¦þ¯þ¬þªþ­þ¡þ¨þ®þ­þ¤þ¥þµþµþþ þ©þþ¤þ§þ©þ­þ³þµþ¹þ®þ¥þ¦þ¨þ«þ§þ®þ±þ§þ¥þ¤þ£þþ¦þ£þ©þ±þ¹þºþ³þ²þ¤þªþþ©þþ þ¥þ§þ«þ¡þþ¢þþ£þªþ£þªþ²þ«þþþ¦þþ¢þþ­þþþþþþ¢þþþ©þþ¢þþþ¥þþþþþþþþþþþ~þþþþþþþþþþþþþþþþþþ þþþzþqþ|þþzþþþþþþþþþþþþþþþþþþþþþþþþþþ}þþþþþþþþþþþþþ¤þþþþþþ|þþþþþþyþvþþþþþþþyþ{þþuþpþþþ{þþþþþþþþwþ|þxþþþþþþxþrþþþþþ¨þþþþþþþþþþþþþyþþþþþþþþþþþþþþþþþþþþþþþþþþyþþ~þ{þ~þþþþþþþþþyþþþwþ|þþ|þ}þþþþþþwþ~þyþþþþ~þþþþþ{þþþhþþpþsþ|þþþþuþtþsþmþrþtþþfþþpþþ{þlþxþ|þpþfþ_þqþoþþþuþjþþxþ{þ~þ~þþþ~þ}þvþþþvþwþzþyþ{þtþoþxþwþgþpþxþbþbþiþmþhþoþþþmþkþ}þvþkþqþþ_þmþmþwþnþhþoþvþzþþþþþtþyþbþiþhþfþkþnþnþhþcþrþþvþwþwþþpþþiþþuþ}þwþlþjþqþuþnþzþyþ}þyþhþuþmþxþtþ{þuþuþpþbþhþlþhþ}þwþkþ^þoþoþþxþxþoþkþyþ}þvþwþzþgþbþpþvþ~þkþiþgþbþjþuþqþjþpþuþmþyþuþoþfþxþxþ}þtþ}þþvþoþrþqþtþqþsþ|þþþþþxþ{þoþgþpþwþpþvþþþ|þvþþþtþpþhþpþ~þwþoþwþ|þ}þ|þmþ{þoþdþ|þyþvþxþrþ{þeþiþtþsþþþnþtþrþ^þvþgþ|þzþþþþpþhþnþtþþþoþcþkþuþþlþ}þiþ_þbþþ|þtþoþtþþþ}þkþ}þqþuþkþmþrþrþkþiþ{þqþoþpþrþ{þzþrþlþ~þzþtþ]þþvþkþoþsþnþiþlþuþ{þtþoþwþtþrþmþnþþ}þoþdþ~þxþþuþ|þþþwþ{þþwþwþvþqþþþxþ{þþ~þpþvþzþþþþ|þrþrþxþzþxþþpþuþlþnþþþ{þrþqþsþnþpþsþfþjþþyþ|þþhþ{þlþqþwþyþuþjþxþþ|þ{þ|þoþ{þnþþmþeþuþeþzþþpþpþyþþ}þ{þ{þnþkþ{þþ{þþzþzþxþjþqþþrþxþqþvþyþsþzþ{þrþwþzþwþmþyþyþþþ~þ{þyþzþþxþmþlþsþvþvþxþqþyþyþyþqþkþþvþsþfþfþdþoþzþwþsþ{þ|þxþþ{þnþiþzþzþxþvþþþmþnþsþzþvþlþbþnþwþxþzþxþ|þwþpþvþþsþqþtþ}þbþsþ~þþwþtþuþwþyþrþoþsþlþfþiþrþþxþnþ|þyþpþxþoþvþzþþ~þtþzþþþyþvþvþxþtþsþwþþxþtþmþ[þxþ{þþþzþuþqþrþuþfþbþ{þtþ|þþpþrþþjþsþþwþ{þpþwþrþfþtþ|þrþmþzþqþdþlþ_þ[þaþkþdþkþdþlþþuþyþwþlþpþrþmþqþ~þlþxþwþ~þnþ}þhþmþfþgþRþeþtþ~þtþiþjþrþxþtþxþxþeþaþwþhþ|þuþjþlþfþvþsþþþqþdþmþxþwþnþmþyþxþwþaþhþtþtþlþvþqþsþtþtþxþwþsþsþmþoþvþpþtþnþuþvþ~þtþuþwþtþzþnþbþnþvþnþnþqþoþlþxþ~þrþmþlþrþwþhþvþfþxþqþ{þnþ|þ}þgþmþuþ~þvþcþ\þfþmþjþfþaþdþjþuþjþ]þjþ]þyþzþvþþjþ[þWþZþcþmþtþpþjþuþxþpþmþiþsþpþfþhþjþjþnþuþoþsþ|þqþrþyþsþrþoþdþ^þoþhþ[þfþtþSþSþqþeþjþaþ`þ_þeþcþcþcþcþ^þXþaþeþfþaþaþqþLþbþhþeþ_þtþmþVþpþ_þ_þbþaþ[þaþsþoþhþiþbþ[þlþhþdþ[þ^þgþnþrþrþjþhþiþ_þdþmþiþhþiþsþhþdþþnþgþ`þdþfþnþhþsþtþnþpþuþiþmþuþtþtþcþ\þiþhþjþqþ[þfþ[þoþkþ_þ_þgþgþwþpþgþaþiþnþaþ[þYþeþrþaþpþkþWþZþ`þiþeþqþgþQþXþeþhþmþjþcþgþiþgþtþoþhþbþ`þ^þiþcþ]þfþmþwþyþkþrþfþ[þdþhþeþeþ`þdþpþnþaþWþiþnþ[þZþiþgþSþdþdþgþkþlþhþmþsþfþbþlþfþpþqþfþkþtþgþvþVþrþyþrþrþwþ_þaþlþhþeþYþYþnþfþYþdþiþeþ\þpþnþnþ]þlþ`þhþhþfþmþgþeþdþZþPþEþPþPþWþTþiþcþYþoþiþtþpþeþZþ[þXþ]þgþjþjþeþjþiþaþcþ_þjþfþsþwþ\þVþqþfþlþuþtþiþfþpþsþrþxþsþrþsþnþþþwþ~þoþmþxþþwþeþgþmþxþ|þsþrþtþnþfþ^þwþXþ_þtþaþgþjþ|þTþXþ`þwþþ~þkþcþrþvþhþcþjþkþfþrþtþbþnþXþZþoþmþfþkþfþjþiþlþvþsþkþjþiþhþgþxþaþXþyþnþxþyþmþbþfþmþlþmþpþlþjþnþoþpþlþfþXþiþxþZþsþxþzþpþgþpþqþjþkþuþoþbþnþcþpþeþfþwþqþbþhþ_þhþdþTþfþiþdþcþlþmþ`þeþmþcþ`þsþjþfþuþzþoþtþoþþmþfþpþpþjþeþfþvþrþnþlþ}þþ}þtþzþlþiþ]þkþkþmþpþuþyþrþpþiþbþfþlþgþ}þkþpþdþmþlþþþsþkþsþ}þþþþ^þsþlþqþþwþjþoþwþkþlþlþmþrþtþwþwþoþnþtþqþvþvþþwþ|þqþeþþtþtþyþsþqþlþmþvþqþuþrþþuþsþkþcþeþxþtþqþwþþxþsþzþ{þyþzþ~þtþ~þwþlþpþeþ~þ}þsþpþtþqþqþqþtþ}þtþsþpþtþzþþ`þjþþuþqþ{þvþoþvþþvþlþxþyþ~þtþþzþþrþuþtþtþþþ~þwþzþqþoþyþwþvþuþdþ}þyþqþyþþwþrþ~þþþþþ|þhþyþxþmþyþ|þþþþþþvþþþþ{þwþjþsþþþlþ}þþþzþxþvþ~þxþpþvþþþ~þþ~þþþþyþiþxþþþwþ~þzþwþþ~þþþ~þþþpþsþ{þpþ{þmþoþxþþþþwþtþyþuþþsþoþ|þ{þjþ{þþþþþ~þþþþþþzþþþxþþþþ~þþþþþ¤þþþnþþþþþþ}þþþþþþþþþþþþþþþþþþþþþþþþþþþþþþþþþþþþþþþþþþ~þþþþþþþþþþþþþ¡þþþþþþþþþþþþþþþþþþþþþþþþþ£þ¨þþþþ§þþþþþþþþþþþþþþþþþþþþþþþþþþþþþ|þþþþþþþþ þþþþþþþþþþþþþþþþþþþþþþþþþþþþþþþþþþþþþþþþþþþþþ þ°þþþþþþ£þ¦þþþþþþþþþþþþþþþþþþ¥þ£þþ¥þ¦þ©þ¢þ­þ¯þ§þþþþþþþþ þþþþþþþþþþþsþþþþþþþþþ¢þþþþþþþ£þ¥þþþþþ¦þµþ³þ®þ¦þþ¦þ¬þ§þ¥þ£þ þ§þ¦þ¯þ¥þ®þºþ­þ©þ©þ¦þ¥þ«þºþÉþ¢þ¯þ¥þ¦þþ¦þ þþ¬þ±þ¤þ¢þ¨þ§þþºþ£þþþ þ©þ¨þ§þ¥þ´þ±þ§þ þþ¢þ¢þ¥þ¥þþªþ§þþ«þ¬þ¯þ²þ­þ¤þ«þ­þþ¨þ®þ©þ þ®þ«þ±þ»þ·þ§þ¤þ¤þ¦þ®þ²þ§þ¸þ¬þ­þ±þ¯þ­þ¨þ®þ¸þµþ±þµþºþ¶þ®þ®þ³þ²þªþ·þ­þ¦þ¬þ¤þ¨þ´þ°þ¢þ£þþþ­þ¹þ´þ´þ²þ¯þ®þ±þ±þ±þ¿þ§þ¬þ²þ©þ¨þ­þ¬þ°þºþªþ©þ¶þ±þµþ¶þµþ¸þ¶þ«þ¹þ°þ¹þ®þ²þ¯þ¥þ©þ­þ¨þ¬þ±þ¡þ»þ´þ¸þ¬þ¦þ¯þ®þ¢þ¯þ½þÁþ­þ°þ§þµþ·þ®þ³þ³þ­þ¹þ¶þÈþ±þ®þ²þ·þ»þ·þÄþ´þºþµþ´þ¼þ»þµþ¶þ²þªþ´þÁþµþªþ²þ»þ¸þ±þµþ´þ¯þ¯þ½þ¸þµþ³þ­þ«þ±þµþ¹þ·þ·þ²þ´þ¯þ·þÂþ¯þÃþºþ¼þÇþÁþµþ±þ³þ¶þ½þÇþ·þÃþÀþÁþ¹þ³þ³þ±þÀþ»þ¸þ»þ·þ²þªþ§þªþ¯þ¯þ¿þÉþÉþ¼þ½þÅþÊþÉþÆþÂþ²þ·þÅþ¿þ¹þºþ»þÂþ»þ¶þ©þÄþÂþ»þµþ¶þÄþ¸þ¸þ¸þ¶þ»þ¿þ¹þ±þ²þ±þ±þ²þµþÁþµþ°þ½þ¸þºþ´þÎþÅþÇþÈþÄþ¿þ¿þÁþÊþ·þ¹þÃþÃþÁþÄþÅþÄþÅþÆþÇþÇþÊþÁþ´þ¼þ¿þµþ´þ¼þÃþÃþ¼þ¹þ¹þµþÂþÄþ»þÅþÇþÁþÃþ¾þ¹þÁþ¾þ¼þºþ»þ¼þ¸þºþÇþÄþ·þÂþÅþ¿þ¿þ¿þÇþÇþÌþÃþ¶þ¾þÍþÄþÆþËþ³þÄþ½þºþ¾þ¹þ½þ¿þÀþ¹þÀþËþÈþºþºþÊþ¹þ²þ¹þ¿þ¿þ»þºþÂþ°þÃþ³þ°þ³þ¶þ³þþþ­þ²þ¸þ¼þ¹þµþ±þ¹þ¿þ¹þ¯þ¬þ´þ·þ«þ·þ·þ¢þ¢þ§þ²þÀþ·þ´þÀþ»þÁþËþËþÂþ¼þºþ¼þÊþÈþÈþÈþÄþÎþÌþÎþÅþ¾þÁþÄþ½þÃþÅþÄþÆþÍþÈþ¾þÂþÐþÏþÎþÇþÅþÇþÁþ¸þ¾þ¿þÁþÆþÌþÊþÀþ»þÇþ¹þ¸þÁþ¼þ°þÀþ¿þÂþ¶þÀþÄþÂþÂþÁþ»þÁþ¹þ®þ©þ®þ±þ´þÂþ°þ³þ¶þ¶þ¸þ¼þºþ±þÃþ»þ°þ³þ¹þ¶þµþ­þªþ¬þ®þ¨þþþ¯þÀþ±þ«þ­þ²þ´þ´þµþ¼þ·þ¿þÀþ¾þÂþ¾þÅþ´þµþ¸þ¯þ¯þÀþ»þ«þºþ·þ»þ»þ¹þ¼þ³þ³þµþ¿þ»þ¶þ¶þµþÉþ½þ±þÁþÄþÀþ»þ³þÐþ¾þ¯þµþ»þ¶þ°þ¸þ·þ¸þ«þ¨þ¡þþ£þ¬þªþþ¯þ¨þ®þ®þ¬þ®þ©þ¤þ¿þ¾þµþ¬þ°þºþ´þ´þ½þ­þ«þ²þ¬þ©þ¸þ²þ¢þµþ¶þ¨þ©þ³þ¸þ¸þ¸þ¸þ¹þ½þÁþÃþÀþ¹þÃþ¿þ±þºþÀþÂþ»þ±þ¹þÌþÁþ´þ´þ±þµþ¼þ¿þÁþ³þ»þºþ·þ·þµþ¯þ­þ¿þÂþ¶þ·þ¸þºþ¸þµþ¶þ¬þ«þ²þ´þ³þ¶þ¿þ½þ²þÀþÃþÂþÃþµþ®þ·þºþ®þ¥þ®þ§þ³þ£þþ þ¦þ°þ¤þþþþþ¨þ±þ¥þ¥þ°þ¬þ±þ¬þþªþ¯þ°þÀþþ°þ¦þ±þ²þ¬þªþ­þ¨þ¢þ°þ·þ¤þªþ­þ©þþþ£þþþ¯þ«þ¨þ«þ²þ¬þþ§þ¤þ§þ©þ©þ¬þ°þªþ£þ³þªþþþþ§þ¥þ£þ¬þ­þ·þ¬þ¬þ¢þþ¤þ¡þþþþþþµþ¯þ¦þ­þ±þ¦þþ þ¡þ¦þ£þþþ¦þ°þ§þþ¢þ¨þþþþ¢þ§þþ¡þ®þ¯þ þ¤þþ¨þ£þþ¡þ£þ£þ¦þ þþ¥þþªþ­þ§þªþ­þ¦þ£þþªþþþþ¬þ«þ¥þ¦þ¬þ§þ«þ¤þþ¡þ°þ´þ¬þ©þªþ¦þ®þ«þþ¨þ¬þ¬þ®þ«þ¢þþ­þ¡þ£þ¤þþþþ¢þþ¤þªþþ¥þþ¤þ¨þ¬þ§þ¡þ£þ£þþ¤þþ¢þþþ¤þ¤þþ¡þ¢þþþþ¢þþþþþþþþþþ®þþþ~þþþþþþþ}þþþþþþwþuþþþþþþþ£þþþyþuþzþþ~þyþþþþþþþþ}þþþþþþþþþþþþþþ}þþþ~þ þþþþþþþþþþvþwþ~þþvþþþþ{þ|þþþþxþþsþþþþþþvþnþrþpþqþqþþþþþþþþþþþþþrþþþþþþzþþþþþþþþþþþþþþþþþxþþyþxþ}þþrþþþþyþþþþþþþþ|þþþ~þ}þþþþþþzþxþqþyþqþþþþþþþþþxþ|þþyþ{þþþvþyþþþþþþzþþþ}þþþzþ~þþþkþrþþVþ~þhþtþpþ|þþ{þnþaþeþjþ}þvþþhþjþhþmþ^þRþZþ^þRþGþ9þKþOþeþmþlþmþyþuþxþxþpþwþþ~þvþvþzþyþnþxþuþpþoþgþ^þ_þjþyþmþzþþxþ{þqþkþiþjþmþiþkþsþnþrþtþþ_þcþ\þbþYþ]þlþkþqþxþiþkþuþhþmþ]þeþmþ_þfþrþgþ^þfþpþsþtþpþ~þþoþzþyþnþaþtþ{þyþpþkþtþoþsþtþsþmþeþnþ^þhþdþlþoþsþlþZþbþbþoþuþkþiþ{þnþzþzþsþbþnþ~þwþvþsþtþnþyþtþuþsþsþnþzþzþpþmþuþtþkþpþkþmþ{þsþ|þ^þrþsþmþmþtþuþjþjþsþsþþþsþþþþoþvþuþuþfþiþnþkþyþþ{þgþrþwþ}þvþqþþþuþuþ|þxþyþþþ{þhþ~þqþnþrþ{þmþvþqþ|þlþqþwþrþtþlþsþzþuþtþrþoþiþ|þþ}þ}þsþtþ}þþþtþsþuþkþjþtþoþxþmþkþdþjþqþvþtþqþsþwþ~þzþ}þjþþ~þxþtþbþ\þeþqþ{þsþmþxþ}þtþtþlþqþþþdþyþþnþnþoþkþkþnþuþmþaþlþvþrþrþ{þjþiþzþ~þþ{þuþ|þtþqþ|þþyþzþþpþdþ}þ}þþzþwþuþþþjþnþ{þ|þwþqþpþrþwþwþþvþ~þuþvþrþdþiþþþþqþyþþqþrþqþsþþpþuþtþsþvþþþlþkþ}þþþþþsþlþoþxþqþ|þþrþþþxþþ|þxþþþtþtþzþvþpþzþ~þtþwþ~þzþ}þnþþþyþyþyþxþwþqþrþzþuþoþ{þwþkþsþþþ~þþxþþxþ|þqþpþþ}þiþrþþ{þqþoþuþqþþ_þþþþlþmþyþuþqþsþ|þþzþsþ}þ~þ}þoþ}þsþxþþrþqþuþuþyþpþmþwþpþpþxþoþuþvþ|þnþtþ~þkþwþvþrþZþjþsþ}þyþvþzþþ{þoþeþfþrþkþiþqþwþ}þwþ{þsþlþqþvþuþuþtþpþsþvþzþ{þqþyþzþxþsþxþþzþþþyþwþqþeþeþrþþþsþmþþyþqþþþuþzþqþkþuþxþnþqþuþ{þxþqþqþqþyþþzþvþzþpþnþtþoþrþ\þpþcþjþjþjþvþiþiþrþtþyþyþyþyþmþeþhþlþfþrþ|þqþuþ{þuþhþqþvþgþkþpþoþyþyþjþmþqþoþlþ]þpþ~þrþ}þoþgþqþwþ{þþuþkþcþoþþtþrþyþ{þnþiþqþjþvþnþ|þnþiþpþxþrþpþmþrþsþoþpþrþuþpþnþjþmþiþqþkþyþþoþ_þiþqþmþnþtþfþcþvþvþpþsþoþtþsþoþwþfþuþoþ~þbþaþeþeþjþkþ}þ{þoþfþmþþoþ_þZþjþ|þ{þ[þfþaþaþwþsþpþsþ`þ`þgþkþoþiþkþkþbþpþjþnþhþgþ^þgþlþgþdþgþiþrþvþuþuþtþvþrþmþnþuþqþ\þpþcþeþþvþgþHþ^þ\þTþdþ[þ[þcþgþ_þ]þbþ^þ_þdþ[þ]þ`þuþhþWþVþqþrþhþnþhþ_þdþPþVþaþkþiþ`þaþ_þVþaþlþlþkþþiþxþ^þfþhþoþoþoþbþjþkþfþeþjþqþsþxþtþrþvþkþnþrþþeþVþVþZþmþoþ`þdþhþjþtþsþrþsþ^þdþ[þXþbþRþlþQþfþhþlþ{þrþfþgþhþqþlþ^þgþpþaþWþ`þtþ`þ]þeþcþlþQþgþhþTþaþRþ_þXþ_þ`þ[þ^þaþbþeþmþlþrþ_þ`þjþjþjþ`þcþoþþfþlþkþbþ\þeþlþjþdþgþxþtþgþaþWþjþzþ\þaþdþdþSþbþfþaþnþtþmþpþqþcþaþnþmþdþoþ[þlþuþbþþcþhþuþiþqþzþdþcþnþmþiþeþaþpþrþcþoþfþ_þaþcþiþfþZþpþ^þeþ_þ]þcþeþ^þ`þgþ\þNþFþMþWþMþhþtþnþjþmþ[þiþbþZþ_þWþ^þbþ]þcþlþiþ[þZþcþYþjþZþPþjþTþcþjþhþbþfþlþxþkþ]þaþiþiþ`þdþcþbþnþdþzþiþþtþdþoþjþaþeþ^þbþgþZþ`þrþfþQþKþkþ{þsþgþ`þlþfþjþbþqþwþcþdþmþhþuþþuþfþcþþnþeþþþeþsþOþnþzþmþfþgþiþeþcþkþsþpþeþmþrþpþaþgþfþcþþoþwþyþmþdþ]þeþiþhþhþjþjþcþqþgþeþhþ[þvþdþWþnþoþtþvþhþjþtþ{þtþkþgþdþqþyþ|þ]þoþpþmþoþjþrþSþdþjþcþkþrþhþoþtþoþrþTþxþhþtþxþoþþ|þfþXþmþwþ_þ]þqþjþcþsþsþlþqþxþpþyþþjþmþlþpþlþaþyþtþjþnþtþxþyþ{þyþjþtþyþlþjþzþqþ`þnþkþ|þrþpþlþpþqþrþ{þpþoþzþjþwþqþmþgþiþpþrþmþqþlþxþ|þ{þwþkþlþmþuþ~þ{þvþjþoþþoþzþuþxþrþdþ]þaþrþzþsþþ{þþsþþrþfþoþ~þþqþuþ}þvþuþ}þuþfþqþuþuþþ}þyþ~þxþvþqþjþmþwþlþgþvþtþhþqþgþlþþ}þhþiþxþkþmþlþyþnþpþpþoþxþxþsþoþmþlþþuþyþlþdþoþtþþþ~þzþxþsþvþzþxþxþuþtþ}þxþ}þ}þuþþþþvþtþzþ|þþxþrþqþ|þrþyþnþxþrþþ~þþþþ|þ{þ|þxþþþ~þoþþ}þ~þrþiþnþþþzþxþþþyþ~þyþþþþuþsþ|þyþþþþþyþvþxþzþ~þþpþþþwþuþzþþþ{þnþkþvþtþmþzþmþtþþ{þmþþuþqþ{þ}þþþ~þþþþþzþþþþþ~þþþ}þ|þþþþþ~þþ}þoþuþ~þþþþþþþþþþþþþþþþzþþþþþþþþþþþþþþ¤þþþþþþþþþþþþþþ¤þþþ¨þþþþþþþþþþþþþþþþþþþþþþþþþþþþþþþþþþþþ þ¡þþþþþþþþþþþþþþþþþþþþþþþþþþþþþþþþþþþþþþþþþþþþþþþþþþþþþ þþþþ¡þþþþþþþþþþþþþþþþªþþþþþþþþþþþ¤þþ¡þ£þþþ¡þþþþ£þþþþþþþþþþ¡þþþþþþ£þ¨þþþþþ±þþþ³þ¤þ þ¡þþþ¡þ©þþ«þ þþþþþþ þþþþþþvþvþyþuþþþþþþþþþþ¥þþ£þþ¡þ¨þ¥þ¢þ§þ«þ¡þ¡þ þ£þþ¨þ¬þ¯þ«þ¢þ¢þ§þ§þ©þ®þ³þ¶þ¨þ®þ£þþ þþþ£þþ»þµþ­þ¡þ¬þþþ¡þ¨þ­þ¢þ¨þ§þþ¦þ£þ þ¡þ¦þ¨þ¬þ©þþ±þ¸þ´þµþ¨þ±þ¬þ¥þ¯þ·þ¯þ´þþ¢þ­þ»þ´þ£þ¨þ³þ«þ¢þ§þ¤þ¦þ±þ©þªþ­þ´þ¯þ§þªþ«þ¬þþÀþÅþÁþ¸þ²þ­þ¨þ¤þ¥þ§þ°þ¯þ¶þ³þºþ¹þ°þ­þ®þ§þ©þ¶þ±þ þ§þ¡þ©þ­þ«þ¯þ¯þ«þ«þÆþ¤þ«þ²þ¸þ±þ«þ­þ±þ¯þ¾þ³þ¥þ³þ¨þªþ³þ±þ«þ³þ®þ©þ»þ©þ´þ¸þ½þÀþ½þ¹þ·þ¶þ¼þµþ³þ¥þþ¦þ­þ¨þ©þ­þþ­þ§þ´þ¯þªþµþ»þµþÃþ¼þ¾þ¯þªþ¦þ¯þ©þªþ´þ°þ¶þ¼þ¼þÀþ«þ©þ®þ¼þÅþÀþ¾þ²þÄþ¸þ»þºþ½þÆþÂþ°þ°þ·þµþÇþ¸þ»þ¹þ²þ¶þ¿þ»þºþ¸þ³þ°þ¶þ´þ¯þ¯þ³þ»þ·þ¾þ«þ¹þºþ·þºþºþµþ´þ³þ½þ¸þ½þµþ±þµþ½þÀþÅþ»þÃþ»þ¿þ·þ°þ³þ¼þ¾þÀþÈþ·þ¶þ³þ°þ°þ±þ³þ±þ¸þÀþ»þ¶þ¶þÁþÅþ¿þÅþµþ¼þÁþÇþ½þ½þÂþ¿þ³þ»þ¾þÏþÀþ±þ²þºþ¼þ·þ¸þ¿þ¼þ¼þ½þºþ±þ®þ´þ¯þ¿þ³þ³þ±þ¯þ¹þÅþÀþ¬þÀþ¸þ¼þÁþ¼þ½þÀþ¾þÅþÀþµþÄþÊþ¼þ½þÄþÂþËþÄþÇþÉþÆþµþ«þ¹þËþÆþÊþÀþµþÄþÃþÄþËþ¿þ¾þÉþ¿þ¹þ»þÀþÆþÅþ»þ´þ½þ³þ®þ¶þÀþ»þ°þ­þÄþ²þ±þÂþÂþºþ»þÂþ»þÓþÏþÄþ¹þ¼þÅþÌþ¿þÃþ½þÇþ¾þÈþÌþÀþ¹þµþ¸þÅþÇþÈþÃþºþºþ½þ¸þ·þ¹þ·þ¶þ¶þ¶þ¹þ´þ¯þ±þ¨þ¬þ¶þ³þªþ¨þ²þ°þµþ·þ¹þ¼þ¸þ²þºþ¬þ®þ³þ¶þ·þ¸þ®þ±þþ«þ·þºþ»þ¸þ³þÇþÅþÉþÅþÁþÅþ¿þºþÌþÈþ¿þ¿þÌþÏþµþµþºþºþ¹þËþÒþÃþÍþ½þÃþÃþÃþÁþÀþÅþÆþÁþÄþ¿þ¿þÄþÂþ¸þ»þÈþÄþÆþÉþÈþÁþ»þËþÈþ¼þ»þ¸þ»þÆþ·þµþ»þºþ¹þÁþÄþ¼þÁþ»þºþÃþºþºþÅþÂþ¿þ»þ®þ®þµþ¹þ·þ¶þ°þ·þ«þ´þ¾þ´þ¢þþ¢þ þþ þ¥þ¢þþ²þ´þ±þ©þ«þ·þÀþ¶þ°þ¿þÀþ¶þ¯þ±þºþÂþ©þ®þ­þ°þ±þ³þÀþ¿þ°þ¹þ·þ¼þ½þ·þºþ¼þ·þÉþÆþÂþ¼þ°þ¥þ²þ±þ³þ¼þÄþÄþ¼þ¶þÅþÅþµþ½þ½þ¹þ·þ»þÅþ¬þ©þ¦þ§þ¨þ§þ«þ±þ§þ¯þ¥þ¨þ¥þ¤þ°þ©þ§þ¯þ´þ²þ®þ«þ­þ²þ¬þ¶þ®þ¶þ¹þ·þ´þ¯þ®þ©þµþ¼þ·þ¶þºþ¹þÂþ¼þ»þ±þ»þÀþÅþÍþÂþ¿þªþµþºþËþÐþÃþ¶þ¹þÁþÃþ¶þ°þ²þ¶þ¹þ»þºþ¼þ¶þµþºþ»þ´þ¯þ¸þ¶þºþµþºþÉþÈþ¾þ½þ¼þ¨þ®þ©þ­þ°þ³þ¸þ¼þµþ¾þ¾þ¿þ´þ­þ±þ¾þ»þ þ§þ¬þ°þ³þ©þªþ²þ¬þ¯þ±þ¨þ¦þ¥þþ¤þ±þ­þ­þµþ²þ°þÅþ³þ¬þµþ®þ¨þ«þÉþ®þ©þ©þ«þ¯þ¯þªþ¨þ´þ°þ£þ©þ®þ­þ¥þþþþ²þ¨þ²þµþ«þ©þ«þþ£þþ¡þ¨þ¢þ«þ³þ­þ©þ¯þ§þþaþiþþ¨þ¢þ£þ°þ þ´þºþ¹þ þþ þ¡þþþ þþþµþ­þ¯þ³þ§þ þµþªþþþþ¥þ²þ®þ¦þþþ±þ¨þþþ¡þþþþ¢þ¬þþþþ¡þþþþ¦þ¢þ¥þþþ£þþ þ¡þ¢þ®þ²þ¢þ¯þþþþþ£þ¸þµþ¤þþþþþ¡þ¡þ¦þ´þ·þ°þ°þ´þ¸þþ¦þ¡þ²þ¼þþþ¥þ¥þ¤þªþªþþþþþþþþþ¡þþþ þ§þþ¥þ¤þþ¨þ¯þþ´þ«þ þ þþþþ©þ¡þþþ¢þþ£þþþþþþþþþþ¤þþþþþþþþþþþþþþþþ}þþþþþþþþþþvþþþþþþþþþþþ}þþþþþþþþþrþþþ}þþþþþþ|þyþþþþþþþþþþþxþþwþþwþþþþþþzþ~þþþxþþ~þþþþþ}þvþnþlþqþhþþxþþþþþþþ|þxþoþþþ}þþ¢þþþþþþþþþþþþþþþ{þpþwþþþþrþþzþþ|þþ|þ|þþþþþþ~þlþþþ|þxþuþwþ}þ}þyþþþxþ|þ|þiþrþrþmþgþlþwþ}þ}þ{þþmþwþþoþþsþtþuþvþ|þzþ{þ|þþþiþxþvþvþ|þuþkþdþbþbþOþDþ>þ8þIþXþ^þ^þ\þUþUþYþ]þbþNþ7þþ#þþûýðýúý÷ýïýÜý¼ýý=ý0ýQýrýý¾ýêýþCþQþNþKþIþJþLþSþVþKþKþOþYþWþMþ?þ6þ,þ=þRþ>þ2þMþMþXþ>þPþ_þdþ^þ[þ\þ[þZþWþQþ`þbþbþ>þ'þþþþþ&þþþ!þþ'þBþ?þ@þWþ9þOþ6þþþþ,þQþ_þcþaþsþZþqþ^þlþþeþ`þZþhþiþZþ^þlþmþjþdþ`þcþhþpþ]þZþTþYþ\þbþeþZþUþ]þiþdþiþ_þwþeþ}þdþ^þbþeþgþaþaþhþpþgþlþnþdþiþnþqþoþcþgþkþoþrþiþdþ[þjþhþgþjþtþkþgþiþqþsþqþnþeþeþyþzþlþ~þþxþ{þwþ{þpþlþyþuþgþmþvþpþoþmþþuþþlþtþþ}þxþvþtþpþtþ}þþvþpþxþmþvþkþtþvþzþpþrþmþkþjþlþrþeþjþsþyþvþvþnþsþxþþ|þþrþhþgþmþtþlþ{þ{þ}þyþnþkþuþnþqþtþqþiþwþþzþrþlþzþþrþkþ}þþþvþhþ`þkþjþnþtþuþwþsþoþwþrþgþpþ~þjþfþ|þsþeþmþhþlþ}þþtþoþ|þ~þhþgþbþhþþþþvþfþlþuþkþnþ|þ}þvþpþwþoþkþuþ|þvþ{þpþmþ~þyþlþsþzþnþhþlþlþzþvþtþwþvþzþqþzþkþnþkþqþzþþþþþþþpþrþþiþoþþzþjþvþvþ|þrþuþ}þþþþþqþpþxþzþ}þ}þnþ}þ~þrþþsþsþzþxþuþrþvþyþzþyþrþvþwþþþþ{þvþ}þvþjþqþxþyþwþuþþþwþþjþ{þaþuþfþ{þpþpþuþqþrþrþwþuþnþeþ\þkþþsþvþgþþsþiþvþ~þ~þ~þpþbþnþiþdþnþvþzþvþtþþþ}þnþsþnþuþnþhþuþ|þþsþoþwþ|þþzþsþþþzþnþ}þ}þmþoþþjþhþrþvþxþ|þwþ}þþzþmþfþaþþnþvþpþjþþþþoþoþhþsþuþqþmþtþþyþnþiþgþ~þþþcþvþyþpþ|þþvþrþ{þdþTþaþxþwþeþmþ}þoþcþsþcþwþpþuþdþpþsþxþmþnþiþjþpþsþyþþþ~þrþcþyþ~þyþ\þhþeþxþgþiþrþwþpþmþoþnþiþjþsþ{þtþ_þ`þrþsþiþsþrþþþyþþtþwþvþuþ~þzþpþoþiþbþeþoþhþnþiþlþ}þtþlþcþiþtþxþxþ~þ}þrþgþnþxþnþnþsþsþqþqþxþbþxþtþwþiþhþfþiþfþeþlþlþkþrþvþpþnþkþlþbþfþfþvþfþ~þjþkþmþrþnþnþnþjþcþgþnþoþjþbþjþeþpþtþsþzþþkþhþeþ`þ^þhþ`þhþmþqþvþvþ|þþnþeþvþ{þoþjþkþpþXþpþoþfþYþlþhþaþpþwþuþlþaþaþjþiþfþ`þfþwþfþþ\þ}þ_þ_þiþgþnþkþtþsþpþtþoþjþoþtþþoþ}þjþxþdþ\þmþfþ]þdþfþjþdþcþ^þcþcþdþjþnþfþQþjþfþuþlþRþnþaþlþhþþvþaþhþzþnþ_þ_þ`þgþvþzþsþlþhþkþ`þbþsþfþVþ]þgþqþxþhþ[þ^þrþlþbþaþ\þjþlþtþmþmþWþRþrþ|þfþtþ^þeþlþrþaþeþrþhþfþuþ|þnþYþiþdþYþRþZþnþkþvþnþaþhþ|þxþ[þaþoþgþcþmþgþ]þdþ^þmþgþbþXþlþfþsþqþlþVþ_þlþbþWþcþeþfþjþ^þNþQþbþoþwþmþpþvþhþcþhþbþ`þjþ[þiþ]þXþ]þ[þbþhþdþlþvþgþVþZþhþsþzþ`þhþoþbþbþtþoþaþkþtþoþgþfþgþbþdþlþcþ^þWþZþ{þ^þxþwþRþaþgþoþqþiþ]þbþaþbþiþiþwþ{þpþsþ_þdþkþaþaþkþgþmþeþlþ_þ_þ^þdþgþgþkþhþYþFþUþ^þbþiþjþuþhþlþ\þcþYþjþfþWþaþgþaþ^þ^þcþ[þRþ\þUþtþ`þgþYþhþ[þVþeþbþdþlþsþjþkþwþrþdþaþdþbþoþvþkþyþpþrþxþdþhþ`þzþsþiþXþ_þeþ^þjþxþzþrþaþgþeþnþlþnþbþoþlþ_þkþbþWþaþdþdþnþlþdþsþvþZþYþgþwþ`þcþZþnþjþkþfþbþmþ`þ`þhþiþcþcþwþlþjþkþeþ`þaþþoþnþsþuþmþdþnþnþhþfþnþkþ]þjþjþbþiþdþ}þ\þ^þgþpþhþpþeþeþlþnþeþmþsþiþwþzþlþcþdþsþ[þiþ_þeþgþeþiþhþzþsþ`þ_þjþsþqþjþiþiþ[þWþhþlþoþbþVþUþbþmþjþhþZþfþxþjþmþhþjþmþ}þyþfþhþoþkþbþ_þkþrþpþvþmþjþvþwþ{þvþþ~þoþfþsþmþdþuþfþuþoþvþkþcþgþkþvþvþsþvþqþnþ}þiþuþþþsþuþrþbþmþyþyþtþqþtþlþoþwþ{þuþ}þlþ}þmþjþhþrþxþtþ~þ|þnþnþuþþvþmþiþ|þþ~þnþwþþrþ{þ~þþ|þuþiþcþpþuþpþ~þpþþyþyþ{þpþvþoþoþhþiþ}þ~þlþrþpþaþzþþþ_þrþþwþzþþoþdþvþþ}þ~þxþ~þqþsþvþyþmþoþvþvþlþ|þ~þþ{þoþwþ|þqþvþþþ{þzþxþþyþyþþþþtþpþuþrþzþwþtþuþþjþþþþzþwþþþ|þrþqþ{þþþqþsþhþzþþþþvþwþþ}þþþþ{þ|þ~þþxþþ|þþwþþþuþþþþ}þxþ}þ}þ}þ|þþþþuþvþ}þþsþzþ~þwþ|þpþYþhþyþþkþ|þþþþ{þyþtþþþwþþþþþþyþþyþþþþþþþþþþþþ}þþþpþþtþþþþþþþþþ}þyþþþþþþ}þþþþþ|þþþþþþþþþ¡þþþþþþþþþþþþþþþþªþ¢þ}þþþþþþþþ¤þ§þþþþþþþþþþþþþþþþþþþþþþþþþþþþ¢þþþþþþþþþþþþþþþþ þþþþþþþþþþþþþþ~þþþþþþþþþþþþþþþ¦þþþþþþþþþþþþþþþþþ¨þþþþþþþþþþþþþþ þþþþþþþþþþþþþþ©þþþþþþþþþþþþþ¢þþþþþ¤þ§þ¨þ¢þþþ¢þ¥þþ¤þ§þþ¢þ©þ¦þ¦þ­þ þþ­þþ þ²þ­þþþ§þ¢þþþþþþþþþþþþþþþþþþ¤þþ©þþ¤þ¦þ£þ¡þ£þ«þ¨þ°þþþ¢þ¤þ©þ«þªþ¨þ¦þ©þ¦þþ¥þ³þ³þ¦þ§þ°þþþ¦þ£þ¦þ©þ·þ°þ±þ©þ²þ´þ£þþªþ²þ­þ¡þþþþ¥þ¨þ­þªþ¨þ§þ þþ¥þ¯þ¥þ«þ¤þ¯þ²þ­þ¬þ§þþ©þ¥þ°þ±þ¼þ³þ­þ«þ¬þ®þ¬þªþ¨þ¢þ³þ¤þþ¢þ¥þ¨þ­þ¤þþ³þ¨þ¯þ¤þ¨þ¶þ¿þ½þ®þ¦þ©þ£þ±þ¬þ²þ¢þ®þ±þ°þ­þ¦þ¡þ§þ­þ°þ§þ³þ´þ±þ§þ©þ´þ³þ¯þ¯þ®þ©þ¸þ®þ¦þ·þ¹þ²þ³þ®þ¶þ¾þþ¯þ¬þ´þ¶þ°þ°þ®þ¦þ¨þ²þªþ½þÄþ·þ§þ£þ®þ¹þ¾þ¸þ¬þ«þ®þ þ£þ¨þªþ¯þ³þ¦þþ¬þ®þ«þ¦þ¸þ»þ´þ¿þ«þ´þ²þµþ±þ®þ±þ°þ¯þ´þ°þ¨þ«þ¸þ±þ´þ­þ´þÀþ¼þºþÂþ»þÁþºþ¹þ½þ¹þ´þ½þÁþ·þºþ»þÉþÅþºþªþªþºþ½þ¼þ²þ®þªþ³þ³þ­þ¬þ³þ¶þ±þÁþ§þ´þ¸þ³þ·þ¾þ¿þÂþ¼þÄþ¸þÅþÅþ¹þºþÃþÃþÄþ½þÀþ°þ¼þ¿þ·þ¶þ¾þÀþÀþÂþ½þ¥þ¶þ¼þµþ¶þµþ¨þ´þµþ½þ®þ»þÅþÁþ¿þ¼þ¯þ¾þÃþÂþ¸þ¹þ¾þÀþÂþ¶þÈþÆþÀþ´þ·þ¼þ¹þ´þ¿þºþÁþÇþÁþ¶þ´þºþ·þµþ¿þÂþ³þ®þ¶þ¼þ¼þ½þÅþÌþ»þ¾þËþÁþµþ±þ¶þÀþºþ»þ¿þ½þ½þÃþÄþÂþÃþµþºþÆþÒþÈþ»þºþ¾þºþ´þÂþÆþÃþ´þ¼þÇþ¿þÁþÎþ¿þ¿þ²þ¸þÄþÂþ½þ¼þ²þ¬þ»þ¿þ¶þ´þ¸þ´þ´þ¸þ®þ«þ¬þªþ³þÃþºþÎþÍþÅþÄþ¿þ¼þ¿þÆþºþÃþØþÑþÅþÅþÅþ´þ¥þ°þÆþ¾þ¶þ·þ½þ¾þ¼þ½þÈþºþ´þ±þ¯þ®þ¶þ·þ·þºþ­þ°þ±þ¬þ²þ­þ«þ³þµþ·þ¼þÀþ½þ®þ¸þ²þ±þ¯þ´þ·þ®þ´þ®þªþ±þ·þµþµþ¿þÀþÆþÇþÏþÅþÀþÄþ¿þ¾þÏþÃþ¾þÉþÆþ¹þ¿þ¸þÒþÇþ³þ¸þ½þÂþÑþ¹þÂþ¼þ¸þ³þµþ»þ¿þ¸þ¿þ¼þ½þ²þ¯þÄþÅþ¿þÃþÄþËþÌþÂþºþÉþÑþÀþµþ·þÄþÊþ¾þ´þ´þ¸þÃþÆþÀþÇþÖþ±þ¿þ¼þ»þºþ¹þ¼þ½þ¾þºþ­þ«þ´þ¸þ³þ³þ¶þ¯þµþ¼þ²þ¨þ³þþþ°þ±þªþ¤þþ¨þ§þ°þ°þªþ®þºþÂþ»þµþ¼þ²þ²þÆþ¾þ¼þ¼þ¾þ·þ¬þ«þ³þµþ¾þ¹þ¹þ¶þ·þ·þ±þ¼þÂþ°þ¹þ±þ³þ½þ¼þ»þ´þºþ¹þ¾þ¿þ½þ¼þ»þÄþÍþÀþ¾þ·þ¬þ­þ²þ»þ­þ¨þ¨þ¥þ¥þ¦þ¡þµþ§þ¥þ¦þ¨þ¦þ£þªþ£þ´þþ¦þªþ¯þºþ½þ­þþ©þ¾þ»þ³þ²þµþ­þ¬þ«þ²þµþ»þºþ¹þÃþÆþÀþ½þ´þ°þ±þµþÁþÌþ½þ¿þºþÄþÄþ¹þ³þ»þ¹þºþÅþ»þ·þ´þ³þ·þ¿þ³þ¶þ¹þ´þ¸þ¹þ´þ°þ¶þ¸þµþ´þ©þ±þ¼þ¸þµþ´þ¡þªþ¦þ´þ³þ±þ¶þ¯þ«þþ­þÀþ³þ¼þÁþ·þ¶þ®þ´þ®þ­þ·þ¶þ³þ¶þ¯þ°þÀþ¶þ³þªþ­þ®þªþªþ¬þ©þ¿þ½þ³þ²þ¸þ¿þºþ´þ°þÊþºþ£þ¤þ¬þ³þºþ¶þ´þ¬þ§þ¡þ¬þ±þ²þ®þþþþ¨þ²þ¯þ°þ«þ£þ¤þ¢þ©þþ§þ¯þ¨þ«þµþ·þ±þ¡þþyþnþ{þ¢þ³þ·þ¹þ¤þþªþ¬þ°þ þþþþþþ¥þ¢þ¢þ±þ°þ¯þ¯þ¨þ¥þ´þþ­þþ¢þ§þ¶þªþþ£þ¢þ¨þþ¬þþ¡þþþþþ¡þþþþþþþþþþ©þþþþ»þ¬þ¡þ¥þ­þ®þ¨þ¨þþ¥þþ¡þ¦þµþ¶þ«þªþþ þþ¢þ©þ¬þ¬þ®þ­þ¦þ²þµþ¡þ¦þ¤þ¢þ­þªþ þ þ þ¢þ¥þ«þþþþ¡þþþþþ¢þþþ þ þ£þþþ¤þ þþ¤þ®þþþ£þþþþ¡þ¡þþþþþ¢þþ§þþþþþ}þþ£þþþþþþþþþþþþþþþþþþþþþþþþ~þ~þvþlþxþþ{þþþþ~þ|þþþ|þþþþþþþþþyþþ|þzþ~þþ|þyþþzþzþþþþwþvþyþ{þþþþþtþ{þþþþþ~þ}þzþxþþþþþþþþþþ{þpþuþtþbþzþjþuþwþþþþþþ{þlþjþyþtþyþzþþþþþþþþþþþþþ~þyþþ|þmþlþsþuþuþxþþjþ|þþlþkþmþ~þþ}þ{þ}þ~þ[þaþgþWþbþ^þSþWþeþmþfþnþþhþsþYþOþIþ@þ%þ'þ?þSþiþmþkþdþUþkþgþfþpþ_þSþ^þgþ_þQþNþPþ_þOþJþUþQþCþ-þþìýÍý¿ýÄý¬ýYýPýeýoý¥ý¿ýÏýÀý¾ýÐýåýþ
þ·ý9ýµü\üÔû§ûûûÍû÷ûÌûRû®úðùùúEú¿ú'ûÇûü/ýsýiýdýqýqýpýrý|ýyývýýºýÊýÊýjý×üNüü2ü{ü·üåü+ýJýJýdýxýýýýý¥ý²ýÁý¹ý´ýÉýý@ýáüuüCü9üeüüüü®üäü-ýWýrýý·ýÎýýöüvü0ü@ü©ü%ýwý¦ýÍýëýáýþ'þ.þ?þ.þþþ#þþþþ)þ/þ1þ/þ)þHþ:þ:þ/þ*þþ#þ$þ!þ)þ'þþ*þ=þ2þ:þ;þCþMþKþ\þaþZþYþYþPþEþBþ\þdþTþ^þ^þOþaþdþVþQþZþbþcþaþZþWþPþYþUþ[þ\þoþkþ]þpþsþoþjþkþsþrþrþfþmþfþlþqþ{þrþeþbþpþ}þxþkþmþ|þsþVþoþrþtþ{þsþoþþ{þ~þvþlþrþwþtþtþmþuþxþoþoþbþoþwþuþhþlþmþiþkþpþqþwþrþnþ`þgþyþyþnþdþlþvþwþxþwþxþwþlþjþqþxþyþþnþlþmþdþþþ~þqþxþþ}þtþiþvþyþvþuþ|þ}þwþoþuþqþsþtþsþyþyþjþeþrþ|þ}þ|þtþþqþþsþuþzþdþgþrþ{þwþzþþþ}þdþyþrþ^þoþ|þuþqþuþjþsþtþwþ{þtþsþwþþyþuþfþtþkþ}þrþsþ~þzþpþtþuþpþpþnþpþxþoþxþtþþlþqþvþiþrþþwþvþ|þ~þzþvþ}þþþ}þþ{þlþ{þþqþqþ}þiþmþwþvþnþtþþ|þuþwþþsþþþ{þuþþ}þxþkþoþuþxþzþoþiþyþþ~þuþ~þ~þþzþþzþkþoþnþlþfþnþ|þzþpþqþ}þþþtþxþtþ`þgþoþuþuþvþzþzþvþsþuþuþqþfþdþ}þlþeþxþvþuþmþþsþ{þþtþxþtþiþkþsþpþrþ~þþþyþ}þeþtþUþhþsþþþ|þuþ|þ{þuþ}þ}þuþ}þzþwþmþpþþzþlþpþ}þgþiþ}þwþoþuþwþwþþ{þvþvþeþxþkþxþtþxþþþþmþoþnþyþþ}þsþsþsþoþ{þyþxþþwþwþ\þ\þlþnþjþoþxþþþþ{þtþuþ{þtþuþ}þgþtþpþjþlþxþmþsþlþsþyþyþþuþyþkþ`þoþvþqþwþxþcþþvþjþpþaþrþ~þsþqþkþyþþþsþlþiþjþpþuþjþjþrþþtþlþqþmþyþxþlþwþvþsþrþwþvþsþvþmþcþjþpþjþ\þrþxþjþvþuþgþoþrþ{þ~þ~þ}þyþnþlþoþnþmþhþqþmþnþfþvþhþþwþsþnþtþkþmþtþnþsþrþpþþ}þlþlþeþdþnþuþrþoþlþ|þlþ~þiþjþoþiþuþpþmþmþmþqþiþbþkþjþcþqþþxþdþeþxþgþeþeþrþþþuþwþrþkþrþhþbþaþcþmþiþmþQþþvþoþsþsþhþoþoþbþiþmþpþnþaþcþlþoþzþgþSþsþwþvþXþyþtþlþsþwþkþUþnþgþgþ}þwþfþ\þXþfþmþnþqþcþgþVþVþiþnþjþtþyþwþþmþQþVþjþrþsþ|þoþbþZþVþlþwþtþrþkþuþ[þcþZþgþhþmþeþpþmþ]þhþnþmþpþmþpþiþVþhþdþkþaþpþcþcþtþpþkþrþhþcþxþuþcþiþhþbþaþhþtþ{þ_þ]þiþwþþzþqþiþnþxþtþoþrþlþnþwþjþoþ_þOþXþ_þuþpþUþnþoþfþ`þfþbþbþpþyþtþqþrþqþiþ^þcþ^þfþPþþwþkþWþgþbþkþmþcþkþhþ`þWþTþYþVþjþtþdþþeþnþnþrþZþfþRþ_þlþsþoþtþcþ]þZþZþdþ]þWþZþbþbþOþhþoþLþfþeþgþ^þlþlþSþXþkþkþeþdþdþeþkþnþgþcþgþ^þkþgþ`þ^þWþcþeþWþ\þaþZþ^þ^þXþ^þfþrþqþgþgþbþdþpþiþiþjþhþaþnþwþlþjþgþgþoþjþbþcþXþNþ\þaþfþsþ_þoþcþeþdþ_þ\þlþfþYþ_þfþeþ^þWþ]þZþFþaþdþaþoþeþXþqþZþZþ_þbþgþiþkþgþdþiþhþZþYþlþdþbþcþTþlþOþ}þ|þlþfþoþkþþpþXþ`þoþeþaþkþaþdþdþ^þ_þfþlþVþ`þmþeþkþmþ^þtþuþtþcþZþfþ_þeþuþuþeþLþdþ`þiþfþ{þeþcþbþsþlþgþnþnþjþbþ\þdþ\þ\þtþyþ_þTþvþtþhþgþvþhþpþzþpþiþlþmþnþlþnþ}þkþaþkþ}þbþlþVþrþeþlþgþlþfþhþjþqþsþkþlþbþuþpþsþjþhþZþiþaþoþþjþ]þlþgþeþmþfþjþ~þtþtþhþ[þBþeþrþUþQþjþjþwþ|þxþyþmþmþsþhþpþ}þnþpþþqþpþuþwþqþjþ_þbþkþxþzþlþjþrþrþvþvþþrþoþqþbþfþaþpþeþrþoþvþhþ\þaþqþ|þtþwþþþsþwþgþtþþþ}þxþþxþbþlþþwþeþrþmþrþgþYþWþþþoþþoþ}þsþlþsþþþmþ_þbþpþqþhþpþZþrþmþ`þoþoþ{þþ{þþ}þoþhþmþzþ|þvþ|þoþ|þlþqþ}þsþxþpþlþpþnþrþwþtþyþsþzþ~þþxþqþ|þzþþyþxþtþdþuþþzþrþiþxþxþuþþjþþZþwþrþ|þ{þ|þ}þvþvþþ~þrþrþwþþuþ}þþ{þ|þ|þsþ}þþ|þ{þwþoþxþþþ{þþþrþþzþsþvþþþyþzþþþþþlþþnþyþþfþoþjþ}þþ~þ{þþþ{þ~þþþþþþþxþþkþwþþþþtþwþþ~þ|þwþþþþþ}þþþrþvþþþvþwþwþmþ~þþwþþþ{þwþwþþþþþþþþþþþ{þþqþþþyþþþþþþþ}þzþxþxþ}þ|þþþþþ{þþþþþþþþþþþþþþþþþþþþþþþþþ¡þþþ}þ|þþþþþþþþþþþ þþþþþþþþþþþþþþþþþþþþþþþþþþþþþþþ§þþþþþþþþþþþþþþþþþþþþþþþþþþþþþ£þþþþ{þþþþþþþþþþþþþþþþþþþþþþþ þþþþþþ¡þþþ¡þþþþþ§þþþþþþþþþþþ þþþþþþ§þþþþþ þ¡þþ¡þ¢þþþþ¥þþþþþ¦þþþþþþþþþþþþþ¡þ§þ£þ þ¢þþþþ£þþþ¶þ³þ©þ¤þ¡þªþªþþ þ¬þ¢þ¤þ©þ°þ¤þþ¤þ þþ¨þ°þþþþþþþþþþþþþþþþþ®þþþþ§þþþ¬þ¢þþþ¡þþ¬þ¬þ¡þ¨þ­þªþ©þ¥þ þþ­þ¦þþþ¤þ¤þ¦þ¥þ¡þþªþ§þ¬þ¸þþ¥þþþ¦þ«þ¸þ¶þ¤þþþ¡þ§þ©þ°þ¯þ¬þ£þþ­þþ£þ°þ¨þ¤þµþ¬þ§þ±þ©þþ¦þþ«þ¨þ«þ³þ§þþ þ¯þ³þ®þ³þ¨þ±þ§þ¨þ¤þ¡þ­þ±þ¡þþ©þ®þ¥þ¦þ¨þ±þ±þµþ¶þªþ¢þ­þþ®þ²þ£þªþ¢þªþ±þ­þ¬þ±þ­þ«þ¯þ³þ¸þ¯þ©þ¯þ´þ²þ®þ þ¨þ²þ³þ·þ¸þ¨þ§þ¯þ®þ¶þ¹þ¯þ¦þ®þ¶þºþ²þ±þ²þ«þ¥þ©þªþ¯þºþ³þ´þ¯þ¯þ¶þ¶þµþ´þµþËþ´þ¬þ­þ©þ¡þ¨þµþµþþ»þ´þ¦þ©þµþ´þ°þ°þ¬þªþ¯þ¬þ®þ´þ±þ¶þºþ·þ»þ®þ¢þ¿þ´þ·þ³þ´þ¶þ¸þÄþÃþ±þ¾þ¸þ¸þ¼þ¹þ·þ¼þÀþºþ¶þÅþÁþ¹þ±þ¬þ³þ·þ³þÁþ»þ°þ©þ¬þ«þ£þ¦þ´þ¾þ»þ¸þ·þ¹þ´þ²þ·þ³þ²þ¿þ³þ³þ³þÍþ¾þ¾þÇþÆþ¿þ¼þÅþ¾þ«þ»þÂþ½þ·þ¶þ¶þ¿þÂþ¶þ®þÃþÂþ·þ¶þ°þþªþÈþ­þ¨þ¶þ»þÁþÂþµþ¸þ¾þ¸þÄþ¾þ¸þ¹þÀþÆþÌþÁþÅþ·þÄþ·þºþÅþÇþËþµþµþ¿þ½þ¸þÃþ¿þ´þµþ¿þÐþ²þ´þ¹þ¶þµþ½þÅþ»þ´þËþÃþ®þ°þ¼þÁþÆþÊþÒþ¿þ³þËþÈþ¾þÁþ¾þ½þ¾þ¾þÀþ¶þ¸þÃþÄþ´þ®þ¶þÉþ¯þ´þ¹þ¹þ¼þ»þÉþºþ¼þ¶þ½þÂþÀþ¿þÃþ²þ·þÇþÃþ»þÁþÃþ·þÂþ¾þÇþ¼þ³þ±þºþÄþÄþÅþÊþÄþÁþ¼þ½þÃþÂþ¶þ·þÛþÉþ¾þ¿þÂþÃþºþ¶þÚþÂþ·þÁþÆþÃþÅþÆþÏþ¹þ´þ¯þ°þ¸þ½þ¯þ¼þ¿þ¿þ¾þ»þ¸þ±þ±þ¤þµþÀþ½þ½þÃþÂþ±þ¼þ½þ­þ¯þ²þ®þ³þ¸þªþþªþ¼þ¾þµþ±þ·þËþ¿þÊþÈþÃþÁþÄþ½þ¸þÆþÎþËþ¾þ¹þ½þ¾þ«þ´þ¹þ³þ½þÇþ¼þÂþÂþÅþÀþ²þ­þ¶þ½þ´þÂþ¾þÃþ´þ¯þÃþÉþÇþÃþ¾þ¾þÁþÅþÄþÁþÒþÁþºþ¿þÂþÄþÆþ¿þ½þÈþÖþÈþ»þÈþÄþÅþÇþÅþ½þ´þ°þ´þ¶þÊþÆþ³þ©þ´þ½þªþ²þµþ²þªþ¨þ®þ»þ§þ¢þ±þµþ­þ£þþ¢þ­þªþªþ·þµþ¦þ¯þ°þþ¨þµþ¶þ´þµþ´þ¹þÄþ¾þ·þ·þ±þ§þ«þ´þ¹þ¶þ®þªþ¯þ½þ¸þ³þ´þ¸þ¶þ¶þ·þµþ±þ¸þ±þµþºþ¹þ¸þ¼þ·þÄþÃþÀþ´þ¯þ®þ¨þ¯þ°þ«þ¢þ§þªþ§þ¢þþ±þ±þ§þ¦þªþ«þ¨þ¤þ þ¤þþþ¦þµþ¼þÂþÁþ§þÆþ³þ¯þ³þ³þ±þ©þ®þ­þ²þ±þ´þ²þ®þÅþÁþ´þ¼þºþ±þ¶þÅþÃþ²þ°þºþÀþÇþÂþ³þ¬þ¹þµþºþ»þ¾þ¼þ¹þµþ²þµþ®þ½þÀþµþ·þ¾þ·þ³þ»þ»þµþ¾þ¯þªþ¯þ±þªþ¥þþ¥þþ²þ¹þ·þÀþ¸þ·þµþ»þ½þµþ§þ¨þ¯þ¨þ þ±þ¸þ¿þ¾þ¹þ±þ©þ§þªþ½þ¾þµþªþ°þ´þ¯þ·þ£þ®þ­þÀþÆþ¼þ¼þ¿þ²þ¶þ®þÂþ¶þ§þ¬þ¶þ¸þ¹þµþ²þ­þþªþ³þ²þ¯þªþþ­þ¯þ°þ¹þ´þ°þ¯þ¬þ«þ§þ®þþ¬þ²þ­þ®þµþºþ±þ°þþ|þþ¬þ°þ¯þ±þµþ§þ´þºþ²þªþ£þ£þ¨þ¢þþ þ§þ¨þ¬þ¨þ¬þ¯þ®þªþ¤þ³þ½þ§þ­þ±þ«þ©þ¥þ þªþ¡þ¥þ¤þ«þþ þ¢þ¡þ þþþþþ¡þþþþþ§þþþþ¤þ þþ¢þ§þ¬þ²þ¶þ´þ¥þþ¦þþþ¡þ¦þ¬þ®þ®þªþ§þþþ¦þ©þ§þ þþ¦þ¦þ°þþþþþþ¥þ£þþ¥þ¤þþ¬þþþ¢þþþþþ§þ­þþ¨þþþþþþ©þþþþþ­þþþþþþþþ þþþþþþþþþþþþþþ¡þ¢þþþþþþþþþþþþþþþþþþþ|þþ}þrþþxþsþ|þþþvþþþþþ}þþþþþþþþþþþþvþwþ~þþtþmþiþdþgþnþuþvþoþoþhþkþwþyþtþ~þþ{þzþþþþþþ|þxþþþ}þþþþþþxþvþlþdþrþtþhþkþkþrþþtþþþ~þyþsþwþkþtþiþyþgþ|þ|þvþsþrþvþsþqþþxþþwþþtþsþkþgþzþþ{þvþxþpþfþdþVþ:þ)þ3þLþMþ0þþþþüýæýÒýÅýýýfýmýý¹ýèý
þþþþÝý·ýwýfý&ýóü?ýÄýþôýÙý¼ýýOýmýýÇýÊýýyýýýaý)ýÜüëüýNýWýBý&ýÞügüáûû§ûuûûúYú!úoú­ú¾úúVúúú¡úNûûÞúRùøS÷ªöööÖö÷øñ÷|÷ÉöùõrõÎõöÒök÷øúûjûLûûäúÀú®úoúúoúGúxúòúBû}ûÆú/ùÑ÷÷5øùÕùñùeúäúcûvûûÂûüüüüJüwü6üüü§ûÞú
ú<ù¿øø¹øíøíøÂøÑø,ù~ù(ú]ú«úÖúûúBùøo÷·÷øDùúú¡úÆúûªûüIüpüütüqü_üRü[üqüüÃüùü,ý/ýJý6ýýøüìüý.ýGýTýdýNý.ý^ýý¾ýýýÉýßýþ!þ&þ%þ#þ&þþþþ0þþþþ5þþ"þ9þ4þ:þ?þ@þIþMþGþDþGþ@þAþ5þHþGþcþYþbþ]þ`þeþPþLþ\þ`þkþzþRþ^þdþSþ]þoþmþuþlþjþsþjþjþiþPþ\þZþlþiþwþfþrþpþqþmþlþyþ{þrþtþjþmþ{þpþlþQþnþ{þyþ\þ`þsþwþtþpþsþvþtþ]þdþþdþsþlþlþqþ}þrþqþlþsþ~þjþlþgþwþwþþpþxþoþjþxþ|þ|þ{þtþkþpþyþlþoþvþþþyþrþpþmþuþrþsþ|þvþmþsþwþrþyþwþxþtþuþ|þlþbþbþþ~þwþqþmþjþsþyþlþuþþvþtþbþiþpþqþxþpþwþyþmþoþyþwþtþuþyþvþ~þuþhþoþhþyþpþ|þþþmþiþlþtþzþqþuþlþ^þoþxþþlþjþnþþþþpþ|þ|þvþxþwþþþvþfþkþjþþrþþþdþsþ}þzþþþuþsþuþxþuþþ}þ|þþþþqþyþuþrþpþiþuþxþvþuþvþþþ|þwþ{þwþlþuþþrþkþtþuþþuþnþyþyþqþuþzþgþoþwþtþsþeþzþzþgþmþþxþyþþ~þwþrþdþ]þhþvþþgþvþlþfþoþ}þrþlþþþvþcþaþkþwþþ~þuþþþsþzþsþsþgþdþrþtþsþ{þuþ}þþuþpþuþ}þþrþtþlþtþþ{þpþ{þqþnþmþ{þpþjþoþtþuþyþ}þwþuþpþeþiþpþoþtþoþxþþ}þvþþþ{þmþmþmþeþgþqþ~þrþmþzþqþsþvþqþjþrþoþvþrþlþlþ{þxþvþþuþpþxþ}þ}þaþcþqþþzþjþlþþpþþ~þþþ{þhþdþoþkþqþiþvþiþ`þ{þ{þxþpþþwþdþpþwþþþqþhþnþxþþuþmþmþ~þ}þhþkþzþwþyþkþaþnþsþgþmþeþgþrþuþoþiþsþ|þnþ_þxþwþpþnþwþqþþ|þuþþzþnþmþoþpþrþsþoþiþnþuþeþiþuþrþ|þzþrþiþiþfþuþlþlþdþoþ~þxþqþlþqþoþlþlþþyþxþ[þdþuþþwþhþkþnþqþnþeþbþiþhþ`þdþ]þeþrþTþhþ`þdþmþlþþþvþcþjþnþhþhþhþrþmþYþkþzþsþnþ\þjþeþnþiþkþzþ}þqþtþnþdþaþmþtþuþqþsþ|þnþeþhþmþvþNþgþcþgþ]þWþiþqþdþdþbþeþjþkþwþ|þmþnþ~þlþhþcþ^þhþ[þþcþiþlþpþtþrþþtþlþgþbþeþeþiþkþbþPþZþeþjþkþGþfþdþmþjþhþpþoþWþ\þ^þVþ^þbþ^þmþtþdþ\þdþ\þpþHþeþiþhþ^þ`þgþnþtþsþoþiþeþgþfþ`þdþbþeþsþtþþpþjþUþYþxþjþ`þqþgþnþ{þpþjþkþfþkþmþ\þLþlþsþjþXþsþYþmþnþlþPþXþlþkþcþdþhþiþeþWþHþWþjþZþiþwþxþmþ[þdþiþ`þhþSþ[þ_þRþ`þnþcþbþjþgþcþNþfþpþvþþtþKþoþZþXþmþ`þiþqþdþfþlþoþhþcþqþfþlþuþyþcþ^þIþ]þbþeþgþuþmþiþrþ~þ|þjþcþfþfþfþaþlþkþfþRþJþXþcþUþnþdþnþhþiþ\þkþrþjþcþ_þbþ]þaþeþ^þ[þfþwþ_þlþYþgþcþdþpþpþqþfþ`þ[þXþ[þYþQþVþZþYþSþjþcþkþjþ^þcþfþ]þjþcþ^þ^þbþdþ]þUþWþ[þTþaþcþPþWþXþZþgþaþgþWþYþmþmþmþbþTþZþaþ[þ_þfþcþ]þ`þcþnþbþbþiþmþeþcþ_þiþlþjþfþpþsþhþeþgþlþoþhþ`þcþeþiþQþþfþsþjþiþsþnþUþJþNþWþeþ_þcþaþQþeþWþ]þZþaþiþ^þxþ[þoþvþbþcþnþoþjþ[þ^þsþiþlþpþgþ`þiþaþoþkþnþcþuþþnþdþkþhþgþnþlþzþyþgþrþ{þjþmþ]þqþjþyþpþiþiþsþtþuþ|þ|þqþfþyþrþjþ\þoþ[þoþ`þvþjþoþcþiþhþhþlþcþ`þnþlþxþ|þkþYþiþaþuþpþ^þeþyþgþ[þaþ\þZþhþmþdþfþþwþpþþpþjþuþnþeþjþiþvþþþsþpþpþyþxþtþþoþoþoþmþmþTþgþkþrþoþpþhþbþeþsþsþjþþþ|þpþrþdþcþfþmþrþþ{þ{þwþqþoþjþoþtþkþiþzþhþdþoþrþ]þþpþZþsþzþþ~þtþlþjþrþmþfþcþsþ~þ|þiþcþvþsþþþoþnþwþuþlþoþ|þþþ}þvþlþnþ~þrþzþzþwþmþtþxþqþtþ{þsþqþyþoþpþqþþrþnþyþþþiþoþtþ|þþwþpþxþþoþsþþgþþuþþþþwþsþvþ}þ|þ{þþ|þzþrþ|þþþxþ{þkþmþ|þþ{þwþ{þ{þ|þ}þþþ~þþzþxþsþwþþþþþ}þþþzþþþuþvþ}þyþþrþþ}þ{þqþþ}þsþ{þxþ{þ|þþþþþyþ}þgþyþþþþvþuþwþuþoþwþ|þþþpþþ|þþþnþ}þ}þwþþþþþþ|þyþþþfþyþþþþþþþþþþþþþþþþþxþþþþþþ~þ{þ{þ|þ|þþzþþzþþþþþ{þsþvþþ|þ~þþþþþ}þþþyþzþtþþþþ}þþþþþþþþþþþþþþþþþþþþþþþþþþþþþþþþþþþ§þþþþþþþþþþþþþþ§þþþ£þþþþþþþþþþþ£þþþþþþþþþþþþþþþþþþ¤þþþþþþþþþþþþþþþþþþþþþþþþþþþþþþ¤þþþþþþþþ¥þ¥þþ¥þþþþþþþþ¡þþþþþþþþþþþ þ£þ¡þþþþ§þ¢þ þþþþ£þ þþþþþ§þþ}þþþþþþþþþþþþþþþþþ¦þ¨þ¤þ¢þ«þ¶þ¯þþþ¨þ þþþªþ¤þ¤þþþþ¢þ«þ£þ§þ±þþªþþþþ¢þ¥þ§þþþþþþþþþ þ¦þ©þ£þþþ§þ¦þ®þ¢þ«þ§þ°þ¹þ¶þ«þ¤þ¦þ¬þ£þ£þ¡þþ¡þ¢þ°þ´þ¯þ¬þ­þ®þþ¦þþ¢þ«þ©þ³þ¶þ¹þ½þ³þ¶þ³þþþþ¨þ­þ°þ¬þþþ²þ¦þ¤þ¶þªþ¢þªþ©þ°þ²þªþ¥þ¤þ¯þþÃþ¬þµþ¥þ¥þ þ¢þ¯þ´þ¬þ­þ¿þ¨þ»þ©þ¦þ¬þ­þ¥þþþ¤þ®þþ¢þ±þ©þ«þ¬þ¬þ°þ­þ»þ®þ£þ¢þ¯þ±þ·þ½þµþ´þ»þ©þ¥þ³þ¥þ±þ­þ®þ°þ©þ¨þ¯þ¨þ­þ¬þºþ´þ´þ­þ§þ¬þ´þ¶þ·þ¹þ¼þ¯þ¹þ±þ³þ±þ¯þ°þ©þ¨þ¦þ­þªþ­þ®þ´þ¶þ¶þ¶þ±þ²þºþ½þ«þ£þ°þ²þ¼þÀþ­þ¥þ þ»þ·þ¯þ±þ¸þ½þ¸þ¶þµþ¨þ±þµþ¯þ²þ·þ¯þ©þ·þÂþ¸þ¼þ¬þ£þ¨þ±þ¶þ³þ»þÃþ¯þ´þ¸þ»þ²þºþ¾þ¹þ·þ·þ±þÆþ¿þµþ¸þ·þ³þ¯þ°þ²þ¬þ³þ¸þ«þ³þ°þ«þ¬þ¹þÃþºþ²þ¿þÅþ´þ°þ­þªþ²þ¿þ¹þ¯þÌþºþ½þ¸þµþ¸þ¸þ°þµþÀþ¸þ·þ»þ¸þ´þ­þ®þÀþ»þ´þ½þÄþÃþºþ¹þ·þ°þ½þÂþ¨þ¬þ¯þ­þ²þºþ»þÂþÎþ­þÂþÂþ»þºþ¿þÈþÆþ¶þ¾þ±þÅþ±þ²þ¾þÃþÃþ¼þ§þ®þ«þ»þºþ¹þ²þªþÄþÈþ½þ¹þ½þ¶þµþ»þ¼þ¼þ¾þÂþÉþ´þ¬þµþ¹þ´þ½þÁþËþ¯þÈþÆþ½þÁþÈþÌþÇþµþ´þ¶þ¼þ½þ¹þ³þ´þÆþÌþ´þ´þ¶þ¾þÈþÊþÃþ¯þ®þ½þÅþÁþ½þ¿þ¿þ»þ¶þÂþÇþÆþ¿þ¹þÀþÄþÍþ³þÃþÂþ¹þ¶þ¸þ¿þÅþÃþÅþºþ¼þÇþÈþÁþÁþ·þÉþÁþÁþºþ±þ¸þÒþÂþ¸þÅþ¾þÄþ¿þ´þ»þÌþÂþ¿þ¾þ¶þ¶þºþ´þ¶þÆþ½þ¼þ¶þ°þ²þ¹þ·þ³þÃþÇþÂþÀþÃþÃþ»þÁþÁþ³þ±þ§þ§þ³þ¶þ¯þþ«þµþºþ¾þ½þµþ¾þÁþ¾þÁþºþ¼þÅþ¿þ±þÉþÄþ½þ¾þÁþ¿þ·þÍþÇþ¾þÁþÊþÄþ·þÈþ½þÆþÌþ¿þ·þ¹þ¸þ¶þÁþ½þ¿þ¼þºþÀþÕþËþÂþ®þ´þ½þÃþÄþÃþØþÁþÂþÁþÁþÆþÊþÉþÉþÈþÏþÍþÇþÂþÂþÃþÀþºþ¹þµþ­þ¸þ´þÌþ¿þ¯þ´þ¿þ¼þþ®þ¿þÊþÊþ¿þµþ¹þ¯þ°þ¸þ¶þ§þþ¢þ¦þ°þ´þ¨þ°þ»þ«þ³þ¶þ£þ¨þºþ¾þ·þ³þ²þ¿þÂþ¼þµþ»þ¾þªþ­þ¨þ°þ´þ­þ®þ»þÀþºþªþ§þ´þ²þ­þ¶þ¹þ¨þ¯þ¬þ¯þ±þ´þ»þ»þ´þ¸þ²þ·þ¹þ¹þ»þµþ£þ¢þ­þ­þ°þ°þ¨þ þþ¤þ«þ¥þ£þ¤þ¨þ«þ¥þ°þþþþþ³þ­þ®þ°þ´þ¹þ­þ¨þ¯þ²þ«þþ¬þ®þ³þµþ¶þ±þ«þÃþ¶þ¯þ¹þ¹þÂþÅþ¿þÅþÂþ¹þ½þÆþ¼þ¸þ·þ®þ´þ¯þµþ®þ¼þ¼þ»þ¿þ´þ¬þ·þ°þ¿þÅþ·þ±þ¼þÄþ³þ³þ¸þµþ®þ¨þ¨þ©þ þ þþþþþ§þ¦þ þ³þ­þ©þ¦þ²þ²þ©þ©þ®þ¦þ­þ²þ½þ½þ·þ¶þ³þ«þ¬þ¤þ¼þ»þ±þ¦þ þ­þÇþÅþ¹þ¦þ¾þ»þ¼þµþ³þºþªþ¼þ±þ»þµþ¯þ°þ·þ¸þ±þ°þ±þ¬þ¦þ±þ¬þ£þ¢þ¥þªþ¶þ²þ¬þ´þ±þ¬þ¬þ¯þ²þ£þ©þ¦þ¬þ«þ©þªþ®þ²þ½þ¶þþþ±þ»þ°þ³þ¿þ¶þ¯þ¬þ¬þ²þ¬þ¬þ¬þ®þ®þ¡þ­þ§þ²þ¢þ¥þ®þ¯þ¯þ¯þ«þÃþþºþ·þ±þ¦þ¢þþ£þ²þþ¦þªþ«þ¤þþ£þ¢þþþþþþþþþþ¢þ¬þ­þ´þþ¢þ­þ¢þþ þ¯þ­þ©þ¨þªþ£þþþ þ¥þ¡þ£þ¬þ£þ«þ¦þ¢þþþ¨þ¤þþ®þ¦þ¥þþþþþþ¤þ¦þþþ¡þ¨þþ¨þþ£þ²þ¬þþþþ¢þþþ¤þþþþþþ¬þ¨þþþþ§þ¨þ£þþþþþþþþþþþþþþþþ¡þ­þþþþþþþþþþþþþþþþþþþþþþþþþþþþþþþþþþþþþþþþþþþþþþwþ|þþyþsþnþrþnþbþZþZþZþ]þUþfþfþxþhþhþsþ}þþþoþþþþþþþþþyþsþþþnþþmþtþmþqþiþkþoþfþkþ|þ`þqþiþqþiþeþUþZþXþTþfþrþ[þEþ þþþþCþVþVþXþ_þZþPþOþ?þIþ2þ>þKþSþAþ5þFþJþ<þFþ1þ$þþ¦ý"ý°ürüüÏüäüüDü%ü$üü´û ûwûûàú·ú©úêú]ûüpü§ü¬üüóûzûÕúú\ùöø©ùÙúûÚúÏú»ú%úøùhúûvûûfû-û8ûcûûLúUùùùÌúMûMû3ûñú3úöøè÷¤÷Æ÷m÷ö¶õõõZöæöM÷v÷B÷éö÷æ÷âøðø
øÑöõéô¯ôgôwôõðõtö_öÿõuõèô«ôzô×ôZõön÷Ïøùwùöø>øÈ÷à÷Õ÷÷Íöª÷MøùªùJúRú`ù
ø=÷P÷Õ÷Iø³øÙøOùùù]úxúúúÅúÚúÙúóú-ûCû©úJúãùYùwøµ÷ ÷þöO÷z÷.÷Ôö¿öÐö÷W÷øíø£ùÇùÜùùË÷Ñööáöm÷Õ÷øø÷÷Ô÷øùnùùhùùÎøøVøbøøäø ùªùúúúèùyù
ùøøÑø9ùpùFùìøøØø¾ùúóùúJúíúûüZü«üÊüÎüÚüÉü®üüühüCügüüÅüý3ýIýNýeýý²ýÃýÐýöýßý³ýý«ýóýþ2þCþFþCþNþPþ7þ?þFþHþXþ>þ>þQþYþRþ]þRþWþSþRþYþEþ:þIþ@þHþZþ]þ`þkþ_þ\þZþXþaþkþpþmþjþpþhþZþhþVþoþIþlþkþsþ_þ^þpþpþqþyþhþhþlþ`þbþsþbþtþbþoþpþoþvþzþqþqþzþoþfþ\þwþqþqþeþrþoþtþkþtþsþsþoþ`þhþ}þtþhþyþþwþbþmþrþyþzþ~þwþ{þzþlþuþþþþjþmþlþþþhþwþtþþxþqþoþsþoþkþyþyþwþlþnþuþjþjþwþqþþzþoþzþuþnþqþtþzþxþnþ]þ|þsþpþoþmþwþkþsþwþyþhþaþgþiþhþoþ~þ{þmþnþnþkþjþjþwþzþpþþ|þnþuþþþzþþþzþpþkþrþxþgþoþ|þsþlþ|þþþ|þsþrþ}þþnþwþ|þxþpþvþ}þmþ~þvþvþþuþtþtþtþþþþzþrþkþoþoþqþþ~þ{þjþsþxþ}þyþuþuþvþ|þþ|þsþsþ|þþ{þ}þwþþvþsþpþtþpþzþþvþnþkþjþ{þyþoþsþnþuþbþ|þþ}þpþyþuþvþoþoþqþsþ{þxþhþqþþyþzþ|þqþrþgþuþbþqþxþxþvþþ|þlþmþþþyþþyþvþpþuþ{þ|þtþ~þ~þqþqþrþnþoþxþ}þ|þtþgþþuþlþlþ`þcþ[þwþþpþ|þþþþzþtþrþuþtþjþkþcþzþnþcþþxþkþ}þkþrþ}þþþiþiþlþyþþoþoþhþ]þoþjþXþiþpþþ^þhþrþ{þþtþzþ~þzþnþjþqþlþkþeþ~þcþ\þxþþ}þqþ|þoþaþxþxþuþrþjþqþvþxþþxþuþsþþ}þhþaþ~þvþrþcþbþlþgþiþlþbþnþwþnþnþoþrþxþuþfþsþ~þpþsþ{þsþyþtþiþmþtþhþlþsþsþuþnþ`þfþlþhþhþ|þrþhþ{þþaþ^þnþtþzþkþpþ]þbþqþlþtþtþlþ]þyþnþwþ|þtþnþiþuþþþþþaþ\þnþ}þvþxþuþQþZþrþwþpþcþsþwþaþþ]þoþkþzþkþcþmþkþcþjþrþxþpþTþZþjþdþoþYþmþKþsþfþhþsþlþXþbþnþjþuþþyþiþaþkþkþgþsþmþrþpþmþ|þdþXþjþtþwþmþVþ_þhþaþjþqþsþþrþdþlþnþeþtþUþjþZþvþyþ]þcþjþpþlþnþeþ]þcþkþlþpþvþjþSþjþhþkþrþ[þcþcþlþtþqþhþoþ\þaþeþ_þ]þRþQþcþjþ[þbþXþsþrþ`þ]þfþbþpþoþeþaþoþxþtþiþdþaþ]þcþcþpþkþeþxþjþtþlþWþXþ^þjþcþgþcþpþ|þtþeþ^þdþjþ^þcþ[þaþcþjþ\þvþ\þxþcþdþgþ]þ_þ]þhþpþkþfþfþcþPþWþ]þkþkþUþZþoþrþcþgþ]þnþiþ\þbþaþdþqþjþVþXþkþrþlþyþrþiþgþeþdþuþdþgþbþZþ_þeþcþXþMþYþgþgþmþrþuþkþkþjþþeþeþpþþuþcþnþkþlþcþmþiþcþkþlþpþbþ_þ]þ^þ_þLþ]þ]þrþ`þWþUþ\þiþfþjþmþ\þ]þpþlþ`þ\þbþtþVþeþqþaþbþ[þnþkþmþrþlþqþ_þYþ[þTþXþZþSþWþRþRþRþ\þ^þ]þþYþeþfþ\þrþcþiþkþhþeþZþWþ\þ]þcþVþ`þXþKþYþRþ_þ`þeþVþTþfþjþtþaþRþ]þdþcþdþ`þZþaþjþgþsþsþZþnþoþbþhþpþgþiþsþiþiþpþdþ`þmþbþYþdþWþZþTþyþkþgþ\þhþYþ[þZþhþ`þVþTþ\þiþ[þYþ]þcþbþTþxþbþuþHþ\þmþSþaþmþmþeþeþsþpþ_þcþoþnþoþkþ]þxþfþXþeþ`þ]þcþlþyþxþdþ`þgþfþ`þ]þlþþ}þuþvþlþfþmþwþlþþjþaþhþoþuþnþuþþoþgþnþdþ^þ]þgþZþoþeþjþbþyþoþiþjþhþjþgþeþjþfþhþkþgþ\þcþþuþYþtþeþqþdþiþsþlþmþqþsþuþgþnþ`þhþbþSþhþvþYþxþrþgþ`þuþmþmþcþ[þiþoþxþvþrþ[þdþxþuþQþjþoþwþzþpþhþfþhþsþlþeþzþnþsþlþnþmþeþeþeþoþ~þ{þ{þ}þrþoþsþuþtþrþnþgþqþ{þnþ|þsþnþxþ`þsþhþnþqþtþwþkþqþ{þrþ{þoþuþ~þzþtþþwþ~þlþhþxþþþvþwþ|þzþsþsþmþaþqþ~þeþzþ{þwþkþuþ{þqþsþuþjþnþuþfþoþbþþiþþ}þþzþsþ{þxþxþþyþnþwþqþjþlþaþjþyþkþ{þuþ{þþþwþuþpþpþwþyþþ{þþtþrþtþnþfþ{þþþsþmþzþ{þvþwþtþ{þ|þxþ{þ|þuþoþ|þþþþ~þþþþwþiþgþlþxþuþþqþnþjþvþnþ|þ{þoþoþwþþþþþþþ{þ|þþ~þ}þ~þ~þþvþpþrþrþþ}þþþfþþoþvþþvþsþ{þþþ{þþþþvþuþoþþxþþ}þþþ~þuþyþþþþþþþþþþþþþþþþþþþþþzþ~þsþþþþ~þþ~þ~þxþrþuþ~þþþþþþþþþþþoþ|þyþþþþuþþþþþþþþþþþþþþþþþþþþþþþþþþþþþþþþþþ{þþ¬þ þþþþþþþþþþþþþ þ«þþþþþþþþþþþþþþþþþþ¢þþþþþþþ þþ¡þþþþþþþþþþþþþþþþþþþþþþþþþþþþþþþþþþþþþþ þ¨þ®þþ¢þ­þþþþþþþþþþþ¡þþþþþþ¢þþþþþþþ¢þþþ¨þþþþ¢þþþ¤þ§þþþþþ­þþþþþþþþþþþþþþþþ¦þþþ¢þ¢þ£þþþ£þ¤þþþ¥þ©þþ¡þ§þ¥þ¢þþþþþþ©þþþþ¡þ¡þþþ©þþþ£þ£þþ¥þ¤þ¦þ®þ¬þ¨þ¦þþÄþ§þ¬þþ¡þ±þ¯þ­þ­þ®þ¯þ«þ©þ¢þ¨þ«þ°þ°þ°þ¶þ¶þ°þ®þ²þ­þ­þ¢þ¡þ£þ©þ­þ­þ²þ³þ¬þ¯þ±þþ±þ©þþ£þ®þ¤þþþ­þ¬þ¢þ¥þ¤þªþ¨þþ®þ­þ þ¢þ¯þ©þþ­þ³þ©þ£þþþ¬þºþ¯þ£þ§þþþ®þ¬þ¥þ¥þ§þ¥þþþþ±þþ¢þ±þ¦þ¤þ«þ±þ²þ«þ þ«þ·þ®þÁþ®þ»þ¹þ¯þ¬þ§þþ¦þ´þ¥þ³þ­þ¯þ±þ­þªþ­þµþ³þ±þºþ¸þ¬þ§þ«þ¨þ®þ¾þ´þ®þ»þ¾þ´þ®þ­þªþ³þ¶þ¥þ þ£þªþ­þ´þ¬þ²þµþ¶þ»þºþ±þ­þ°þ¯þ­þ¯þ¶þ»þºþ¸þ¸þÀþÄþ»þ±þ¬þ¾þÂþÂþÀþ´þ³þ¯þ¹þ«þ³þ¶þ½þÁþ¼þµþ°þÅþÂþ©þ¢þ¹þ³þ«þ±þ»þ¾þ«þ¼þ¸þ±þ¹þ¹þ¼þ¿þ¸þ®þ´þ½þ·þºþ±þ¶þ¸þ·þ»þ»þ»þ­þ¼þ±þ¾þ·þµþµþ«þªþ³þ´þ¿þ·þ°þ®þ±þ¶þ·þ¶þ°þµþÄþÐþÁþ¼þ½þµþ¯þ¸þ¶þ»þÊþ¿þµþ°þ¬þ²þ¼þ¶þºþÀþ»þÃþÃþ¾þµþ²þÂþÁþ¶þ«þ¶þ±þ®þ°þ±þºþÀþ¥þ·þ¼þ»þ·þ¼þ¼þ³þ´þ´þ³þÂþ»þÄþÊþÆþÁþ²þ®þ»þ±þ­þ¼þÇþ·þ«þÂþºþÒþ¹þÁþ¼þ¹þ´þ³þ»þ³þ»þÄþ´þ¹þ¼þ¾þÇþÈþÇþËþ¸þ¸þÎþËþÃþÊþÊþÆþ·þ½þÂþÄþ¿þ»þ¿þ¾þÍþÌþÃþ½þ²þºþ¾þµþÍþÆþ¾þËþÁþ·þ¹þÀþ¾þ¿þ°þ³þÀþÅþ½þÀþÌþÆþÌþÇþÁþ¾þÁþÀþ·þ±þ³þ¿þÎþÄþÇþÆþÄþÊþÏþÄþÆþ»þºþ¸þÀþÌþÊþÁþºþÂþÃþÂþÂþÀþÂþËþ¶þÌþÉþ¼þºþ¹þ³þ·þÉþ¶þ¹þ²þ¶þºþ¹þ¸þ³þµþ·þÍþÃþÀþÇþÄþÆþ¿þ»þ°þ©þ¬þ¯þ­þ®þ¡þ­þ¬þ«þ±þ»þÀþ¹þÌþÁþ·þ³þ¶þÁþÅþÁþÂþµþ»þ¾þÃþÄþ¾þÑþÄþÀþ»þ¼þ¸þ³þ¹þµþÁþÅþÉþÉþ¿þ·þ»þÅþ¾þ·þ¿þÁþ¾þ¾þÊþ½þÀþÂþÆþÌþÉþ¾þÂþÄþ½þ¾þÈþÎþÊþÎþÄþÃþËþÊþ¿þ½þÉþ¿þ¹þ´þ³þ¶þ°þ¿þ¹þ¼þµþ´þ¾þÀþÊþ·þ¤þ´þÇþÅþ¶þ±þºþ¶þ·þµþ´þ®þ£þ²þ¯þ¥þ°þ¸þ·þ´þ­þþ±þ´þ¶þ±þ«þ®þºþ¯þºþ¾þ¿þºþ¹þÀþ»þ¶þ©þ¨þ´þ»þ°þ¥þ¶þ¬þ£þ±þºþ³þ«þµþÀþ´þ«þ°þ¯þ´þ»þÀþ»þ¾þ¼þÄþ¿þºþ´þ¬þ³þ¾þ³þ·þ¶þ³þ¯þ¬þªþþ¦þ«þ¦þ¡þ¢þ©þ´þ·þ¢þþrþþþ«þ¨þªþÃþ¿þ»þµþ¯þ²þ»þ·þ¤þ®þ­þ³þ·þ¶þ¸þ¾þ²þ°þÃþ½þ¹þÁþÆþºþ²þÄþÉþ½þ¾þ²þ±þ¼þ³þ¹þ²þ±þ²þ¿þ¾þ±þ®þ³þ²þµþ¼þÊþ¿þ²þµþ¼þ¯þºþ¶þ½þ²þ«þ©þªþ­þþ©þþþþ©þ½þ½þ²þ«þ´þ°þµþ°þ¹þ»þ°þ´þµþ¼þ»þ¸þ°þ¬þ¯þ¶þ¸þ²þµþ¶þ·þµþ±þ³þ¨þþ»þ¿þ²þ´þ¯þ¶þ¹þ³þµþ«þ»þ«þ³þ·þ·þ¬þ©þ´þ­þ´þ©þ­þ¯þ«þ©þªþ§þ§þµþ¬þ«þ£þ±þ²þ­þ±þµþ³þ þ§þ³þ´þ¥þ¨þ±þ¬þ®þ¯þºþ¯þ¼þ­þ±þ³þªþ®þµþ£þþ¤þ­þ¬þ®þ²þ°þ¬þ©þþ®þ¨þ¡þ¥þ¶þ·þ¯þ³þ¨þþÃþ²þ©þ°þµþ¥þþ¢þ±þ þ¢þþ¨þ©þ¡þþþþþþ¥þþþþþþþ¦þªþ´þ°þ®þ¦þþ¡þªþ¨þþþþ±þ¨þþ§þ­þµþ¬þ¡þ³þ¸þªþ°þ§þþþþþþ¢þªþ¢þ¥þ£þþþþ«þ¬þ¡þþþþ¡þþþ¢þ¦þ¨þ©þ¥þ£þþþþþþþþþþþ§þþþþþþþþþþþ¤þþþþ}þþþþþ£þ¡þþþþþþþþþþþþþþþþþþþþþþþþþþ|þ}þþþþ~þþþþxþtþ}þþþþþþþþzþþtþiþtþoþrþhþ]þVþ;þ þþÿýþ%þ8þ3þ-þ7þ+þ1þHþ[þlþwþmþpþdþjþ[þXþCþ9þ7þ(þ$þ9þ1þþ"þþþõýäýîýþþ*þ:þ7þ þþáý»ý»ý¥ý~ýsýjýýÌýèý¸ýTý¸ü&üücüçüDýlýý±ý®ýý^ýý×üÎüõüýýîü¦üLüüüüüü~ûoú:ùø¢ø6ù¨ù|ù÷ø´ø»øíøòøªøø&ø£÷z÷^÷$÷÷÷Gøôøpùù)ùjø÷2÷«özö*÷øCø÷+÷õ÷{øørøùùÇùÈù¡ùxùù¢ùù°÷Ìö"øIùÔùÑùÇù"ù÷ýõäõ÷\÷$÷½öNöKöªö÷­÷øô÷÷Q÷÷Qø
ùêøRø}÷ýöÆöÇööÈö^÷å÷2øDø!øá÷÷{÷4÷Ñ÷#ø³ø­ù5ú-ú¡ùÿø§øøøøÚ÷øù¤ùðùSú»úÈú1ú{ù<ù8ùùêøùPù­ù8ú|ú£ú±úúúú½úùú
ûåúfúàùùù!ùýøÍøù\ùùuùù¦øøøãøùdú¢úú<ú¹ùùøtøÓøùù¸øó÷;÷
÷8÷÷Ý÷ý÷ü÷÷Æö#ö­õSõ'õ?õYõPõ~õ¢õõZõ¹ôóþòò»òàò
óVó"óòZò+óËó¾ó²óÿó4ôüôùõ×ö³÷yøËø§øjø:ø"øì÷ß÷÷~÷{÷þ÷£ø1ù²ùðùÿùPúÅúóúWûáûIü÷ûqûÒúûÛûµüAýdýýýtýaý\ýyý³ý§ý·ý²ý¾ýóýÔý»ýÃýÆýÐýÎý·ýýý¡ýµý»ýÅýÞýãýþ#þ9þ:þ;þ=þMþRþLþOþPþKþ3þOþIþ>þ_þZþLþSþ[þ]þUþIþCþLþMþBþ^þZþKþhþTþVþgþdþbþZþYþjþuþpþoþsþrþoþfþkþlþaþZþgþbþcþgþoþgþaþgþoþqþoþuþpþpþ}þdþWþþlþmþoþþþvþmþyþþþþþfþsþþqþ|þlþvþxþpþvþoþfþnþjþcþkþnþzþ]þfþvþnþrþsþ|þþ}þmþoþsþnþiþsþ{þrþhþWþ|þrþmþwþnþwþþoþdþpþfþcþpþvþrþiþoþnþdþyþcþrþsþþ{þkþgþþuþtþ{þzþvþkþsþþuþmþ|þzþþsþtþþþtþuþþ{þxþpþlþþþvþ|þ|þuþdþlþwþrþ~þ|þ}þþþyþvþ|þþyþrþrþsþtþsþtþqþþaþnþoþwþ}þuþsþqþtþhþ_þmþnþ}þþmþuþrþdþþjþoþmþsþþwþvþuþnþdþ_þvþþ|þ{þlþiþzþjþþoþfþwþkþhþwþvþyþsþgþrþxþjþjþsþuþoþnþrþlþiþsþqþþxþtþnþsþ|þqþdþmþzþzþþzþtþiþgþ|þtþ{þþuþnþþxþvþzþrþuþþþuþkþuþWþþpþxþþ}þgþhþaþXþeþiþiþnþqþuþxþiþaþsþþþqþtþoþrþþþzþnþoþsþlþiþqþtþpþqþtþfþkþeþ`þfþiþZþþgþcþnþvþwþhþrþzþjþeþqþwþtþnþiþtþpþpþhþoþyþcþqþdþcþþyþrþdþnþ|þxþvþwþxþ{þzþþyþoþ^þsþmþdþgþpþjþfþ{þoþlþoþmþqþuþuþqþpþnþmþrþwþkþuþtþrþkþgþjþlþoþhþaþlþ|þzþhþdþlþnþlþoþwþnþyþ\þtþuþþyþ~þdþ]þ^þlþyþzþvþpþpþfþaþsþ`þTþpþgþ^þ}þqþmþQþkþþpþqþnþsþ|þsþqþwþjþfþgþfþ_þnþrþ[þvþpþ~þsþzþdþ^þlþsþiþbþhþjþpþwþ\þ]þbþ[þeþoþcþqþ~þrþzþ_þ^þ\þXþeþvþþþnþgþuþqþkþdþkþþsþaþþbþiþdþvþnþdþdþqþoþhþbþ`þhþrþuþdþsþpþpþ{þgþ[þUþiþoþvþoþoþrþhþTþYþhþhþiþlþaþhþhþdþjþ[þmþ[þdþ_þmþjþeþjþdþfþ`þ]þhþoþcþZþeþjþbþjþbþZþvþ]þMþhþgþYþ_þhþhþYþhþwþqþfþhþgþ`þnþgþkþdþlþrþjþjþwþjþcþeþqþtþkþ_þbþlþiþiþgþaþlþfþsþmþUþiþ~þcþvþnþ~þtþjþqþ]þmþsþiþfþkþkþdþ_þZþcþlþkþvþgþlþrþmþaþaþfþYþhþcþ]þdþpþrþnþkþoþvþvþYþ_þWþoþsþ_þgþxþdþaþ[þ]þ^þOþ[þoþ_þYþbþ^þgþkþxþlþQþ_þ]þwþdþOþsþjþTþ^þcþXþaþmþfþdþhþoþþyþgþtþdþQþCþOþiþVþaþUþ\þjþUþVþdþXþPþaþiþYþVþjþsþsþWþhþeþjþqþGþ^þeþkþ^þaþoþpþoþeþOþIþPþNþMþIþcþ]þ{þ]þPþfþZþcþMþjþxþpþrþpþlþeþ]þ`þdþ^þXþSþoþfþdþXþMþeþdþcþYþaþeþlþpþdþ`þfþhþgþeþeþ]þeþaþ_þsþuþcþsþnþbþgþiþhþmþuþdþgþtþjþmþuþiþdþ]þXþ^þIþqþpþrþ]þiþZþZþZþ_þjþcþbþpþuþoþ`þbþdþeþ[þaþvþbþoþWþgþ[þ^þ^þgþpþdþ_þaþ^þeþ_þWþaþ^þvþ|þoþpþiþeþWþbþxþyþmþfþ^þcþpþiþ`þoþwþrþpþlþeþsþcþzþjþxþcþhþaþaþtþmþgþqþfþdþrþdþaþhþmþ^þmþhþgþbþqþmþjþpþgþjþrþkþiþfþ`þlþlþtþ`þcþoþcþpþdþ}þrþyþyþtþtþvþsþnþrþeþmþvþuþYþcþnþcþ[þbþnþkþgþvþ|þ{þ{þuþpþbþMþuþZþfþUþmþbþhþiþ{þþrþdþcþhþtþuþmþjþeþsþgþpþ|þuþnþeþnþkþpþrþtþiþpþvþpþlþbþlþjþfþuþjþ}þhþhþoþqþpþwþ|þ}þwþmþrþxþoþrþwþiþsþkþlþbþþþyþ~þvþsþþþwþvþxþqþdþzþkþkþeþnþaþpþuþlþdþvþsþiþoþqþpþsþyþqþyþdþtþpþþrþmþwþsþsþ|þwþzþ{þvþ|þgþgþvþ~þeþ^þsþtþþwþþþþwþxþþþ|þyþwþuþmþkþxþþnþþ{þxþqþrþuþpþtþ|þnþlþþ|þvþvþsþsþqþþwþ|þ}þþþ~þ}þqþxþþþuþþsþþzþ}þ|þþþþ}þwþsþoþhþwþpþþzþ{þþvþ|þqþvþþ{þrþþþþþ|þ{þ}þxþpþiþ~þzþoþyþþ{þ~þþzþyþmþpþ]þ{þ{þ|þzþþþþþþþþþzþ{þuþþþþþ~þzþþþþþþþþþvþuþwþþ~þþsþþþ|þ~þþwþyþþþþþþþþþþþþ}þ~þþþ þþ|þiþþzþþþþþþþþþþþþþþþþþþþþþþþþþþþþþþþþþþþþþþþþþþþþþ¦þþ¤þ þþ¦þþþþþþþþþþþþþþþþþþþþþþþþþþþþþþ þþþþþþþþþþþþþþþþþ¡þþþþþþþ¢þþþþþþþþþþþþþ¯þþþ«þ§þ¥þþþþþþ§þ£þ¥þþ¡þþþþþþþ¡þ¤þ§þþþ¥þþ£þþþþþ¥þ¡þ¥þ£þ¥þþþþ¤þþþþþþþ¤þþþþþþþ©þ¢þþþþ¥þ¤þþþ¥þ¥þ¢þþ¡þþþþþ©þþþþþþþ§þþþþþþ þªþþ¤þ¢þ¦þ©þ±þ¬þ²þ®þ£þ þþ¤þªþ§þµþ§þþ«þ®þ«þ¬þ­þ¯þ¶þ¤þ±þ§þ±þ¹þ²þ¥þ«þ±þ©þ§þ²þµþ¥þ¦þ­þ°þ¢þ¬þ¢þþ¦þ®þ«þ¶þ¥þþ·þ«þþþ¢þþ£þ²þ¢þþþ¢þ³þ®þ§þ°þ¯þ¡þ¤þ¸þ±þ®þ¬þ¥þµþ¡þþþ£þ«þ§þ®þ²þ þ þ­þ³þ¨þ¯þ¬þ£þ þ£þ¤þ­þþ¦þ²þ¥þ¢þ¢þ©þ¯þ«þ¯þ¶þ¼þ¾þ®þ¡þþ²þ¼þ®þ¥þªþ­þ²þ´þ¯þ©þ²þ³þµþ²þ­þ³þ¶þ¶þ¶þ¶þ´þ¹þ¶þ¯þ·þºþ¥þ®þ¬þÁþ»þ¨þ­þ®þ±þ³þªþþ©þ³þÅþ¹þ²þ¬þ²þ³þ³þ»þ³þ¯þ·þ¶þ³þ§þ«þ¯þµþ¼þ·þ¼þ¬þ¿þ¸þ´þ­þ²þ»þ·þ²þ¼þ®þ·þ£þ¯þªþ»þÃþ»þ¶þ·þ¼þ¼þ¯þ¯þ½þ²þ¨þ²þ¼þ±þ«þ·þ¸þµþ¹þ¶þÀþÈþ¼þ©þ­þµþ¶þ¶þ´þ¿þ¿þ¼þ¾þºþ´þ§þ¨þ¹þ¿þÀþÆþÂþ¸þ³þ±þ®þ¬þ°þ°þ·þ»þ¶þ­þ¨þ°þ±þÄþÌþÃþ¾þµþ¯þ²þ¬þ«þÅþÌþ¾þ½þ¹þ²þ±þ¶þ½þ¸þºþ»þÀþÀþ¿þ¼þ¸þºþÀþ¶þ²þ·þ¯þ´þ½þÀþ¹þ±þ¸þ¿þÂþºþ¬þþþ¥þ³þ·þºþÅþ¼þ¼þÂþÃþºþ´þÀþ¶þ²þ¼þ¿þÁþÃþÁþºþ¯þÈþ·þºþÅþ»þ°þµþ»þ´þºþ¸þ¯þ²þºþ¼þÀþÊþ·þ¨þ²þÂþ¾þºþÉþÒþÉþÐþ¾þÄþ¿þÄþÀþ¼þ½þÁþÅþÂþÃþºþµþ¸þ¶þ¶þºþ®þ°þÁþÉþ¶þºþËþÈþ¿þ¸þ´þ¶þÀþÅþÂþÂþÇþÆþÈþ¿þÁþÆþ¿þºþ½þµþ»þ¿þÔþÁþ»þÆþÏþÑþÏþÊþÀþ¾þ¼þÆþÈþ»þ´þ¤þ³þÂþ¼þÂþÏþÎþÂþÄþÌþÁþ·þ¶þ½þ»þµþÅþ·þµþµþ½þÁþÁþÀþ¸þ¹þ»þºþ²þ¿þÇþ¿þ¾þ»þ¯þ³þ´þ²þ®þ«þ«þºþ¼þ°þ®þ´þ¿þÄþ¹þ¾þÁþÀþºþ¶þ¶þ¹þ¼þ¾þ½þÀþ¼þÄþÄþ·þÃþºþ¿þ±þÀþÁþ¾þËþ´þ¿þÉþÙþÏþÄþÃþÂþÍþÀþ¼þÃþÇþ¿þ·þÁþÍþÁþÄþËþ»þ¬þºþÂþÖþÍþÀþËþÎþÉþËþ¶þÁþÃþÃþ½þ½þÃþ¹þ¶þ¹þ¹þ¶þ¼þ¼þ¹þµþºþ½þ½þ¼þÄþ´þ¦þºþÇþ¾þ²þ±þ»þ¹þ¼þ¿þ¸þ¶þ¼þºþ¿þ¿þ¸þ­þ©þ¨þ£þ²þ±þ»þÀþ½þ²þ®þ¾þ¯þ·þ¾þÀþ½þºþ¹þ±þ¹þµþ²þ´þ¹þ½þ»þÁþªþ°þ³þ¾þ½þ³þ¶þÂþ»þ¯þ¶þ¶þ¼þÄþºþ¾þ¿þ¾þÄþ´þ¬þ´þ²þ·þ¹þ°þºþ¸þ±þ­þ°þ¶þ¥þ®þµþ²þ«þ°þ½þ¾þ¼þÂþþ}þþªþ²þÀþ²þÄþ³þ·þ»þ¼þ¾þÁþÃþ¸þµþ²þ¶þ®þ¦þ¶þÎþÅþ¸þÊþ¹þ½þ¾þ¶þ¼þºþ²þÅþÄþ½þ¶þ´þ¹þºþÆþ¼þ·þ¿þÀþ·þ©þ¦þ¿þ¨þªþµþ¿þ·þ¯þ±þ°þ¡þÁþ´þ¿þ¶þ°þ°þ´þ¼þ þ«þþþþ¤þ®þ¢þ±þ·þ·þ­þ³þ®þ±þ¾þ¼þ¶þ»þÄþ¾þ³þ°þ°þ¯þ¬þ­þµþ»þ«þ±þ¼þ¶þ°þ°þ¦þÌþ¿þ¾þ¹þ°þ±þµþµþ³þ¯þ·þ¦þ±þ¬þµþ¹þ¶þ»þ©þ°þ¬þ¤þ¤þþ þªþ±þ°þ°þªþ¥þ¨þ°þ®þªþ±þºþ°þ«þ´þ³þ¶þ®þ¨þ¬þ²þ³þ³þ¦þ©þ¤þ«þ²þ³þ²þ²þ¶þ­þ þªþ¬þªþ©þ®þµþ²þ­þþ²þþ¡þ¯þ³þ´þ´þ¯þ¥þ©þ²þ¤þ þªþ®þ¦þþ¡þ°þ­þ¡þþþþ§þ¨þþþþþ´þ¦þ¡þ¡þ¥þþþ«þ´þÃþ«þ¬þþþþ¥þ þþþ¡þ¬þ«þþ þ§þ°þ°þ¨þ²þ¬þ¥þþ¤þ¤þþþ¤þ­þ«þ®þ¬þ®þ©þþþ§þ©þ¦þ¨þ¡þþþþþþþþþþ¡þ£þþ¥þþþþþþþþþþþþþþ~þþþþþþþþþþþþþþþþþþþþþþþþþþþþþxþuþ{þþ}þþþ}þyþoþnþqþxþþsþþþwþsþzþþ|þvþxþpþ|þxþþ~þnþfþVþ?þ?þ-þ"þþìýÿýýýôýÎýyýýü\ü_ü"üüÿû¿ûìûäûûûküëü[ýÂý§ýýIýIý0ýýãü¯ü²üÕüûü(ýýüºüÐüçüüü¢û{ûûâûüüèûØû¯ûéúvú9úûùù_ù¼ùú±ûü®ûÔú°ùÀø×øtù'úÂú1ûûÙûÃûhûâú«ùøë÷Lø×ø±ùú¼ùù{øø0ù:ùtùø÷döeöòö÷±÷
÷oööæö5÷A÷k÷G÷÷öÝö÷-÷÷ùö5÷÷Õ÷þ÷·øuø¯÷\÷]÷N÷r÷øeøÔ÷	÷b÷ø	ù»ø7ù¤ù¿ù´ùùùùÀùÒù÷øõ÷Løhùïùú&ú»ùcø÷×öç÷VùÊùù7ùéøâø,ù`ù³ù´ù£ùdùù%ù¡ùúëùËùù\ùiùYù\ùÁùú&úúúHúdúMú3úúOúúæúþúéúÆúSúú(úüùàù¸ùùçùEúcúNúXú²úÊúúJúú·ùù¥ø¾øCùùúú²ú´ú­ú¡ú¯úÒúÙú½úúúÔùù3úUúHúáù)ú¦ú©úúdù)ùMùJù±ùPúÚú¹úúTúúÊù´ùìù7úTú7úÓùùXø/øzøøøøøø/øÀ÷÷÷]÷?÷÷K÷àöÎöòööüõ_õòôëôõõõõôÉóòóHô·ó óóósóÖóLôõèõSöDöÌõ9õâôô>ôôó-óôòFóÕóxôõõàôõzõõöõàö§÷öéôsóNôßõÊ÷æø)ùWù|ùOùù)ùfùöùRúWúYúµúèúæúõú8ûfûYûðúiú@ú{ú»úðúôúû=ûûþûüýLý{ýªýÍý¾ýý²ýÃýÉýØýíýíýñýþøýþÿýþ4þ)þþþÜýµý¶ýÕýàýçýþ6þ0þFþRþXþ_þUþNþXþZþWþbþoþpþhþWþWþaþXþaþRþDþVþVþJþQþWþ^þhþ`þiþcþ^þrþSþgþxþpþyþsþsþoþ}þuþcþeþ`þ^þ`þnþcþpþiþlþ\þuþkþjþfþ`þ^þ]þbþhþeþhþkþjþwþyþqþpþjþwþxþvþrþlþgþbþbþlþqþkþiþWþxþnþeþ}þwþlþvþuþQþXþnþgþfþpþpþsþhþcþþmþnþþxþuþrþnþnþsþeþcþmþyþ{þrþoþeþpþ~þ}þqþxþmþrþ}þwþpþuþþyþrþiþdþ{þ{þwþ}þwþyþmþþ}þzþrþsþwþvþqþ{þ~þ|þwþlþkþnþþxþyþ|þþwþmþiþsþþ}þzþþpþmþþ}þsþnþwþ~þþvþvþgþkþ~þuþuþzþzþþþ{þoþeþeþvþwþnþqþrþgþxþyþ~þwþrþpþdþtþ}þxþvþlþgþrþpþiþsþoþeþgþ`þlþsþpþlþzþþwþtþjþgþsþsþiþjþxþ{þvþkþdþvþgþwþiþvþzþmþoþkþmþoþjþkþ}þþrþ^þfþtþþyþYþlþgþcþtþnþvþkþbþ`þaþjþqþqþrþrþnþoþvþgþvþvþgþ|þþ~þhþhþ_þbþkþsþwþvþsþqþjþfþoþoþoþsþZþcþþlþjþkþjþkþgþmþxþmþiþoþpþþ~þpþpþxþyþdþcþoþ`þiþeþkþyþoþmþoþ{þ|þtþuþrþvþyþmþfþdþkþdþoþtþvþsþvþpþqþxþnþeþjþmþqþuþqþsþsþ~þmþ[þcþfþzþhþYþUþuþoþjþlþgþjþyþ{þnþdþ_þoþoþrþpþiþþeþ\þsþcþsþfþmþqþfþsþqþlþpþhþlþsþcþ`þlþpþiþfþþVþoþpþgþfþnþhþnþmþtþfþ`þoþpþqþpþnþ|þnþfþlþqþ^þfþ^þqþjþhþtþuþsþlþpþvþyþxþqþvþoþsþoþrþhþgþ}þ[þgþeþkþjþiþaþ]þeþjþlþkþmþlþhþrþcþ`þ]þrþdþ]þeþUþgþwþdþpþkþcþfþgþhþdþbþeþjþlþ_þrþjþkþgþ\þfþmþhþjþqþpþtþdþnþ[þbþjþbþiþgþ_þ_þmþZþmþgþ\þ[þpþgþqþnþaþaþUþ_þbþcþdþeþaþ]þlþnþdþaþUþaþoþZþTþnþjþ[þ^þeþmþYþcþtþgþ`þnþoþbþgþpþiþ_þpþlþ]þbþvþhþeþdþbþjþfþ^þ\þeþhþfþ^þVþfþeþrþdþZþhþrþhþvþxþlþkþgþfþbþqþtþmþpþlþcþ`þcþiþiþgþaþoþbþsþnþZþWþcþYþbþhþmþbþhþjþeþeþfþjþfþeþjþlþhþoþgþ`þuþ^þsþdþ_þaþdþeþgþnþiþYþSþ_þhþeþfþjþVþkþRþdþmþiþkþUþcþYþbþdþaþjþgþXþZþiþlþ]þYþbþaþlþ_þjþ]þ\þRþlþeþtþyþYþdþtþhþ`þcþWþNþZþbþsþ]þjþZþyþnþYþkþþdþoþ\þ[þ]þ[þdþfþaþ_þdþgþVþgþiþiþOþcþOþWþ]þgþqþyþþcþ]þhþeþ]þVþ[þbþUþ\þiþlþcþSþUþkþmþqþdþuþoþoþdþeþmþoþlþiþjþaþ_þiþWþZþjþiþhþtþfþ_þaþ`þnþdþjþeþkþsþrþtþmþgþmþ`þ`þeþ\þ^þiþ~þbþWþeþZþ^þlþuþjþcþmþxþuþ`þZþ_þaþeþSþfþiþqþTþmþ`þ\þlþuþmþ`þjþqþfþnþ{þlþiþiþjþ{þþ|þfþeþ`þiþ{þcþZþcþeþhþoþjþeþrþoþYþ]þ]þ]þyþjþfþnþnþqþjþaþbþqþ}þuþjþgþnþwþiþkþrþ{þcþhþdþoþ_þ_þeþiþoþaþaþmþhþbþaþ_þiþkþvþiþ]þ~þrþpþhþiþ_þrþsþlþgþiþmþpþiþ[þgþcþdþnþoþrþþgþYþiþdþaþgþjþlþnþwþ{þjþeþ\þiþuþoþpþþaþlþuþ|þuþmþkþoþpþzþþiþkþoþfþmþsþþiþiþrþiþfþfþfþfþsþuþhþaþdþlþoþgþkþ]þpþ\þqþgþpþgþzþwþpþjþjþqþqþmþhþaþpþ`þiþhþlþþ_þiþþtþnþtþkþnþ{þ{þvþvþþuþrþmþyþ`þjþxþqþeþsþpþiþiþnþsþuþzþ~þ|þuþ{þþvþtþiþtþkþrþþwþtþvþvþ|þuþiþkþnþþPþdþwþþwþvþsþ|þ~þzþþyþkþrþiþwþmþuþxþsþaþjþlþpþqþyþwþ|þþzþoþkþþxþxþjþrþ{þlþ~þoþnþxþþþþþpþtþqþ~þþzþ}þ{þ}þþxþ{þxþvþ~þþ|þmþzþþmþþþwþ}þyþ{þqþ|þþþþþþ~þ{þqþqþþ|þxþvþþ{þ{þvþ{þsþwþþzþ|þpþyþnþoþ|þpþvþ~þwþþþ|þþþþþþþ|þþzþþþþþoþþþþþuþ}þtþþþ~þ|þþuþþþyþ~þþþþþþwþtþþþþþwþ|þ|þ|þþþþþþþþþþþþþþþþþþþþþþþþþ£þþþþþþþþþþþþþþþþþþþþþþþþþþþþþþþþþþ¤þ¡þþþþ£þ¤þþþþþþþþþþþþþþþþþþþþþþþþþþþþþþ¢þþþþþþ¦þþþþþ¡þþþþþþþ¢þþþþþþþþþþþþþþþþþþþþ þþþþ¬þþþþ¥þþþþþþ¡þ£þ¥þ£þþþþ¢þþ þþþ þ£þ£þªþþþ£þþþþþþþþþ¢þ®þ¤þ¢þ þ¥þþþªþ¤þþþþ þ¥þ©þþþþþ¢þ¢þþ§þ²þ©þþ§þ©þ¸þþþþþþþ£þ§þ¨þ¢þþ¨þ§þþþ¦þ²þ«þ·þ¯þ¡þ£þ¤þþ¦þ¦þ¥þþþþþþ¤þ§þ¤þ§þþ±þ¢þ¢þ°þ¯þ¡þ¨þ­þ¦þ¡þ¥þ©þþ®þ¯þ­þþªþ¯þ¨þ¤þ¥þ­þÀþ²þ¡þþ°þ£þ¢þ­þ±þ²þ­þ£þ¦þ©þ¨þ°þ²þ¹þ¶þ²þ¦þ¤þ¯þ°þ¹þ«þ¢þ¦þ¡þ þ þ§þ þþ«þ£þþþ¤þ¦þ´þ¹þ¶þ¦þ¥þ²þ©þ«þþ©þ®þ¢þ¨þ¥þ§þªþ¬þ®þ¦þ°þ¥þ¼þ£þþ®þ±þ¬þ¯þ°þ¬þ£þ§þ«þ§þµþ®þ®þ¸þµþ°þ³þ·þ±þ½þ½þÁþ»þ°þ®þ²þ®þªþ´þ¦þ§þ­þ·þ±þþþ­þ³þ¸þÆþ¿þ¸þ·þ®þ¶þ³þ±þ¹þµþ®þºþ­þ¸þ°þªþ±þ½þ»þ°þ¶þ¤þ¥þ½þ¿þÃþ¼þ®þ­þºþÁþ¹þ¼þþ¬þ¦þ«þ²þ°þ«þ¬þ¬þºþ¾þ¬þ·þ®þ®þ³þ´þ·þ¸þ´þÇþ«þºþ¸þ»þÂþ¸þ­þ¼þ®þ·þ¶þ»þÂþÃþ½þ·þºþ½þ¹þ¶þ¾þ¶þµþ«þªþ¶þ¸þªþ®þ®þþ®þ¶þ¼þ·þªþ¦þ´þ¶þ´þÂþÂþÆþºþ²þ¸þ·þ´þÀþ½þÂþ¿þºþ¿þºþ¶þÂþ¶þ¸þÄþºþ»þÂþÁþ»þºþºþÁþ¾þ¹þ³þ®þ´þ¸þ±þ¶þºþ»þ³þ©þþrþzþþ¬þÂþ¹þÇþ´þ¹þ¿þ½þºþ¹þ¾þ°þ´þÁþÄþ¹þ¸þÁþÂþ´þµþ³þ¸þÄþ´þ²þ¼þ¹þ¶þ¸þ®þ¬þªþ»þÁþ½þ»þ±þ¶þ°þ¾þÁþÅþÊþÁþ¹þÐþ¶þÂþ¶þºþ¾þ¼þ½þÂþ½þÄþ¸þÇþÂþ»þ·þ¶þÀþÅþÈþ¹þ¸þ½þËþÏþÇþÄþ¾þËþ»þÂþÁþºþ¿þÊþ¼þÀþºþÅþÄþ»þ¼þ¿þ¹þÌþ´þ¼þ¼þËþÈþÁþÈþÅþÈþÇþÂþ»þ¿þ¿þºþºþºþ°þ±þ´þ»þÀþ¾þ·þ¸þÂþÉþ·þ²þºþ¼þ¸þÂþÁþ´þ´þ¿þÂþ¾þ»þ»þ¹þËþÈþ¿þ·þ®þ«þ¸þÂþ·þ¹þ·þ±þ°þ®þ¥þ»þ¼þ²þ²þ²þ»þÁþ´þ¿þ¿þÍþµþ°þ³þ³þ»þ²þ¿þ¿þ¾þÄþ¼þ²þ¿þ´þºþ³þÁþ¾þ·þ¾þÁþ¹þÇþ´þµþ¿þÀþ¾þÉþÄþÌþÊþÈþÂþ»þÄþÌþ¾þÈþÁþ¿þÃþÄþÄþ²þºþ¹þÁþÅþÅþÃþ¶þÂþºþ½þ½þ¼þ¾þ»þ¼þ½þÅþÂþ¹þÀþÁþ¾þÁþÅþ¿þ·þ»þ°þ¯þ¸þ»þ·þºþ®þ¸þ»þÁþÈþÂþ²þÁþºþÉþÄþÁþ·þ´þ¼þ¤þ¾þ¾þºþ¹þ¾þ¿þ·þ¾þ¼þ¹þ¾þ¾þ¶þµþÄþ½þ±þÌþÅþµþ¶þÂþºþ¶þ±þºþ¶þ¼þÂþ¼þ¾þ¾þ²þ±þ³þµþ´þ°þ±þ´þ»þ¶þ³þ±þ»þÁþ®þ²þ³þµþ¼þ·þ±þ²þ¸þºþ¨þ¨þ®þ²þ¶þ¾þÅþ½þÂþ·þ¤þ¤þ¯þ³þ²þÆþ¾þÅþªþ­þ¸þÂþÅþ¹þ¾þ·þ²þ¿þÃþ»þµþ»þ¾þ¿þÇþËþÁþ¶þ°þªþ¶þ¾þ¤þ·þÃþ¼þ½þ¿þ³þ½þÉþ¹þ³þ»þ¸þ²þ³þ·þ¾þªþ¶þºþ´þ²þ´þ±þ¨þ®þµþ°þÁþ¼þ²þ²þ®þ«þ¿þ»þ±þ¯þ®þ²þ¸þ·þ¹þ½þºþ½þ°þ©þ®þ·þ¼þµþºþ¿þ¹þ³þ±þ°þ¶þ¹þ¤þ®þÁþËþ³þ«þ­þ®þ°þ©þ¾þ¾þ½þ»þºþµþ³þ¸þ´þ¯þ¸þ¶þ»þ®þ¬þ°þ®þ¶þ´þ»þ»þ´þ³þ´þ®þ¯þ¼þ¸þ«þ§þ¨þ¬þ¯þ©þþþ­þ«þ©þ±þ¯þ°þ¨þ¬þ¶þ¯þºþ®þþ þþ±þ´þ³þ½þºþ²þ¶þ­þ¸þ¬þ©þ¤þ©þ¶þ«þþ´þ±þþªþµþ³þµþ±þ¡þ©þ¶þ¤þþþ¤þ¥þ¢þ¢þ¡þ­þ±þ¥þ¡þþþ¡þ¤þþ©þþþ¥þþþþ©þ¬þ¬þ°þþ¤þþ¤þþþþþþþþ¡þ¡þþ þ þþ þþþþþ¤þþ¥þ þþþ þ®þ­þ¨þ¬þ°þþþþ¦þ£þþþþþþþqþoþyþþþzþþþþmþvþ{þzþþþtþoþrþwþeþkþ\þcþhþvþqþ]þZþcþfþzþqþyþjþsþqþrþwþqþuþþvþsþmþuþfþaþ]þ^þ[þGþ@þ0þ7þ4þ6þ8þ>þFþRþIþ%þ$þýýèýÒýìýþþüýþþôýêýØýçýÃýÛýÒýÒýÊý½ý§ý~ýJý;ý/ýÌüsüüü	üü{ûLúÝø®÷÷rö ö#öyöö@öö*÷FøÇù<ûüÞû©ûIûQûNûûú+ú&ú©úû)ûú
úIúFúúùcùùÍø4ùüùNú)úßùçùRùÀøý÷C÷ö.ööüö¢øÙùúyùxøM÷ö÷÷é÷øQùøùEúäùù2ù(÷¨ö±öo÷qø%ùCù±øë÷µ÷
ømøDø	ø÷Øö¼öL÷ñ÷Zø0ø÷e÷Í÷SøøøºøøPø´øGùMùùòøºøùiù ù¼ùÁùcù&ùùù4ù[ùKùçø±ø>ùêù*úÈùÑùÈù´ù²ù¿ùáùú%úGúÞùßùùöù=ú>ú8úïùùwøáøùúXú(úúú¶ùãùûù#ú=ú?úúÌùÂùýù9ú+ú:úúhú5úú%útú°úúUúAúaúPú5ú¨ú{ú¶úú~ú}úkúHú&ú
úòùµùùåùúúú5ú4ú;úUúIú=ú(úàù}ùÌø(ø\øþøJù±ùMúaú_úBú)ú1úHúSú"úîùÄùú2úVúçùíùÐùúAú@úÇùùøjøxøDùÿù8úúæùÈùùù¾ùú9ú>ú_ú-úeù»øøEù^ùYùbùÆùúEú=ú*úKúYú.úZú9úúúîùÊùoùùýø$ùXùMù$ùùÆø0ø(ø@øá÷÷÷ýö8÷;÷D÷»÷4ø6øÕ÷U÷ëö¶öPö*ööõöôðôÝô3õ©õöÙõõõbõ4õ½õMööôô7óóÉó7õVöúög÷m÷÷Àö}ööéöl÷÷¶÷y÷Á÷þ÷ø$ø[ø]øæ÷×öÃõõëõööö%ööîöØ÷÷øú¥úIû¾ûüûÁû,û(ûIû'û\ûGûSû}û£û¨ûû©ûßû=üküNüÀû÷úú¿ú3ûrûtûû^üçüPýýÐýûýôýßýÕýÆý½ýÙýþþ2þ+þþ.þ0þ<þ,þþýýÖýÅýëýþ)þ?þCþ?þ;þIþMþNþZþbþfþdþcþkþkþ`þRþVþaþ`þdþXþMþYþbþXþlþCþfþTþIþLþEþDþFþOþ^þVþJþKþXþpþoþeþdþkþ`þ]þnþmþiþeþYþYþ\þYþaþiþbþfþhþ_þbþrþiþ]þtþdþeþpþtþpþsþ~þ|þzþcþmþZþgþoþqþfþpþpþlþjþiþiþmþtþxþyþrþeþpþvþsþnþhþqþiþiþqþlþtþqþpþnþbþdþtþtþlþpþoþ{þfþ}þqþmþoþrþoþoþdþlþtþmþoþzþ{þ}þþtþrþ{þiþ|þuþjþzþ}þvþvþþþxþjþdþiþjþsþ}þþfþ|þeþhþ{þmþpþþuþuþ|þvþpþsþlþ`þcþhþjþwþmþwþwþrþzþþdþcþoþuþsþpþlþpþvþbþ_þtþpþcþrþbþmþzþwþtþvþqþlþuþlþoþwþyþzþsþþsþfþjþiþhþdþ}þgþiþ{þzþtþpþpþwþ|þwþ`þ[þrþnþ~þþþtþYþwþ_þpþ}þwþsþvþuþqþ|þ}þpþoþwþ~þyþyþnþhþ{þtþlþ|þþrþbþeþiþrþuþuþwþþ|þfþaþkþkþnþuþsþVþiþsþmþqþpþnþnþiþfþqþ~þþvþiþvþ~þtþrþsþnþdþoþfþiþfþfþuþmþcþgþuþ~þ{þnþdþhþsþtþfþxþhþpþWþnþrþiþfþtþsþqþpþqþnþrþkþnþþzþhþyþoþsþmþbþsþ}þ]þaþlþuþuþnþxþ|þnþlþkþfþrþzþ}þrþrþvþ~þ~þrþWþZþsþxþjþtþsþyþ|þsþkþaþaþsþsþ]þbþtþuþlþaþþiþtþgþZþuþpþoþdþmþoþaþ^þiþsþpþoþiþsþoþeþxþiþnþVþdþgþeþXþjþsþpþfþjþoþpþqþjþjþhþeþyþ`þdþ]þmþRþSþgþoþuþdþaþhþdþ^þaþbþhþdþ^þoþ]þdþjþrþ[þfþZþbþcþhþeþoþiþjþfþcþ^þ\þhþpþpþdþWþkþcþpþ\þmþfþnþpþkþmþgþqþZþ_þeþlþhþaþdþaþgþiþ`þ\þcþhþZþ\þpþkþpþgþ`þ[þOþXþbþlþcþXþVþbþpþhþaþYþYþ`þjþQþbþ`þeþSþZþ]þ[þPþ`þcþRþLþ`þkþ]þbþeþcþ^þnþ\þ\þgþjþiþ]þUþ\þ\þkþgþ`þbþZþWþ\þYþaþeþeþaþoþgþjþbþuþwþdþcþiþcþ\þkþrþrþsþkþhþfþZþdþkþ`þ`þkþeþiþrþ]þgþeþ[þtþtþjþ_þbþcþdþhþgþkþlþdþkþpþdþ^þmþgþ\þ]þfþ]þfþfþcþrþsþiþ`þ^þlþoþdþjþkþpþaþ]þvþiþXþmþcþ\þcþdþpþhþcþiþbþ`þrþxþeþ\þaþdþRþXþ\þdþeþPþUþdþ^þeþeþ`þtþtþhþ`þ`þnþnþhþsþaþLþkþjþuþaþ`þyþlþ[þvþnþ|þhþeþgþgþnþlþ]þJþLþFþPþXþLþ[þlþbþkþaþaþcþ[þhþlþiþ\þVþ[þ]þ`þgþkþ[þxþiþ_þPþbþ_þpþuþuþdþ`þcþdþfþtþsþpþnþTþVþmþcþTþfþXþjþuþYþgþfþjþyþ^þZþcþjþjþhþjþfþfþlþjþdþnþ\þ]þ_þ}þhþdþZþYþ^þpþtþpþfþaþkþrþhþUþgþfþ_þXþQþbþrþhþoþZþOþ]þdþiþjþpþpþdþgþnþcþcþhþþkþwþlþþcþVþqþsþmþcþeþrþjþdþoþtþ}þmþhþpþjþmþcþXþ`þmþmþuþhþcþeþoþvþ|þpþ`þlþcþ_þqþuþsþbþ_þeþmþ_þ]þfþgþlþ`þYþbþhþeþ^þcþfþmþsþlþnþgþvþxþvþiþ]þkþiþkþgþbþfþjþmþoþ^þWþiþtþyþkþfþoþYþoþhþpþtþhþhþrþoþlþnþrþ}þzþnþxþþVþrþþnþlþzþþsþsþvþrþtþtþoþlþmþiþ]þ{þmþuþ|þmþmþeþ]þiþrþpþfþeþsþnþlþdþiþfþ`þaþþjþhþcþ}þrþtþuþnþlþgþ_þ_þoþþqþkþrþþpþsþrþqþsþhþhþsþþþ{þoþkþzþmþnþiþ[þqþrþvþ{þvþpþ{þsþiþiþjþnþuþ}þ|þzþ~þþpþtþrþrþaþtþ|þtþqþuþuþsþqþdþpþsþnþkþwþoþoþvþaþ_þlþtþuþvþuþyþþzþxþsþdþpþlþiþþþsþwþuþzþþþþrþrþvþiþiþmþzþ{þoþþoþgþpþzþþþ{þoþnþdþhþtþvþyþvþqþqþtþrþvþ}þþþþþxþrþlþ~þuþ~þþþ~þþ~þwþþþþþþqþxþ~þþþþþþþþxþþxþtþþ~þxþqþxþvþxþrþkþ}þwþpþnþmþuþþþþþ}þwþvþnþ£þþþþþþþþþþzþoþsþþþvþþþþ{þþ~þþ}þþþ~þ{þ|þ~þþþþþþþþþþþþþþþþþþþyþ}þ|þ}þ~þþþþþþþþþþ£þþþþþþþþþþþþþþþþþþþþþþþþ£þþþþþþþþþþþªþþþþþþþþþ¡þþþþþþþþþþþþþþþþþþþþþþþþþ£þþþþþþþ£þþþþþþþþþþþþþþþþþþþþþþþþ¢þþþþþþþþ³þ¨þþþþþþþþþþ¡þ¤þ£þ¡þ¢þþþ þþþ§þþ£þþþþþªþ«þþþ¥þ­þ«þþ¥þ£þ©þ¶þ«þþþþ£þþþ þþªþ þþþþþ þ©þ¥þþþ³þ³þþþþ¤þªþ¬þ°þ°þ¤þþþþþþþ¤þ¦þþþþ£þ«þ©þþþ©þ©þ²þ°þ£þ¢þ¨þ§þ§þ¡þªþ©þþ©þ©þ¡þþ þ¦þ¥þþ«þþþ°þ»þ­þ«þ¬þ¨þ þþ£þ§þ·þ¨þ¥þ¢þþªþ¬þ¥þþþ¬þ§þþ£þ«þ®þþªþ±þ«þ¢þþþ¦þ©þ¶þ´þ¯þ°þ®þ§þ¢þ¡þ¦þµþ¥þ¢þ£þªþ°þªþ©þ¦þ¤þ©þ¥þþþþ¡þþþ¤þ¢þ¤þ¤þþ¦þþ©þ¦þ þ­þ¬þ­þ­þ®þ¯þ§þ«þ¥þ£þ¨þ¨þ®þ¨þ«þ³þ®þ¨þ³þ¬þ©þ¶þ¼þ­þ¯þ»þ½þ²þ¯þ¶þ³þÂþ¸þ¶þºþ³þ¬þ®þ±þ¬þ¯þºþ³þ»þ·þ¯þ¯þ¶þ¹þ¶þ½þÉþþ­þ½þ½þ¿þºþ·þ·þ¯þªþ¼þ¦þ¶þ©þ®þºþ¾þ¶þ­þ¯þ®þ¯þ¯þ¼þ¨þ¨þ¯þ²þºþÄþ¼þÀþ¥þ³þ±þ£þªþ¯þ®þ¯þ­þÁþÆþ³þ³þ´þµþ¶þ´þ¯þ´þ¬þµþ¸þµþ·þ´þ¼þÁþ¼þ»þ«þ»þ»þ¼þÂþ¿þ³þ­þ²þÀþ¹þ°þºþ¿þ½þ¸þ¶þ½þÈþÄþ®þµþ¥þµþ´þ¼þ»þ²þ¶þ¼þ¸þªþ´þ³þ¾þ¿þÂþ¾þ¬þ¹þ¯þ°þ³þ¯þ½þ¿þÃþÈþÄþÆþµþÃþºþÅþÅþ»þ¸þ½þºþµþ·þ¿þ¶þ²þ¹þºþ·þ¸þ·þ¹þ¾þ¿þ£þyþxþþ§þ¿þ´þÁþ´þÁþÂþÀþ¿þ¿þ»þ«þÃþ»þºþ¹þºþ»þ½þ¾þ­þÎþ·þ¹þ°þµþ¶þ®þ´þ¼þµþ´þ«þ¿þÃþÄþÅþ¶þ¾þÂþÀþ¿þÀþÂþ¿þ¹þ³þ²þºþ­þ¹þÁþÆþÈþÂþ¿þÉþºþËþ»þ¿þ¿þ¾þÈþÇþ¯þÈþ½þ´þÁþÈþÀþ·þ´þÉþËþÃþ¸þ»þÅþÃþ¹þºþ»þ¿þ¾þ»þ½þÁþ¾þ¾þËþ»þ¼þÔþÒþÅþ¾þ·þÒþÄþ¾þ¾þ½þ¾þÅþÆþºþ­þ§þ·þÁþÁþÁþÄþ¾þ¼þÄþÌþÇþÀþ»þ»þ½þÁþ²þ³þ¼þ¿þ¿þ¼þ·þÅþÆþÇþÎþ¿þµþ½þÇþ¾þ»þ¾þÁþ·þ¶þ³þ¤þ§þ·þ¶þºþ³þ¶þ½þ»þÇþ»þÀþ°þ¾þ¹þ¬þ¸þ©þ¾þÇþÀþ¼þ¹þ¹þ½þ±þÂþÃþ¼þ¶þ¾þÆþÀþÁþÁþ¿þ¿þÈþÅþ¹þÇþÏþÑþÉþÆþÃþÁþÃþ»þ¾þÉþ½þÀþÊþÎþÉþÄþÃþ¶þÀþ½þ¹þÂþÃþÈþ¾þ¹þ·þ¼þ¿þ¿þÁþ¾þ¾þÈþ»þ¸þ³þ¬þ©þ«þ®þ«þ²þºþÂþ»þµþ¹þ»þ«þ´þ¹þ¿þºþ·þ½þ°þµþÂþºþ°þ²þ¸þ³þ©þºþÃþºþ´þ»þÃþ¼þ¾þÈþºþ¸þ¼þ¼þºþÄþÆþ°þªþ»þÃþ¾þ¸þ³þ­þ¾þ½þ¸þ½þ¾þ¸þÁþ¿þ±þ­þ®þ±þ¸þ¹þªþ¶þ®þ³þ³þ°þ°þ²þªþ½þ°þ³þ¹þ¶þ´þ¹þ½þÀþ«þþ¯þ¼þ¹þ¶þÂþµþ·þ·þ¬þ¶þÁþÁþ½þ¹þ¾þÅþ¯þ¬þ¶þ½þ¾þ¼þ¸þ³þ·þÂþ¼þ°þ°þ²þºþ²þ¶þ¿þ»þ¬þ¢þ©þ¸þµþ«þ­þ·þ®þ¯þÀþ½þÂþÆþ¶þ¬þµþ®þ®þ»þ«þ¶þ´þ»þ½þµþ²þµþ°þ«þ»þ«þµþÀþÀþ³þ©þ­þ·þ±þ©þ½þ§þ¨þ¸þºþ´þªþ¼þ·þ¼þ±þ­þ²þ¶þ²þ¯þÅþ­þ®þ«þ²þ¸þ¯þ³þ¹þ¼þ¼þ¶þ¬þ§þ­þ¶þ´þ§þ´þ¬þ±þµþ¹þ¹þ¼þÃþ¸þ³þ©þ¹þ·þ·þ¸þ²þ­þÃþµþ¸þ´þµþ½þ½þ³þ±þ»þ±þ´þ¥þ«þ¨þ¬þ¬þþþþ©þ§þ®þ±þ©þ±þ³þ©þªþ«þ¦þ«þ²þ¢þ«þ¯þ©þ´þµþ®þ¨þ®þºþ¦þ¢þ«þ±þºþ³þ¨þ¥þ¦þþ­þµþ´þ±þ§þ¥þ þ¢þ¨þ¢þþþþþþþ þþþþþ¦þ£þþþþ£þ¡þþþþþþþ¢þþþþþþþxþþþþ|þþþ£þþþþþþþ|þþþþþþþþþþþþþþþþvþoþvþ}þrþmþtþEþ6þ'þðýÑýÅý ýýÊýþþýàý}ýRýýÑýùýèý³ýýtýhý7ý9ýgý¯ýÌý½ýý[ýbýýýØýÞý¸ýý¥ýýyýjýýÃýÖý°ý¤ýýýýýýýýuýLýPýaýOýCý:ýýýïüÉüüíûFûDûûzûîû.ü8ü?ü[ütüxüzüübübü]üVüRüJüüµûMûûûHúAù<øZøøËøø÷KömõÇôô£ôwô°ôvôrôÛô¥õòö²ø6úªú`úãù¥ùÛùçù¤ùmùVù«ùqú¿úKúÒùùÿùÂù¤ømø|ø°øCùÇù®ùYùRùlù¹øaøN÷öñõßõiö÷#ù²ùlùù¾ø%øô÷Fø<øøEù·ùÎùÍùùùù®÷XøøÐø3ùùùùøåø9ùù}øøÿ÷øTø¾ø
ù1ù8ù,ùdùùÄùÚùÅù÷ùÑùãùJúOúúúúðùçùÕùïùÑùÉùùùù«ùËùÂù³ùùZùùòùú«ùYùçøàøù4ùOùCùLùùWùnù{ùùùãùú$úñù|ùJùùßùñùÊù$úúVùù¸ùéù;ú[úúÌùÁùÄù÷ùóù+úsúlúúöù#úbúúsú*úôùùùèùÑùú«ú¶úúú}úHú)úúúëù¤ùÓù6úú úú?údúcúWúUúbú`ú8úûùiùýøsùÄùýùYúrúúqúbújúzúpúMúsú°úáúäúÇúúúúúúJúqúúaùåø£øùÆù#ú@ú(úîù®ùùùãùúùú0ú[úIú3ùø¨ø¢ùÂù»ùøù)úHú|úúoú{ú²úèúÐú¯úªú¨ú8úúúWúcútú¢ú¶ú¨úÂú¨úhúZú`ú úfú$úú<ú/ú;úhúú°úúXú1úþùúú0úÜùõùÐùÉùú@ú'úúúþùÏù§ùùù6ùéø)øÛ÷>øÐø2ù_ù|ùRùæøøMø3øTøønøVøø]øø\ø>øøÎ÷÷ÛõÂôôôaô×óàó°ó'ô'ô;õö÷9øìøkùuù°ø÷A÷%÷0÷Æö¤ööðöÒö¾öÀö÷u÷øgøç÷ö!õßôlõªõâõ£õöì÷ùªúaûþûYüHüüÖûûqû¥û"ü©üý6ý.ý"ý5ý^ý1ýýüûû±ûüºü,ýýÒýÚýòýóýòýþþþ þþþ þþ	þùýþþ"þ(þ þþþþîý	þþáýËýÏýÔýºý¥ý¨ýµýÈýÏý·ý¿ýùý0þBþDþKþMþ8þ>þRþHþHþGþBþIþQþOþGþKþXþ`þqþhþCþGþQþKþKþDþ=þSþ`þ]þVþLþ[þsþlþRþGþGþSþQþ[þkþhþiþfþeþhþiþdþaþmþxþlþmþhþgþmþ\þnþeþ`þpþlþqþ]þ\þhþdþnþtþiþpþnþhþuþ^þkþYþ\þeþhþbþbþ\þ\þ_þfþlþkþ~þuþxþmþSþxþrþuþjþ]þ|þqþsþsþkþpþlþcþjþlþlþhþsþzþtþ|þkþpþwþ}þgþnþoþlþpþtþvþzþrþaþbþiþdþnþtþyþzþjþkþrþdþbþ_þgþjþsþtþlþqþdþeþlþpþxþþgþ~þpþoþrþxþyþqþ|þsþrþqþkþsþrþsþ[þzþþtþqþ`þpþqþpþ{þpþvþ}þ}þyþrþsþwþoþhþ^þsþrþkþuþrþcþfþhþoþyþxþ{þ|þ}þ}þsþgþhþsþxþtþwþuþdþ{þnþuþvþoþhþfþlþqþwþqþjþjþvþzþhþ_þjþmþgþpþuþfþ_þdþnþqþtþvþuþoþbþiþþþyþmþfþkþoþjþdþhþcþmþpþcþiþ[þgþvþuþ{þwþvþpþ_þbþrþoþxþaþ|þ{þ_þiþcþxþþnþfþdþwþmþ|þzþxþþþvþmþmþeþyþrþ]þ{þlþaþwþlþdþ]þlþ_þcþlþrþyþsþjþmþqþmþfþyþqþnþþhþsþjþiþxþtþzþqþrþgþZþ\þjþlþhþmþiþcþbþsþ\þuþhþþþYþaþfþgþkþkþgþeþaþfþoþjþdþgþkþlþjþnþzþ}þaþ`þ^þbþbþcþpþgþkþaþRþ]þlþjþ`þdþdþcþvþ]þYþiþoþSþRþnþkþdþXþYþdþ^þZþ]þaþiþhþ]þcþ^þlþrþjþaþhþMþfþWþ]þnþsþiþfþ`þaþaþaþjþpþfþWþ\þgþjþmþVþrþPþeþfþ]þaþeþgþaþ`þdþdþfþfþ_þ\þaþeþYþ_þPþSþ]þ_þZþaþmþ_þ^þRþLþWþeþfþ[þPþMþ\þaþQþYþ^þXþ\þ^þMþTþYþZþMþKþQþHþRþbþXþIþJþWþ_þ_þbþRþfþcþgþTþkþcþZþmþVþUþ[þ\þiþYþRþ[þQþTþdþ]þdþkþ`þbþfþjþhþcþkþuþhþmþiþiþ[þdþiþkþqþfþdþeþRþ_þgþXþbþjþeþ_þsþjþhþlþaþoþuþjþaþaþgþeþeþpþpþhþcþ_þ`þ^þQþgþlþOþVþqþiþbþiþeþnþcþ]þcþiþnþjþ`þaþaþ_þkþgþþuþZþ^þZþeþ^þ\þgþjþuþiþUþYþoþvþcþbþeþcþVþhþoþ`þeþcþeþ[þhþ[þUþdþgþeþaþfþpþvþtþjþjþrþ\þ^þsþaþcþiþnþiþnþiþhþtþqþXþUþlþuþiþ[þMþHþMþhþnþ\þ~þyþzþlþkþZþQþYþUþbþTþMþXþ_þjþiþbþ]þEþgþgþcþ@þNþaþkþiþkþkþcþ_þ^þ]þdþoþkþ\þXþ`þkþgþ^þqþbþdþlþ^þrþgþhþpþdþUþVþfþeþ[þ_þfþgþjþgþ]þgþ[þhþVþoþgþgþWþZþbþvþrþhþfþaþdþkþgþ]þfþeþbþXþXþeþpþuþgþjþTþTþ\þbþkþbþZþfþiþbþpþiþhþzþzþdþhþVþgþoþmþaþvþpþsþnþdþjþpþiþcþuþoþkþoþfþ`þbþZþhþwþzþ\þcþrþnþkþnþjþ^þ_þgþgþkþgþdþqþZþnþfþ_þjþfþaþhþaþ_þfþmþhþ`þiþeþkþsþoþoþ^þmþmþoþnþ_þlþaþbþhþbþdþgþeþnþdþ^þcþiþlþvþgþuþaþþxþrþmþeþhþiþbþjþþþnþwþtþgþgþYþqþ|þkþqþ|þþwþoþ}þsþ^þgþlþoþwþxþuþpþþþtþfþrþlþbþjþlþmþpþrþsþiþiþgþeþfþ_þfþ}þjþ_þcþuþlþzþ{þyþrþgþnþmþlþþ{þoþuþþiþkþyþwþpþsþqþsþqþpþxþþþrþqþOþ}þwþpþzþjþjþoþhþkþuþwþxþwþsþuþzþzþoþrþþyþjþyþtþkþxþqþjþvþxþpþoþoþsþrþsþkþ|þhþaþiþpþuþlþqþpþvþwþhþoþþrþhþvþþqþyþtþzþpþ{þþþzþuþvþxþ}þ|þvþiþ^þpþ|þþþþsþnþkþuþ|þyþvþvþwþqþjþnþ|þ~þzþcþ_þtþþyþ{þsþuþþþzþþþxþsþxþpþqþmþ{þlþkþvþ}þþþ{þwþxþþqþ|þtþþrþþþtþ|þþþþ{þ~þþ{þrþzþmþcþuþqþpþgþtþþþþþþ{þ~þþþþþ{þþxþzþtþvþþþþ}þ}þþþzþyþþþþþþþ~þþþþþþþþþþþxþþþþþþþþ¢þþþþþþþþþþsþ}þþþþþþþ þþþþþþþþþþþþþþþþþþþþþþþþ¢þþþþþþ¬þþþþþþþþþþþþþþþþþþþþþþþþþþþþþþþþþþþþþþþþþþ¡þ£þþþyþþþªþ¢þþþþþþþþþþþþþþþþþþþþþþþþþþþþþþþþþþþþþþþþ¨þ¢þ¢þþþþþþ­þþþþþ þþþ þ¤þ¥þ£þ þþ þ þ£þ¢þ§þþþþþþþ þþ¦þþþþ¡þþ þþ þþ¡þ«þ«þ¥þ¦þ¯þ¥þþþ¢þ§þ¤þ¢þ¥þ¥þ¡þ³þ­þ¡þþ þ©þ©þ«þ«þ©þ¦þ¨þ¯þªþþ¤þ©þ®þ©þªþ¡þ¡þ­þ­þ¨þ©þþ þ¡þ¥þ©þ©þ¢þþþ¢þþ­þ¸þ¨þ þþ«þ§þ¢þ¬þ¯þ§þªþ«þ¸þ¥þ«þ¬þþ¦þ¨þ§þ«þ¨þ¨þ¯þ©þ þ­þ¼þ¢þþ¤þ¬þ²þ©þþ¦þþ·þ þþþ¦þ¬þ­þ¤þþ®þ¥þ¤þ¤þ¬þ°þªþªþ«þ¡þþþþþ¤þ¬þ«þ¢þþ þ¨þ¥þþþþ þ¤þ§þ¨þ¬þ±þ®þ±þ´þªþªþ¨þ¢þªþ¯þ©þ¥þ¯þ¶þ®þ§þ¬þ©þþ¤þ¨þ±þ¨þ±þ·þ«þ«þ·þ¸þ¸þ²þ±þ´þºþ¼þºþ³þ¬þ±þÀþ½þ·þ«þ¤þ±þ´þ¨þ®þÉþµþ½þ½þ¸þ¸þ¾þ¶þ´þµþ­þ¬þ»þ¬þ®þ©þ»þ¼þ´þ­þ­þ®þ¥þ¼þ¤þ¨þÃþ»þ³þ´þ¬þ¡þ²þ¸þ·þµþ­þ¥þ±þ»þÀþ¾þ´þ¹þ¿þ³þ¬þ¶þ·þ´þ´þ³þ«þ¬þ¬þ­þ¿þ»þ´þÀþ½þ´þ®þþ¸þ¾þµþÀþ¶þ¯þ¨þ¬þ¿þ¼þ¥þ»þ¿þÀþ½þ¶þ´þµþ³þ³þ°þ¥þ¸þ»þ½þ¶þ¹þÂþ¿þ±þ­þ©þ§þ¯þ·þ¿þ¹þ®þ¹þºþ¸þ¾þ¸þ½þÂþÆþ¿þ´þÂþÆþÈþ¿þ½þ½þ¹þ¸þ¼þ»þ¨þ¶þ½þ·þ¶þÁþÁþ²þªþªþ§þ®þ¸þ¾þþþþþ´þÇþÁþ¶þ¸þÅþÃþ¼þ¹þ¸þ´þÍþ»þ·þ¹þÀþ½þµþ¹þÅþ²þÄþ»þ¼þ»þ³þ¸þÉþÅþÅþ»þ²þ¾þ¿þÃþÈþÄþÄþ¼þÀþ¶þ¶þÀþÅþÂþÀþ¶þ·þ¹þ¸þ¸þÁþ¿þ¸þÀþÁþÃþÀþ³þ¼þ¿þ¾þ¾þ¾þ¾þÂþÊþ¼þ¹þ»þÃþÈþ¼þÃþÁþÓþÆþÂþ¿þ¾þÀþ»þÇþ»þ½þ¾þ½þ¼þÁþÅþ½þÌþÃþÇþ¹þ¶þÇþÔþÜþÆþÃþÌþÄþÄþÈþÃþµþ°þ®þÁþÃþÁþÄþÆþÈþÇþ¿þÆþ¾þ·þ½þ¿þ¸þ²þ¬þµþ¸þ½þÄþÃþ¾þÍþ»þÃþ·þ¸þ¼þÄþÊþ·þ®þ¯þ¹þ°þ¸þÁþµþ«þ±þ¸þÁþ¸þ¶þ²þ²þÄþ²þÅþ¶þ¿þ¾þºþÁþÉþÀþºþªþµþ¿þ¼þ¹þµþÉþ¾þ´þ´þ·þ·þ½þÆþÉþÈþÄþÆþÁþºþºþÀþÉþÊþÊþÉþÄþ¼þ³þÄþÊþÅþÄþÇþËþËþÓþÊþÊþËþÄþ¾þÀþÌþÌþ¾þºþ»þÂþÂþ»þµþ¹þÃþ½þ½þÃþºþ¯þ¤þþ¦þ®þµþ½þÂþ¾þ¼þÃþ³þ®þ¶þ¯þ³þ¸þ¾þËþ­þÉþ²þ®þ´þ¹þ´þ«þ¹þ©þ³þ¹þ·þºþ¾þ¹þ¾þ¾þ´þ´þ¸þ·þ·þÂþµþ©þ¯þ²þ»þÁþ¼þ»þ¸þ¼þ³þ¹þ¾þ¸þ±þ´þÄþºþ°þ¨þþªþÆþªþ·þ½þ´þ®þ±þ·þ±þ®þËþ®þ¨þ´þ¸þ¶þ·þ¹þÆþÁþ®þªþµþ»þ»þÌþÄþÀþ¿þ¹þ¸þ¾þÄþÆþ·þ²þ½þ¹þµþºþ¸þ°þÌþÓþ¼þÂþ¼þ·þ­þ¥þ¼þÁþ´þµþ¶þ³þ«þ¦þ­þ½þ²þ³þ«þ¯þ¨þ¤þ±þ´þ»þ¯þÀþµþ³þ«þ¥þ³þ¬þºþ¹þ¹þÅþ¾þ¸þ¸þ¬þ°þ±þµþ¯þªþªþ­þ¬þ¬þ·þ°þªþ¹þ°þ±þ·þ­þ±þ«þ·þ¹þ³þ²þ²þ³þ¶þ°þ«þ»þ¬þ¦þ°þ´þ²þ³þªþ«þ³þ²þ¬þ¯þ®þ®þ´þ³þ¨þ»þ¤þ¦þ©þªþ­þ¹þÉþ¹þ£þ§þÀþ´þªþ¯þ¶þ²þ«þ°þªþ´þ´þ³þ®þ§þ¨þ±þ¤þµþ¨þ¦þ«þ§þþþþþþþþþþþþþþ¢þþþ¢þþþ¤þ¢þ¡þþ§þþþþþþ¤þ³þ¡þ¯þ¨þþ«þ þ­þ²þªþ©þ£þþþþþ þþþþyþxþrþuþiþrþ]þnþpþgþqþ^þiþFþDþcþþþzþqþoþhþHþ?þ3þôý×ý¯ý ý¹ýçýþDþ`þoþpþ~þmþeþ\þJþ$þ×ýýmý{ýØý þ1þþþÿýþþþ
þ	þñý×ýÓýÐýÊýÏýÏýÀý~ývügûú;úúÕùú úUû¦ûÝú1ú úûáû*üü³ûkû&ûûªúúû³ûÆûPûúåùâùú>û"üûû³û·ûçûÖû®ûÎû,ü~ü§üpügüHü+ü;üFü6üüüèû±ûûûwûGû0û2û:ûAû1ûÙú)úù3ù§ùúWúú|úú³úïúû
ûûôú»ú²úÄúÛúÎú¢úNúæù%ú¨ùø÷Àö÷º÷?ø=ø½÷%÷ÂöLö>öIöHööÂöÍö÷ã÷øøúúúºù(ùùWù=ù ùHù´ù4úzúrúQúúÛùâù8ùÓøÙø	ùGù¦ù¹ù*ùÿø"ù@ùûø ø~÷)÷!÷v÷`ø^ùàùùùwù ùîù5ùÎøøûøÅùúÆù¡ù}ùôø:ùùøùÁø¤øÑø%ùJùùëøùÓùùù©øøµøùøù,ù*ù-ùrùmù;ùFù`ùùùqùù¦ù«ùÉù÷ùÞùóùÍù£ùÕùíù¬ùù£ù ù¨ùºù§ùùùëøöøù¶ùcù%ùÓøóø@ùwùqù-ù-ùfùù6ùgù¥ù¦ù¤ùæùáùÒùÇùÇùúúRú[úXú)ú»ùóùþùú@úaú%úÜùÙùåù/úEúµú´úXúEúSúVúú´úúuújúPúúúúÛúáúÚúÌú³úxú\úIú$ú(úúkúgú`úúú¡úÄúÁúÓúóúû
ûýúµúvúoú­úú·ú	ûÖúÖúèúû7û,ûùúûûXû~ûwûWû'ûû¤úfúAúeú®ú¼ú{úúôùBúú¹úãúÊúú?ú
ú!ú`úfúaú¦ú¡úbúùoùQùêùHútú úËúßúµúvúúÄúçúûáúûÐúÐú¢ú»ú­ú¥úÖúÈú×úûõúúúñúÛúçúéúûûþúÂúÛúÖúåúîúÿú!ûûûòúÕúÍúïúòúôúûÕúûúûÛúéúûçú±ú¤úúgúú|úxúPú>úpú­úìúûûäú¹ú¢úúqútúúlú[úeúµúúRú2úùùÅùùìøhø^ø<ø'ø!ø>øç÷øCøÎø§ùëù%úUúQúú¬ù@ùìø¦øøfø×÷²÷Y÷M÷üö÷;÷\÷¦÷¤÷±öõvóÞòóóÜó}óôýõ¶÷Óøù5ú]úúµùAù¿ø]øwø3ù#úÏúõúèúøúÕú¤ú-úù¥ø,÷-öÁö6øDùàùú]ú¾úìúðúû[ûùûOüRüGüGü/üùûËûÔûüLüüYü7ü(üüÅûûû¶û[û.û4û.û$ûûùúðúûVûeûûcü!ýýÅýýqýuý|ýý¯ý´ý²ýÀýÜýìýþþþ&þþý1þ)þþúýøýùýþþ%þ2þ<þ;þ3þ5þ6þ<þAþ þ,þ4þ.þPþ<þDþ@þHþLþRþPþIþIþIþRþbþ[þTþZþRþ^þMþ^þVþ[þ`þ[þdþZþMþRþ^þgþ[þJþNþKþZþ[þ]þ\þYþhþDþTþiþdþSþYþcþlþ{þjþVþZþ^þYþKþOþdþoþXþhþsþqþzþrþmþrþhþ\þdþqþwþpþlþgþmþmþfþgþnþ{þvþsþrþqþsþoþlþrþtþgþ`þkþZþ]þrþwþyþZþgþ`þlþ^þbþkþlþvþuþeþhþgþmþmþnþþþnþkþlþ|þqþ{þþyþ{þrþkþgþkþþqþeþuþþ~þwþþ`þpþYþvþmþmþtþqþlþoþpþoþiþfþoþiþqþcþkþkþqþcþkþtþnþrþvþ~þzþ{þvþmþoþmþbþkþpþrþþnþdþkþ}þlþaþiþqþwþwþcþcþiþgþjþpþkþcþdþsþeþuþsþkþZþdþiþhþnþsþqþuþkþnþtþkþiþpþuþoþkþ`þ_þrþnþuþqþsþþdþgþnþpþoþfþaþ`þdþqþþþaþ\þjþmþ`þ|þþ}þtþrþgþeþ`þhþoþmþiþmþlþ]þbþuþkþwþVþkþdþ\þXþaþjþdþiþkþmþiþqþfþVþ]þkþcþSþ\þgþeþXþ_þ_þsþfþlþiþgþmþpþpþdþVþXþbþgþdþdþlþiþfþiþ_þeþjþaþ_þtþfþdþiþaþgþkþ_þdþlþoþqþgþVþSþYþZþ\þmþ^þjþQþVþWþaþ`þ_þ^þTþdþ_þSþcþqþiþcþdþgþmþgþqþUþkþhþdþ]þbþWþTþUþ[þUþSþQþTþ_þfþbþXþ^þ]þmþfþTþ`þRþGþVþSþRþ]þlþaþPþIþWþfþeþ^þ^þZþOþYþTþ]þbþNþOþFþ`þRþVþQþ_þVþbþmþbþZþ\þ_þ]þVþPþMþWþJþAþFþMþQþOþ]þVþUþIþ6þ9þNþVþQþLþHþ@þ?þ=þ0þDþJþ:þKþAþCþ3þOþIþJþ8þ2þ*þ?þKþHþHþPþUþXþcþVþLþgþ[þXþXþlþZþTþ^þWþSþIþSþMþ;þBþXþ[þbþgþ[þhþjþ^þdþUþjþaþbþXþrþcþuþbþaþ]þ[þ_þaþcþZþVþ\þ]þgþdþXþcþfþcþZþhþdþ\þrþ_þfþnþeþdþeþfþ_þ[þeþiþgþgþPþUþ_þbþ]þTþ`þ_þwþpþaþmþ^þ_þ_þaþcþbþbþdþbþ]þ\þhþpþiþbþkþUþUþZþiþ[þ\þ\þgþgþhþ[þXþbþbþdþgþ`þRþbþ[þjþbþeþiþhþ^þjþ[þXþiþfþYþVþaþjþfþkþmþnþtþaþWþfþ`þkþQþbþRþlþhþoþlþdþNþMþ]þkþxþrþXþVþeþoþUþcþgþsþ[þGþfþjþhþ[þcþtþgþOþJþWþjþnþZþTþ_þMþKþ[þSþzþUþTþlþiþQþGþ\þgþXþWþTþJþMþUþlþpþeþ~þeþwþcþlþlþ[þ^þ^þ\þ\þVþ[þiþdþ\þ\þ[þ\þ[þUþPþGþ[þfþUþdþjþdþcþ`þ`þrþhþ]þ`þcþeþgþdþdþcþ^þpþQþ\þ`þeþeþ^þsþSþ]þgþdþhþeþbþbþbþhþjþhþ`þWþgþcþnþZþTþbþaþbþdþ[þiþmþlþgþ_þfþnþnþsþhþQþUþsþsþgþoþeþtþfþ_þiþdþ`þgþgþ^þ_þeþ[þ\þ]þeþvþjþ`þ]þeþiþXþUþ\þ\þdþmþmþhþeþdþ^þbþnþ{þgþqþaþaþaþhþgþjþ[þcþfþeþkþkþgþjþrþmþjþ`þrþyþvþyþgþbþmþoþeþkþjþ^þYþeþtþrþrþcþXþdþYþjþtþ\þdþhþdþxþ}þsþrþrþeþdþqþkþgþgþþuþoþuþ}þ{þkþkþfþfþmþyþ{þtþnþgþjþrþfþaþeþhþ{þvþbþeþrþsþuþsþtþpþkþnþkþhþzþhþYþvþ~þiþsþ}þhþxþvþ~þzþxþsþmþuþpþkþpþmþrþpþrþ{þþ}þþzþ}þyþoþuþtþgþqþsþjþoþ~þþxþsþ|þxþ~þqþfþjþsþpþlþqþwþ{þoþqþwþwþjþaþsþsþwþmþgþpþþþiþeþ{þrþcþþ~þþ}þþ{þtþtþfþþþþþþ|þtþgþeþiþrþ|þ|þþqþzþwþqþtþzþ{þyþvþyþzþuþpþ|þþþdþhþrþwþrþxþxþ|þþþzþ~þþxþkþrþoþpþþwþhþoþsþþþxþþvþpþsþwþþvþrþqþþþnþwþ}þ~þyþzþþþ{þwþþ|þqþqþqþsþfþtþzþvþþþ~þ|þtþþþþyþþþ{þþyþrþþþ{þþþþþþrþþþ{þ|þþþþþþþþ~þþþþþ}þzþþþþþþþþþþþþþþþþþþ¢þ¡þþþþþþþþþþþþþþþþþþþþþþþþþþþþþþþþþþþþþþþþþþ¡þþþþþþþþþþþþþ þþþþþþþþþþþþþþþþþþþþþ þ¨þ¤þþþþþ¤þþþþþþþþþ£þ¡þþþþþþþþþþþþþþþþþþ®þþþ¦þ¢þ¡þþþ£þ¢þþþþþþþ¥þþþþþþþþþþþþþþþ þªþ¨þ þþþþþ¥þþþ¤þþ¢þ¥þ§þþþþþþþþ¢þþþ¤þ¨þþþ©þ®þªþ«þ¤þþþ¢þþ þ þ£þ¢þ£þ©þ¤þ«þþ§þþ©þ¬þ©þ¦þ¦þ§þ¢þþ£þþ¨þ«þ´þ¬þ¡þ¡þ þ§þ¯þ©þ¥þ­þþþ©þ³þ±þ¨þ­þ¡þþþþ¦þ£þþ¡þ©þ®þ®þªþ®þ¥þþ¢þþ¶þ¯þ´þ³þ¨þ°þ­þ¯þ´þ²þ¬þ¬þ«þ¯þ®þ¬þ¢þ©þ©þ©þ®þ«þþþ§þ²þ£þþ²þ¢þ¨þ¶þ«þþ®þ®þ§þ£þªþªþ¦þ¤þ§þ¢þþþ§þþþ§þþþþþþþþþþþ§þ®þ¬þ²þ°þ©þ¯þ´þ©þ¢þ®þ©þ¥þ¯þ§þ¨þªþªþ®þ±þ¦þ þ¤þ¬þµþÁþ³þ¬þ°þ¯þ­þ·þ¬þ²þ¸þºþµþ¹þ½þºþ´þ±þ¹þ»þµþªþ¥þ¬þ¦þ¸þºþªþ³þ¹þ¹þ²þ­þ¦þ©þ®þµþ»þµþ­þ³þ±þ¯þ³þ½þ³þ°þµþµþ¬þ¬þºþ¹þ¹þµþºþ¾þ»þµþ»þÀþ¨þ±þ¸þ¤þ­þµþ·þ½þÁþ´þ­þ»þ±þ®þ¹þ·þ®þ­þ³þ¶þºþ¿þ³þ½þµþÁþ®þ©þµþ²þ°þÁþ³þ­þ¾þ¶þ±þ²þºþÆþÁþ°þ²þ»þÃþÃþ»þµþªþ¨þºþªþþ²þþ«þ¼þ¸þ±þ±þ©þ®þªþ®þ«þ²þ´þ­þ®þ¶þ»þ¾þ¿þ¼þ»þ²þ¿þÅþ»þÆþ´þ®þ¼þµþÃþÅþ½þºþ»þµþ¾þ¹þ¸þ²þ¿þ¾þ¶þ¸þ¶þ©þ³þ½þ·þ¯þþþþÅþÉþ¿þ¬þ¶þÁþ¿þ¶þµþºþÄþÉþ¸þÄþÁþ¾þ·þ¹þÃþÀþÈþ¼þÂþÃþÂþ»þ·þºþ»þ¿þ¾þ²þ»þ¾þ¶þ¹þÃþ½þ¹þ·þ¸þ³þ¶þ·þ¸þ¸þ®þ³þ¿þÁþ²þ¸þ¸þ·þ½þ¶þÀþ¿þ·þ´þ¸þ¶þ¶þÃþÀþÄþÆþÂþÅþ¼þ¾þÄþ¹þ¯þÍþÀþ½þ·þ¾þÈþÆþÀþÈþÆþÃþÄþÂþ½þ¼þÀþÂþÅþÂþ¾þ»þÀþ¾þºþ¿þ¶þÆþÃþÍþÈþ¿þ½þ¾þÅþ¶þÅþÇþÇþÅþÃþÂþÆþÀþÌþÑþÍþ¾þ»þÉþÁþµþ³þ¾þ¼þÂþÄþÁþÃþºþ¿þ²þ¼þÂþ¿þºþ¶þ·þµþ·þ´þºþ±þ©þ³þþ°þ¶þ¼þ¹þ®þ«þ¸þ±þ¾þ½þ¾þ¾þÆþÆþ³þ¹þ£þ¨þ²þµþ¾þÇþ¿þ¼þ«þ·þ·þ¯þ°þ¼þÁþÄþÎþÈþ½þ¹þ¾þÄþÊþÂþÐþÉþÄþÅþÃþ¾þËþËþÊþÃþÀþÄþÇþ¿þÇþÂþÄþ»þ¹þÃþÊþÀþ³þºþÅþÆþÅþÇþ¿þµþ¹þÇþÆþ·þ¸þ³þ¥þþªþ­þ¶þ·þ³þ¶þ¿þ¾þ¸þ²þ½þ¹þªþ¦þ­þ²þ°þ½þ·þ±þ²þ´þ¯þ°þºþ£þ§þ³þ¶þ¶þ½þ¸þµþ®þ±þ³þ¸þ¿þ¿þºþ¾þ¬þ«þ±þ»þ¿þ·þ¾þÅþ¶þ¦þ³þ¼þ±þ¼þ³þÀþ³þ¯þ±þ´þµþ¶þ°þ±þµþ°þ±þµþ·þ¸þ¯þÄþ®þ¨þ¸þ¹þªþ®þ¶þ¿þÇþ¸þºþ¸þ®þ²þ·þ²þ»þ¼þ·þµþ¶þ½þÀþÁþ®þ±þÀþ¸þµþÀþºþºþ®þ³þ¼þ¼þ¹þ²þ¦þ»þ´þ´þ´þ°þ©þªþ¯þ¬þ±þ°þþªþµþ­þ¢þ¨þµþ þ°þ¹þ¬þ¯þ¶þ³þ¶þ¯þ·þ¶þ°þ¹þ¸þ´þ¼þ®þ§þ³þ³þþ¥þ°þ¸þÅþ«þ þ¨þ¬þ½þ³þªþ­þªþ­þ©þ°þ®þ®þ²þ°þ§þ¥þ®þþÀþªþ­þ¸þ¸þ°þ¨þþ§þ£þ¦þ«þªþ¨þ§þ§þ§þ¦þ³þ¦þþþþþþþþªþ¦þþþþþ¤þ£þ þþþ¢þþþþþþþþþþþþþþcþGþ4þåýÙýÔýÎýíý1þ_þYþYþUþ3þþ:þNþOþLþMþDþ)þIþaþiþgþkþpþYþ<þ3þMþZþCþGþZþSþTþ^þYþTþGþUþ7þ9þ9þ(þþðý´ýýýzýýmýýÔü¹üðü%ý¢ü"üóûãûJüÌüEýbý1ýÿüØüzü2üÝûûû½úú¥ú&ûýûÎüýÒü	ýðü§üxühü9ü¡ûú`ùùlúüÑüÛüüqüüÑüýýöü¬ü`ü(üýû¼ûpûFû)ûõúú;ùþ÷÷s÷X÷T÷×÷ïøØùÍùwøú÷^øxùVúsúúù9ùìøÓøÜø0ù6úÏúúÓù#ùÞøù¯ù¸ú8ûÀúú¯úªú\ú8úúëú ûJû
û
ûÖúÏúùúûûûû¨úú@úúºù£ùÚùúúðù×ù©ù%ùtøIøªøùPùxùcùUù}ù¢ùÈùØùÜù¨ùrùùµùÖùÔùyùÿøÐøòøUøY÷8ööøöø÷ø£ø[øøÉ÷¨÷æ÷]øÑøEùù¬ùÜùJúÇúÏú2úVùøFøføDøWø{øìøCùTù«ùêùñù´ùù"ùçøÅø×øù5ùHùùÇø¹øæøùùºøÒ÷¹÷*ø¿øTùùù²ù.ùùùsøø9ø½øùøøøñø¯øHøoø¥øÌøøùøø½øúøùÙøùù¾ùÄùù.ùù*ùPùyùùfù^ùmùhùÛøvùÅùÃùùù¡ù¡ùùêù?úúúøù	úúþùØùêùú$úúñùßù¨ùùUù·ùúúðùÐùúúúúþù×ùàù9ú:ú4úúóùüùóù[úúlúzú¦úúú¸úéú¹ú¢úeú{ú}ú]úTú`úCú
úúSú·úÔúòú«úúúlú~ú¼úßúÑúÑúäúúHúúéúÀúúºúÈú¿úú|úúú¥úú²ú¯úÚúçú
ûüúûû?ûGû.û@ûGû/û
ûûûúû>û(ûDû$ûû(û@û:û;ûFûvûûûÜûûyûHû­ú8ú*úsúÛú3ûNûÿúÏú¶úÛú	û?û8ûñú¡ú{úú¤úÅúàúßú¬úú\ú#úôùúßúÖúûûðúÌúúúÌúîúðú	ûûûëúöúßúßúàúûûû/ûûûûû&û2û,û@ûFûûøúÞúäúñúíúûûÙú®úªúsúú¡ú¹úÇúmúúúeúú¡úú|úwú=úõù!úaúúú¡úÔúøú!û#ûûûûûûôúöúîúû,ûUûLûüúÊúÈúÉú©úúúaúIúBúuúúËúûûTûûûyûcûûûqûQûû×úÅú|ú6úú×ù«ù°ùùwùùùyùKù·ø÷<ö\õzõ°ö0÷÷À÷°ø]ùÔù)úaúú×ùùFùù¸ø£ø2ùßùúEúúúùÆø&øH÷nö§õSõ¯õö_÷·÷÷÷[÷÷÷®÷ó÷Yùú.úÝùsùýøø\øøù×ùú~ùù±øø8øHøÓ÷
÷ö]ö]öoövö=öæõäõ,ököèö=øøùVû½û6ûÄúËúÂúÛúôúû
ûû?û½ûü¿ûÓûGüàüý¸ü<üÛû¡ûÂûü
ü*üüþüýýý?ýdýZýý
ýxýÀýÊýýýný{ýý¼ýÎýÔýÝýãýíýùýñýñýöýöý	þþ#þþ&þþ&þ(þ*þ1þ,þ*þ!þöýñýñýþþ0þAþ0þ4þ4þ6þ3þ9þAþIþTþKþ:þSþbþLþXþSþYþEþNþMþOþBþBþDþEþRþVþLþTþWþDþEþVþaþaþZþXþdþ`þZþVþ[þcþsþqþdþdþlþkþ^þ]þfþZþVþcþQþNþdþhþdþJþjþ[þ]þXþZþcþmþqþzþþlþcþaþVþNþiþþmþþ~þ|þuþkþrþvþxþoþpþþ}þqþ{þzþþ{þ{þþiþkþuþlþqþjþiþsþhþ]þaþsþ{þmþhþoþjþzþaþrþhþpþlþfþnþvþeþgþwþoþkþoþlþlþgþZþdþgþgþsþiþ^þeþ{þlþfþoþsþoþtþYþ[þoþnþnþoþdþ^þdþvþfþuþ`þfþ`þfþ\þaþnþnþkþmþrþtþjþcþsþ}þuþsþgþwþsþ_þ{þQþjþQþdþdþeþnþtþ{þ}þfþUþbþoþqþtþtþjþþkþOþzþmþ\þwþMþaþYþYþ_þkþfþ]þhþuþpþYþeþlþiþ`þyþ[þbþhþdþbþ]þ]þ`þpþjþZþVþVþYþYþVþVþGþMþ\þUþXþWþ]þdþkþ\þ^þdþdþ]þTþRþYþZþ[þ[þ\þjþjþbþ\þ`þ\þNþ\þSþaþXþQþeþkþdþ]þLþNþ`þhþ\þNþOþQþQþJþJþUþ@þ:þBþJþdþdþ]þXþ@þBþXþMþFþ[þaþ\þcþaþ]þ[þPþeþ[þWþIþQþ5þ:þ3þ:þ>þPþDþGþ=þ8þIþGþ;þBþPþMþRþ<þ'þ9þ,þ?þ6þ:þþ#þ1þ*þ%þþ0þ8þ4þ9þBþPþ@þ*þþþ@þ<þ2þ<þLþDþYþKþFþBþLþVþRþNþDþ?þGþ@þ*þþþþþþþ$þHþ=þþêýÊýºýÐýøýþþ$þþéýÕýÛýÓýÓýÊýÄýÑýßýÚýÊýÓýÛýÛýÀýýgýzýý¹ýÙýùýþ1þ2þ%þ3þBþ5þ7þCþOþLþGþ@þ>þþ	þùý÷ýþ6þLþ[þfþfþ[þ`þ`þZþiþiþoþ_þPþQþaþ\þlþaþUþTþSþ`þ_þTþPþPþWþ`þeþdþ_þ[þfþbþdþ_þ[þYþnþaþgþjþ]þ_þbþ]þaþ_þXþ[þaþfþLþWþeþlþXþJþsþjþaþjþbþoþ]þZþeþ_þUþOþTþbþaþUþTþiþ\þ\þYþkþZþVþYþjþTþJþQþ^þ[þbþ^þ[þYþNþUþ^þYþLþbþYþaþ_þdþYþkþXþVþVþUþ`þRþIþLþRþSþRþ]þbþXþ]þ\þWþUþhþbþXþYþSþgþZþdþaþ]þ[þXþUþTþXþ[þ[þ^þZþaþaþbþhþ_þ\þXþ`þaþiþbþbþaþoþiþWþRþTþ[þeþeþcþWþCþ>þnþfþYþeþpþdþOþRþ`þWþTþbþ^þPþSþbþ_þ@þLþOþlþcþVþUþYþ`þ[þbþdþ\þcþjþdþ]þ[þTþSþVþLþEþCþ6þBþ]þ\þdþgþgþbþiþQþ[þ\þ\þ\þ\þbþgþdþZþXþ\þjþWþLþUþZþZþaþhþIþVþcþaþ\þiþlþ]þYþeþhþYþZþ^þZþ\þjþ`þlþpþ^þ\þZþaþZþPþaþfþbþgþ[þ^þpþfþXþRþXþ`þpþsþuþ|þvþlþgþfþlþgþaþ^þXþYþ[þQþkþiþmþQþ]þCþeþbþcþ[þZþbþdþgþrþrþdþ^þaþdþfþyþqþjþhþjþlþoþpþkþeþrþlþhþeþ\þfþwþvþiþsþ]þ^þ{þþqþdþ[þaþpþiþqþmþfþiþqþwþqþrþrþfþzþxþ{þdþRþ_þyþoþwþkþyþ|þ}þþzþwþqþwþþxþþkþ_þ{þyþyþtþlþdþzþþyþwþuþrþfþiþmþpþiþqþ~þþpþiþsþuþlþkþhþeþlþmþgþlþhþ`þgþ~þgþiþxþtþnþhþcþ_þjþþþfþiþwþbþcþoþiþwþ]þþvþþhþxþ~þvþvþ|þzþsþsþuþsþwþþxþoþfþ{þrþxþ[þgþrþjþkþqþqþvþsþnþiþwþiþlþpþ|þ{þ{þvþqþkþfþlþpþqþvþqþqþþiþ}þvþxþþsþ|þsþsþrþlþrþvþrþtþ{þjþnþþxþ}þþ}þiþoþwþlþoþ{þwþlþqþwþqþrþuþþþpþeþoþpþjþwþþyþvþ{þyþtþzþkþnþxþnþiþzþtþ}þsþvþþþ{þ}þþþþ}þþtþsþyþ|þvþxþþ|þzþyþxþþþrþþþþþmþyþ{þfþpþtþqþ}þþþvþrþþþþ|þ|þ}þzþ|þxþzþþþþ{þuþþ{þþþrþpþnþqþþþþþþþyþþþ~þvþþ{þþ{þ}þþþþþþþþþþþþþþþþþþ{þþþþþþþþþþþþþþþþþþþþ þþþþþþþþþþþþþþþþþþþþþþþþþþ þ¦þ þþþþþþ¤þ§þþþ þþþþþþþ þþþþþþþþþþ þ©þ§þþþþþþþþþþþþþþþþþþþþþþþþþþþþþþþþþ«þþþ­þ¢þ¡þ¢þ¢þþþþþþþ þ þªþþþþþþþþþþþþþ þþ¢þ þþþþþþ þþ¢þþ þþþ¢þ þþ¤þ¦þþ£þþþªþ¢þþ®þ£þþþ þ¥þ¤þ£þþ£þ©þ¨þ£þþ þ«þ£þ¡þ©þ¢þþþ£þ¥þ©þ¡þ¦þ¦þ¤þ«þªþ¢þ¬þ¤þþþþ¬þ¬þ¢þ¤þ«þ­þ©þ¦þ¬þ©þ¥þ¤þµþ®þ©þ©þ¡þþþþþ«þþ þþ¬þ±þ©þþþ¬þ­þ¨þ°þ¾þ¯þ¹þ­þ°þ·þ´þ²þ­þ¥þ¨þ«þªþ­þ¯þ¤þªþªþ¯þªþþþþþ®þþ­þ©þ°þ¦þþ¥þ«þ«þ­þ¦þ«þ®þ©þ þ¥þ©þ­þ¦þþ¢þ±þþªþ þþ¢þ¡þþþþþ­þ¢þþ´þ®þ±þ´þ«þ®þ¶þ©þ þ´þ¦þ¥þµþ­þ´þ®þ¦þ©þµþ·þ®þ¥þµþ¬þ¦þ°þ§þ¦þ°þ·þ¿þ´þ½þµþ·þºþ­þ¨þ®þ³þ¹þ½þ´þ¥þ¡þ±þ°þ¨þ±þ³þ­þ±þ½þ°þÂþ¢þ¹þ·þ±þºþ¿þ¹þ²þ³þ´þ»þ´þ³þªþ«þºþ¸þ¬þºþ½þ±þºþ²þ²þ¼þ¸þ¶þºþ¹þ¼þºþÀþ«þ«þ«þ®þ¶þ»þ·þ³þÁþ«þ´þ½þ¸þ©þ¬þ´þ·þÁþºþ³þ¾þ½þ¹þ±þµþ¼þ»þ·þ²þ©þÀþËþ¸þµþ¾þÇþÉþÃþ¼þ·þ¼þÂþÃþÀþÁþ¼þ·þ»þ°þºþÂþ¬þ²þ°þ´þ¼þ¼þ²þ­þ­þ¼þ±þ´þ¯þ­þ¯þ³þ´þµþ½þÁþ»þÃþÃþ¿þÃþÁþ½þÉþ¹þ¸þ°þ¹þ¶þ¶þÃþÂþ»þÃþ¹þ³þ¾þ¿þ¼þ¼þ¿þ¾þÉþÃþ½þ¶þ¹þ«þ¢þ´þ»þÌþ½þÂþ½þ¹þ¾þÃþÄþÊþÅþ·þÈþ¿þ¾þÁþÀþ¹þ´þ¼þ±þÅþÅþ¾þºþ´þ®þ¯þ¶þ½þ§þÀþ¹þ©þªþ²þ´þÃþ´þ·þ®þ¯þ·þÂþÂþ³þ·þ¸þÀþÀþ½þ¿þËþÈþ·þÇþÆþ»þ²þ¶þ´þ·þÃþ½þ¿þÎþºþ¹þ¸þ°þ°þ»þ¬þÆþÂþ¸þ²þ½þÅþÃþ½þ¹þÎþÈþÆþÆþÁþ¾þÀþÇþÄþ»þÃþÈþÁþÀþÈþÄþÈþÃþ»þÀþ½þ¾þÁþÅþÔþ½þÊþÏþÌþÄþ½þ»þ¼þ¸þÊþÁþºþ¿þ½þ±þ±þ¬þ´þ¹þ¿þÀþ»þ¹þ¹þ¹þ³þºþ¼þ»þ¾þ¾þ´þ¸þÃþÄþÊþÅþÀþ·þ þþ¯þ¯þ¼þ¿þ»þ¶þ¶þ¿þÆþÃþ¾þ»þ¸þ­þþµþ¥þ²þ´þ°þ»þÍþËþ¼þ½þÂþµþ¶þ»þ¸þ¹þ¶þÊþ¿þ¿þÄþÇþËþÈþ¼þÃþÀþ¾þÇþÏþÊþÆþÉþ½þ¾þ»þÂþÆþ¸þÁþÆþÃþÀþ½þ½þ¼þ²þÂþÃþ¹þ¾þ¾þ­þ´þ­þ´þ¹þ´þ½þÁþÀþµþ§þ¶þºþ·þ´þ¬þªþ¯þ¨þÉþ¹þ±þ¼þÆþ¿þ°þ«þ²þ»þºþ³þ­þ§þ§þ¹þ°þªþªþ°þ°þ±þ¾þ«þ³þ¯þ³þºþÀþÂþÀþ¨þÃþ°þ«þ°þ¸þ¹þ¨þ·þÂþ¹þ¬þ®þ¶þ¬þ°þÄþ·þ¦þ®þµþ·þ»þ¯þ´þªþ¦þ®þ¶þ¶þ®þ´þ¥þ¯þ¬þ«þ°þ«þþþ®þ²þµþ¨þ¬þµþ«þ¨þ³þ¯þµþµþ¯þ¯þ´þ³þ´þ¸þ¸þ£þ°þµþ®þºþ¶þ¨þ«þ«þ¹þ±þ«þ³þ®þ²þ®þ´þ±þ¨þ¡þ¢þ¬þ¦þ¢þþþþþþ¥þ¦þ«þ¦þºþ°þ©þ°þºþ·þ·þ­þ¥þ«þ¡þ þ¡þ¥þ­þ¤þ þ¤þþþþþ£þ¦þ þþ£þþþþþþþþþþþþþþþþþþ¡þþþþþþþvþ^þfþTþOþSþVþ`þnþpþwþqþpþUþ$þôýÕýØý"þ>þ[þ\þQþDþBþ6þþôýÆý·ý¨ý¶ýéýþ
þ	þþþèýþ þ%þ&þþÙýnýOüú3ùùDù¨ùyúûrü§ürüü
ünüÉüýýýøüóüØüùüýfýUý)ýÞü`üëûÙûBüwügü üõü'ý5ýLýfýlý`ýhýDý=ý/ýþü¬üü3ûú7úéùiùÜø^øVøçø¡ù®ùøÂ÷)øFø$ùNú?ûû?ûÅúVúùÆøã÷%÷þõ7õõõ©öø ùÚùQú¨úúlúÊúûúùYøC÷ù÷yùû¬ûûûãú$û§ûüôû»ûpûGûûûïúÉúÆú¼úúÍùBø£÷÷÷a÷÷3øEùÙùYùNøsøNùúúcúÚùSùùCù&ùùøùUúúùù
ù¤øðøóønùúMúñùÁù°ùuù%ùùWù´ùÝùÓùjùlùfù{ù£ùùùùRùùøNøø}øø°ø¨ø]øç÷÷}÷Ø÷ð÷µ÷©÷ú÷5ønø|øpøøoøø¥ø}ø$ø&øøø6øøú÷Ã÷@÷åöÉõ×ô5õfö÷<øøøø÷~÷ý÷íøÂùcúµúìúüúûû÷úlú[ùMøN÷L÷àö¬ö(÷ù÷øôø]ù­ù÷ùâùÍùTùù(ù$ùùù6ù8ùùùùù;ù"ù÷ø^ø*ø§ø4ùlùùùqù}ù<ùùÂø¾øèøù9ùPùGùÕøøçøùBù2ùHùù&ù^ù{ùbù.ùùÜùÜù9úóùðùËùú)úAú!úØùóùTú7ú0úújúxúpúVúDúYúzúúúyúúú¤úúHúDúmú¢ú¸úúxúeúCú9ú^úú~úSú§úìúêúæúóúäú£ú`úeúúÊúüúú`útúúÏúéúÝúêúÿúèúÒúàúûáúÖúúúúútúúúMúgúúµúÇú±ú-ú\úúú¯úúlúoúqúúeú^úúÚú¾ú£úú®ú±ú¦ú»úëúýúéú«ú¿úáúûûûû/û5û0ûûöúû9ûEûû-ûûðú/ûEûVû$ûû*û6ûJûaûlû´ûðû´û½ûûûeû«ú$ú3ú¢úû_ûtû(ûìúú»úìú)ûOûúúú~ú¡úßúûóúíúÿúöúºúûñúäúûû1û"ûÚú¤ú¬úÐúæúæúúúóúìúõú.û3ûûû
ûû6ûSû:ûùúû(û_ûKû@ûOûLû@ûûâúÄúÜúâúÔúÝúÀúú|ú~ú{ú{úuúZúú¥ú±úúú¬úúúú^ú!ú"ú<ú|úÇúßúòúëúÛúÝúÏúÓúòúûûåúµúÖúÃúõúûûÑúú{úlú\ú#úöùú5úúúOú`ú¡úãúÇúõúÓúÀúÆúûûîúíúæúãú³úúJúúPúúú
úúú
úúéùÙùÓùmùøøøåùnúú$ûgûSûoûnûnûXûKûEû1ûû!ûNû[ûQû^ûiû ûWûûúvúcúúªùvùùÇùÖù­ùwùJùßøúøÿøùùÚùú"úýùùùøPø}øùÍùùáøFø÷I÷÷Ûööõ ô1ô+ôôô×óOó±òòòÄò2ôòõÀ÷Ø÷8÷\öÒõ¤õãõÚõ¹õ¤õ¯õ'ö¯ößöÆö¶öÉ÷Çøù.øD÷nöþõ¬õÏõ'ö·ö±÷Ãø+ùúø9ùÍùÙùhùòøBù,ú;ûYûýú«úYú`úÕúVû¥ûÎûåûîûüüü7ü>ü^üvü±üÖüòüóüÔüý*ý6ýDýDý3ýý±üMü0ü¹üýýýcý\ýaýeýfýiýý¸ýÒýÎý¬ý¥ý½ýÂýÍýËýÕýÔý»ýºý¤ýý¨ýý®ýÔý÷ýøýþýþïýÔýßýúýþþ þ0þ/þ þþ1þ:þAþ>þ,þ5þFþLþCþ1þ.þ#þþþþþ.þGþQþCþHþ!þþ$þ,þ;þQþbþdþiþoþcþpþnþkþpþtþþpþuþVþpþwþpþxþrþkþiþnþuþrþvþxþþ}þvþþwþtþwþdþaþhþlþlþoþfþeþmþkþkþpþmþqþoþhþrþ[þkþjþdþiþqþ^þfþlþhþhþiþgþeþdþeþjþaþ\þbþ_þrþeþmþlþnþpþbþ_þbþ^þaþiþiþoþwþhþVþbþuþlþnþ^þmþZþVþZþjþeþoþkþ^þQþRþ^þgþjþgþfþbþQþlþþ~þ{þzþaþfþ]þ[þYþYþcþaþ`þ\þSþ]þcþVþhþsþeþcþ\þJþ\þFþZþeþ^þ\þUþfþbþpþqþmþmþdþ\þUþbþjþhþ\þeþPþvþ[þnþmþUþQþZþ\þMþ0þ$þ,þ?þLþEþ?þ7þ7þ:þ6þ=þNþRþLþNþOþIþAþKþFþ<þ?þCþ9þ>þHþ=þAþGþAþAþNþ)þþþ$þ2þþþ-þBþ@þ.þ'þ,þ/þ#þþþ7þBþ>þ#þþöýÍýÓýþ&þNþJþ4þ1þ
þðýäýÔýÝýþ(þ4þ;þ9þþþ"þ2þEþ þÿýý:ý(ý@ýuý«ýÜýçýäýÇý®ý£ýýýýÓýâý²ýiýLýwý­ý¡ý_ý3ý
ý(ýýùüýýýýUýý¢ý·ýýLýüü¼üEýý½ýý»ýÈýïýìýåýèýçýñýâýâýÐý¯ý«ýý@ýåüËü½ü üÞüýýý0ý¥üòû·û­ûÐûRüÈü$ý/ý·ü.üôûäûôûêûËûÆûÔûùûüÚûÈûÄû¾ûû+ûÊúÕúûeû¹ûCüÖüýýý@ýbýýý®ýÏý×ý²ýÈýýý«ü=ügüý°ýÿý.þVþaþVþZþ`þaþeþqþwþ\þNþ\þPþ`þ\þjþYþIþXþ[þ[þYþSþWþTþJþVþcþ^þVþmþ\þpþ[þ^þRþiþfþeþdþ^þ`þ_þ\þdþiþ`þTþKþUþWþ[þfþdþ_þbþeþZþTþ^þ]þdþcþ]þ]þPþHþFþKþWþZþPþHþVþMþPþXþgþ[þIþRþ\þPþ9þNþPþKþMþTþZþWþQþTþSþLþKþVþYþSþVþTþYþ]þZþGþCþPþJþ@þMþLþGþJþLþQþXþPþ@þLþTþXþVþ_þ_þYþXþcþaþVþYþ^þ]þTþUþSþOþUþNþHþBþLþNþ`þ_þ[þPþZþ]þeþeþ\þeþfþaþVþLþLþMþPþXþXþaþ\þVþYþTþGþeþDþVþOþQþTþ]þ_þTþRþXþaþpþwþiþYþYþHþZþcþJþPþgþdþdþiþoþaþZþ_þ^þRþMþQþSþTþSþMþEþVþWþ_þbþ]þIþCþWþeþJþXþ^þ\þWþXþ`þbþVþFþOþZþ]þbþHþRþXþZþ]þ[þMþNþWþKþLþhþhþWþVþ_þeþXþVþ]þMþQþEþKþbþfþXþXþCþIþXþYþYþfþiþ^þ\þaþgþgþXþ]þ\þcþNþ\þ_þeþcþlþqþhþdþdþaþWþUþeþjþ[þlþdþnþbþyþZþcþeþgþmþ`þjþiþ[þ^þcþeþyþ{þ`þdþeþxþfþsþiþzþ}þlþuþ}þxþnþbþXþOþ[þrþhþ`þoþYþQþpþuþfþ`þXþ^þiþoþlþjþgþdþmþrþkþkþoþfþjþqþtþXþcþRþaþhþdþ`þdþkþkþjþjþqþþvþqþWþdþoþaþuþiþyþqþjþyþyþoþrþvþvþnþ\þhþeþkþqþnþnþqþuþgþjþdþdþgþ`þcþqþnþlþuþmþjþsþ|þdþsþxþhþeþbþcþiþyþþxþlþrþzþgþgþfþtþrþyþ~þþþmþuþoþsþ}þuþdþaþtþþ~þtþrþcþwþþ~þpþ{þdþeþnþyþþyþrþqþrþpþ`þtþcþiþtþxþwþþ{þrþ_þ[þfþpþyþ~þzþuþzþgþhþfþ`þpþ}þiþfþqþtþ}þ}þyþþþzþzþzþwþuþnþþ|þZþþzþtþoþlþqþyþþ~þpþþtþ{þxþsþ[þrþyþiþuþþ{þjþiþqþuþþnþvþnþmþpþþwþþ~þpþpþtþxþ|þþþþkþlþþþ~þ~þ|þþþzþ|þ}þsþuþþ}þþyþþlþhþþzþiþlþtþyþþþxþuþzþþzþþþxþqþþþþþþyþwþþþþþþþþþþcþþþþyþxþrþpþþ}þwþeþþþþþþþþþþþþþþþþþþþþtþþþþþþþþþ©þþþþzþ|þsþþþþþþþþþþþþþþþþþþþþþþþþþþþþþþþ§þ¤þ¦þþþþþþ¡þþþþ¥þþþþþþþþþþþþþþ¤þþþþþþþ þ¡þþþþþþþþþþþþþþþþ§þ¤þþþþþþþþþþþþþþþþþþþþþ¡þ¢þþþþþþþªþþþþþþþþþþþþþþþþ¦þ þþþþþþþþþþ¦þþþþ£þ¤þ þþþþ þþþþþ¨þþ©þ°þ«þ¤þ¨þ«þ¦þ¦þ¦þ±þ¬þ§þ«þ§þ©þ±þ¢þþ§þþþþþþ£þ¯þ¦þ¤þ¡þþ¢þ©þ«þ¢þþþ¹þ¼þÁþ§þ¥þªþ­þ°þ²þ®þ­þ©þ¦þ¤þ¨þ§þ§þ¥þ©þ©þþþ¨þ¤þ©þþ§þ¡þþ¢þþ§þ·þ§þþªþ¡þ þ°þªþ¯þ°þ¯þ§þ¢þ®þªþ¤þ­þ®þ¥þ¦þþþªþ«þþþþ¤þþ±þ¤þ¥þ¤þ©þ«þªþ«þ©þ þªþ³þ¡þ þ­þ¯þ±þ©þþ«þ°þ§þ¯þ­þ¬þ­þ¦þ¦þþþ þ þþþ¤þ¢þþ®þµþ²þ¯þ©þ§þ¯þ«þ¨þ·þ¯þµþ¶þ°þ®þµþ»þ­þ©þ°þ»þ­þ¦þ°þµþ¨þ§þ¸þ¶þ°þ¼þ¤þ¡þ¤þ¨þ­þ°þµþ·þ²þ¨þ¥þµþ²þ þ©þ±þ±þµþ°þ±þ¶þ·þºþ¹þµþ¸þ¶þ³þµþ¹þ±þºþ´þ¬þªþ¢þ³þºþ´þ¾þ»þ±þ·þÁþ»þ·þ±þ®þ®þ­þ·þÐþ±þ´þ·þ¶þ½þºþ¶þ´þ³þ¿þ¨þ·þ¿þµþªþ°þ°þ°þ½þ¼þ·þ¼þÃþ»þ·þ´þ¹þ¹þ±þ±þ¶þØþÁþÂþ½þ¶þ¹þÁþÂþºþ½þ¼þµþ´þ·þÀþ¿þ¸þ¹þ¿þÀþÎþ²þµþ¿þ»þ³þ«þ¢þ«þ­þ°þµþ§þµþºþ´þ±þ²þ²þ¹þ¸þÅþÇþ³þ¶þÃþ¿þÁþÃþÈþÃþµþ½þÀþ¾þÆþÈþ¸þÍþ½þÂþÆþÆþÀþ¹þ»þÂþÈþ¾þÃþ½þ¿þµþ«þ°þÃþÄþ¼þ»þÂþ¼þÀþÅþÂþÃþÇþÀþÃþ¼þ¼þÄþÃþ¼þºþ¸þ¶þÌþÊþ·þ®þ²þ¿þÈþ¶þÄþ´þ©þ§þ¨þ«þ°þ¹þÆþ»þ±þ¬þ«þ¶þ¾þ½þ»þ·þ³þ¬þµþºþ»þ½þÃþÊþ·þÍþÂþ¼þ¾þºþ´þ¸þ¾þ·þÌþ´þ·þ¹þ¶þ·þºþµþ©þÄþÄþÌþÄþ¾þ¿þ½þºþÂþ¾þÂþ»þ»þÁþÁþ¾þÁþ¾þ»þÆþ·þ¼þËþÄþËþ¼þ¼þ³þ²þ¼þÃþÂþ¾þÌþÑþÍþÄþ¼þ¼þÃþÃþ·þ¼þ¹þ¾þ¿þ¼þ¾þÄþÄþÏþ´þµþ¹þÁþÈþÃþ·þ³þ¾þ¹þ¸þÂþÄþºþºþ¾þ¿þ»þ½þÂþ¶þ¨þ´þ±þ¹þºþÃþÆþÀþÁþÌþÔþÈþºþ°þ³þ°þªþ³þ¼þºþ·þ¶þ¹þ½þÁþÊþÃþÁþªþ¹þºþ´þ»þµþ¾þºþÃþËþÌþÈþÄþ¿þÄþÂþÀþ¿þ¿þÁþÂþÇþ³þÄþÀþÃþÆþÂþÄþÌþÈþÉþÊþËþÇþ»þÅþÍþËþÄþºþ¯þ§þ«þ¯þ¸þ°þ±þ»þÂþÀþ³þ¼þÇþ»þ´þ°þ§þ¥þ°þ±þ¹þ¾þºþ¹þ¾þÄþÁþÃþºþ¶þ³þ«þ£þ£þ»þ±þ¶þ¦þ§þ³þ²þ»þ£þ³þ«þ±þ¶þ¶þ¼þÁþµþ·þ®þªþ¬þ¯þ¶þ¢þµþ´þµþ¸þ¶þ³þ¶þ°þ²þ·þ¯þ¯þ¯þ­þµþµþºþ«þ¡þ§þ®þ­þ®þ¬þþ þþþþþþþ¯þ®þ¤þþþ¨þ þþ´þ¦þ¨þªþ¨þ­þ²þ«þ«þ­þ¨þ¬þ²þ¬þ©þ±þþ¯þ¬þ¨þªþ©þ«þ¶þ±þþ§þ¥þªþ¥þþþ¡þ¥þþ£þ£þ¢þ­þ°þþþ¯þþþþþ¡þ¤þþþþþþwþ~þþþþþþyþ_þxþþlþ\þFþIþ,þ'þþ¨ýCý/ý[ýý¯ýÅýÍýÚýãýþ!þþêýéý¹ýýhý7ý)ýý×üºü¯üünüXüqüªüõüJýý±ýÀý¸ý®ýQý`üÃúaù}ùúõûeü¸üîüêüßüÉüzü)üÆû²û¿û(ü°üõüâü¸üüYüÙû6üIü\ü\üVü0ülûùN÷êööö5÷½÷ÌøúïúíúJú:ùùnúÉúÖúÓúÍúÚúûnûûFücüjü?üÈû(û²úÚúûûûÖûü1ü9ü(üJüaü6üüüüüÔû-û7úSùÍøTùùêøIøá÷øÄøùSø4÷Çö÷&÷ødù5úUúúùùøø÷h÷¤ö>öúõöîö|ø£ùÏùú=ú-úðùúúÄú7úFùøEøGùÊúgûfû,ûóúóúWûºûÇûûKûûûíúÅú¦ú}ú_úJúmú²ùùùþøøøõøùùúDú¼ùPù ùþùSúcú-úºù6ù
ùðøTùù¶ùú1ú¦ùùåøù\ùtùùÈùqù>ùùÖøøø±øÿøùøø&øø©ø£øøOøøìøøø¾÷ønøø6øß÷÷õöuöö­÷/øú÷Ï÷Ù÷Ù÷á÷ø"ø(ø)ø5ø=ø)øøøøø¼øÓøøè÷s÷m÷ösö÷Û÷øýøù¯ø%ø¸÷øþø&ú¡úûû3ûGûHû>ûûúùÔøÇ÷º÷0÷Ì÷øûøFùÈù$ú*ú_úIú-úõùÛùëùÁùùùÂùÎùµùÃùèùÑù§ùùù,ù?ùù¥ùÂùúæùéù×ù¡ùÛùÎù¹ùÛùÚùÑùÜùÎù¯ùù®ùËùúïùéùÒùÿùúú
úãùúQúYúúvú}ú^úúÒúãúÃúúÇúôúçúçúïúÛúßúÎúÉú¸úÁúâúåúÂú©úÐúÔúèúÂú¥ú¦úÈú×úîúïúÔúÒú¯ú¡úpúGú'ú2úÚú)ûFûXûNûýúú^úú¬úÓúûßúúú¯úÅúéúû
ûûûáúûûÞúªúyúú¥úúúÁú¶úú½úútúZúzú?úYúúfú"úú1úXú^úhúWúcúúú ú¸ú¯ú³ú±ú¯úÙúûûéúúèúÂúûûùúöúüúûøúÐúÔúÝúúú&û&û"ûÕúçúæú.ûôúÄú×úû"û:ûUû^ûyû¸û­ûûûûKû©úIúeúÚúDûZûGûûôúú¦úÏúûOû0ûÁúúÇúÿúöúÝúÖú$ûûûû2û#û!û-û%ûûäúÕúû+ûûûûûþúûDû-û$ûûûû+û7ûû¸úËú
ûNû"û+ûû,ûÌúú]úDúDúOúqúúúXú}úúÌúÒú§ú´úÁúùúýúéúðúûëú¿úØú¼úúsú»úùú-û0û(ûùúÓúÒúÑúçúûû3ûûÚúûû&û.ûûëúÇú­úúQú<úYúyúÎúöúØúÕúÈú²úÀúÜúßúújúmú¯úÑú¶úúú«újú$úÝùú@úÿùæù¢ù«ù¢ùùnù/ù#ù9ùùÇø½ø_ùôùúâúUûmûdûûûPûûßúâúîúû+û,ûýúÈúÆú¢ú¬úåúûûû7ûHûû­ú|úúÔúÈú¢ú­úzúmúvú`ú+úmúªúû3ûûâúÇú¥úÌúû-ûýúúúùHùmùùuù9ùÒøø_øfø^ø#øÜ÷÷M÷ïöÕö9÷høùÊøµø~ønøøøBøà÷÷g÷÷u÷-÷êöçöÌ÷Wø1øG÷nöÂõ!õ¯ôZôVôïôùõÇöàö·ö÷÷6÷~öðõöe÷[øø
ø÷ìöóö÷(øø¯ø»ø³øøøø¶øÁøÚøçø*ùzùvù7ùàøùuùÄùÈùÉù£ù¶øE÷âõöÞöö÷:ùBùëøÁøìøùÿøÈø>ùùùúÏúoú"ú<úú×úßú&ûðúÎúrúú/úeú4ú/úâúûßûüüÇûFûûzû4üüü¡ü¦üüµüýAýFý0ýýNýmýVýBý4ýýÝü«üüüÑü!ýýÛýÑýý&ýíüý]ý´ý	þJþVþNþ_þqþ]þdþ_þlþ_þfþjþ|þoþ{þbþ^þpþuþpþoþoþtþyþyþuþnþuþrþ{þ~þrþuþlþ_þqþeþlþtþfþfþuþqþfþkþlþnþcþnþkþcþkþYþlþkþpþfþhþbþgþjþdþgþjþgþrþqþfþUþ]þkþsþiþWþ]þdþiþWþgþVþ[þfþ_þcþlþkþjþ\þ[þZþWþZþeþrþYþRþBþIþHþ]þPþNþSþWþTþMþTþVþNþIþKþ\þVþRþfþ`þWþFþVþMþYþ[þcþaþZþ[þXþSþOþPþNþMþOþ?þNþJþEþKþEþTþFþ>þHþXþRþLþ]þfþYþOþSþTþPþSþKþ:þAþ2þ=þ6þ'þ:þ'þ7þ'þþ²ýLý ý3ý`ýýýrýwýýiý@ýZý¶ýþþýßý½ýÐýØýÈý¢ýýýýsýýýýýý®ý³ýýêüüqüüßü½ü³üýýýýý1ýý±üüÑü3ýýý7ýuüÄûqû¹ûHüþü`ýsý1ýëüªü üûhû½ûmüýJýJý4ýëüÎüýPý^ýý{ü,ûúbù¶ùúhûâûüÛû¥ûlûû±úúýúÂûüûÄúúûû-û\úåù§ùÊùù]ùzùùnùÄùú ûRûûNûú~ùíø/ú"ûÆû@ûûÉû.üküuürüiü|üDü2üü®ûû+û]úIùÄøøøàøùðú&ûú?ø@÷¥öÌö÷ã÷	ùú&úüøÃ÷!÷éö÷÷÷÷0÷÷g÷ïö÷µö­ö¥ö.ö¶õ²õãõUöÝöé÷MùäùáùúAúúûûöûü7ü'ü2ü§û@úëøÉ÷3øøùÆûÏüvýþCþIþ^þlþhþ_þTþKþLþeþUþ`þXþQþKþ/þ4þFþBþ<þIþSþZþZþPþYþdþdþeþhþUþ\þLþLþBþYþRþ]þSþVþYþ`þXþPþPþKþHþFþMþSþHþMþ_þhþ\þAþ?þ[þBþIþDþBþ6þ3þ.þ,þ*þ)þ5þ?þDþ9þ?þ>þ4þ'þ0þ6þ(þ9þ/þ<þ(þ7þ0þ'þ-þ6þ;þ@þJþLþ?þ/þ7þAþCþ>þ@þ3þUþBþ<þþ÷ýûýîýþ*þ,þ.þ=þCþ:þ-þ7þ)þ3þ7þ8þ5þ<þGþHþOþBþMþBþ:þCþDþFþ@þ9þ3þ/þ?þFþ0þ>þ5þGþVþ[þ;þIþQþJþEþIþHþKþHþ<þ5þDþOþFþIþQþWþWþMþNþ:þcþRþNþKþCþNþ@þIþRþXþQþKþPþUþVþSþ[þYþVþaþdþ`þbþDþPþYþTþFþFþOþYþYþTþLþLþKþ?þBþCþMþ_þRþ]þXþbþ_þbþRþ^þLþ^þRþOþTþ[þ_þTþDþ@þRþJþWþPþJþDþOþJþKþPþPþIþ?þ,þ:þTþXþSþRþTþ\þ_þTþIþAþKþAþ^þTþCþPþXþBþBþ]þ`þWþ`þaþQþWþgþdþ[þQþZþeþOþPþ[þ\þaþ]þ[þZþ^þ^þZþbþ]þSþ_þWþVþ^þXþJþfþcþHþ`þ`þeþ`þLþ\þlþWþXþoþsþqþcþQþ\þhþdþlþ_þdþ`þmþpþnþwþqþ^þWþXþ[þ[þUþ\þ`þkþXþ^þgþ`þZþ_þXþ[þaþgþqþmþ^þZþiþvþlþgþcþVþ\þrþeþdþoþPþSþTþ_þ`þXþWþbþhþbþgþsþrþvþsþkþrþþuþkþeþgþzþbþkþxþkþjþ~þþuþpþtþvþnþZþdþiþnþcþiþjþ\þeþ]þkþvþkþrþvþnþoþmþnþrþyþkþdþfþlþiþpþwþsþqþoþmþnþsþuþlþrþqþvþYþ|þwþþ}þsþgþkþnþpþsþxþ~þ{þ}þuþrþfþqþnþxþ~þmþmþnþtþ~þþ~þuþpþsþhþtþpþ|þeþwþtþ|þtþfþjþnþjþpþ}þþwþzþoþoþmþfþsþiþþzþpþjþfþsþlþfþtþzþyþuþyþnþ`þrþqþwþoþnþmþsþsþjþ|þþþuþwþoþzþsþlþhþnþrþvþpþsþ~þ~þoþhþjþpþzþwþ|þxþyþyþþwþ|þtþqþ{þ{þ|þ}þuþuþþzþzþjþ~þtþzþsþ~þþþþþþyþ|þvþyþsþþhþþþnþgþiþrþþþyþrþ~þþþxþzþþzþpþþ~þyþuþþþþþþþ{þþþþsþzþþþþ}þzþ~þ{þsþ{þþ~þþvþþþþþþþþþþþþþþþþþþþ{þþþþþþþþþþþþþ¡þþþþþþþþþþþþþþþþþþþþþþþþþþþþþ þ¬þþþþþ¥þþþþþþþ¦þ¥þþþþþþþþþþþþþþ£þ¡þ«þþ þþþþþþþþþþþþþ§þþþþþþþþþþþþþþþþ¯þ©þþþ þ¡þþþþþþ§þþþþþ¡þþþ£þ¡þþþ¦þ£þþþþþþþþþþþþþþþþ­þ¦þþþþþþþþ«þªþ þþþþ¡þªþ¢þþþþªþ£þþþþþþ¢þ«þ¨þ¥þþþ¨þªþªþ¨þ®þ¦þ¯þ­þ®þþþ¦þ¢þþþ¡þþþ¦þþ þ¤þ¢þ¤þªþ«þªþþþ¡þ¯þ³þ¨þ«þ®þ¯þ¶þ¶þªþ¤þ§þ·þ þ¨þ§þ©þªþ®þ®þ¨þ¢þ§þ§þþþ þþþ­þ¦þþþþ þ¥þ§þþ­þ¬þ¨þ®þ­þ§þªþ¯þ¦þ§þ§þ¡þ©þ©þþþ°þ¸þ¬þ þ¡þ°þ§þ«þ¬þ§þ¡þ°þ­þþ þ±þ¯þ±þ¶þþ©þ¯þ¦þªþ¥þ§þ´þ§þ³þ¯þ¶þµþµþ®þ©þ¢þþ£þ¬þþ®þ§þ±þ þ£þ¥þªþ­þ¬þ§þ®þ®þ©þ¯þ¨þ­þ¶þµþ¯þ®þ¬þ£þ¥þ¬þ¶þ®þªþ¯þ±þ°þ­þ©þµþ·þ§þ¹þ³þ¹þ®þ¦þ§þ¨þ­þ²þ²þ°þ¬þ¹þ¡þ¬þ±þºþ½þ°þ¹þÁþ»þ±þ±þ¬þ­þ³þ¼þÄþ¾þªþÊþ¶þ¯þ²þ­þ·þ¿þ½þ¹þ¹þÀþ»þÆþ¹þ½þ¹þµþ®þ©þ°þ©þ¯þ°þ±þ·þ±þ³þ»þ·þ§þ«þÀþ¾þ³þ³þµþ°þ©þ¯þ»þ¾þ³þ¼þ¼þÁþ¼þ¶þ¨þ©þÁþÉþ¸þÇþÍþ¯þÀþÁþÆþÉþ½þ¹þ­þ´þ®þ¯þ¶þ¾þÀþÀþÄþÆþ·þÁþ¬þ¼þµþ­þ¬þ°þ½þÆþ½þÄþ·þµþ¾þ¼þ±þ­þ³þºþ¸þ¶þ¾þ¸þ«þ°þ¹þºþ¹þºþÀþ¿þ¶þÁþºþÁþËþ»þ´þÀþ¹þÑþÄþÄþÃþºþ´þºþÃþ»þ»þ¼þÄþ¹þ°þµþ¸þ¿þÂþ±þÇþºþ½þ¾þ»þ¿þÃþ½þÈþÈþ»þ¿þÅþÅþÇþÈþÁþËþÃþ¾þÀþ»þ¼þÉþÇþ³þÂþÃþ¿þ¿þÄþÄþ¾þ¸þ¾þ­þ®þ¬þ®þµþÂþÈþ¹þ»þ¬þ»þ½þÂþ½þ¸þ»þ½þÍþÊþÁþ½þ¾þ²þ±þ½þ¸þ¸þ¶þÄþ¾þ½þ¿þÀþÀþ¸þÇþºþÄþÃþ·þ·þÃþ»þÅþ½þÅþ®þ³þÀþ¾þ¸þ»þÁþÂþÈþÂþÈþÑþÑþÃþ´þ¼þ¹þ¿þ¹þÀþÇþ´þÀþÄþÁþ¹þ¸þ¾þÈþÈþ½þ¶þ¼þ»þ¾þÄþÆþ¾þ®þ½þÆþ´þÀþÉþÅþÀþÇþÐþÇþÃþÁþ¿þÂþÃþºþÁþ¶þÁþÂþ¼þ»þ¾þ¶þ¤þ¸þ·þÃþÀþ½þÀþÀþÃþÉþ¯þ¬þ¶þºþ±þ­þ²þ»þ§þ·þ·þºþÅþ¹þ¸þÂþÄþÁþ·þ·þÂþÀþºþ¼þ¾þÅþÆþÆþÇþ¾þ¼þÌþÄþÁþÃþÂþ¿þÐþÈþ¼þÈþÆþÀþÄþÍþÆþÊþÊþÇþÉþÇþ¿þÌþÙþÎþ½þ¿þ¸þ®þ§þ¡þ­þ°þªþ³þ¿þ·þµþ¯þ±þªþ¨þ³þÂþ¾þÆþ±þ¨þµþµþ±þºþ¾þÄþÃþ»þ¶þ±þ«þ©þ¦þµþ¹þÄþµþªþ²þ¨þ¨þ¯þ´þ¦þ§þ®þ±þ¾þ¸þ¾þ­þ¨þ¨þ¨þ°þ¾þ¡þ¯þ­þ²þ¼þÃþ¿þ­þþ­þ¶þ¼þ²þ¤þ£þ¬þ²þ¼þªþþþ þ¢þ©þªþþ©þ¤þþþþþþþþþþþþþþ°þþþþþªþ¹þ¯þ¢þ¢þ«þ¥þþ¢þ©þ¤þþ§þþþþþþþþyþþxþþþþþþþþþþþþkþBþ%þþòýçýÛýºýýýiývýý½ý³ý§ý©ý¤ýý{ý<ýðü¢ü<üüüûûûûüüØû
üÕûâúú:úÜú9ûsûû~ûbû/ûû@û,ûÄú¦ú¼úàúòúûûûãúÊúÄúÝúkú+ú?úúùú¢ûü6üHüHüQü¬ûþùOøï÷ù~ú@ûÃû üGü2ü
üËû<ûÈúRúúrú9ûÞûüôûßû¥û	ûJûÈûñûáûÝû×ûûúø7÷¦÷÷¸÷HøGùIú±ú[úùøiùPú{úbúúÕúõúû\ûûÌûçû½ûUûÀú-úñùGúôúûûeûûûpûZûû·û±û§û©û£ûûCûsúmùÊøàøùùøøÓøÊø3ùÃù²ùÍøLøxøtø¯øhù.úú~úúïùùLùùÛørø\øøãøRùú[úyúú«úú}úúÐúðú«ú"ú¿ùú¨úXûiû<û
ûû)ûKû^ûGû*û4ûBû/ûûãúàúÇú£úÏúÎúRú:úeúoúkúqúoúqúúÆúrúVúgú.úqúÁúwú£ù ø+ø(ùúíùLúúúúÆùßùÙùúßùÏùõùÀùùyùaùHù@ùù®ùkù»øÝø,ù>ùXùùýø?ùSùxùCù°ø¸øÜøùùµødøø÷L÷øåø6ù>ùCù!ùùþøù6ù.ù8ù;ùùaùOùùãùîùÞùÏùù
ùùÿøøÉøSù{ù¿ùëùÔùùDùUùúäúlûOûdûhûxûûwûYûOûíúmúàùùwùxùªùøù4úCúQúúúúú¨ú®úúúUú7úRúlúXú?újúúeú8úú!úëùú4ú
úýùBúVúGú
ú
ú*úú5újú|úmúWúRúmúcúFúFú`ú\úhúmúúúhúgú]ú;úbúÍú¾úÍú±ú úÂúöúûõúõúøúûûÙúöúíúÎúÌúÚúÙúÓúÚúÜúÌú½úàú¿úãúÉúÂú»ú©ú úÁúØúÛúûÖúêúºúNúæù@ú°úýúRûVû$ûòúúdúú¹úØúîúûÛú½úÙúäúùúûûûû
û+û!ûâúúgúúúqúbú¦úÅúWúQú$ú3úù¨ùËùúú¾ùvùù¶ùÓùâùÛù»ùðùYúú¥úÁú¨ú½ú¼ú­úÏúýúùúñúÕúþúÎúýúûðúéúëúïú­úúÙúÿúû?û0ûàúüúóúÛúáúÝúÒúÛúùúû
û>ûVûaûû ûqûuûrû,û´úmúúôúHûBû'ûûþú¾úÆúûcûCû(ûÝú±úËúñúûúýú)û3ûûûûû$û:ûû û ûûâú÷úûþúû	ûûû@ûEûûþúûýúÝúÃú°úúú¿ú§úÞúwúæú¹úúLú\úAú@ú[úúÂúçúôú×ú°úû'û1ûûûôúûûøúû6û5ûû5ûûôú¸úû1û1û6ûûûÿú
ûûûû$û/û(ûûû5û3û2ûHûIû#û(ûûû(ûûûEûPû,ûûôú"û ûûõú úZúhúú¾úÚúÞúÆúÚú®úúhúúúaú2úßùÓù½ù°ù£ùMùù;ù(ùù5ù«ùúúÎúêúûûû	û
ûÝúútú úÆúÅú}úeúwúú&úú­ú¨úú¸úòúûúúûùÂùúFúQú9úWú]ú\úáù¨ùZùÀùtúû/û!û2ûTûYûHûþúÅúÿúÈú9úsùùXùmúùú%ûû2û\ûjûWûDûJûcûsûMû ûjûEûWûQûdûkûûûrû,ûâú£ú{úfú9úúìùúZúYú{úËùhùùø9øñ÷µ÷è÷øãøÍøµøåøìø©ø1øÉ÷løø¯ø½øøø÷Å÷øEøvøølø9øþ÷³÷{÷ª÷÷[÷÷÷÷d÷÷ÖöÝö	÷E÷÷×÷¢÷ö"õhôôõ^öÝö¬ö]öUöDööHö!ö¤ö÷<ø&øª÷c÷|÷÷·÷¸÷ø÷¶÷L÷Üöeö}öÂö|öök÷_øÔøñøÂø/øA÷ÙöÅ÷ùùùuùvùùÀùOúÙúÒúvúoúÊúïú£úYú2úÎù.ùøWø]øø¼ùÄúüùûÍúkùø ø|ùÓúüýÎý$þ7þ;þKþTþ^þeþmþrþþ|þtþfþgþqþuþiþ^þdþiþmþvþlþtþiþfþjþiþdþhþtþqþaþlþaþnþsþeþfþrþlþ^þcþlþhþ`þ_þjþeþ_þTþlþkþiþeþXþOþ[þZþWþbþ`þ[þfþjþ_þLþEþRþLþRþ6þDþ6þ0þ+þ9þ?þ@þ;þ6þ<þ6þ-þ:þ9þTþ>þNþ0þIþAþÿýþþþ#þþ&þ.þ,þ/þ'þþþþþþþ(þþ"þ"þþþ&þþþþþþþþ!þþþþþþþêý»ýý{ýGýý±ýÝýçýÙýÃýÄýÏýÞýêýãýØýÙýÕýËý¾ýÆý«ýýTýþüÔüÙüÉüÞüÈüÀüüãûáúéù}ùzùªùïùôùÉùÊùÐùwùMùùûüYü×ûIûzû«ûDû¸úú{ú]ú`ú§ú	û4ûûóú`ûiû²úiùÜøiøÛø.ùçøëø
ú0ûû9úßù)úúDùúøùvúKûû½ú4ù÷c÷Ö÷íøhúAûUû»úÿùù¬øµ÷1÷Ï÷0ùiúûûÕúRúúwúêú	ûúBù.÷fõYôÄôöB÷øJøøÁ÷\÷°öüõÈõöè÷ø-øóöaö;÷«÷÷öhõXõÿôâô#õ_õõõÝõªöi÷¶÷À÷|÷oö@õõHöW÷û÷Ð÷æ÷'øúø ùÓùÞùúúÂù4ùø/øð÷}÷³öõÏô¨ô¶ôÚô¨õw÷å÷¬ö<õ^ôýó'ôôõ¾õ£ööõÈô½ô¶ô9ôôôõõWõõ>õõôõ0õ¼ô.ôéóúóþó1ôíô
ö!÷÷´÷í÷Ü÷gøùùÚùüùúeú}úêùøåöõNõ{öì÷/ùÁú©üìý2þCþBþGþcþ'þ%þ8þ4þEþ4þþÈýwýfýý°ý×ýóýþþþþ+þ-þ+þ<þ=þ.þþþþ	þûýþþþþþ
þþþþþýýõýþþöýïýõýùýþþþìýþ÷ýÕý²ýý4ýýýýýýDýyýýýzýVýEý(ý+ýQý^ýSýNý^ýJýRýbýdýbýhýfýaýcýlýýýýýýýkýPýaýQýý°üüÉûßû&üüýüQýjýSý6ý%ý"ýýþüæüþüý:ýýý§ýýýoý8ýEýbýwýmýNýMý_ýbýlý`ýmý¬ýÅýØý·ý´ý¤ý¼ý×ýÊý¾ý¤ý£ý¡ý§ý¯ý¸ýÂýÈýãýþþþêýØýòýþþþþ"þ)þ!þ/þ0þ/þ>þ?þ8þ;þ?þCþ9þ5þBþ<þSþDþLþ@þRþHþ2þ/þ4þþÿýýýýý
þþþþþ%þ-þ.þ=þ3þOþ;þOþTþEþOþBþ9þ.þ#þ1þ?þ=þ6þ1þ/þ þþþîýëýñýþþþþþþçýçýþ%þCþNþ@þ>þKþJþ;þ=þ@þHþQþaþFþ8þEþMþ@þAþJþJþHþOþJþ@þJþXþZþPþPþPþSþ9þIþTþJþLþYþVþMþVþaþ_þ[þ[þdþlþaþXþaþUþMþYþUþFþYþbþZþSþPþeþcþfþhþ]þWþ_þlþcþmþUþZþWþYþ`þ`þOþbþ[þgþmþZþ]þWþWþ_þVþYþ\þkþ[þ\þeþ\þSþ_þdþVþ_þXþrþoþYþYþmþxþjþYþ_þTþ`þlþhþbþbþdþmþ`þoþiþaþ^þaþaþ]þdþgþ^þkþiþqþ|þþrþþuþvþeþhþmþqþtþoþgþnþ}þoþfþtþgþlþ_þcþqþiþvþþ\þhþcþgþsþtþsþdþ`þoþmþhþxþlþ]þgþlþhþeþhþpþnþnþtþqþtþþuþeþdþxþiþdþtþtþlþnþtþcþiþuþvþ}þ}þlþsþþkþvþ}þþiþqþvþgþ^þgþqþtþ|þ|þoþkþlþeþbþ{þ|þjþþ~þ{þtþkþuþtþkþrþþ}þuþxþoþvþrþtþþkþþ{þqþuþnþuþzþrþsþwþlþdþeþþtþhþsþgþ~þ~þþxþxþþþwþtþoþmþwþ|þþþjþpþnþlþqþwþwþuþwþtþnþnþqþzþ~þþþtþþþþþ~þ}þvþzþ|þzþ|þsþsþyþtþjþzþmþþþyþ|þvþuþþþþþvþþ~þfþþþrþmþuþuþ{þ}þzþþþyþvþsþwþþzþþþuþþsþ}þþþþþþþþþþþþwþuþiþþ{þ}þþþþþþþwþzþþþ}þþzþþþþþþþþþþþþþþzþþþþþþþþþþþþþþþþþþ£þ§þþþþ|þþþþþþþþþþþþþþþþþþ¡þ¤þþþþ¡þ¡þþþþþþþþþþþþ¤þþþ¡þþþ©þþþþþþ þþþþþþþ¡þþþþþþþþ£þ¡þþþþþþþþþþþþþþ§þþþþþþþþþþþ¢þþþþþþþþþþ¢þ þ¦þ¦þþþþþ þ¦þþþþþþþþþþþ¢þþþþþþþþ¡þ©þªþþþþþþþþþþþþþþþþþþþþ¥þ²þµþ­þ§þ­þ­þ¥þþ§þ¤þ±þ§þþþ¥þ¦þþ¤þ¦þ£þþ¤þþþþþþþ¨þ£þ¢þþþ´þ«þ°þ¤þþ©þ¶þ±þþþ¨þ°þ¨þþ­þªþ¯þ­þ¬þ­þ¨þªþ³þ«þ þ¥þ¡þ¢þªþ¥þþþþþ¯þþþþþþ¥þ­þ¦þ¡þ£þ¡þþ¡þþ¤þ¤þ£þ¤þ²þµþ¬þ£þ¡þ¯þ§þ´þ©þ¦þþ©þ«þ©þªþ¥þ¥þ¢þ½þ¦þ©þ¶þ¤þ¤þ§þ¬þ®þ§þ²þ¬þ®þ®þ³þ¯þ¨þ þþ£þ¦þ¨þ©þ¡þþ«þ®þ­þ£þ§þ®þ«þ©þþ«þ¬þ¤þ²þ±þ­þ«þ¦þ¤þªþ´þ¦þ´þ§þ°þþ¢þ­þ¦þþ£þþþ£þþ¤þ°þ¥þþ§þ°þ¨þ­þ´þ­þ·þ«þ¯þ°þ¶þ¸þµþ½þÀþ°þ²þ¥þ®þ®þ®þ³þ»þÁþ½þ¬þÄþ¶þ±þ¶þ´þ´þ¸þ·þ·þÄþÄþ¹þ°þ¹þ¼þ¶þ°þ²þ²þ­þ®þþ§þµþ°þ¶þÂþÂþ·þ´þ¿þ¿þ´þµþÀþ´þ²þ»þÀþ·þ¯þ¹þºþµþ¯þ©þ¥þªþ¶þ»þºþ¯þ´þ´þ´þ¸þ¼þºþºþÂþ¾þ´þ½þÃþÃþ¿þ½þÂþÊþÈþ¼þÁþ³þµþ½þµþ´þ³þ±þ¾þ¼þ¿þ°þµþ¼þ²þªþ®þ¹þÁþ»þ½þªþ´þ¯þ´þ¶þ°þ±þÁþÊþÅþ³þÆþÂþ¾þ½þ´þªþ¶þºþÌþ¹þÂþ¼þ·þºþ¿þÅþ¼þ³þ¹þÁþÀþ¼þ·þ·þÀþ¾þÅþµþÁþÂþ¼þÁþËþÊþÊþ»þÄþÊþÉþÄþÁþÅþÏþÊþÄþÀþÂþÁþ»þµþ¼þÌþ¹þ®þµþµþÀþÆþÆþÁþ¶þ·þ¬þ·þ¸þ°þ¹þÌþÌþ¹þÇþ²þ·þ³þÁþ¾þ½þÄþÁþÓþ°þ­þ¾þ¹þ´þ·þ»þÀþ±þ»þÉþÀþ¹þ·þ»þÁþÄþ¾þ»þºþ¾þ¾þÆþÈþ»þÂþ»þ½þÆþÄþÁþÄþÄþ»þ»þÏþÇþÈþÇþÅþÆþÈþ¹þÂþ¹þºþ½þ¿þÄþÏþÈþÌþÉþÇþ½þ¹þ¹þ¹þ¿þ½þºþÀþ¼þÄþËþÂþ´þ¹þºþ½þ¾þ¿þ¿þÁþÅþ½þ×þÖþÆþ¸þ¿þÃþ¼þÉþµþÆþ½þ¶þ¼þ¾þ±þ¥þ¼þ­þ¸þ»þ¿þÀþ»þÀþ¶þ³þµþ²þ°þ¯þ«þ¯þ¿þ¶þºþ¿þ¿þ»þ¹þ±þÃþ·þ¸þ½þ¶þ±þ¼þ¼þ¿þ¹þÀþÁþ¾þ¾þÀþÃþËþÊþÎþÄþ½þÊþÕþÔþÌþ¿þÇþÇþÆþÐþÁþÌþÄþ¿þÆþÆþÀþÅþÌþÊþÁþÂþ½þ³þ¥þ þªþ´þ¯þ´þÀþ²þªþ¢þ³þ­þ§þ«þ«þ­þ¶þ¿þ±þ¹þ¹þ®þ²þ¯þºþ°þ´þ·þ±þ§þ§þ¡þ«þ±þ¯þ­þªþ£þþ£þ§þ²þ§þ¡þ©þ²þ»þ®þ³þ­þ¨þ©þ¬þ¯þ¶þþþþ£þ§þ©þ®þþ þ³þ§þ§þ¨þþþ£þ¤þ­þþþþþþþþ£þþþþþþþoþqþnþeþbþmþzþ}þþþzþþ{þ{þþþþþþ}þoþoþmþaþXþOþNþ'þþñýèýÖý´ýý ýÌýúýúýÝýÆý«ý|ýKýZýSýLý@ýý¶üöûwûmûû®û´ûûMû"ûïúûûûìúútúpúAúPúúXú,ú÷ùú:ú<úXú`ú"úú/úùø=÷ú÷*ùù¹ùÒùéù'úkúúúú'úújúpúXúMúOúCú1úGúMúúUú+úEúú(ûÍûíûÌû®ûîûÎûûÀù³øîøÆùÁú<û²ûÂûÝûÝû´ûyûû¼úú~úíúqû¥ûûeûdûûûú5ûûûjûMûSû'û~úùPùùVùaùÂùTúÕúìúúÒùùsùÛùòùâùúú	ûû!ûûwûûLûðú[ú¾ùïùeúúú~úºúæú¹úYúRúØúðú>û%ûÿúûûïúcúªùiù{ù£ùú/úQúkú§úÕúuúäùßù/ú;úLúwú¥úèú2ûAû)ûþúñúûØúÐúÙúÖúÝúýú#û$ûûCûRû<ûDûEû<ûAû9ûûèúJûfûûûûûsûûÃû¼ûûûû¥ûûnûiûTû%û7ûVûQû+û.ûJûWûSû;ûûûûûüúÕúÁúÕúû9ûàúÍùÚønùúÛúùúûû
ûÚúÉúéú×úäú»ú¬ú¹ú¼úÄú§ú|úyúúÙúÈú+úúkújúaúzú|ú^újúúúúGú.ú@úOú?úúÜù¢ù0ùOù=úWúúúúsúmúú§úúvúkúiúqúúú úÒúâú´úú}ú`ú[úWú.úlúú~úúúúúúÉú`ûÞûôûÖûËûÍûûûû1ûîúÎúÂúOúaútúfúvúú«úúú¦ú´ú¬ú­úèúïúÇúúúú­ú°ú|útúúú,ú2úúú$úúFú{úCú/ú$ú2ú1úlú]úhúú´ú½ú¾ú¯úúªú©úzúyújúú©ú²úÄúÞú¹úlú¢ú³úú®úÒúµú¥ú°úÄúåúÖú½úèúêúÖúòúÚúÒúìúõúÀú¿úÓúÏúÄúÈú×úÜúÖú·úÚúØúÌú¥úúpúxú£ú¿úú·úóúÐúúúAú¦úéú%û>ûûôúÞú¿úú¾úçúüú
ûûóúÿúû/û7û5û1û+û7û3ûûÈúúúúlúyú«ú¼ú»úú'úÞùyùâøÞøóø7ù^ù6ùùù%ùJùVùKù:ùùúlúú¤úú·úÂú¹úÔúØúêúîúûáúÒúõúúúÙúèúûûþúû	û!ûû5ûûãúûñúúúÙúÜúàúÔúàúôúûú<ûUûqû¢ûûAûVûmûBûáúú¹ú
û/û1û2û]ûIûÎúû<ûgûYû%ûûòúû?û=û:ûGû)ûûûû%ûøú$ûIûKû'ûû÷úðúûüúûþúÙúßúûûÐúÄúÁú§ú]úú)úQúsú[úúú}ú¶ú¸ú»úÏú¿úú´úÒúÞúæúÑúôúÚúÚúûûGûûûû!ûûû.ûEûGûPû\ûMû!û
û
ûûû)û#û#û6û1û
ûòúû<û[ûnû{ûû_û5ûûûû¥ûgûCûPûTû:û!û5û@û-ûòúáúðú2ûûïúÀúúúÇúÞúçúòúÉú¡ú²úúµú|úúPúúôùòùÃù¿ùèùÐù§ùÊùíùúeúuúSútúúÁúÐúçúõú+û)û*û
ûÎúÚú÷úôúÏúÈúÕú½úÍúÑú»ú²ú®ú×úûû¸úZú6úUúdúQú6úBú!ú1ú|ùeùJùÀùiú¤úúúúÏúÎúxúúÑùGúúù÷òõGöø÷ù,úEúiú¼úÝú÷úEû_ûXû1ûXûDûbûjû5û9ûBûSû'ûûûûûæú¬úúÅúðúçúû&û$ûeûKû6ûûÚúú¥ú®úÅúû<ûGûGûRûJûRûTûRûû[û1ûû¡ûûJûûNûûû¢û|û<ûCû>ûüú
û+ûû³ú­ú¨úÆúÚúÚúúúºúðúû¶úúù%ùùXù°ùªù_ùJùù~ùbùùõøùùÒù¡ùdù0ùùáøºøÔø¾øø/øß÷÷u÷÷P÷`÷ë÷}ø¶øøAø~÷¡ösöw÷EøGøøó÷í÷øø¢øùÀø+ø2øøøø÷A÷|öÀõ3õ
õµôIõÑöøVùÛøw÷PöñõCöÐöª÷·ø
ú®ûý¤ýÖý<þcþqþ\þiþZþ}þpþ]þ`þWþbþfþ]þXþ]þ]þ]þlþlþeþXþcþbþNþXþYþ\þ]þZþUþTþYþZþVþZþ[þSþTþXþ^þVþ=þ+þGþ7þ1þ@þJþ@þ#þ+þ(þþþþþþþþþþþþâýÝýºýËý¹ýËý¶ý[ýý,ýtý¡ý¡ýýUý<ýeý½ýçýñýýý}ýIýéü§ü	ü&ü7üzü~üü¼ü­ü-üèûPüµüüüÒûáû'üpü­üü_üSüü¾üüüaüiü]üdügü[ü[üQüaüPü,üúûLûxúýùòùú	ûûàû°ûû³ûÞûüüüøûùûéûÎû´ûÊû´ûuû¾ú1úäù¸ùçùþùÞùùnùøT÷wö4ö5öXöö§önöRö?öìõÌõAöIøíùQúùìøù7ùøã÷µ÷÷m÷÷øøÔøjøgø×øâøó÷ªö öÍõ=öFöçõö=÷vø|ø¹÷\÷÷a÷Îö¨ö^÷Sø ùIùiø÷·öôö6÷,øùÈùªùäøkø&øø¾÷Ø÷GøÂøsùúúµùwùDù|ùùêùÇù<ùMøï÷/øøÃø=ù©ù¥ùù°ù®ù¤ùù¨ùêùgúÔúßúlúúÊúú©úkúcú1ú@úú)úbúú°ú¬úµúµú¯ú¼úÎúÃú¼úÛúûûû(ûþúû´ûÄûüüüü¾ûiûAû)ûûýúÒúÉúÑúúÈúØú¶ú÷úûbû
ûûÖúÖúÉúçúöú
ûûýúâúìúûýúíúûNûwûjû4û\ûsûZûUû@û	û
û*û'û$û2ûZûûÁûÃûÅûÌû
üü*üüÒûü4üXü_üüû¤úùiø÷k÷¼ø!ûøü¬ýÝýÊý»ý®ý²ýýlýý{ýý®üFûÚùhùûù	ûÉû<üüîü&ý5ý.ý'ýHý,ýNýýýÖü­üyüküü×üÂü¿üÓüÇüÍüÜüÊüÇüàüëüçüÕü°ü¡ü¤ü¢ü¶ü°ü¬üüüücüîûûúuùVùùÎùúnúûXûbûöú³ú[úRúKú¤úÅú¯úÔúçúåúùúû(û"û<û9ûûû*û~ûÕûåûÖûÏû«ûCûûÿúêúúúÙø<ødøÝøùwú4ûKû
ûäúÔú¶ú}úpú]úú¥ú
û ûïûüóû¾ûMûôúëú"û6ûû¼úú¸ú¹ú²úú¢ú3ûû©û:ûÞúûûJû$ûûÊúúúúúúúÃúûYû«û£û-ûûû»û`ûûïûKütü³üãüþüý4ý-ý.ý@ý2ý>ýXýCý^ývýý{ýýý¾ýýýýüüÞûßûèûõûöûîûÙû¼ûïû°üoýÎýµýôýþþþÚýÈý¹ýµýýnýzýý¢ý¨ýý`ý0ýþü¿üBü@üxüü¥üÎüü£ü°üüüòüUý¹ýãýÔýÆý¿ý©ýý»ý¼ý»ý³ýÂý·ýãýèýÝýàýúýöýÜýÏýÎýÌýÕýæýôýþþýþþíýêýþþ	þþ'þ-þ=þHþKþBþ8þ3þ(þ1þFþ:þ<þEþKþKþYþMþKþ=þ:þKþ@þ2þCþUþ\þTþTþ`þ\þeþUþVþ]þGþ@þfþ_þTþjþXþXþhþ_þWþ\þXþUþQþJþQþ\þWþLþPþ[þQþUþVþLþUþSþ]þ_þVþZþiþjþ^þVþZþZþgþeþhþNþ^þtþgþdþwþoþiþ\þXþfþeþaþlþaþ_þZþlþqþqþZþcþdþiþkþ_þ[þQþSþfþnþoþrþdþYþ[þ_þpþXþfþyþkþkþiþ[þgþoþgþcþlþlþbþfþkþbþoþnþ^þdþkþcþhþkþfþsþsþmþmþsþ}þþtþkþeþlþsþxþrþkþaþcþhþiþeþoþuþvþpþeþoþqþkþuþ}þ{þuþjþþxþnþvþsþzþvþuþtþgþkþpþsþlþmþvþdþqþþþuþbþjþxþtþuþ{þpþhþnþuþlþ{þtþjþyþxþtþwþ|þ{þþqþhþkþbþfþpþsþoþsþþeþfþpþ}þzþ{þhþpþnþ`þoþoþþþwþqþþqþþlþqþtþrþvþvþqþqþxþ}þ~þuþmþþfþ~þþþþþ{þzþþþ}þuþjþiþxþuþjþwþþþ|þ{þ{þþzþþþþ~þxþ|þþyþyþþqþþyþvþ}þvþ~þþyþrþrþuþvþþxþþ|þ|þþþþþ}þyþþþ|þþþþþþxþqþqþþyþxþ|þ}þyþvþþþþþþþ{þþþxþwþþþþþþþ~þþþþþyþþþþþþþþþþþþþþþþþþþþþþþþþþþþþþ þ£þþþþþþþþþ þþþþþþþ£þþþþþþþþþþþþþþ¢þþþþþþþþþþþþþþþþþþþþþþþþþþþþþþþþþþþ¥þþþþþþþþ þ®þ±þ¢þþ¢þþþ¥þþþþþþþþþþþþªþþþ¤þþþ¥þ¢þþ£þ¦þ¦þ¦þþþþþtþþ£þþþþþþþþþþþþ¤þ£þþþþþþþþþ£þþþþþþþþþ¥þ¡þþ®þ«þºþ¢þþ¦þþ¦þ«þ§þ¦þ£þ¢þ¬þ¤þ¥þ£þªþ£þ£þþ¡þ¢þ¦þ¨þ¢þ¥þ­þþ²þ¥þ¬þþþþ­þ±þ´þ»þ«þþ°þþ¨þ¶þ²þ¯þ¨þ¦þ¬þ±þ²þªþºþ¦þ¦þ­þ¥þþ þ­þ¬þ¤þªþ¬þ§þ þ¥þ­þ±þ©þþþþ£þ£þ¬þ®þþþ¡þ¥þ±þªþ¢þ§þ¨þ§þ¥þºþ¨þ¬þ­þ¸þ°þ«þ©þ£þ¯þ»þ©þ¤þ­þþ­þ©þ¢þªþ­þªþ­þ©þ¡þ«þ³þ®þ¦þþþ¡þ§þ¯þ¡þþþþþ¬þ¦þ­þµþ²þ°þ©þþþ¥þ¸þ°þ°þ¬þ¥þ«þ¼þÁþ¡þ´þ¨þ¬þþþþþ þþ¦þ´þ´þ°þ´þ¬þ þ¨þ¶þ¯þ¥þµþ«þ¹þ¤þ¦þ®þ¯þ«þªþ²þºþ¸þ°þ¨þ¬þ¸þ¶þ¹þ¶þµþºþ¯þ·þÉþÍþ¼þ¬þ­þ±þ±þ­þ¬þ»þÁþ®þ¯þ­þ¶þ±þ´þ¹þ¶þ·þ¸þþ²þ¸þÂþÆþ¼þ¶þ½þÅþÊþÃþ«þ°þ¨þ¹þÂþÃþ¾þ°þ®þ°þ²þ«þ¨þ§þ­þ¶þ¼þ»þ¼þ²þ¼þ¾þºþ¹þ¸þÀþÈþËþÑþÅþÇþºþ½þ¶þ²þ¹þÃþÅþÄþÀþ·þÀþÕþÃþºþ·þ·þ¿þ½þ°þºþÅþºþ±þ´þ¹þ»þÁþ±þ¯þ°þ·þ³þ»þ¼þ´þ´þÃþÆþºþ¸þÂþÁþÄþÄþ¾þ¾þÇþÊþ¿þ±þ·þ¸þ¸þ¿þÅþÁþºþºþ½þºþÀþ¸þ´þ¾þ¼þ²þÌþÃþ·þ¿þÁþÅþÃþ²þÅþÛþËþÀþ»þ¼þ¼þ¾þÄþÊþ¼þÂþÈþºþ½þ¾þÂþÈþ»þÂþÆþµþÂþ¼þ´þ¸þ¿þ¿þÂþÇþÀþ»þ¾þÉþÇþ¸þÂþ¾þ»þ¹þ¹þ³þºþÃþÀþÁþ¹þ·þ»þËþÉþÆþÊþÀþ¸þÁþÃþ¾þ²þ¯þ¸þÃþÂþÄþ¶þ¸þÄþÄþÅþÌþÉþ·þÈþÄþÊþÆþÀþÅþÈþ¼þ¶þÄþ»þÄþÄþ½þ½þ½þ¶þÇþÈþÈþÏþÉþÄþÈþÀþ¹þÀþÊþ¿þ¹þ²þ²þ¾þÃþ¯þÆþ¸þ»þÉþÊþ½þÃþ¯þÃþÃþ¼þ¿þËþÎþ¿þ·þÁþ¹þ¹þ¾þÀþÁþÇþºþÂþºþµþ¸þ¸þ³þµþ¿þ§þ¬þ³þ´þ·þ¾þ¹þ²þÃþÄþ±þ®þ²þ±þºþÁþ½þ¹þÁþÂþ¾þ¼þ¼þÅþÇþÏþÆþÆþÉþÀþÂþÇþ»þÇþÂþ¶þ¹þÆþÌþÉþÊþÍþÈþÇþÌþËþÎþÎþÌþ½þÂþÏþÊþÊþÙþÂþÅþÆþÆþÅþ¾þÁþÆþºþÃþ·þ¤þþ­þ³þ·þ²þ®þ»þ¼þ¨þ¯þ­þ©þ¦þ¦þ¨þ¡þªþ¶þ´þ¯þ­þªþ°þ«þ¶þ£þ þ§þªþ¨þþ±þªþ§þªþ þþ¦þþþ¦þ¦þ¡þ¦þ²þµþ¯þ¯þ«þ¬þ¬þ¬þ®þ¯þ¾þþ¬þþþþ þ¦þþ¢þþþþþþ}þþrþdþPþMþ\þ{þþþ{þjþPþWþJþþÝýpý´ünüü5üüìüIýkýýý~ýýýcýIý4ý1ý!ý=ýýßü×üöüý'ý
ýáüÑüüpüOü üÈûMû5ûûÚûéûÉûûaûû²ûêûü0üüÆûû'ú ùù¾ùÃù¯ùù\ùPùzùØù.úúPúnúbú_únúkú6ú"úôùÌùØùú%úbúú>úúwúÒùÚø¤ø ùnú§úªúzúOú7úwúÊúÖúèú©úú¿úÓúÑúÓúÞúàúÝú
ûûúçúïúÉú¸úýúYûaû£ûoûfû¨û¬ûXûÏúkú¡úûUûûûûû®ûû^û<ûû8ûOûeûûûgûrûuûTû_û¸û°ûûrû_ûmûpûûûûûÛú÷ú3û`û§ûÎûû¶úwú¸úâú©ú¬úûPû½ûûyûrû²û±ûû-û¡ú;úÂúûÂú úúÁúßú¥úqú©útûàûYû[ûYûûûgûûú1úúÚúûFûû¥û²û£û7ûìúûmû ûTû5ûuûÂûæûüöû°û§û¼û»û»û¥ûû´ûÞûÈûû{û½ûÎû¾ûÇûÒûÅû®ûûû§û±û¿ûøûäûÜûðûÚûÂûÖûàûÈûßûü
üðûÝûÔû»ûûºûÈûÌû¾ûÏû¾û¶ûµû¤ûûûûuû|ûûbûûÓû»ûFûú3úîúûû¸ûÊûÅû³ûûûûû£û}ûûûûûûrûEûnûsûpûQûjû_ûTû6û6û+ûûûSûkûAû-ûû.ûDû:ûûûãúÂúïúû&û;û0ûEûQûIû0ûûûõúûäúûþúñúûûôúÙúåúýúòú½úÍúÍúû×ú×úçúÜúÌúÈúàú*û¾ûùûôûöûòûíû®ûUûûßú×ú³úúú¢úÉúµúÈú¾úúrú{úúúÅú²úØúÑú«ú{ú|ú¢ú¡úúúúkúlúRúKú;ú:úúúKúwúeú2ú4úeúúúúúÃúÛúÉú³ú«ú©ú¹úÉúúúúµúÃúËú×úÜúËú¢ú¾úøúûúúúú·úÓúÏúÈúÆúÈúäúËú¹úÏú¸ú°úÃúâúÊú¦ú¸ú»ú¥ú»úÖúÚúÅúÍúÝúÄúÉú ú~úú¼ú´ú¦úúÈúûÅúúAúUú«úÒúîú
û
ûðúËúúúÛúûúÓúæúûûôú	û8ûAû>û6û4û[ûûûØú§úúúúúúú²úÆú8úªùþødøgøø§øáøûø	ùùëø¿ø¹øØøÞø;ùù
úBúdúú·ú¸ú¨úªúÅú¾úøúûÿúÎúßúêúßúû&û$ûûûûû1û8ûûðúÞúÇúÚú±ú¥ú¿úÆúÐúîúÿú;ûIûqûvûû1ûEûmûUûòúËú÷ú%û;û&ûûQû]û0ûûTûFû6ûûýúøúû7û6û'û1û/ûûÇúèúûûûNûRû$ûûûúöú ûûûÚúúúªú¡ú`úhúwúTú/ú úAúú}ú¶úúßúû5û%ûû÷úÕúàúõú	ûûûû÷úêúêúûEûfû>û4û3û>ûWûQûQûNû;û]ûJûNûQû*ûÉúøúû@û*ûûû-û"û%û7ûMûûûzûsûiûsûûûûûiûlûûûgûCû%û$ûôú·úãúûú3ûûèú´úúnúúú@úúúðùú
ú.úæùîùÍùÈù´ùïùþùçùäùñùúCúVúbúyú'úcúYúsú¢úÞúÐúµú¹úÅú×úßúÉúÞú/û/ûûöúòúûû7ûûøúû5ûTûaûQû.ûûûûúúÛúòú«ú°úrúúºúÝúíúñúòúìú
ûXûmûûçúâúàúiúù=÷îõöõs÷êøù¡ùúùú¸ú«ú£úÁú¨úqúãúèúáúâúîúìúÆúxú/úêù´ùùùAùÆø¦øùùèùúZúú«úÞúÁúúsúDúyú§úÜúû0û9û;û`û]ûRû°û´ûÂû¿ûûèû÷ûëûËûÉûÓûßûâûáûüûûûÝûÙûÏû´ûÔûüÙûûû§ûÃûÕûÈûàûü4ü&üüÈû³û|ûûÙû»û£ûûû´ûÃû¦ûûûû¤û²û­û©ûûlû^ûFû¡û|û|ûsûFûû"ûûû.ûpû­ûÅûÈûûHûûúùú9û?û+û!û@û9ûBûhûXûGû1ûû-ûKû7ûûèúÚú·úúúúú úúìúúúPú>úûùÑùXùËøøý÷zù}û³üý4þOþXþOþ]þbþkþYþFþGþCþIþIþCþCþBþ8þ4þ>þLþBþ4þ8þ:þþ+þþçýðýþøýöýÿýýýøýþüýôýþ
þðý¼ýgý;ýIýbýLýSýýRýý)ý1ýÿüÒüÄüÓüÜüØüãüàüÑüÐüÏüü1üºûdû`ûÂûjûúùJùúúúWúÆùXùÅù£úû*ûûµúhúÜùhùøøå÷GøÚø(ùùÞù§ùùÛøOùéù¶ùùø·ø,ùÁùúlúú^úCúúØúàúútú\úgúú£úÀúÔúßúûäúµú§úíù÷ø¬ø×øNùÙùEúúúúÇúæúýúûáú¹ú»ú¸ú³ú²úÏúÄúúúùMùùKù?ùFùùèørøÓ÷©÷Í÷å÷ø÷ø:øøü÷û÷ð÷Ü÷[øVù_úúúú0úúÄùù´ù×ùØù×ùú|úúeú~úoúKú@úìùÔùúìù&ú(úYúúÁúÁúÎúãúûûýúûcûû©ûûSûûÈûûûðûòû@üAü"üúûîûäûü;ü8üLüWüTü]ü_üTüRübüCüMü+ü\üCüûûÀû&üKühünüRüKüwüü~üüühüWü{üüüüMüü}ünü}üüüüsürü[ü`üü©üü|ülürüü¢üü¥ü~üüpü üü¬üÄüßüöüïüÞüÑüÇüØüÎüüü|üVü|üüzüü~üüüsü·üÂü°ü±üülüWülüüüxü{üvütüiülüü¾üÁüü¤üü|üüüübüüüü}ü~üüüü®üªü¸üÊüÈüÆüÉüÖüóüýýåüÈüüUüû³ùû÷±÷®øúûûûpûfûNûAû3ûBû"û6ûíúùÜ÷0ö®õiö÷gøïøvù@ú²úú±úéúîúûûúiú9úÖù¤ù©ùÞùYúpúú{úNúkúúxúsú±úÆúúcúTúCúFú+úúNúfúûùöùÞùüùù²ø÷âöµö²ö5÷Ø÷,ø¤øù9ùÎøqøøí÷Û÷CøXø¢øøÚøùùJùùùZùJùYùvù ùèùqúªúúMú&ú´ùùùvù>ù#ùøøé÷@ø­øFùËù×ùÀù®ùyùsùpùrùù£ù»ùúúùú7ûûÂúJúúùÎùüùúÇù}ùPùLùSùMù7ù+ù±ùúEúßù@ùùoùÇùùqùùÉøÝøÃøøsøkø¤øöø@ù´ù¸ù.ùøøMù~ù"ùËø_ùÇù'úú÷ú-û#û;ûûèúÂúúú¶úÂúËúñúûûû5ûû*ûÂúù'ø÷uödöeöxöUööìõÍõxöê÷Óùêú¦ûÌûºû¨ûûFûÙú3úÚùùxù«ùçùýù!ú"ú¢ù/ùºøøA÷d÷÷j÷ø5ø	ø-øøøÑøpùrúû)üüãû¥ûjûUû[û3ûûôúEû]û¿ûÛû§û®ûü-üÃûIû%û1ûIûiûûÙûÚûÑûÉûûûÖûüêûßû!ü«ü]ý·ýÖýªýIýøüçü#ý~ýÂýêý÷ýþøýþàýýfýÁýÓýÜýâýóýþþ"þ$þ"þ&þ0þ7þ5þ,þäýÜýþþ2þ4þAþPþRþIþFþ0þ*þ*þ(þ:þ-þ9þHþ>þ)þþþ"þ*þ)þ)þBþDþCþLþKþKþIþNþZþKþWþ[þPþVþ@þdþeþWþ]þjþ_þ^þYþbþiþ`þbþjþcþTþ_þoþmþvþdþ\þOþeþ_þcþ[þYþ[þaþ[þWþYþOþUþaþiþ`þwþjþcþbþOþmþqþpþ_þJþSþaþbþeþhþfþcþcþ]þ^þdþhþeþyþyþcþkþxþpþcþiþvþvþsþrþhþ^þoþpþpþiþoþ\þ_þpþpþpþmþjþjþhþmþnþnþzþnþsþuþþqþvþuþlþlþzþzþuþþþcþbþnþ~þoþqþLþzþuþþxþsþsþyþsþsþpþbþaþkþsþmþzþlþuþoþvþuþtþþ{þvþpþkþlþoþoþkþpþbþzþzþgþmþxþkþrþtþjþnþsþgþeþuþuþjþuþzþþuþnþfþþzþjþcþoþsþqþ{þþþnþcþyþ\þþþþþ{þrþ~þþþþuþpþmþtþuþwþþþsþxþvþuþ|þþzþ}þþ|þþþþþ~þkþ_þþpþpþ~þþþ{þzþ~þ~þ~þþ}þ{þþþþyþþþþ|þyþþþþþþþvþþþþþ|þþ}þþþzþþþþþþþ}þþþþþþþþwþrþþþþþþþþþþþþþþþþþþþþþþþþþþþþþþþþþþþþþþþ§þþþþþþþþþþþþþþþþþþþþ¡þþþþþþþþ¡þþþþþþþþ¡þþþþ£þþþ´þ®þþþþþþþþþþþþ¢þþþþ¢þþþþþþþ¢þþþþþþþ¥þ¤þþþþþþ¢þþþþþþþ¡þ£þ þþþþþþ¥þþþþþ¢þ£þþþþþþ þ¢þþ þþ¡þþþþþþþ§þþ¡þ§þ©þ£þþ£þþþþþþþ¡þþþþ þþþþþþþ¡þ¡þ¥þ§þ²þ¬þªþ¥þ¥þ¢þ­þ°þ¦þ¥þªþ¤þ¨þ«þ¨þ£þ¤þ¨þ¢þþþþþ¨þ·þ¨þ¡þ­þ±þ³þ¥þþþ¦þ«þ¤þþ¤þ¶þ³þ¨þ¯þ§þ­þ©þ¤þªþ°þªþ¢þ¼þ£þ¦þ±þ§þ£þ¦þ¨þ¥þ¥þ¯þ§þþþ¦þ­þþþ¤þ¡þþ¡þªþªþ¹þ²þªþþ«þ­þ¢þ þ¦þ¬þ¬þ°þ¯þþ«þ§þ¨þ¦þ þ£þªþ¨þ¨þ¬þ³þ¯þ²þ²þþþ©þ«þ«þ©þ«þ«þ®þ¹þ¦þ¢þ«þªþ¤þ¨þ¥þþþþ£þ¤þ«þ«þªþ¯þ±þ«þ°þªþ£þªþþ«þ³þ­þ«þ²þºþ´þ¤þ«þ¬þªþ¤þ¢þþþ£þ¢þ§þºþ·þ²þ»þ¯þ§þªþ½þËþÆþÂþ±þ¬þþ§þ¦þ¬þ©þ©þ®þ¯þ®þ²þ«þ±þ¸þ®þ²þ¶þ´þ¯þ¬þ«þËþ¸þ¿þ´þÅþÅþÃþ¿þ¶þµþ¹þ«þ±þ°þ·þ°þ´þ·þµþ·þ³þ¬þ¿þÃþ¿þµþ±þµþ¹þºþ³þ­þ³þ¹þµþ¿þµþ±þ¯þ¦þ­þ²þ þ¹þ±þ¬þ°þ¹þ¼þ·þ·þ¶þºþ®þ¶þµþ¼þÌþËþ½þ¿þÁþÒþ¯þ´þ»þÅþÈþÂþ¼þ¿þ¾þ¶þÉþÌþÁþÂþÄþÁþ¼þ½þÃþÀþÁþÇþÃþÈþ¿þ¯þ²þ¹þ¬þµþ³þ´þ¼þÁþ¾þ¸þ¹þ¸þ¸þÅþÃþ¿þÅþÄþ¼þ¿þÈþÁþ¼þÄþÇþ»þ¸þÀþËþÐþ½þÁþ¿þ½þµþ­þ³þ¿þºþ¸þÉþÇþ´þ¿þÀþÁþÁþ¿þÊþÉþÖþÆþ¼þ»þÃþÆþÁþÁþ¸þÄþÑþ¼þ¿þÂþÁþ½þ¼þÈþ¸þ»þÁþ¼þÅþÈþ¾þ½þ¹þ¶þ«þµþ¸þ¿þÀþ¼þºþ¾þÁþÁþ¸þ³þ»þÀþµþ¥þ°þ¿þ·þÁþÃþÅþ¿þ·þÉþÉþÀþºþ·þ¹þÁþÃþÀþÅþ³þ¿þÈþÈþÂþÃþÌþÊþÃþÍþËþÃþÅþÓþÒþÁþÄþ¹þ¹þËþÈþÈþÄþ·þ¹þÇþÆþÇþÀþ½þ¿þ¾þ¹þ¿þºþ½þÀþºþÁþÈþÁþÂþ®þ½þ½þ¹þÄþÇþÁþÅþµþÔþÄþÅþÁþ¿þÆþÈþÆþÌþ½þ¼þÄþÈþÅþ¾þ¿þÈþ»þ³þ²þ¸þ¼þ¹þµþ±þ«þ¶þ·þ½þÅþ¿þ¿þ½þÂþÆþÄþºþ²þºþ¹þ´þ½þÀþÂþÁþ½þ»þ·þÊþÃþÀþÃþÁþ½þ½þÈþÂþËþÀþ¾þÃþÉþÌþÅþÅþ¿þÅþÇþÂþÀþÑþÃþÄþ¾þ¼þ¾þÇþÒþÙþ¼þ½þ½þÄþÇþÃþÅþÆþ·þÅþ«þþþ­þ´þ¯þ«þ¯þ¯þþþ¢þ¦þ±þ¬þþ þ¡þ¢þ¬þ­þ©þ¢þ þ°þ²þ²þ¦þþþ¡þ¦þþþ»þþþþ¡þ°þ¡þ¦þþ¢þþ¤þ±þ²þ¥þ¬þ¥þ£þ¦þ¡þþ¢þþþþ|þþþtþJþ-þþóýßýÊý«ýýfýhýFý1ý(ý(ýýåüæü¦ü>ü
ü­ûyû{ûOûúaùùøEø½øù3úÍú,û÷ú¢ú§ú úÔú1ûyûûÈûãû
üòûÏûÑûñûü&üûWûiû?ûûôú½únúxúýúEûû§û}ûKûûûíúûFûHû=ûûúMú×ùÛùúgúúúúuú$úxúlú²úÁú×úäúçúþúûïúôúàúÐúÇúÊúÔúîú,û>û#û0ûöú~ú úMúûbûûyûSû+û0ûTûyûû}ûRûLûQûYûaûyûû®ûÀû×ûºû³û·û°û û£ûÄûÉûÈûÃû»ûäûñûÔû¢ûûÈûßûèûÉûû ûÆûæûéûêû×ûÅû×û®û»ûÍû×ûÒû²û°û§ûÇûíûúûâûÖû×ûÖûêûÛûïûÛûØûÆûÅûÉûÛûü.üñû%ûûdûûûû¸ûüüêûÊûýûüüöû´ûXûWûµûû2û*ûUûjûiûTûXûÕûîûüåûÜûíûü+ü üçûû3ûûÍûØûíûü0üüü½ûûËûüüÎûËûü6üJüCüüü6üüü&üüûûü7üüéûØûüü
üüüüóûòûüüüü(üüüüüü.ü'üü*ü<ü/ü%ü#ü
üèûôûõû$üü	üüÛûÌûöûúûìûØûÕû	üüÆûÔûøûüùû¦ûûuûÂûñûüüüü÷ûõûáûÖûÞûßû¬ûÕûÔûºû¯û¦û¯ûÃûûûÉûÑûÍûÅû¥ûzû~û{ûYûwûû»ûûbûWûkûûxûZû7ûû!û"ûKû(û5ûTûtûlûOûKûLû7û@ûûûÿú!ûSûaû9ûñúÖúûûíú¨úÍúáúëúÆúÈúßúÈúú¤úÃúÿúdûûîûÍûÂûûKûãú ú¶úÇú¡úú¹ú¸úÔúÌú¼úúXúGúSúcúhú´ú½ú½ú¨úsúú£úú¹ú¢úPúú[úúpúúújúTúeúú úúqúwúúú¿ú®úú³úàúÛú¤úú¾úïúÏú´ú´úúúÁú¬úúú}úúÒúìúúfú¯úúúú·ú¿úÂúÇúÅú¢úú·úú´ú´úú»ú úúúzú§ú¡úëúÈúªúØúú|ú°úÆúÁúµúúú°ú»úéú¸úúaúlúú¯úÉúÝúÌú¦úvúgúúÎúèú±ú¾úìúëúÛúÕúñú û!û4û û'ûäúûÜúéú×úÕú¼úúúúú¾ú&ú^ùÀøøPøløøÙøù.ù$ùÁøJø&øqøfø»øïøùüù?úyú£ú¡úúúÃúñúûû
ûÒúÎú×úçúæúöú%ûVû[û@ûFû:û!ûÎúúú×úÛúÏú¡úúºúÄúÆúåúûû,ûJû*ûûZûUû_ûPû&ûûû!ûBûaûHûÐúÐúÒúûTû=ûûû
ûûûúû0ûû%ûóúõú¸úïúûóúû$û!ûûâúØúèúþúøúÌúúúúúúúúúµúËúÆúÆúøúØúæúÎú.û>û.û4û*û@ûéú¶úðú#ûûûûûûùúûQûdûDû/û/ûDûtûoûQûIû8ûQû'ûûûûùúûûFû7û$û	ûû&û\ûûmûoûkûûxû\ûlûfûûûtûaûaûlûkûLû ûïúû÷úïúäúíú
ûâúÇúú1ú!ú/ú úÓù}ù¡ù´ùùôùú&ú	ú9útúQú>ú*úùùåùúJúDú÷ù4úÈùöùPúPú)úkúúvúÏúûûÿúûûûJûYûPûûòúû9ûdûLû6ûHû;ûbûûûnû8ûJûvûdûPûbûGû7û9ûùú4û6ûûû]ûû³ûØûüöûîûÖûÃûEûõúÐùõømøCøøPù.úÓú%û'ûòúÚúñúõúïú'û)ûûû'ûûµúJúýù1ù)ø÷e÷P÷çö÷öâ÷Þøuùáù-úpúdúúqúHú.úú%ú+úEúrúúâúÜú¬úÊú¼úûÿúöú"ûûbûdûbû"ûêúÉúÙú	ûûû
ûôúûLû_ûEû7ûðúúúòú.ûXûfûxû³ûÐû½ûÆû¾û­ûtûûÁûÆûÑûÄû×û¹û·û¥û¥ûÈûÛûÎû»ûÀû¼ûûûû«ûêûîûüòû¼û¬û³û´ûÍûü>üjüvü~üü\ü üü$üüüÚû.ü3üXü^ü]üHü[ü`üVüqüüüYü0ü
üúûþûü÷ûÙû÷û"üüüþûàûÅû®ûûúøÀ÷?ù~ûÉüýÓýàýëýÂýÔýòýûýïýÕý×ýÏý¸ýýý|ý{ýuýeýnýzýsýmýRýCý,ýýÇüvüüüÀüÉüãüâüÚüæüÖüÇüïüöüüüEûÎúåúû¯úûû÷úhúyú{úéùùùÍùÊù ùÃùçù×ùÏùþù°ù½øøKø¢øùøf÷0÷øüø0ùùùüøùYù.úãúÍúãúúúgúJúÚùÁùùÒù/úxúºúæúÇú}ú>úBú}úTúðùéùbúúÆúïúàúõúùúûHûMû"ûûëúçúû'û?ûBûVûûû^ûAûûú ú»úû/û9ûKûwûû­û«û«û¼û¦û|ûûûûµûàûØûçûÿû­û·û¬ûÉû©ûâûûûßûÖûáûóûüùûðû
üüüüüîûüQüjü>üCü9üZügü_ühüiümümüzüjüLü`üküwü°üü9ü7ü"üRüXüüüqüü|ü}üüüüüüüüüüüüüpüüµüyüü²üüü£üü±ü°üüüü¹ü±ü·üÍü¾ü½üÂüÏüÀüºü¢üvüXüPü@übü ü®üü¢ü©üüüüü ü ü´ü·üºüÅü¿ü¡üü¬üÆüüüüüüüüü¯üÂüÄü§ü¤üµüÏü±üüüÊü ü¶ü»ü©üÎüÑüÎü®üËüÔü¼üÑüóü×ü´ü¿üµü®üÎü¿ü¿ü¥ü¦üÄü£üÍüýÙü©üüuüü}ü¤ü±ü«ü©üü«üµü°üÄüÊü¹üÉüÅüÅü¾ü¶üÛüÈüÀü³ü§üªü¨ü±üºü³ü¿üÆüü|üüËüÎüºüïüèüÎüçüÑü ü¤üü	ü#û"úøùtú¿úûjûû´û×ûÐû­û|ûû½û¢ûûCû¨úiúfú¥úûû3ûeûû½ûÊûªûéûü5ü3üûû¿ûºûûûûûûßûüüòûøûüüýûü ü:üLüSüüüÓûÉûüñûãûíûÕûÜû·ûÛû¦ûûûwûûÃûàûâûüüâûÚûÎûáû½ûÆûÙûüéû2üüüóûü%üÚûÐûñûöûü3ü+üKüOüAü'ü!ü üúûüü5ü6ü*ü,ü%ü1üüúûîûü'üüüüüü;üAü+üü~üüükücü üçûçûìûÔûÁûµûûbûlûfûCûiûûûqûAû8û*û`ûEûûÀúúúrúCú(úú.úYú{ú±ú»úú>úSúdúHúÖù#úOúúÏú*û]ûKû\û=ûúúÁú¤ú¼úºúÏú¼úÀú×úÂú¤úËúûûéúú$ùJøÛ÷å÷ì÷Ù÷¸÷÷g÷w÷½÷}øùTúÛúïúòú¸úÌúiúújùùøbøøøxøiø>ø×÷q÷ÎöBöõBõkõYõõoõSõõõÅô°ôGõ«öXøFù5ùÈø>øÁ÷¬÷k÷
÷±öµö÷¶÷øeøøð÷¿ø ù|ø÷*÷6÷X÷÷°÷ø
øê÷Ö÷¢÷k÷Þ÷øø÷¡÷þ÷	ùfú\û±û7ûú*ùøøTùúùúÃûÖûàû¨ûÊû+û´úMúúúsúªúùúSû£ûæûAü­üÕü¡üüüüþú°úûçüdýýýhýMýPýTý>ý@ýcýýýý²ýâýíý¨ýLýSýTýQýSýWýýý¾ýÅýÈýÓýîýþþþ"þ
þïýþÿý+þ%þ9þ-þ9þ7þ?þLþZþXþUþYþXþTþIþJþXþPþRþZþCþCþ^þNþKþRþRþSþHþGþNþLþRþXþbþfþ`þqþ^þ\þiþNþ`þfþdþsþvþnþhþgþgþlþkþ\þMþXþeþgþZþVþ`þdþhþcþoþpþlþmþsþsþnþlþiþjþaþaþjþrþyþUþ[þoþkþkþhþgþtþxþmþmþlþmþhþpþ|þjþlþpþmþmþbþoþoþuþþvþjþhþkþqþmþ[þ]þsþgþfþkþkþuþlþjþsþtþsþsþoþzþxþuþqþþpþpþmþqþþvþkþkþnþqþrþpþrþoþlþjþjþbþ_þrþdþþrþjþxþyþuþ{þxþtþnþjþþþþþ]þxþaþtþwþyþrþpþþzþqþþxþtþaþþpþþþrþiþxþwþ|þþxþ|þ|þuþpþ}þwþþ{þuþvþþþ~þyþsþuþtþpþþmþ|þqþ|þbþvþjþlþnþfþoþþþ|þmþgþqþoþþþþxþqþþ~þþþþþ~þþzþþþuþ}þþþuþxþþþþ~þþþþþþþþþþþþþþþþþþþþþþþþþþþþþþþþþþþþþþþþþþþþþþþþþþþþ þþ¡þþ©þþþþþþþþ£þþþþþþþþþþþþþþþþþþþþ þþþ¨þþþþþþþþþþþþþþþþþþþþþþþþþ£þþþþ¨þþþþþþþþþþþþþ¡þ³þ°þ®þ­þ¤þ¤þ·þºþ þ§þþþþþ¨þ©þþ¡þþþ§þþþþþþþ§þþþþþþþþþþ¨þþþþþþþþ¡þ¦þþþ«þþþþþþþþþþþþþþþ§þþþþþþþþ¥þ¤þ£þþ¢þ¥þþ¦þ¥þ°þ°þ­þ¨þþ§þ°þ þ¨þþ þ­þþþþþþþªþ¨þ þ±þ£þ£þ¢þ þ¤þ¥þ¤þ¦þ¡þ¬þ¡þ²þ³þ²þ°þ¨þþ¦þ§þ¤þ¶þ°þ°þþ¥þ«þªþ«þ¨þ¥þ¤þ«þ¶þ¯þ þ¾þþ¨þ þþ¢þ¨þ¥þ þ¨þþ¤þ¨þ£þ¯þªþ§þ¯þ«þ£þ«þ³þ³þ¬þ£þ¤þ þ¦þ«þ§þ¥þ¦þªþ²þ¯þ·þ©þ¬þ§þ¢þ¬þ¬þ¢þþ¡þºþ¿þ©þ°þþ¡þ¶þ®þ¨þ¬þ£þþþþ©þ þ©þ£þþþ¢þ©þ²þªþ¶þ«þþþ£þ®þ³þ®þªþ²þ´þ©þ¨þ¯þ¦þ§þ¢þ¢þ§þªþ§þ®þ±þªþµþ®þ©þ§þ´þ³þ§þ±þ±þ­þ²þ©þ¥þªþ´þºþ±þ£þ¤þ­þ²þ³þ¼þ®þ²þ·þ´þ³þ³þ²þ¾þ¼þ·þ²þ¾þºþ±þ¯þ´þ³þ³þ¶þÈþµþºþ²þ¯þ¯þ³þ³þ­þ´þ¿þ´þ³þ³þ¸þ»þ¿þ¾þ¬þ¼þ®þ¥þªþ¼þ¶þ«þ¯þ´þ¶þ¾þ¦þÁþµþªþ¯þºþ¹þ±þ±þ·þµþ²þ©þ»þ¿þÂþÀþµþ³þºþÂþ¿þºþ¾þ¹þÂþÄþ¹þ»þÆþ·þ½þºþºþÁþÉþÄþ¹þ»þÃþÃþ¹þºþ¼þ¾þ¸þµþºþ¼þ¼þ³þ´þ®þ»þ¿þ½þºþ¶þ·þÀþÇþ¿þÁþÇþ¾þ¸þ¾þ¾þÃþÆþÈþ¾þ»þ¾þÇþËþÂþ¼þÂþ»þ¹þ¶þ¶þ¼þ¾þ¾þÅþÈþÂþÀþÀþÁþÂþÅþÆþ¿þÁþÚþÒþÉþÈþÌþËþÍþÍþ¿þÈþÎþÂþ¼þ½þ¾þ»þÀþÂþ¯þÀþ¹þ¹þÅþÄþ¿þÈþÀþ´þÖþÂþÁþºþ¾þÇþÁþ±þ¼þÀþ½þ¿þÃþÁþºþ¶þ¹þ¼þÀþÌþ¹þ¶þ¹þ¸þºþ®þ¶þºþÁþÆþ»þ¶þÃþÁþ¼þÁþÄþÈþÅþÂþÁþÄþ¼þºþÅþ´þ¹þ¼þ¼þÂþÀþ±þÁþ¼þÅþÍþÍþÇþÀþÃþÀþÄþ¿þ¾þÀþÂþÀþ»þÉþÈþÀþ¿þÆþÃþ»þÀþ¼þÇþÅþÃþ¾þ»þ½þ¿þ²þÐþÄþËþÄþ¿þÄþÆþÇþÏþ¾þÂþËþÐþÃþ°þÄþÇþµþµþ´þ¹þ¸þ­þ´þ¯þ±þ¿þÁþ½þ¸þ»þÀþÕþÄþÂþÓþÈþµþ¸þ·þ¾þÁþÂþÁþÂþ¿þ´þ½þºþËþÃþÅþÎþÑþÆþºþÒþËþÃþºþ»þÇþÊþÃþÆþ¸þ¼þÁþÀþ¼þÅþÉþËþÅþÄþÌþÌþÀþÍþ½þºþÊþÅþ¾þÀþÃþÅþ½þÅþ¡þþþþþ þþþþþ¥þþþ¨þ«þþþ¢þþ¤þ¦þ¦þ£þþ¢þ­þ§þ¡þþþþþþþþþþþþþþþoþnþoþaþVþ_þbþPþfþvþZþ-þþçýýýüüü;üü½ûÈûûû|û`ûû¸ú@úÉù=ùäøþøù&ùjùfùùÏùðùÅùÂùÐùrù[øþöúörö¡ö÷Ëø©ù]úÃúLúú¿úÙú	û(ûäúòú9û]ûûyûqûûûÎûÂûû!ûhû[û0û(ûÖúzúÿú_ûzûûzûOûkû[û'ûÏúçúû%ûûòúvúnúuúâú8ûnûûû^ûyû´û²ûÎûÇû²û´ûºû«ûµû¬ûûûûû©û°û²ûóûöû
üÊû«ûûû¦ûàû÷û;üêûêûÖûÓûæûõûüÿûñûÙûíûøûüûüüBü1üìûüüü4ü7ü$ü+ü1üìûü&ü/ü)ü"üüüMü;ü<üüáûúûüü
üü$üü	ü÷ûùûïûêûüüëûü$ü2ü2ü;üFüDü+ü*ü5üYü[üKüKüUüHü6ü[üXü'üØûÓûßûðûü:üHüfü}ü<üü`üxü_üAü&üü?ü&ü9üðû!ü<üüüüüpü}üpüyü{ünü|üüqüaüCüü(üKüSüWüuüünüKüüü6ükübüWüSüRüdü~ü=ü9ü\üQüSüNühütüRü7üOü,ü ü)üMüPü[üLü4ü2ü*üzü/ü7ü7üü7ü7ü/ü?ü>üDüRü4ü@üFü\ü8ü(ü9ü"üôûüü'üü"ü-ü
üòûüüüüüÿûåûïûüùû÷ûüøûÖûæûÞûùû
üöûöûâûËûÙûàûÕûÇûÞû·ûèûÕûÂû°û·ûÒûÍûÉû¯ûûû¢û¬û ûûxûûxûû~ûûuûdûPû]ûaûaûNû(û*û)û%ûû
û$û;û+û3û+ûû4ûBû>ûû»úùúNûmûyûfû4ûû7û>ûûçúûûùú®úúúúúúúÏúû-ûaûpûPû!ûÑúúú³ú¬ú úxú¦ú§úºú¬úúújúNúHúxúoúú»úÉú£úúú¸ú¬úúú¹úËúnúúyú|úúúuúú·úÔú®úúúúxú°úªúú²úßúîú¾ú¥úêúû§úú£úúuúú£ú¬úµúÒúËúÊú×ú½ú¿úÆúúqúúÊúÅú²ú¸ú©úúú½ú©úÍúÆú ú¡úúUúZúúúÁúÀú×úÐúúúwú|ú¥ú°ú¨úúyú§ú²ú¼úúúkú~úú ú²úªúúlú(úAúúú±úÎúÛúâúÊú§ú¦úÓúûû*û"û
ûÔúûáúðúÔúÐúÆúúeú{úú«úEú©ùÓø$ø5øPø¡øùøù/ùù¬øKøøOø5øTø¢øXùöù1úsúúúuú|úÈúÙúûûôúÚúçúÍúÑúû/û-û-ûDû_û}ûlûRûûûèúûøú×úÉúÑúÉú½úêú%ûûûðú3ûuûyûûcûAûûûFûvûYû8ûûûýúû)û?û3ûû)û&ûûûûûüúûÔúéúãúöúúúìúûûûÝú³úÄúëúêú×úÓú´úºúðúúÄúÙú¯úØúûìúÑúËúºúÜúýúëúûû2û.û6ûûãúÉúùú!ûû%û	ûû$ûûÿúEûTû+û&û(û:û\ûVû;û>û:û(ûû9ûûJûeûLûFû8ûFûHûûû$ûYû}ûûlûûûJûYûzûVûdûlûqûvûpûpûmûEûû
û,ûû4ûõúæúðúÏúÆúúYúmú|úsúnúGú*úúMúTúúúTúúUúú¾ùù¤ùÜù"úYúLúBú,úúMúúÂú»úÁúôúûûû)ûûûûKûHû-ûNû-ûÆúû?ûTû9ûLûFû*ûRûû~ûaû3û9ûzûûû{ûyûXûûûû+û^ûû¿ûü'üøû
ü*üüýûüÍû¦ûûú¢ùÈøø3øgù£ú,û9û/û>û?ûWû`ûlû;ûû3ûHûû©úgú'ú2ùù÷k÷ ÷Ì÷·÷$øùú[úÅúÞúøúÎú	ûûûñúåú±úú¤ú¾úÈúãúèúäúûû9ûû·úÚúÈúÿúáúöúþúìúüúûûûëúðúîúâúÆúÖúóúÌúFú,úkúÑúþú#ûûû8û9û3û1ûAûMû÷úû"ûSûûTûdû3û4û<û,ûJûPûAû?û8û?ûûèú
û!ûû8ûMûIûûûûûû;û|û¥û³ûÁûÃû¥ûtûpû?ûKûûûqûíú÷úmûû¨ûÅû¼û¯ûÏûóûùûþûüãûÝûÓûùûüü#ü;üEü=ü üúûïûÌûOûýùø<÷¢øîúü\üZüCüGüüüqü¸üÅü¸üÆüµüpü*üýûïûüüü"ü/ü8ü*üüÍû¥ûû;ûÎúðúÿúAûgûoûiûkûeûWûWûWûCû¶úúDùùKù=ùûø«ù³ùù©ù×ùÁùKù=ù·ùúTúpúúßúû#û^ûiû*û2û#ûûQûû¹úÛú+ûzûûzû|ûzûtûûÝûü
üü÷ûàûÚûøûÇûÌûûûÃûÐûéûýûüüóûËûÚûôû¼û¸ûðûÚûøûüü&ü9ü2üKüHü8ü,ü'ü"ü+ü;üFüMüMüfüüpüEüLü>üSümüüü^üUüüü{ürümüyüüüüüxüxüüü©ü§ülü|ü{üjüyüwüüüüüüüüüüüüqüüxüüü üVüSüfücü}üüü}üeümü{üwüwüqüXüWüxüühüYüyüyü=üZügüüxüPüüüüüüü|ütüzüyüzüü¦üü­üeüüuüü§ü­üüü{ümücüaüpürükürüyüvü`üBü?ü:üNüXüüü¹ûëûAü6üüñûüBüQüMü9ü,ü0ü ü"ü6üFü-üüõûüü$üüüü1üüùûôûÜûïû+üDü>ü9ü2üAü-ü2üüèûãû6üFüAüYügü<ü@ü[üaüfüaüXüSüZülümüfü^üeüXüüLügüWüqüüPü
üÔûÒûüû1üZüwüüütü`übü]üeünüYüVüGüFüGü;üRüWüBü5ü/ü7ü+ü9üQü^üxünüAüüüúûLühü]ü`üüþûüüüü½û}û@ûdûÐûùûüû.üxü§ü¦üºü°üütü{üVü~üyüHüiünü_üiüuüü{üiüü¥üüÊüÕüýü
ýÙü½ü¶üuüüüüü¤ü³ü¡ü ü¡üüü¸üÙüâüý+ýýýü»üülü¡üü¤üü¥üüüüü¥üüüü¦ü¹üÎüâüÜüÁüü¶ü¹ü­ü¡üÌü¶ü¶ü¿üâü¬üü³üÅü ü±ü·üü£üªü£ü¬üÁü¬üµüü¿üÐüªüüüÝüòüßüßüÖüÛüÝüÓüçüýóüÔüßüòüðüñüéüâüÕüêüýßüéüôüüüÜüÚüàüËüÐüÑü¶ü»üÍüÄü¸ü·üëüÐü«üæüÅüÒüÚüËüÍü·ü¢ü£üüüüüü¢ü©ü ü¢ü¬üiüü|üwüsüfüSülüaüküüüüüyüKüFüRüDüGü+ü	üü$üüüSüBü:üüÌû}û\ûQû[ûNû9û/û(û,û3ûgû¬ûðû(ü;ü4üüüûûéûÚû¯ûûûxû_ûWû`ûaû_ûPûûûëúîúýú¸úËúÝú²úÂúúsúúåù,ú¿úûûýúúYúúÝùhùDùøøÚøtùYùù$ùÑøùZùóø7ø÷^÷p÷k÷D÷9÷
÷îöÍö¼ööÇö«öÖösö¦ön÷øùÿùùaøp÷?÷}÷ø÷øíùúîù¢ù¯ùùø8øé÷Ê÷¶÷÷É÷û÷ørøÚøRù¸ùvùÿø»øþ÷ºöÑõËöXøù½ù=ù¶øÄøø!øÐ÷­÷À÷é÷'ø©ø_ù]úåú*úYù'ùþøHùeù±ùGúóú!û)ûû(üªüêüýýÀüOüúûÿû'ü|üü½üÝü4ý`ýý¿ýÜýíýôýùýøýñýñýìýþâý¹ýÂýÛýõý÷ýþþþûýíýïýöýúýþþ*þ@þHþMþjþ9þHþ[þ\þUþZþcþfþcþ]þWþRþSþSþZþjþZþYþMþ}þPþbþpþnþdþ`þ^þ`þbþdþmþpþjþiþkþpþgþ[þ]þoþoþPþSþ`þ]þfþeþeþoþkþeþnþnþeþ^þkþzþdþgþuþeþrþkþqþuþsþtþrþoþsþgþnþnþkþyþrþkþdþgþjþqþvþ~þ~þwþxþtþpþyþrþfþkþgþhþxþlþfþvþpþcþ`þeþhþhþjþxþtþqþhþwþhþaþiþmþþ|þtþpþhþhþiþiþtþuþiþyþ|þyþ{þlþþyþxþyþþmþcþgþdþoþwþþuþþrþlþwþsþkþtþtþtþuþvþxþ{þþ|þvþ|þoþuþ|þnþiþþþtþpþsþvþrþrþþ|þþþwþpþnþ|þzþ{þvþþuþnþzþrþtþdþrþ{þþyþrþ}þzþþþþþþ{þ|þuþwþ~þþþþþ}þþxþvþþþþþþxþzþþ þþ~þþzþqþþþþþþþþþþþ}þþþþþþþþþþþþþþþþþþþþþþþþþþþþþþ~þþþ¡þþþþþþþþþþþþþ£þþþþþþþþþþþ¡þþþþþþþþþþþþþþþþþþþþþþþþ¦þ«þ¡þþþþþþþþ¢þ§þ¯þ þþþþþþþ þþþþþþ¡þ¡þ¨þ©þþþþ£þþ¯þ£þþþþ£þ¤þþþþþ§þþþ¤þþþ£þ¦þþþþþ¢þ¤þ þþ¤þþþþþþþþþþþþ~þþþþþþþþþþþþþþþþ¤þ¡þþ þ£þþþ¡þþþ¡þþþ¦þ¦þ£þ¦þªþªþ¡þþ¡þ þ§þ®þ¨þ¡þ¨þ¤þþ¡þ¯þªþþþþ©þªþ¦þþþþ£þ­þ§þ¡þ¢þ¥þ½þ¶þ©þªþªþ¨þþþ©þ¦þ¢þ®þ¬þªþþ þ£þ¥þ«þ®þ¥þ¦þ¯þ¬þ®þ¦þ«þ¤þ¢þ®þ¨þ§þþþ£þþ þþ¬þþþ¡þ¡þ°þ­þ§þ®þ¬þ©þ¸þ±þþ£þ´þ²þ°þ©þ£þ¬þ³þ±þ±þ¯þ¦þ°þ©þªþ¢þ þ¨þ­þ¯þ¸þþµþ«þ©þ¤þþ­þ¶þ¬þ£þ¡þ¤þ£þþ¦þ¨þ¤þ¥þ¡þþþþþþþ±þ¦þ¡þ±þ±þ¦þ­þ½þ´þ§þ©þ°þ¢þ«þ±þ°þªþ£þ¥þªþ«þ¨þ«þ£þþ©þ°þ²þ°þ£þ°þ´þ¬þ«þ¯þ®þ¬þªþ¨þ¦þ¬þ¬þ´þ»þ°þµþµþ³þ³þµþ³þ¬þ¾þÃþ»þµþªþ©þ±þ¶þºþ»þ³þ­þ­þ¼þÀþ®þ¬þ±þ±þ¶þ¹þ»þ¯þ¯þ´þºþ½þ½þ¶þ³þ¶þ¶þþ¸þ´þ¾þ»þ©þ£þ¬þ§þþµþ°þ¥þ­þ¼þ»þ³þ±þ²þ·þ»þ²þÁþ¼þ»þ±þ©þ°þ±þ§þ³þ½þÈþÅþÄþÁþ¿þÂþ½þ¼þ½þÃþºþ½þÈþÂþ¸þ¸þºþÅþ¸þ¼þ±þ¶þ¶þ¹þ½þ´þ³þ²þ®þ«þ¸þ¾þ¿þÁþÁþ½þÀþ¼þºþÄþÄþºþ»þ¿þ¾þÇþÀþ¾þ½þÀþÁþ¾þ¿þÀþ³þ¾þÏþ»þ¾þÇþÄþ¿þÄþÇþÊþÁþÆþ¸þÀþÄþÂþºþµþÇþÀþÌþÇþËþÂþÉþÕþÊþÄþÁþÉþÁþÀþÁþÀþ¿þÀþÁþ±þÀþ³þ¼þÆþÂþ¿þÃþ¶þ´þÀþ¶þÃþÆþÀþ¿þÂþ¼þ¾þÄþ¼þÇþÆþÂþÂþÀþÃþ¼þÆþÈþºþ·þ½þ½þ´þ¶þÂþµþÈþÉþ¶þ¹þÐþËþÂþ·þ¿þÀþÉþÃþºþ¼þ¹þºþÂþ»þ¾þ·þ¶þÁþÇþ¿þÄþÁþ¾þ¾þÊþÍþÂþÀþ¾þÆþÌþÎþÉþÆþÆþÇþÎþÍþ²þ½þÁþ¿þ¼þ¼þÃþÆþÄþÃþ¼þµþ¶þ¹þ«þÀþÊþÆþ¿þ¿þÁþÁþ¾þÃþ·þÀþ¿þÃþÂþ¼þ¼þ¸þ¸þÅþ·þ²þ¬þ¦þ·þ³þ¾þÆþÅþÆþ¿þµþ¾þÑþÍþÆþÉþÎþÒþÊþ¸þ¸þ¸þÂþÂþÇþÁþ³þÀþµþËþÃþÃþÄþÃþÂþºþµþÍþÈþ¶þ¼þÌþÏþÊþÉþÁþºþ½þÁþÁþÆþÐþËþÉþÅþÍþÑþÇþÂþÁþ»þÄþÅþ½þ¶þ·þ»þ¼þÁþþþ¤þþþþþþþþþþþþ}þwþnþ~þeþpþnþ^þWþRþ^þkþhþlþeþSþ8þ0þ8þþþäý½ý¸ý³ý«ýyýtýfýYý[ýUý(ý÷ü÷ü²üZü
üÀûû|û]ûßúúÑùÜùÌùù^ùù	ù´øø|øiøZøø¥øøÎø3ùùùhùùù¦ùÃùïùÔùúSúùùfùù4ù¿øùèùúþú1ûXûû.ûaûzû|ûuûNû\û£û¼ûÉû»û¬û°û©ûÕûûkûûÌûïûîûÒûû§ûüüöûèûÐû¶ûÍû×ûûRûhûû³ûºûûdûû»û«ûèûüüü"ü,ü
ü.ü&ü)ü üü#üüü,üüñûüûüüü4üüNüUüLü=ü!üü%ü:ü8übüFü?ü1ü9üGü;üFüEü^ü7ü0ü?üVü]üUüpüü[üdüAüQüküsüuü_ü;ü-üRüqü_üEüGüaüküürüüdü@üQüpüoüü©üüOü
üèûõûü%üTüPü/üZüUüfüaügüwümü^üWü}üvügünününühüTüjüüdü1ü
üûûüTüpüqü{üüfü\üü¢üüjüqü{üoüüüpülüüücüYüUü{üü¹ü ü«ü üüüüüjüVübü|üütüzüüüpühübüsüüRüNü\üaülüpücüRüNüzüüiüyüühüaüRü2ü#üJü_üXüXü^üfütüiülüZü*üü9üLüOüCü3ü0üWü@üPüGü:üJü4ü%ü3üüüSü>ü%ü üüüüüü
üüüüèûäûüüüÿûúûüáûöûÔûêûðûÏûÆûÄû®ûû¯û¾ûáûÊû¸ûÓûüûÛû¹û½û¿û´ûÁû¨ûûû§ûûûûûûûTû8ûNû6ûZûTû`û`ûeûpûRû)ûNûFû_û,ûNûYû`û[ûPûVûgûRû^ûfûû1ûû¯û¯û¥ûûû§û°ûûûû}ûJûîúú£úÎú¹ú¾úÉúåúóúùú&û)ûåúªúú~úú¼úÛú´úú¯ú¦ú¤úúú¤úúYúNúúsúÄúÇúÓú¤úúÁúÖúµú¼úñúÎú¿ú¨ú¬úúúúúú±úºúßú×ú¬úÄúújúú«ú³úÛúûìúÆúÌúýúèú¿ú¿úÇú¹úú¤ú©ú´úÝúáúûúøúþúÊúÉúúµú¶ú´úÂú·ú¨ú¾ú©úúúÓúÓúÎú±úÉú»úpú8úNúú²úÊúÐúðúÿúÞúú¶úÐúÍúÎúÎú¶ú§úÓúÒú¢úúúúúú«ú­úúúgúúúiú|ú¦ú¦úÌúÑúÄú½úâúûéú(ûûûùúÓú÷úöúû	ûâúÀúúzúú¼úºúvúÔùÝø~øYøqø©øæøù3ùMù!ùíøØøÙø¶ø-ùkùúdúú¢ú²úúkúú´úàúäúúúþúßúÓúåúçúû&ûû	û)ûWû|ûûû[û9û,û8û"ûûíúØúÔúØú!ûMûaûûóú_û~ûuûû{ûdûVû_ûûûûû(ûFû?û%û6û1û>ûû)û>û4ûûúúûûûÛúûûóúûúûû!ûûõúáúÛúîúûûùúÿúûüú	ûûûûûú	ûûüúëúãúÊúëúüúû7ûKû0û.ûúúêúåúúú
ûñúûû"û(ûûûúBû\û7û3û=ûBûNûGû=ûGû3û%ûûúû+ûAûûûûû*û2ûGû:û!û<û?ûûqûû^ûOû\ûûûlûYûbûgû^û^û_ûIû7û@û8ûEû4ûûûûûùúâúÛú÷úöúÄúúfúAú÷ù0úú	úúÓùÝùÐùñùÉùµùëù:úúÀú©ú´úÑúÛúûûú%ûäúûJûEûû
û"û&ûûû0ûXû.û$û#ûÁúùú/ûKû3ûVûYûJûXû]ûdûqû\ûPû~ûûnûxûBûIû:û*ûPûoû£ûËûüüäûÊû¬ûÛû>ü2üüûyû?ûkû*û·úùøøùúûFûQûjûVûcûwûNûZû1û[û=û*ûÞúÇúúú¢ùùúCúTúÒúâú'ûCû]ûCû\ûû!ûûûûûëúäúàúßúïúõúûIû@ûûWûûûû!ûàúÝú
û"ûWûûûqûGû0û6ûSûAûûûJû#ûéúêúû8û<û9û)û?ûXûMûNûCûPû]û-ûCû"ûLûmû%ûûû"ûDû,û!û
ûû>û<û;û4ûû5ûûûûFû1û3ûÔúÒú¾úÍúóúû;ûRûRû>ûþúÙúÈú½úêúáú%û_ú&ùÝøòùúÀú×úûþúíúû:ûJûûöú
ûû-ûnûrû»û¨ûÀû¥ûûXû-ûýú{úùØöÀõ÷ùûWû8ûûûÙúû~û¾ûèûüüíûû]û:û/ûSû_ûZûûÇûúû×ûÚû¦ûiûûeûSûzûÀûßûéûüüüÕû¼ûøûüüÃû£û¾ûÖûþûÞûÕûÐûÆûëûüüâûûûÑû)üQü8ü-üFüIü@ü]üoücüEüWüUüWü7ü$ü?ü?üPüLüTümüfüVüYüsüxü\ü^ürüMümü\üaübüTü-ü/ü+ü2ü2ü8ü9ü*üü/ü^üIüü!üü"ü"ü7üBü;ü÷ûüü*ü)üüüü
üü0ü#ü@üFü üüËûÅûåû&üü=üüüÿûü"ü*üüÿûü!ü5ü)ü6ü-ü?üWüWü=üü*üäûüüü@ü:ü2ü1ü)üü+üBüUüjüNü]üMü.ü/üü?ü0ü(üñûöûüíûûmûCû.û{ûÔûæûÔû ûûûiûOûcûûûxû_ûû¢û»ûûºûüÿûÈûÇûÜûÏûÉûÈûºûéû*ü"üþûáûZûãúû¨ûÕûâû­ûûYû%û%ûmûûeû[ûhûnûCû,ûûûãúûeûlû	ûçú/ûSûûú´úúúÛú&ûfûlû9ûûäúûHûDû$ûûÕúûäúû ûXûWûuûMû
ûûûûNûsû|ûfûeûSûMû)ûûøúû[ûWûûû¦ûûªû´û­û¸û»û³û½ûÒûÑû¾û±û¦û®û²û¶ûûû®ûÑûñû¬û[ûGû'ûaû¡ûÇûæûùûýûäû¼û¹û­ûûlûQû9ûFûQû%ûGûkûtûOûlûgû_ûZûGûSûûµû£ûû~ûdû>ûtûûûû/ûûû<û*ûöúÉúªúkúÆú¤û@ürüüÉüöüïüåüÛüÝüãü­ü¥üÂüÄü¦üÎü¾ü´üü¤ü¼üÁü¸üÂüÏü×üýüýý$ýÿüæüÛüüÆü½üÎü©ü·üÂü®üµü»ü´üÀüÎüÕüéüýýýýÄü¨ü¨üÖüüµü·ü¿ü¯ü¾ü¼ü®üÃüÂü£ü¦ü¿ü×üìüÜüÎüÎü§ü®üü©üÅüÃü¼üÐüÆü»ü°üµü­üü¡üÊüÈü«üüyü üÙüÞü¹üÈü¬ü·ü­üºüÊüÌüÍüáüÛüØüÃüËüÒüçüøüíüëüÌü¶üÔüàüäüðü
ýçüÿüÞüÞü¶ü£ü·üÉüÏüæüàüÙüéüäüÙüÜüÆüÄüÇüÈü©üÈüæüÓüÌüÚü¾ü¾üÒüÅüÌüÔüÖüÁüÀüÛü×üÔüÝüÛüÑü´üÑüÌüÜüüüéüÙüäüãüßüÞüíüýý%ýýîüëüçüèüáüÁüÛü÷üøüòüöüçüÎüûüíüÔüÜüËüÄüÁüºüÃüÒüÌüÅüÒüÃüÖüÜüøüÚüäüËüÇüµüÕüÏüÙü¿ü¸ü¼üªüüü¢üüwüüüüüüxüüüüqüü|üküyüüºü¬üü²üµü¯üü}üüüü¬ühüpüü¦ü{ü}ülü1üüüóûÎûÂûûûoûSû?û[ûûÜúÏú¿ú°úÁúÜú'ûGûû¨úHú*úúúsúÎúÒú´úúaú5úçùÍùyùbùZùùùùùOùyùÃùúåù ùXùù'ø ÷(ø¼ødùùùaø0øøÎ÷F÷ðöÙö´ööö½ög÷§÷w÷'öLõ¦ô`ô&ô(ôÝô@õpõõ@ö_÷pøaùçùºùÒø÷ßöéö÷OøBøìøùtúûvûÛû%üNü]üdüUü*üü üü]ûãúúûKûû¾û²ûzû)ûýúôúäúñú0ûûEüýýÙýÞýÒýçýðýþþþ!þ$þ+þ-þ9þ9þ*þ;þQþ;þ6þ'þEþTþYþbþfþXþLþNþXþSþJþCþOþ`þUþGþHþBþSþCþ7þGþUþNþNþUþ\þdþ_þcþ`þSþ[þiþjþkþWþ^þjþ_þcþdþ[þkþcþcþbþcþfþlþoþcþ]þiþcþ^þcþ|þgþeþnþmþiþbþcþjþvþ~þvþkþpþqþqþXþiþaþvþoþfþfþqþ_þeþhþaþaþeþpþkþ_þqþþhþmþ`þwþ|þvþpþkþmþlþbþaþiþbþeþxþrþ|þ}þiþqþ`þcþgþuþlþhþrþhþcþþsþhþpþ~þ\þwþpþvþ~þpþoþmþwþ{þnþxþþ~þnþsþiþqþkþcþrþ{þrþlþtþrþoþþþþþþyþtþsþuþfþoþþ}þþþ{þyþtþ{þqþkþjþþwþþþþþyþqþtþ{þþ~þþþþþþþþþzþsþþþzþyþþþþ}þþþþþþ}þþ|þvþ{þ}þþþþþþþþþþþþþþþþþþþþþþþ{þþþþþþþþþþþþþþþþþþþþþþþþþþþþþ¦þþþþþþþþþþþþþþ þþþþþþþþþþþþþþþþ þþþþþþþþþþþþþ¡þþ©þ¢þ°þþþþþþ þþþþ¨þþþ¡þþþþþ¢þþþþþþþ£þ®þ«þ¡þþþþþþþþþ²þþ¥þ¥þ§þþþþþþ£þþþ¥þ þþþþþþþ¢þ§þ¥þ þ¡þ¦þþ­þþ¡þþþþþþþþþþþþ þþþ¡þþ þþþþþþþþ­þþþþ£þ¦þþþþþþ­þþ¨þ£þþþ°þ¬þ¡þ¤þ þ¦þ¨þ¢þ þªþ§þþþ¡þ¦þ¤þ¡þ«þ¬þ¦þ©þ£þþ¡þ«þ¯þ¦þþ£þ«þ³þ£þþ£þ¥þ­þ±þ¢þ¦þ¬þ¢þ©þ­þ©þ¤þ§þ«þ°þ­þþþþþ¤þ£þ³þ¥þ²þþþþþþ£þ¦þ«þ³þ¢þ¨þ¦þºþ­þ¯þ­þ¦þ«þ¬þ¦þ³þ©þ¥þ¶þ¼þ®þ þ¤þ¬þ«þ­þ±þþÃþ¶þ§þ þ«þºþ¶þªþ¥þ£þ¤þ¨þþ©þ©þ¤þ§þþþþþþþ¡þ§þ¤þþþ þþþþªþ¤þ¥þ«þ¤þ§þ´þ±þ¤þþþ«þ¨þ¦þªþ¡þ¤þ²þ­þ¨þªþþ¸þµþÂþþ°þºþ±þ´þ¸þ®þ­þ³þ©þªþ­þ³þ´þ¯þ®þ±þ¬þªþµþ¶þ¼þµþ®þ²þ¬þ¯þ¿þ¶þ«þÁþºþ½þ®þ¯þ·þ¹þ¸þ»þ¶þºþÁþ«þ¦þ²þ·þµþ­þ¢þ§þ³þ¬þ·þºþ»þ³þ®þ·þÀþ¸þ¬þ¬þ¯þ¥þ®þ±þµþºþ·þ±þ³þºþ¸þ¿þÂþ¹þ³þ¶þµþ®þ§þ¶þ¯þµþ­þ³þ¶þ¶þ¿þÅþÃþ»þºþÀþÂþÉþÃþºþ¹þ¾þÀþ¹þ¼þ­þ¼þ»þ·þºþºþ²þÀþ²þ¿þ³þ°þ²þ¸þÁþÄþÁþ¸þ¾þÄþ¼þ»þ¼þ¼þÀþÃþºþ²þ¾þÅþÂþÄþÇþÀþ´þ­þÌþÄþÅþ¿þ¶þ¸þÂþÄþÃþÀþÄþµþÈþËþÀþµþ³þÂþÆþÅþÆþÏþÀþ¿þ½þ°þ·þ½þ¯þÁþÄþºþ¼þ¼þ¹þ¿þ±þÀþÁþÉþÄþÀþ¾þÀþÃþ¿þÃþ¾þ»þ¾þ¿þºþµþ·þ²þÈþÃþÊþÆþ¿þ¶þ¶þÈþºþÇþ½þµþÁþÆþ¼þ¶þÃþ»þ¸þ¾þÑþÌþÇþÆþ¹þºþµþºþºþÂþÂþÀþÂþÂþÀþ¿þ¸þ±þ¸þ»þ¾þËþÎþÀþ»þÊþÃþ¹þ¾þÇþÃþ¶þÅþÊþÏþÈþÅþÈþËþÃþºþ»þ½þ¿þºþ»þÍþÑþ½þÁþ¿þÂþ·þ±þ¸þ»þÂþÁþ¼þ½þÄþÅþÄþÊþÅþ§þÁþÉþÀþ»þ½þ¿þÂþËþÅþ«þ­þ°þ²þ¹þ¸þ¼þÇþÆþÍþÄþµþ¼þÈþÓþÄþÄþ¾þÆþÐþÅþ¼þ½þ¶þ¼þÆþÁþ¶þ¸þ½þÀþÄþÀþ¾þÁþ¼þ¬þþÃþÆþ¼þ®þ­þºþ½þÀþÓþÂþ¼þÁþÇþÉþÉþÅþÃþÈþÊþÆþÅþÍþÀþÊþÒþËþÇþÇþÁþµþ¸þ¼þ~þ~þþþ{þnþUþ7þ#þðýýAý3ý4ýþüüüµüÅüâüåüÔüÞüýùüºüü%üµûkûMûJûûÔûñûÖûÎûôûÿûÉûlûkûFûûûéúú¹ú5ûÁúúzú@úüù½ùùAù#ùBù7ùù
ùùóø0ùcùù¡ùùÇùú2ú{úyú«úäúðúÜúåúâúþúûûûûYûBûAû"û+û0û`ûªûæûüìûûûÞû×ûäûü	üãûúûü;ü<ü>üEüAü<üYüAü@ü2ü;üPübüTü$üCü,üRüZüRüDüBüFü0üQüüü%üAüAü,ü'üLüZü9ü]ü{üüzügücügüühü]üaü`ü]ü\üVüZüPüVü?üCüMüCü@üüoüoüüuütüyüpürübüüZülügüfütüüvüdü`üuüükü^üTüMülüfüOüHücüüüüüqüQüBüKüfüüoü]üjüüüüüüaüTüPüPüpüü³üü_ü$üü*ü.ü=üiüHüTüdüVüvüü|ücüXüiüüüüoüsüxüpüeüeülünüüaüüü2üYüuüoürüüeüüüüüüüüüübüzüwüRüNüaü]ücüüüüyüvüwünü`ügüüTüOügünüuübüQüjüü`üUü[üSüyüOü'ü=ü^üXüBüRüfüHüü}üjüzüyüPücüLüHü(ü>ü@üHüMüBüCü^üJü)üXüüûü/ü0ü4ü;ü/ü9ü_üSüPü<ü$ü*ü/ü4ü.üü%üLüüHüøûçûùûüüü*ü4üùûüãûäûü#ü'üüÝûëûâûùûéûëûâûÂûªûûû¸û×ûîûÊûÝûÞûðûíûëûÚûÌûåûüáûæûªû§û®û¦ûûû´ûµûû4ûùúûû[ûûwûdû_û^ûUûCûlû[û!û!ûDûBûSûdûYû^û}û{ûû¶û{ûûÛû
üüúûäûðûüü	üëûÏûáûû*ûûûûûèúûíúûúûûûÕú»ú±ú¦úÀúÝúûâúÂúÖúÖúÏú£úúúrúSú¢ú©úéúüúÕú¢úuúúØúãúÆúÇú¶úêúÒúµúÌúµú¼ú¯ú¡ú°úÇúÁúÏúÚú¾úßúúú¢úåúðúëú
ûûÉúÌúÖúëúEûÞúäúèúçúâúÒúÉúáúóúùúûûòúÜúËúùúüúßúÈú¹ú¹úÐú´úúuúÆúÏúÊúÂúÏúÎú¦úmúYú¤úåúéúßú
ûåúÉúÈúèúôú×úÓúïúÝúáúùúôú¯úúúúú§ú­ú«ú¬úúpúLúCúúúºú¸ú¢úÏúöúðúØúÂúÓúûûÞúµúû"ûèúûûÌú²ú´ú¤ú·úÖúËúúèùùÉø¤øµøÊøñøPù¸ùïùôùÚùúúáù-úú¶úªú²úÁú¾ú¿úÕúêúÀúËúïúìúûèúàú÷úþúû!ûûû,ûDûMûxûbû>û?ûrûLûû
ûûûûüú<ûMûû*ûCûûjûû{û_ûûûû¨ûÉûÕûûWûUûgû<û_ûHûHû:ûKûbûJûû
û-û'û+ûû%ûûûû8û0û)ûûûìúÊúûûû=ûKûûAûAû>û@û7ûûßúñúòúÎú¾úÅúÇúßú,û(û;û2ûBû#ûû	ûûûñúû
ûGû$ûû%û7ûYûUû%û3ûDûJûBûûûûûûû6ûTû!û û$ûû,ûPûhûMûû2ûpûuûXûhû<û,ûRûSûlûlûXûLûKûJûNûTûJû9û+û/ûEûûû÷úûúûïúû÷úÙú±úrúNúúú%ú<úú^úlúøùúIúyú^úúÄúßúû3û0û9ûû"ûûû%ûðúû9û;û ûû$û0ûû û8ûpûgû"ûûýúöúJûdûOû]û`ûDûIûRûbûyûHû:ûOûlû~ûrûûûaûûû±ûû¥ûòû÷û¶ûûÇûáûùûïûû9û.ûYûJûBû¡úüùûùúû2û?ûKûkûxûfûgû/ûwûmû{ûJûfûBû3ûûû6ûDûaûnûZûNû%û,û<ûXûrûIûû¥úÈúÀúÃúäúû÷úþúEûOû2ûûWûûLû;ûûeû;ûûûßúÌúÿú@ûkûû|û[ûfûû«û}ûzûsûûûwûxûtûqûoû`ûaû}ûûûûû¡ûû£ûûsûwûrûEû,ûEûtûnûpû_ûbûû¤û´û»ûÆû°ûû±ûû{ûoûû°û¢ûû{ûyûûûûûûûûRûû^ûZûqûbûÕúùùôùúûûû)û'ûûû?ûVû;ûû$û5û8ûMûmûûdûaûKûaû'ûàúúÖùÖ÷ÈôùòôMøÔúûûûûû¼ûýûü7ü\üFü3üüýûü.ü'üü#üZüüºüü¶ü¹üÁü¦üÅü¸ü±üü§üÕüÍüÔüÓüüü¡ü¨ü°ü±üü¸üüüüüdüfüütüuüWü!üþû-ütüuüjüxüvüxübükü@ü^üü5ü:üüüüüúûôûêûþû0ü4ü)ü üüûòûÄûÇû¾ûû¯û¢û¹ûÂûØûûDû(û,ûHûiû[û%ûûûQûûpûYûOû2û2û*û@û0ûãúâúìú1û/ûûûûûûûûûûáú³ú:úIúºúÅúáú5ûûÊúú¿úåúêú¹úúú úçúûýúµúäú'û;ûõú£úÙúÀúû ûüúôúû!ûûþúðúùú/ûXûpûkûyûVûûúûÛúõú ûìú½úkúùùÌùYùTùùýùfú®ú½úrú*úúýùñù¡ùFúfúÀúúúúiúyúxú´úûöú¬ú¹úéúîúöúûûDûûqûJûû úúÚú3ûBûAû"ûûûÏúÈúïúûûûúúû
ûûèúØúÖúÕúûDû'û!û6û8ûóú¬ú«ú¸úàúûûû!û!ûû2ûjûJû0û:ûûû$û1û?û[ûmûoûYû,ûû8ûXûoûû}ûwûtûkûRû<ûJû/ûjûXûfûpûûûû«û½ûÂû°û®û¶ûËû×ûÄûÃû³û»ûµû­û¦ûûûû­ûÑû²ûrûvûaûdûkûû°ûÍûÔûÀû ûûûbû<ûFû3û?ûQûJûHû]ûZûUûûûoû`û>û=û|ûûxû|ûûûpûûûrûnû[ûVû/û>û7ûºú§úkúðùèù°ú·ûLüü¸üèüäüÕüÎüÎüïüÅü¥ü¿ü¾üü¢üü¦ü~üVüTüoüiübüoüfülüqüpü[ü4ü.ü6ü7ü_üüüYü0ü>ü>üKüTüEüPüZüdüüüüüüIü:ü5üBü(üBüfübüaüaü@ü@üIüCü(üü3üaüiüPüfüEüüøûÔûÊû÷ûõûü:ü3üIü0ü/ü>üTücücüOü,ü#ü'üü1ü_üjüHürübütüüqüüü­üüü¡üüüüüüü£üxüyüüüüÂü¯üüwü]ü¥ünüQücüüüüüüüüüoünüTüLü`üküüü¤üü¨üüüüüü»üüpü¡üüüü¨ü­ü©üüü³ü«ü¹üÄü¨üÀüéüÝüÏüõüý
ý÷üÑüÊüÃüÎüÌüÆüàüçüúüôüîüíüÌüéüèüÐüÑüÖüàüßüÓüÙüìüñüêüòüêüåüÞüýüòüôüóüÜüÓüÚüêüýÐüÊüôüðü×üÕüàüæüÌüÌüËü¹üÀü®üÞüåüáüÔüàüÒüÇüÀü½üÉüÙüáüÒüÌüÙüÂüÁü¼üÀüÄüèüÛüíüÇüùüýòüßüþüçüÔüßüÙüØüÔüÂü¶üü±ü¹üÖüÅüÐüÅüÉüÍüßüÌüÖüãü¸üüüüüªüÂü­üü~üü\üWüNü_üSüLü>üü
üóûìûóûñûüüÞûÑû¶ûûMû/ûnûZûûûdû&ûûûðúÇúúúúúuú[úú¢úú6ú²ù/ù
ùÈøÑø÷øù?ùÈø£øÒø!ùùùtùîø÷ööwö`ö©öÔö,÷Ñ÷¸øùGù¯ùúAú7úúØùùù|ùMøx÷òö÷Ì÷'øTø/ø¶÷)÷³öRööõÏõðõdö÷aùÜúûû=û@ûxûÊû¹ûÚû'üHürüüVü]ü®üìü)ýPýhý~ý¯ý¼ýÇýÌýðýúýþ þþþþþþ
þ
þþþÒý¤ý{ýcýýÑýþ(þ/þ2þ6þFþPþGþBþMþ\þ_þaþWþFþZþOþ\þLþTþWþRþNþFþNþUþYþXþPþUþLþ6þ4þ\þSþOþ\þSþRþIþSþZþZþ_þaþ`þZþJþVþ_þTþHþSþeþ[þVþQþhþ\þfþtþgþ\þ_þ^þSþZþiþjþdþjþXþnþnþcþaþ_þdþcþ\þ`þfþbþUþfþqþþqþwþcþYþ^þ_þlþzþvþhþjþpþjþwþmþhþfþmþiþaþdþ|þþþzþsþuþrþyþ|þtþ]þqþnþpþhþlþlþlþoþoþyþwþsþþþ{þsþzþvþpþjþkþsþqþqþoþpþnþoþxþuþwþþnþþnþoþtþvþpþþþ|þxþ{þþ~þ~þyþþþþyþ~þ|þþ~þþyþ}þ{þyþþþyþþyþþ}þþ}þþþzþvþþþþþ~þþþþþþþþþþþþþþþþþþþxþþþþþþþþþ¡þþþþþþþ¡þþþþþþþþþþþþþþ þ}þþþþþþþþþþþþ¡þþþþþ§þþþþþþþ¡þþþþþþþþþþþþþþþþþþþ¡þþþþþþþþ£þþþþ¥þþþþþþþþþ¤þ þ¡þþ§þþþþ§þþþþþþ þþþ®þ¥þ þªþþ£þþþþþþþþþ¦þþþ þ¦þþþþþ þ¬þ¦þþþþ¡þ¡þ¤þ¢þ§þ£þ£þ¤þ þþþþþþþþþþþþþþþþ þþþþ¦þ¡þ¤þ¤þþþ þþþ¡þ¤þ¶þþþ¤þ©þ¯þ«þ¦þ¥þ¡þþ¡þªþ«þ±þµþ þþ¤þ¦þ¢þ¤þ¨þ¤þ£þ®þ©þ¥þ§þ¤þªþ¯þ²þ±þ¤þ¤þ¥þµþþ°þ©þ£þ§þ¬þ¨þ¥þ°þµþ¹þ¦þ¯þ¦þ­þ­þªþ©þþþ£þ¯þ¯þ«þ¯þ¶þþþþþ þ¢þþþ¤þ²þ®þµþ¤þ©þªþ¦þ©þ«þ¥þ¦þ¥þ¦þ°þ¸þ°þ¶þ¼þ­þþþ¬þþ¤þ²þ¯þ±þ´þ®þ©þ©þªþ©þ©þªþþ¯þ¨þ þ¤þþþ¢þ«þ¨þ¦þþþþþþþþþþ¹þ®þ©þ¥þ¯þþ¡þ¬þ§þþþ²þ¤þ²þªþ¥þ­þ¹þ¬þþ¢þ©þ±þ¹þÃþ­þ¤þ¬þ¾þÆþ¾þ¯þ£þ°þªþÂþËþ¼þ²þ¬þ¬þ®þ°þ±þ«þªþ½þºþ°þ¸þµþ¹þºþ¨þ¬þ¸þµþÂþ´þ±þÆþÄþ»þÁþ²þ¯þ»þ«þ¢þ®þ±þ²þ¦þþ§þ¬þ¶þµþ³þ¹þ·þ·þ·þ¶þ´þµþ¬þ¢þ¬þ¼þµþ°þ±þ¶þ¶þ­þ¶þ­þ·þÁþ¸þ¼þÂþ¿þ¸þ¶þªþ¨þ·þ¶þ°þ¹þÀþ·þ²þ¸þ¼þÂþ¶þ´þÃþÆþ¾þ¾þÄþ½þ¼þÀþ¾þÀþ¿þ¾þ¸þ¯þ¯þ·þÂþ®þºþ¿þ·þ´þ¼þÂþ¼þ¾þÆþÌþ¶þºþ¸þ¹þ½þ¶þ¶þ­þ½þÀþºþ·þ½þÁþ»þ»þ½þ½þ½þÉþÁþ»þÂþÂþ³þÂþÃþ¾þÑþÇþ¿þ¾þ»þ¼þÇþ¶þÁþ½þÃþÆþ½þ·þÂþÈþ¾þµþ²þÇþËþ¾þ¶þºþµþÇþÊþËþÅþÃþÀþÂþÉþÁþ½þµþ¶þ¼þ»þ¶þ»þÉþÎþÈþ¸þÇþÊþÀþµþ»þÇþµþÂþ¸þ¸þÂþÇþÂþºþÀþ¸þÈþÁþÅþÃþÇþÃþ°þ¶þÀþ½þ¿þ½þÂþÇþÈþÈþÆþ½þ¶þ¶þ¼þ½þÈþÑþ¿þ¶þ¹þÅþÀþ»þ´þ²þ½þÈþÅþÁþ¾þÂþÆþÆþÂþ¿þ³þ»þ¿þ½þ²þ±þ»þ¿þ³þ±þ«þ§þ«þ³þ»þÄþÈþªþ·þºþÆþÇþÆþÉþÀþºþÀþÑþÃþ½þÈþÉþ³þÄþµþ®þ®þ¹þ¾þµþªþ­þÄþÄþËþÉþÃþÀþÆþÍþÍþÆþ¾þÅþÊþÃþÇþÍþ¹þÀþÂþ¿þ¾þ¼þÁþÁþÌþÂþ¾þ»þµþµþ¥þ²þ¾þÄþ´þ¯þ¼þÀþÇþÏþËþÅþÆþÆþ¿þÀþÄþÀþËþÈþÃþÅþÄþ¶þÍþÃþÀþ¸þ´þºþÂþÏþÆþ¦ýýýü<üÑû;û¢ú<úÌùîøhøøôø÷økø]øaø}ødø
øº÷Í÷
ø}÷`÷÷T÷ýöáö÷£÷øuùÆùÁùÖù#úKúïùúù&ú0ú6úSú°úûû+û»úfú2úûùÔùÎùkù½ùMú¡úµú¹ú¶ú2ú0úÇú(ûû¦ûû«û¤ûÁûÂûÊûÖûäûäûßûþûþûìûãûåûíûêûèû)üü3ü5üüü.üIüKüzüKüü%ü@ü[ühüGüuüüüoü{üüüüüü­ü}ümüüüüUücünüüüü{ürü}ü`üürüpü|üüü|üxüjü]üqüüüüüüüoüüfücüyüüüüsüünüyücüaüjücüoüuüuüeüüüüüüüxüünüqüqü}üüüüdüfüdüfüuüüüüüühüuüzüüüüxünüMüTüeüqüyüjülüüüÅüüüüRü@ücüsüxüü¢üüjü\ü@ü2ü6üEüZü:üFüIüHüuüüücü<üfürügüüüüü}üyü=üRügüyüiüüü+ü;ümüpügüxülüüüüqü_ü¡üü¥ü~ü^üiüKü-ü0üAüEüJüDüMüQüRüAü>üKüEü2üMüKüCügüiüfüoüuütü~ümüTü%ü7ü/ü(ü,ü-ü2üCüFü<üRü?übüTüZüsüaü6ü1ü.üEüüðûúûü"üüü*ü)üOüüü(ü:ü=ü0ü(ü-üOüVüRü3ü:ü(ü2üGüFü5üü*ü7ü[ü'üüüü	ü7üKü"ü:üüûüúûüüüü	üìûöûðûôûôûòûåûÊû®û û®ûàûüûçûøû	üöûéûÖûãûÙûÇûéûÝûÙûáûÑû·ûÑûÉû¶û¯û²û¬ûû8û×úýú(ûû´ûjûFûhû|ûûû^ûuûKûgûdûXûXûoûûû³ûÒûÖûøûßûü"ü7üMüBüü+ü?ü9ü9ü%üüúû¸ûûQûûýúû%û:ûôú#ûûû	ûñúáúàúÛúøúýúûú	ûûïúûûÒúúúú¶úìú÷úû	ûþú±úÇúßúÞúÍú²úÀúÁúëúÎúûúúúÓú¼ú·ú¼ú¼ú¸úÊúËúºúú¯úÃú¦ú³úÚúÿúûðúâúöú"ûèúôúýú4ûûû*û	ûÝúØúÚúôúâúûúû#ûûûûûðúàúÍúÌúÎú±ú}úºúÓúûüú	ûýú¿úuújú¤úÆúàúäú×ú#ûüúûñúòúâúÏúÓúæúÿúòúþúûáúµúúpú¢ú¬ú¤ú¯úú±ú¾ú\úúPú²úßú®úÓúõúúúñúÞúÑúÓúôúæú¸ú²úâúûúîúÿúôúàúßú¼úú»úÓúÓúú5ú®ùCùÿøþø>ù§ù"úúúúßúæúú`úCúzú³úÌúÉú¥ú£úÆúÄúÑúúèúìúîúûÜúÝúôú
ûûûûû*û*ûû4û û/û3ûXûûÿúû"û"û+ûSûYûQû4ûfûûrûyû¢ûûûû¸û¹ûûû°û­ûû~ûû^ûxûLûEûHûMûUûIû5û9ûCû ûTûZû3ûû=û#ûûû-û'ûûûÒúþúûöú4û5ûQû?ûHûAûDû+û	ûû(û,ûõúõúèúíúûCûû,ûAûSûFû)û-û2ûû#û@ûûRû%û>ûBû5û:û-û-û9ûDû"ûõúùúóúÎúûûûØúLûPû	ûûúúû/û>û5û	ûûûûûòúûûûûû@ûSû?û(ûû4ûMû>ûûèú'ûùúÔúîúÌúÉúâúÙú¸úÇúÉúµú úkúú¼ú½úûÜúÓú§úú©úÌúÊú²úÃúéúèúéúû#û'ûû3ûûõúûû û'û;û3ûû!û*ûû6ûiûsûvûPû#û ûéúRû^ûlûDûûûúûNûûûNûAû$ûXû3ûvûTû\ûIû_ûIû<û]ûûÃû©ûjûVû ûÑûûû@ûòúû%ûLû{û1ûóúìú$ûSûKûBûOû^ûoûTûfûXûeûhû`ûNûXûIû6ûFûMûBû9û5ûKûVû!ûBûMû û!û=û$ûÓúáúûêúàúûìú«ú¬úöúRû_û_û[ûjû<ûû0ûûkûKûEûûîúàúûUûrûûûûû¤ûûûrûû¸ûûû]ûbûjû^ûjû~ûûûwûoûû®ûûûû~ûqû[ûkûû©û®ûûû´ûÌûÌûâûöûèûÌûÍû´ûÓûÏûû ûåûÒûÆûûû¬û©û·ûÚûåûàûÄû¹ûãûÒû«ûû²û[û$û"ûWûvû{ûsûzûûzûû¡û±ûû}ûûûû¡û½ûû ûûhûûlû/ûÆúÎùëöò^ðò÷&û.üWüfüfükücügüüü~ü\üWüJü8üYüzüVüLüü¡üüüüüüÌü¾ü±üÀü£üüµü´ü±üªü¡üüüü^üaü{ü\ü+üüRü3üüâûìûáûÚûàû¬ûûÇûÇû¶û½ûµûÍûÙû¸ûûvûûû8û,û2û(ûûFûSûCû3û5ûUû}ûûûûIû=ûû=û.ûòúèúóúâúÜúÒúúUú-ú.únúúúXúïùóùOúúßú®úúhúhúbúfúYúoúrúpúúbúdúpúhúHú+ú(úúÝù§ù¥ùfù ùCùñù×ùóùXúúâù¿ùúJúúùmùùÔùKúpúpúPú7úhúú úúúkúúkúú£ú¸úÄúËú¶ú£ú³úÏúôúû ûûÈúÝúûÛúåúñúûïúúDúFúWúúÚúûBûfû^û[ûKûûûûõú$û5ûeûûüúûYûXûYû\ûwûYûMûIû;ûFûEû9ûKûtûû|ûyûkûMûXû[ûû¼ûûûûûrûwûûû¨û©ûûûûûûûtûqûûÊûÝû°û©û·ûû^ûrûûûû|û~ûûû¬û®ûÎû»û¾û±ûÅû­ûÔû¯û²ûÃûÒûÉûÉû·û¯ûÏûçûàûÚûÝûÙûÓûÒûÁûÇûåûÉûáûÂûôûéûÞûëûñûÿûüüùûòûûûü"üüüü'üüöûúû÷ûôûßûÔûòûôûËûËû«ûû¹ûÅûÙûóûûûøûðûìûÖû²û·ûÉûÀûºûÃûÞûÕûÕûÆûÀûáûùûêûÔû·û´ûÒûÚûÊû¾ûìûüêûâûëû¦ûÙûßû×ûµû£û³û[ûVûûQúùù¥ú¼û,ü`üü¨ü¢üüüüqüNüeüMüüûûÌûëû¡ûEûâúÑúû,ûûÄúú|útú?úãùúqúÇúEûûûcûÓúÈú½úÝú
ûûçúÐúêú.ûXûjûYû!ûñúãúðúÊúÚúéú û.ûûôúû ûúúÍú£ú úéú9ûLû\ûmû<ûÞúmú%úêùú¹ú'û7ûTû}ûNûpûû°û¢ûûzû\û7û+ûûû.û&ûDû/û:ûaû^û:ûZûû³û¿û®û«û®û¯û û©ûÃû»û¨ûûûtûQû3ûPûwûZûûXû8ûèúúú
ûû@ûJû<û	ûÐúÈúºúú©ú¿úû:û3ûVûû©û¼û¼ûû}ûûÅûÕû´ûû|û¦û¥ûû¾ûÁûëûüèûÐûÖû¿û·ûâûÞûü"ü7üUüü{üsüfüFü@üCüGü6ü1ü3ü:üaüYü~üüuü~üüüpüjüü²üüü­ü¼ü«ü²üÅü¶ü¾üÈü¯ü²ü«üüüüªüÁüüü£ü¬ü§ü¡ü²üÂüÌü²ü¢ü­üüªüÝüñü²üÔüÎüÐü«ü½üÀüÅüØüÞüÂü¬üüDüMühüü¸üÍüÇüÕüñüÜüèüçüÚüæüÙüÖüàüÿü
ýêüäüöüÐüÈüéüùüÔüïü¶üõüâüõüìüÝüÔüÕüßüëüÝüÛüøüüüïüÅüÇüòüÜüÆüÊüïüïüÛüõü×üêü×üËüØüåüäü×üÊüÂü±üzüü§üèüÀü¬üÂü¼üÀü¾ü»üüü£üüüü~üjüsüWüMüfü@üüöû×ûèûõûùûüüüü9ü.ü"ü.üüøûÜûû¢ûnûDûtûgûPû[ûûûû>ûAûûûæúlúú"ú£ùøVø&øCø*ø"øô÷£÷!÷öö¶õ{õmõõ[öð÷hù?úFúúôùèùú)ú(ú=ú ú0ú4ú½ùùÈùú\úfú6ú_úúÒú"ûçúìúûRûûûÈû!üküüüüühüíû¨úú$ú~úûhüòüý(ý=ý\ýwýýý£ýÊýëýìýøýñýüýþþÿýàýµýý­ý¾ýÏýàýñýþþðýÌýÇýÜýÿýýý!þ$þ(þþþ!þ%þ-þ2þ+þ"þ(þ0þ(þ=þGþHþ[þJþUþQþ\þRþPþNþ@þGþQþBþ=þMþYþIþLþZþGþLþWþYþSþPþGþRþVþVþ[þYþ[þIþJþ]þoþmþbþYþGþYþYþMþRþZþWþZþ[þTþjþfþhþ]þ^þfþbþgþsþuþpþjþnþzþ}þvþnþrþnþuþfþuþlþqþoþiþsþ~þþxþuþzþþzþjþ~þzþtþiþmþmþbþiþqþqþoþnþoþtþ|þ{þqþvþwþ{þuþlþhþþ{þtþvþ{þ|þxþvþnþ~þþþ|þ{þzþþþþtþþþzþþ~þþþþþþþtþþ~þsþyþþþyþþþþþþþyþþþþþþþþþþþþþþ~þzþþþþþþþþþþþþþþþþþþþþþþþþzþ}þþþþþþþþþþþ¨þþþþþþ þþþþþ«þþþþþþþþþþþþþþþþwþþþþþþþþþþyþ¦þþ¥þþþþ¤þ¤þþþ þþþþþþþþþþ þþ þþþþþþþ­þþþ£þþþþþ¥þ¥þþ¥þþþþþþþþþþþ þþþ®þ§þþþþþþþþþþþþþ«þ¢þþþ¢þ þþþþþ§þþªþþ þþþþ þ¦þþ¤þ¢þþþþ§þ þþ þþ¤þ¥þþþ¦þþ«þþþ¢þ¢þþ¢þ®þ¬þ¤þ§þ¡þ¤þ®þ®þ¹þ®þ¥þ¦þ¥þ¢þ¤þ©þ¨þ­þ§þ¾þªþþþ¬þ­þ©þªþ©þ¥þºþ¡þ²þ°þ´þ®þ¬þ®þªþ¬þ¸þ¶þ¶þ¬þ¬þ¯þ«þ©þ­þ¥þþþ¬þ«þ¨þ£þ©þ²þþþþþþþþþ¯þ¬þªþ®þþ¤þ¡þ¢þ©þ®þ­þ¢þ­þ«þ¬þµþ²þºþ¹þ«þ¤þ¨þ¥þþþþ¤þ¹þ´þ°þ¨þ¥þªþ²þºþ­þ þ¯þ°þ«þ¢þ¤þ¥þ§þ°þ®þ¬þ¦þþ¥þþþªþ­þ¦þªþ³þ¢þ¦þ²þ¬þ®þ·þ³þ§þ¢þ¯þ³þ¨þµþªþªþ°þ´þ­þ¡þ¢þ¬þ¦þ«þ·þªþ²þ²þ°þ²þ·þ¼þ·þ¦þÑþ¾þ¿þºþ°þ°þ¯þ±þ·þ´þ«þ¨þ³þ½þ°þ°þ³þºþ·þ­þ±þ³þÁþ­þ¶þÃþÃþÂþÅþÃþ´þþ¾þÂþ¹þ°þ´þ±þ©þªþ®þ³þ¹þ³þ»þºþ»þ¹þµþµþ¶þºþ¬þ¶þ¹þºþµþ²þ³þ¶þ¶þ·þ·þ´þ±þ±þ¸þÁþÇþÅþ¿þ¹þ®þ±þºþÃþ²þµþ¶þ±þ´þ¹þ·þÄþ¯þ³þ°þ°þ¸þ¼þ»þÂþ¿þÃþÅþºþÂþÇþ¾þ¶þµþ¶þ¿þ·þÃþÃþ·þ³þ´þ²þ¼þÓþÀþ»þ²þ­þ¸þÁþ¼þ³þ´þ³þºþÆþÁþÀþÅþÅþ»þµþÂþÁþÄþÄþ»þÁþÃþ¼þ½þÄþ½þ¼þÁþµþºþÁþ¾þ¼þ¾þÁþºþ²þÁþ¾þ¾þÇþËþÅþ¾þºþ¿þ¹þµþÁþËþÉþÈþËþºþÉþÌþÈþ¾þ¹þÁþÈþÄþ¹þ²þºþ¼þ¹þ¼þÅþÄþÆþÆþ²þ¶þÂþÈþÆþ¿þ·þ»þ½þ¼þºþÂþÀþ»þ»þ·þÆþÅþÆþ¿þ»þÀþÈþÊþàþ¾þÆþÆþÆþÄþÀþÁþÉþ¼þ¸þÀþÀþÀþÈþÎþÆþºþÁþÄþ»þÁþÅþÊþÐþÉþÂþÁþÂþÈþÈþÀþ¾þÈþ¹þ´þ¾þ¾þ¹þÀþÅþ¾þ¹þµþ¸þÀþ¹þ³þµþ¸þºþÀþ´þ±þ»þÁþÁþ¿þ¿þÄþ¶þÍþÄþ»þÂþÈþ¶þ¹þ»þ½þÃþ½þ»þÀþºþ¶þ¿þ»þÅþÒþÑþÉþÄþÆþÒþÆþ¿þ¿þ¹þ³þ½þÎþÇþÅþ¹þÍþ×þÈþÇþÊþÐþÄþ¿þ¹þ¹þ¾þ²þµþ¹þÁþÄþÇþÅþÀþÅþ¿þÁþ¿þÉþÌþÄþÂþÈþÃþÉþÇþÉþËþÁþºþÄþ¾þÂþÁþÄþÊþËþÑþÕþ÷
÷÷Àöööqõ@õhõþô6ôó°ó0ô^ôTô¯ôõ?õ4õiõööÁö÷õÐõïõ­õ/õáô²ô®õÏ÷ùùùù²ùéùÆùPúÂú¤úÀúCûûÎû¹û¤ûfû7ûûÔú³úÏú¥ú"ûûÃûÜûüáû/ûûü)ü3ü@ü0üü/ü?üXüDü:ü=üHü_üyüüNü3ü5üCüUü^ü>ü^üeünüKüLüpüyü}üü@ü2üXütü~üüü«üü¦ü©ü¶üÈüÆü¨ü³ü±üüüüü¢üürükü¡ü¢ü¥ü£üüütümüüüü¢üü¡ü±üüüü¯ü¸ü¸ü®üü{üxüoüü[ücüyüü|üsüüü[üMü\ükütü|üüüüüüüüü|üüüümüfüiü{üüüühüAü-ü^üüyü{üüpüügüuüüüüü}üpübü_üü{üiüdüoüüüüü}üqülüjüjüoüürüüüzüüiüMüCüEümüPüBü8üGüiülücünü^üCüü±üpürüdüQüWü]üFüPü]üpürü*üüü)üVülügüücüeüjüiücüPüHühühüGü-üCü7üü
üü0üüøûìûüüüü*ü/üü=üMü4üQü]üfüaü^ütü{ü1üüùûèû
üüüüüü-ü)ü4ü%ü5ü:üAü?üüïûüüðûñûüùûæûðûü&ü<ü6üMüü:ü;ü+üDüSü0ü'üQüEü,ü.üSüMüIüWüIü(üMü9üJüIü/ü:üüü<üKüPü;ü)üü üüüüüüüüüüüùûñûÐû¢ûûÌûûûøûüûüü	üüØûÀûÉûÊû¶û¾ûÀûÛûÒûõûÒûåû×ûÈûÈûºû¨û|û#ûüú)ûfû\ûûû`ûwûûûûû{û^ûpûjû]ûaûzû®ûëûü/ü'ü3ü9üDüGüCüLüGü3üPüHüuü+ü<ü5üüåûûXû$ûû&û*ûûû2ûûû"ûûûûûûûúúûûüúûûýúíúÍúúúìúû:û,û÷úéú
ûûÛúÄú¿úÖúÝúÞúÜúùúûíúÄú¸úËúÂú¡ú°úÂú°ú²ú|ú»ú®úØúûòúàúûú
ûûû&ûýúûûüú
ûüúíúòúæúÚúíúìúöú
û)û+ûûû÷úæúÐúºúÀúÀú úú²úàúûÎúØúÝú±ú§úÏúïúÞúûúûõú,ûû
ûÓú±ú°ú´úÁúÈúðúêúùúûãúÔúÂúú«úÐúÊúÊúÊú¤ú²úrúSúú§ú
ûáú¾úÚúíúêúØú§ú§úÊúÓú¿ú³úâúßúéúûûû÷ú£úxúÇú×úÌúúúsú$úðùúIúhú¥úèúþúûþú¶úÜú¶úúúÖúßúÉú»úÄúÙúÕúÓú¶úøúÛúøúáúáúèúûûûÿúüúû
ûüúû6û%û5û1û=û'ûû*û9û)ûûû û%û]ûIûûkûwûû~ûzûûûûû£û¯û¤ûÅûûû|ûxû>û?ûGû8û:ûLûKû5û8û0û@ûcû8ûCûû!ûûûCû.ûûû7ûPû-ûûûûû"û0ûMû:û%û)û2û7û6û%ûûûûLûJû3û.û1û(û2û5û1û)ûûû&û÷ú>ûRû+ûIû`û(ûêúêúû9û#ûûûûûüúÎúãúû1û)ûûÙú¯úËúËú¯úÉúÕú­ú¸úÈú×ú£úáúçúàúíúÕúû-û$ûûåúùúûûûÓúõúêúÜúêúçú
ûèúÒúÕúùú	ûûûÿúûëúõúû0ûèúØú¾úþúéúÒúÑúôúþúáúãúéúïúûû&ûû	ûû&û@ûû-û5ûûû û&û@ûiûtûaûû2ûûþúIû]ûtû[ûJû5û#ûDûmûOûûûIûDûqûiûgû<û-ûGû?ûDûdûû|û?û#û)û@ûûWûTû:ûûóúûSûmû\û9û-ûHûiûiûbûnûXûAû!ûRûaûDû!ûûûûû)ûûûCû:ûûû	ûû(ûaûUû6û?ûeû.ûûûû/û8ûû¹úú¸úòú+û'ûûû	û<ûvûûûyûbûNû:ûû,û_û^ûfûuûgûoûfûwûtûYûkûû¦ûuû;ûBûTûJûZûjû[ûaûrû|ûûûqûûÀûÔû¥û©û¡ûÄûÐûÒûÃû©û¢ûÄûáûàûíûÏû­ûüåûåûðûÄûáûÒûÎûåûµûû·ûÅûËûôûüïûáûÅûóûâûæûÖûàûû¥û¥û¨û­û½û´û¬ûÀûÊûÂûËûÙûÎû®û¶û¸ûÍûÏûÛû§û¼û½ûûûqû+ûÓúúW÷óèðó÷6ûCüBü\ü?ü-ü.ü*üKüNüüÿûÛûËûÛûáûäûãûÛûîûü,üüòûüäûÿûüãûÔûÍûû£û°ûÇûÎûÈûûJû=ûAû6ûmûûHûûFû>ûwûVû0ûûûû÷úÝúêúíúîú
ûûFûLû8û.û
ûBû+ûÿúûûûûú*û:û=û"û-ûQûUûiûûiûIûZûEûsûkû$û#û)ûûìúÎú½úÂú¶ú·úÚúíúûêú{úvúÅúúúXû6ûþú5ûûBû<û!ûxû}ûûûûû`û^ûdû:û/ûBûAû6ûXûûØúûAûPûqûVûZûXûgûûûMûûûûTûÁûÖûûû¹û£ûÆû«û¤ûûûSûQûûªû±û¢û¢ûûûûûû®ûÁû®ûkû|ûû¡ûÀûûûûûlûû¬û¥û«ûÓûÜûÔûÐû¿û°ûûûûµûÃûÖûÊûÀûûÅûûûüâûßûüèûÙûÏûºû¿ûÀû±ûûûÔûÆûÆûØûÀûÖûÄûèûüåûèûñûáûäûæûíûüûüüüúûõûóûÿûïûÐûòûõûü.üüüûþûÛûèûýûü÷ûèûèûøûøûáûÝûëûïûñûüÜûüüøûãûåûàûæûôûüþûñûüüüüüÿûôûðûäûúû
üüüòû8ü%üü
ü(ü.ü8ü!üüüü(üHüOü;üEüAüüüüü.üüüüüùûþûØûÍûþûüüüüü%üüüéûúûøûþûóûæûôûüüüèûéûüüüõûòûôûýûüäûüûüüãûîûÈûü
üêûöûÝûãûèûàû­û÷úèùGùÁùÁú_û¶ûôû	üäûû®û¼ûÄûÉûÕû§ûUû/ûûûÖúú*ú
úfú©úú"úÐù°ùÆùùùWùÕùCúåú
ûûûúrú<úSúúúUú%úDúúñúûâú¼ú¡ú©úúú ú¡úéú½úúúÐúúúÝúúnúúäúû2ûOûSûûãúúsú&úSúáúJûEûWûfûiû¢ûÁûãûÖû¢ûûwûjûIû'û0ûDûTûZû7ûûIû9ûû+ûfûûûûûzûûlûbûûû~û}û{ûZûSû@û4û=û^û2ûOû,ûôúÔúÄúÚúûûÜú½úúKú?úúìù5úkúúú¸úÑú×úÌúú
úùäùúúÛùùùÀùÑùÊùÁùúDú)úGú	ú4úØù³ùúú[úúû<ûOûiû`ûUûrûeûûàúÙú°úúúû5û:ûûûûû¬ûûZûûâûâûÝûóûüûøûùûüèûüûõû«û°ûvûûû©û²û¦û¥ûûûû¦û¹ûÉûÒûðûáû¦ûÊûöûBü@ü`ü@übüGüDü-ü7üHüGüQüRüOügü`üüÒûØûü7ü0ü?üeücüüüü¤ü£üvüüüü¬üÇüÄü»üÃü°üÇüÁü·üÚüµüÝüÆüÅü¾üÑüÄüÚüÏüîüýÓüÆüÙüâüÝüËüÜüäüøüÝüåüêüÖüðüÛüÚüÎüÑüßüåüÝüÖüÒüÅü©ü~ü ü¹üìüÐü¼üâüÜüäüÚüàüÀüÎüæüàüÍüÌüäüÞüÈüÂü¼üËüÈü«üØüÊü±ü³üüºüÛüÖüâüäüÜüäüÞüÁü£ü¡üüÃüºü±ü¿ü¿üàü­üüü¢ü°ü®ü¯ü¼ü¦üwüpüYü^ü'ü'üòûÿûúû­ûûûYû
ûÎú¬úú^ú)úúvúðúSûSûwû:ûûû%ûûöú³ú©úúaúTúhúxúúú;ú&ú!údúúú2úëùæùú8úúú¦úyúúâù¦ù/ùøíõôróªôöpøùõùhúªú¶úûZûhûûÞûFü~üüüü©üüQü§ûäúúúÏúîúû(ûQûFûÑúlúúùúUû²ûiüüMü+üLüküü¸üÞüãüËü×üýü#ýgý^ýuýý¡ýÊýõý÷ýïýÎýÚýâýêýáýÉýÌýÉýµý¶ýÉýÄý½ýÝýùýüý
þþþþþ þþþþþþþ7þAþ-þþíýþ/þ(þ8þNþKþAþBþOþ_þPþPþ_þXþLþeþ[þOþdþ_þcþiþnþyþ{þuþsþiþ{þþvþþzþuþzþþþþqþqþxþþþnþ~þþyþwþþ~þqþjþqþqþmþnþxþ|þsþuþiþuþoþþþqþþþeþyþþþtþtþþsþ{þþ{þþqþwþþþ~þpþwþþþuþvþþþþþþ{þpþþþþþþþþþþþwþþþþþþþþþþþþþþþþþþþ~þþþþþþþþþþþþþþ£þ£þþþþþ þþþþþþþþþ¡þþþþþ£þþþþþþ¥þþþþþþ¢þþþþþþþþþþþþ¡þþþþþþþþþþþ¥þ¢þþþþþþ¦þþþªþ¨þþþþþþþþþþþ þþþþ¡þþþþþþþ¥þþþ¤þ§þ¥þ£þ¨þ¥þþ©þ¡þ¬þþþþþþþþ§þþþþþ£þþþþþþ¢þ þþþþþ þþþþþþ¦þ¨þ þ¢þ«þ¤þ¦þþ¯þþþ þ¢þþþþþþþ§þ«þ¥þþþþ¢þ¤þþþþþ¢þ¯þ©þþ¤þ°þªþ¨þ¥þ¦þ©þ«þ©þþþ¼þ®þ´þ¨þþ¡þ¦þ¢þ¡þ¨þ§þ±þ§þ¹þ£þþþ©þ°þ¶þ·þ¬þ£þ¨þþ¯þ«þ²þ§þþ¥þ¯þªþ®þ°þªþ­þªþ³þ¥þ¤þ¨þ¡þþ¨þ¯þ¨þ­þþ±þ±þþþþþþþþþ©þ²þ¬þ°þ¬þ¢þ¡þ¦þªþ«þ­þ§þ¯þ¨þ°þºþ±þ²þ²þ¯þ±þ°þ¥þ«þ§þ°þ¨þ©þ¦þ­þ²þ¯þ¨þ¯þ»þ¢þ¯þ­þ­þªþþ§þ¬þªþ­þ«þ­þ¹þ¨þ§þþ§þ³þ¬þ¤þªþ¬þþ¤þ©þþ£þ þ¦þ«þ²þ³þ¥þ§þ«þ¬þ±þ±þ¯þ«þ§þ«þ±þ­þ³þªþþ­þ¨þªþ¨þ¯þ°þþþ¥þ©þ³þÀþºþµþ·þ²þ¯þ·þ«þ¢þ«þ¹þ¹þ¬þ²þºþ²þ¬þ³þ³þ¸þ¬þ¸þ´þ±þ¼þÆþÁþ¶þ¯þ»þ»þ¸þ¼þ¿þµþ´þµþ³þµþ°þµþ½þ²þºþÀþ¾þ»þ»þµþ¬þ¸þºþ´þ´þ°þ²þ½þÂþ¼þµþ³þµþ¨þ¼þÂþ¿þ¾þÀþ½þ¶þ¾þÀþÀþÁþ·þ³þ³þ³þ¹þ²þ¶þ¿þºþ·þ´þ²þ°þ´þÃþÃþ³þ¹þ¼þÇþÃþ½þ½þ¾þ¿þÀþÁþ¶þ¿þ¿þÄþÂþµþ«þ¬þ»þ°þ²þ½þÃþÈþÉþÁþµþ¹þ½þÉþÇþÈþÉþÄþ½þ»þÂþÇþ²þ·þÄþÆþÆþÂþ¸þ¹þÎþÄþËþºþ¸þµþ¹þÂþ½þÊþ¾þ¶þµþ¶þ¾þÄþÇþÍþÍþÆþËþ¸þ¼þÁþ¾þ·þ¶þÀþÂþÐþÍþÅþ¹þµþºþÆþÊþÊþ³þ¸þ¸þºþ¾þÀþÎþÖþ¹þ¾þ±þ·þÀþÃþ¿þ¹þÂþËþºþ¹þ·þºþ¾þ¹þºþÊþÂþÆþÊþ¿þ½þÊþÔþÆþÇþÒþÅþÀþÃþÁþ¾þÄþ½þ»þ¿þÃþÄþÆþÇþÃþºþÀþÂþÁþÊþÃþ¸þ²þ³þÊþ¿þÂþ¹þ¹þ¼þÆþÎþÃþ½þµþ¶þ¿þÄþÆþÇþ»þ¶þÄþ»þ»þ¿þ½þ·þ¶þ¸þ¼þÌþ¾þÄþÈþÃþÅþÀþ»þÂþ¿þÁþÊþËþÂþÃþºþÆþÄþµþ±þ¸þ½þ½þÉþ·þÅþÐþÎþÅþ½þÂþÆþÀþÄþÀþ»þ·þ³þ·þÊþÉþÄþÇþÅþ¿þ¾þ¾þÁþÀþÄþÁþ½þ¿þ»þ½þ½þÂþÍþÍþÉþÇþ¿þÀþËþÊþ½þ¹þ¾þ¿þËþ½þÂþÂþÊþÊþÃþÅþÄþ·þ¿þÁþÂþ¿þ»þÅþÌþXôóµóñóòóóôò[óÅóÓóÌóÈóô«ôäô&õ{õëõêõö§öx÷Aøü÷£÷µ÷¬÷f÷àööÁôûöqùúÈúîúûûZûAûû°û¶û·û×ûøûüü#üü÷ûìûÊû½ûËûüü3üPü`ümü`üêûFümüüüeüJücüwühüüjüSüYütü¡üüüxümüyü~üvüüfüNü|üüxüqüüüüü[ü\üzüüüüü¹ü£ü°ü³ü¥ü¤ü·ü²üÏüüü¢üüü¥üüüü­üüü ü¥ü¥üü{üüürü{üüüüzüaüü¢ü­ü«üüü[üoüsüyüeüvüüxürüüyü{üxüoüpünüfüqüüüüüüüüüoü{ütüfüSü]üeüxüüüoüQü<ünüqüüü~üüüüütüüüüüüküüvüü|ükühüü«üüü¹ü´ü¢üüküwüüüSüqü{üvüwünüeüVü<üüYükü2ü<übüyüxümücüYüü|ügü_üDü!ü ü0ü#ü=üPüzüxü6üüü8üPüuüzühüBü)üDüNü6ü3ü(ü/üüü&ü#üüüüüùûôûÚû«ûÀûÆû×ûìûü6ü:üü<ü^ühü\üMüNüPüHüLüüéûÞûõû
üüüüüéûöûü%üüüü%ü)ü!üü)üüóûóûüýûêûôû	üü+üGüTü:üCüUü9ü:ü^üNü4üTü?üOü<ü>üIüTüWüPüCüUüUübüLü!ü?üMüGüLüVü_üUü!üüSü2üüü
üü+üüüüüöûÍûÂû¼ûÅûãûúûÿûüêûüûûáûÈû¸û¤ûûûûÎûîûßû÷ûäûÚû¾ûÄûãûÕûûû!û\ûaûlûwûûûxûû¡ûûûûrûUûqûlûVûYûtû¥ûýû6üSüVü^üdücü_üQüMü^üZüKülüJü9ü5ü=ü>üüÄû{û*ûû
û3ûûû<û'û+ûûû$ûûû&û5ûû&û7ûÿúûûïúÈú£ú¢úúÀúíú,û0ûûòúúúûøúßúÖúâúØúÒú÷úÖúàúÛúÖúÈúÎúÂúúú¡úÉúÏú³ú­úÏú¥úÕúû
ûû*û/ûEû;ûûéúûûøúñúûúûèúßúËúôúîúûûûûüúöúüúæúÅúõúúúÍúÎúÆúóúûÝú±ú¡úµúÞúûúûû*ûÿúû÷úãúúxúú¹úµúÀúÕúÛúîúäú¥úÁú¬úúú¥ú×úÍúúúútúbú$ú¨ú¹úúµú×úÊú¯ú­ú¨úÏúÁú¾úäúáúûøúïúûúûûâú£úµúàúÚú¹úÂúÆúÁúÓúÂúÈúÑúÇúØúöúéúÜúôúûÇúÞúÊúîúïúíúÞúÅúÀúËú×úóúÝúæúÈúûúÑúúúû1û"û
ûûûòúðúûû`û=ûSû4ûaû/ûùúçúãúû'û
ûûû8û]ûûnûoûaû3û0ûcûûuûcûû¸ûûÖûûûtûpûUûXûeûeûiûhûRûVûAû-ûûAû%û`û'ûûûû)û5û+ûûûêúïú÷úûûüú#ûû%û.û.û>û@û)û)û0ûûûøú5û-û*û-ûûùúû!ûûûûûûúû>ûFûfûgûGû!ûØú
ûû	û,û7û5ûûÍúØú¡ú¨úìúÚú¾úzúHú*ú9úIú`úú¶ú»ú¯ú´úËúÖúòúûäúûñúüúûûûûÿúûûû
û	û@û0û2û%ûûûûÚúÚúû\û@ûû*û0û(ûûûúàúàúâúîú¼úËúæúýú
ûôúàúãúáúûûû+û"ûûû,ûûûûûû1û:ûEûjûtûRûiûûðúûeû|ûTû:ûûûûûûûëúåúAûVûGûJûaû
û6ûûû:û9û"ûûïú×úûûQûUûTûUûû÷ú"ûOûRûgûKû6ûHûkûtûeûbûCûJûûûûûûóúúúû/û>ûDûEû\ûyûcû5ûûòúûûû$ûOûzûKû`û_ûRû=û5ûûÕú©ú¢úÇúóúûÅúöú&ûûûû¨ûûmûRûLûHûIûQûCû7û?û+û0û4ûUûFûcûQûiûû]û@ûHûeûpûwûwûbûkûûû¸ûûûûÁûÕûÇûÛûÉû¼ûâûìûêûìûÐûÅûßû×û×ûðûìûêûÍûÕûàûèûÞûÄûÛûÕûÌû¼ûÂûÌûÝûüüæûöûïûäûäûÝûçû÷ûÀûÇûÎûÃûÊûÛûÉû¾ûÔûçûÝûÍûÊûÌûÏû½ûÂûØûÐûÍûÄû£û¶ûû}ûûÊú®úú_ùßöïôäõ÷ø@ûüçûêû·ûIûÿú.û|ûûXûýúú]úú¤ú¯úµú¤úáú
û2û!û'û&ûcûûnûkû:ûNûLû;û2ûWûûiû&ûûùúûûWûcûgûOû`û^ûjûZûHûBûBûPû.ûûøúû<ûTûgûûûûûhûwûûiû ûûûû©û¢û¬ûû û¾ûµû¾ûÏûÇûÎûëûÒûñûßû³ûÑûÕûëûÏûÏûÎûËûÃû«ûûûÉûÙû¹û²ûËû»ûßûñûâû«ûúûÛûâûãûüûüëû×ûéûéû×ûüüãûæûçûÚû¾ûúûìûÀû§ûÏû¤û¶ûÎûû°û±ûÌûÇûÀûºû¯û»ûÛûæûÂû¸ûü
üüðûÙûü
üÍû­û«ûÍûóûüâûèûìûïûøûìûïû×ûÐûêûöûìûìûüûûûêûèûÌûâûèûðûüþûàûáûñûéûÛûÓû·û§ûÉûÐûÌûâûúûäû
üòûüüüüü	ü÷ûþûøûîûîûæûàû±û¤ûàûíûÙûóûñûüüûüüüü!ü
üøûîûúûü3ü%üüüüüüðûäû#üüü-ü(üü
üü.ü*ü(üü
üüüü÷ûîûüõûòûüöûü<üÙû÷ûáûÙûíûþûüüùûüûþûüûü'ü	üúûñûÝûüüü)üýû>ü
ü#üüüü,ü üü!ü1ü:üLüTüIüCü2üüÿûüü!üüü;ü,üü-ü+üûûüûüüü ü#ü üüöûðûü
üüüõûüþûþûüüü+üü	üüüþûüüýûñû
ü!üôûàûÑûüüüüüþû	üüüûûûiú#ú\úÐú;û~ûpû0ûáúëúôú
û]ûûû[û8û:ûDû#ûûûûDû[ûOû(ûØúØúûÙú°ú¸úûIûû¢û£û°ûûqû:û=ûPûDû!ûûûSûû ûûû{ûû\ûyûûcûû`ûYûQûuûû£ûûqûû£û«û«ûÅûÆûûûû¤ûFûûûÖûÔûÑû°ûÖûü2üJüEüüîûÛûÐû­ûû±ûÖûÛûòûµû¨ûÀûÄû¬ûû¶ûÖûüÿûáûÓûÝûÓûÔûûûüçûÙûßûÍûüãûßûÕûôû¶ûéûÍû·û«ûÌûçûìûÒûÉûÓûÂû£û¡ûûûûûû¥ûËûûÑûÄûûUûû4ûNûOû-û!û
ûûûòú
û5û@û7û$ûîúû
û³ú~ú§ú¶úµúúú5û;û@û*ûýúõúêúú0úúÎùù¬ùú$úúiú®ú ú¶úËú§úNúúû"û#ûû$ûFûFûPûüúõúÿúÁú³úkúÂú´úÝúÙúúú¡ú¯ú©úºúáúéúÝúÑúÖú§ú»ú
ûdûjû{û~ûû_ûVû6û9û5û1û@ûVûfûeûEûûÉúÌúû*û$ûûûÛúÀú¥ú¬úæúãúÀúìúãú¼úêú[ûåû-üüûáûËû7üü8ü=üCü.üTüVüTüaüüüuüWüTüüüüügüIü_üpüü¡ü±üüü«ü¤üü­üÊü½ü¡üüwüxüxüpüfüüªüüü¯üªü¿üÂüÀüªü²üÄüÈü°ü©üÊüÍü¿üÆüÈü½üÑüãüèüùüðüÊüÀüÝüîüûüôüÝüÅü°ü¦üyü üòû`üÍüÀüÒüôüÐüßüçüÎü¶ü±üÐüñüíüèüØüµüÑüðü¼üËü¾üÕüÊüÍüü¸üÌüÂüüü¬ü¦üü£ü¥üüüüüÚü¨üü ü¤ü üü]üIü,ü-üEüHü2üüÿûÐûÆû¸ûßûúûóû¶ûûûuûsûûtû¢û±ûûaûDû	ûzú ùøÐ÷s÷4ø,ùÎùú@ú)úúùúúóùãùúRúúú~ú£úúwúúù©÷.÷,÷\÷÷÷©÷Í÷÷¦ö´õõüõcö÷ÿ÷-øH÷©ööööÄö÷*÷D÷r÷h÷¶÷ÿ÷Mødøøéøùèù#úYúú§úâú+ûû¶ûsûZûjû$û+ûNû{û¤ûîûúû0üMüfüeügüaüKüWüpüpü¨üÁüëüïüóü¶ürü±ü"ýmýýý¦ý·ýÇýÜýóýüý
þþþ
þ2þ?þGþPþ_þjþdþeþnþsþuþyþþ\þvþwþxþuþoþlþ{þþþwþrþþþyþtþwþ|þ|þþþþþ}þwþtþiþnþ{þxþzþvþgþþþ~þþ~þþwþrþþyþrþyþyþ{þyþþþfþþtþtþþþþqþxþþþ|þ|þþþþzþþ~þxþþ{þþþþþþþþþþþþþþyþþþþþþþþþþþþ~þþþrþþþ}þþþþþþþþþþþþþþþþþþþþþþþþþþþ¦þþþ¢þ¥þþþþ¤þ«þþþþ¦þþ þþþþþþþþþþþþþþþþþþþþþþþþþþþþþþ©þþþþþþþþ£þþ§þþ{þþþþþþþþþþþþþþ¡þþ¡þþþþþþþþªþ¦þ þ¡þþþþþþþ¥þþþþ¤þþþþþþþ§þ¥þþþþþþþ¥þ þ þþþþþ þþ þþþþþþþþþþþþþ¢þ«þ°þþþþþþ¢þ¢þ£þþþþ¢þ¶þ¬þ«þ«þ°þ¤þþ£þ¦þ¥þ¬þ¯þ¢þþþþþþ¡þ¦þ£þ¤þ©þ¦þ«þ¦þþþþ¤þ«þ«þ°þ³þ£þþ§þ¯þ³þ¡þþþ¦þ¦þ þþþ¨þ«þµþ´þ©þþ¨þ¨þ¨þ©þªþ®þ¯þ¥þþ§þ¬þªþ£þþþ£þþ¢þ°þþþªþ´þ´þ¯þªþ­þ¨þ¨þ¨þþ£þþ²þ¯þ¬þ±þ²þ°þ²þ±þªþ±þ¹þ³þ¾þ³þ§þ¨þ³þ­þ®þ¿þ¶þ±þ²þþþ±þ²þ­þ§þ§þ°þ¯þ§þºþµþ§þ þ«þ°þ¨þ§þ³þµþ¥þ­þ¨þ¡þþþ­þ²þ¯þµþ·þ§þþ¶þ¸þ¯þ«þ©þ°þ·þ¸þºþ²þ§þ£þªþ¨þªþ©þ©þ§þþþ¯þ©þ¦þ§þ þ§þ¶þ°þ­þ²þ©þ§þ¹þ¯þºþ¶þ·þ¹þ¯þ¤þ¯þ³þ¸þ®þ±þ´þ²þ¸þ½þ¶þ®þ­þ°þ·þ³þ»þÎþÄþ¹þ»þºþ©þ©þ¶þ§þ±þ¼þºþºþ½þ·þ¯þ´þºþ³þ¾þºþËþÉþ¾þ¼þ»þ³þ¯þÀþ±þ½þ³þ®þ·þÃþÄþ¼þ¼þÆþ±þÄþ¾þ¹þ³þ®þ³þ¸þÆþÀþµþ¶þÂþÁþÃþÄþ¶þ¹þ©þÊþÄþÈþ¼þ·þ»þÀþÀþ¿þ¼þ¸þ¶þ³þ³þ¿þÁþ¶þ¾þ´þÂþ»þ½þËþÉþ¿þ½þ¿þºþÊþ¹þÀþ¾þÂþÈþÆþÂþÄþÌþ¾þ¸þ»þÀþÂþÈþÈþ·þ´þ±þÈþ¾þÀþ¿þÀþÃþ¿þ¼þÅþ¼þ¸þ¼þ¾þÂþÆþÆþÃþÈþÃþ½þÃþÆþ¾þ»þÇþÉþ¸þÃþÅþ¼þÅþÆþ¼þºþÆþÇþ½þ¼þÇþÁþ¹þÀþÊþÏþ´þµþ¹þÀþÅþÀþ¹þ¸þµþÉþÃþºþ³þ¾þ¿þ¸þÅþÇþ±þÃþÊþÅþ¾þÂþÉþ¿þ¾þ»þÂþÏþÓþÃþ·þ¿þ¾þÂþ¾þ¿þÂþÄþÂþ»þ¹þËþÆþÅþÊþÀþ¹þºþ½þÂþÂþÈþÀþ®þ¹þËþÎþÎþÈþ®þ²þ¼þ¶þ»þÅþ¼þÁþ½þ·þÃþÊþ¾þµþ¹þ²þ½þÚþÆþÊþÍþÈþÆþËþÇþ¿þ¼þÈþÎþÈþÆþÑþ¼þÃþÃþÂþÁþÅþÍþÌþÅþÑþÀþÃþÂþºþ»þÂþ½þ¸þÅþÆþ¿þ´þ®þ´þÔþÌþËþ¿þ»þ¼þÁþÕþÅþÇþÈþ¿þ½þÄþÄþÆþÄþÁþËþÉþÇþÄþ¼þËþÆþÌþÐþÉþ¾þ½þÅþ¿þ¹þ»þÄþÃþÂþÊþÉþ·þ½þÀþ½þºþÁþÄþ·þWõöô3õõËõ«õVõö1ööØö8÷ª÷Ú÷÷¤øZøuøDøzø)ùùóù«ùÉùöùîù£ùÆø÷;öõùQû»ûÍûÕûêûÜûäûÔûü!üü,üFüXüPüBü]ü^üQüHü<üKümüümü\üjüüüüRüjücü|üü}üpü|üxüwüüuü`ümüü©üüzü§üüyühüFüYüAüEüsüüüüüüü}ü|üüüüüüü¸üüü°üºü»ü³üµüµü«üü´ü¬ü£ü±üüüü¨üüü¡ü¡üü¬ü¦üüüüüüüüü[üüüüüü|ü^üqüüxüsüwüüü|ü_ü}üüzü|ü}üü~ü^üüüüüüü|ü|ü|üpüjüjüiü{üyüZüMüoüyü]ü1üKüZülüxüqüüwüüwü~üüüüüülü¢ü¡üüüvü{üüü¥üÄüºü¥üüyüpü|üüüIüaü`üaübüYüOüNüMüQürülü,ü4üFüjüüyüZüoüVü`ücüYü=üüü!ü
ü.üAüdüPüüü,üLüaüJü8üDü?ü+ü+ü&üüüüüüðûçûÓûãûüüüåûåûèû·û¼û¶û»ûÝûü"ü9ü/üNüGü=ü/ü-ü;üDü<ü1ü üìûõû#ü/ü<ü#üìûôûõûûûöûüüüü1üQüEü:ü2ü@ü$ü#ü0ü$üüüü$ü9üIügüOüBü_ü^üAüEü[ü`üXüMüoü7üXüjüXü=ü-üFüNümüKüeüOü?üDüBü?üKüKüdü-ü)üiüIü8üü	üü*ü1üüÖûüüÔûÏûÏûèû#ü&üäûçûæûêûöûÆû®û°ûûpûûûÊûïûêûçûÚûíûÒûÅûÞûÊû®û¯ûûûûºû·ûûhûrûû­ûû¨ûqûsûoûwûgû\ûQûRûûÀûü-üRülübüpüjü\üMü@üSüeüeüoüLü#ü+üüüìûû=ûûûû%ûûMû?û4ûûû9û+û!û7û>û;ûûÎú¨ú´úÓúÜúÔúÈúÆúÍúüúûGûûäúËúÝúîúñúòú×úÌúÊúÐúøúÆú¸ú±úÍúÜúÍúºúúúàúèúøúû÷úû!û1ûûû'ûû.ûûûûðúû
ûòúû	ûìúèúðú¾úëúßúìúûñúÈúÜúûûúúñúÖú°úçúÏúéúû"ûúúûùúÛúíúû3û,ûíúûþúÛúÜúÇúúú³úÓúËúÌúÛú¿úÇúÝú±ú¢úúúvú©úåú¨úxúúúúcúLúú¬ú¬ú­ú¶úµú¬ú¾úÏúÓú¶ú·úîúû*ûûûûûüúçúÛúÙúÞúÝúìúõúèúìúûû
û#ûûùúôúÙúáú¸ú
ûäúÅúÓúðúðúîú×úÉúÙúÚúäúóúßúáúÈúäúÞúûú"û3û8û<û?û0ûûú
ûwûDû7ûxû'ûFû4ûû÷úøúûûûÅúÏúÇúÆú÷ú$û)ûTû^û1û"ûGûiûaûJûdûÃû¡û¹ûûûgû{ûûûûûtûZû^ûTû4û+ûþúû#ûûûåúÞúíúûûûûÿúÚúû$û$ûûûûóúûúû û*û6û1û0û4ûøú×ú¾úûûûûûûû
ûëúÞúû%û'û5û7ûyû{ûXû'ûûýúáúÓúËúÊú´úú§úRúTú5úXúJú6ú1úúúú#úNúú­ú·úéúÀúÓúû7ûû*ûûøúûû*û7û=û,û$ûAû5ûû+ûû&û:ûAûûûöúôúúúû'û2û6û%û%ûAûFûïúùúÛúñúõúÓú½úêúûûûúú¼úÓúÑúûû
ûûûû	ûõúûûûû&ûMû@û*û'û5û-ûnûóúÇú%ûDû?û,û&û3û5û+û ûûûû#û'ûû'û[ûLûû\û;û-ûIû;ûûýúêúàúû"ûDûXû_û\û-ûôú#û=ûIûdûRû5û.û<ûGû:û(ûûMû"û/û+ûû
ûâúòúñúû;ûYû;û3ûOûDû;û#ûFûLûû®ú¾úû0û#ûYûgû_ûûýúôú³úú¬úÊúóúû û=ûcûûûû ûûZû<û=û>û6û/û8û<û3û;ûû+ûBû,û~ûûûvûû¢û ûûûûû«û¨ûÂû~ûû¡û¬ûãûÐû×ûÇûÃû±ûÓûÎûÅûÞûÇû¯ûÌûÖû×ûÆûÔûüûáûíûïûÎûÝûÇûÃûÝûäûÛûÚûÐûÎûÙûâûÜûÝûûûÖûÕûÞûëûÝûÜû¿ûÔûæûáûØûÌûÀûÎûÔûÓûÜûÓûÉûÇûðûÇû½ûÏûÔûÐû¤ûÁû°ûûbû÷úîú,û/û¬úµùêøõøÜùÃúÿú*û±úúløUø`ùyúûûæúãúõúþúñúõú0ûYû[ûwûfûzûºûû²û×ûÏûßûÅûªû­û®û¨û´û¶û¤ûûûûû¤û®ûÀûÆûûÍûÇû¼û¶û¦û´û­ûÁû¡û|ûxûû¼ûÜûÝûàûçûÞûÞûáûÏûïû¿ûûûÝûÔûïûëûØûÓûÔûÚûèûñûêûåûúûþûþûçûüüõûùûíûûûýûüìûøûîûÆûûû¾ûÛûÞûâûìûõûÌûÍûÜû¶ûðûÛûÎûÿûüòû	üàûÚûõûêûÙûÚûÞûÚû×ûÝûÄûúûÂûßûÐûúûØûÝûÆûÖûºûïûü÷ûåûçûíûãûÝûüûÿûóû7ü4üü(ü$üüüåû×ûüüü&üü	üýûôûîûîûüóûÝûåûìûüñûÊûóûøûëûÛûìûüûûìûìûåûâûíûìûðûöûÉû×ûáûøûöûèûöûëûüü,üüüûÿûüóûêûÿûüÿûüîûÖû®û¾ûÖûîûðûüü
üüüü$üüüüü
ü
üü3ü+üüüüüüíûü2üüü4ü0üüüü=ü0ü)üü
üü üüýûü:üüúûøûüüüÞû
üçûøûüüüüÿûüüü"ü"üü
üôûøûü!ü
üüü*ü
üüü÷ûüüüü'ü=üEüFüVüOü8ü9ü:üüøû&üüüüü<ü$ü(üü÷ûýûüüü üüüü÷ûûûü%üüüüüþûüü+üüü
üüþûüüüüü÷ûü4üü!üÞûüü*üü$üüü'ü<ü
üßûºûjû>ûSûvû¦ûû[û'ûû¬úZúÏú8ûûÊûáûÜûöûÖûÖûèûæûæûæûäûÜûÆûÙûùûÙûÛûÃûóûü,ü?ü$ü%üüüüüüèûîû÷ûþûüüüü'üüùûüüüúûüþûüóûìûèûüüüüüûûûûüýûßûçû!ü6üãû0üñûòûüüåûÿûIüoümü_üBü-üüðû¿û«ûÔûüü$üèûü(üü%üüçûüü-üüöûüüü=ü:üüüüüJüOü*ü0ü*üü8ü>ü3ü7ü9ü@ü4ü.üüü#ü!ü(ü/ü(ü)ü ü<üCü,üüúûìûôûôûâûôûîûøûýûðûÖûæûÿûâûáû÷ûüüFüYüüiüüüüü/üüü:üGü(üüü#üüÕû®û¨ûûûûmûûûû¦ûÜû±ûû^ûVûqûûnûyûûûµû®ûwûHûOûUûXûûRûMûrûMû
ûèú	û+ûûû)û"ûûÐúØúÒúÏúþú*û7ûOûBûdû1û ûûûûüúûû/û,ûôú¥ú¥ú¦úùúúúûûúÛúúeúHúYúúOú'úAúHú#úú[úÓú7ûcû@ûû!û1û4û"ûìúûûûû-ûCûnû`ûZû|ûûûûKûÌúæúûû²ûmûûäûøûÝûûûÜûÿû)ü$üÿûÙûÍûÉûÒûÍûÆûíû"üüü0ü%ü7ü>ü6ü*üüü9ü;ü4üEüZülürüuüzüüü¥üü´üü§ü¼üºü´üüüRüùûÚûÕû¼û´ûü¤ü§üéüùüÜü×üÈüÇüµü¬üËüÝüÅü«ü©ü±ü¶üÈüÀü¯üßü÷üÅüôüÌüÓüÍüãüÖü×üÕüÓüÇüÒüíüÌü«üü¨üýßüÅü¨üãüýáüÔüÐüËü×üèüõüóüÞüÃü¼üÓüÁü·üÏü±ü¢ü³üµüüüüdüiüüüªü¯üüUü"üïû»û£ûûeûûêûoü{üeüQü8üþûÚûãûîûðûÖûÒû²ûmûRûAûúnùäø¯ø|øeø:øøø§÷¾ö§õõ#õeõþõ½ö÷ö
õÌôÖô­ô¯ô¸ôôMô-ôôôóótóó³ó¡ó§óÒóoó¯óóóó¨ó­óó·óÏó£óîómôìômõöOö×ö3÷G÷Q÷o÷`÷H÷n÷÷¡÷øCøPøXøtøUøøø7ùËùúBúBúúú\úúÓúzûÑûõûJüÄüFýýÒýþ+þ>þKþSþYþaþoþiþ`þdþþwþcþiþhþgþpþxþoþnþ}þþuþ{þwþxþwþtþyþnþ~þþ{þxþsþsþnþnþ{þvþnþxþiþyþqþþþqþ~þ~þ{þyþyþxþvþ{þxþuþuþwþþ~þzþþ~þtþtþþþþþþyþþþþþþþþþ}þþþþþþþþxþþþþsþþþþþþþ}þþþþþvþþþþþþþþþþþþþþþþþþþþþþþþþþ¤þþþþþþþþþþþþþþ¡þ¤þþþþþþþ¦þ£þ¡þþþ þ¤þþþþþþþþþþþ þþþþþþþþþþþþ§þþþþ£þþþþ¡þþ¬þ¡þþþþþþþþþþ£þ¤þþþþþþþ§þªþþþþþþþþþ©þþ±þªþþ¦þþþ¥þþ¡þþ«þþþªþ£þ þþ¤þ¥þ£þ¡þþþ¨þ¥þ¨þþþþþþ þ¡þþþ¦þþþþþ¥þþ§þþþþ¦þ®þ§þ¦þþþþþþþ¡þþ¡þ¦þ¡þþ±þ®þ£þþ¦þþ þ¦þ¢þ þ¢þ£þ¢þþþþ§þ¬þ¨þ©þªþªþ©þ§þªþ¢þþ þþ§þ¬þªþ¨þ¦þ¡þ£þ®þ«þ·þ§þ¯þ¶þ¶þ­þ¯þ¯þ«þ±þ«þ¤þ·þ¹þ¬þ±þ®þ¨þ¢þ¦þ°þ²þ¢þ¢þþ¦þ­þªþþ£þ°þªþ þ þþþ¯þ¡þ©þþ«þªþ°þ±þþþ­þ¡þ­þþªþ¶þ¯þ¯þµþ³þ°þ¹þ¹þ­þ¾þ±þ³þ±þ°þ´þ´þ¨þ£þ²þþ©þ£þ¸þ´þµþ£þþ³þ·þ¢þ­þ¶þ¯þ©þ±þ¸þ²þ¯þ¯þ§þ¢þ°þ¬þ¨þ¨þ¤þ¬þ¦þ©þ±þ¬þ¬þ¦þ«þ£þ£þþ®þ¿þ»þ´þ³þ©þ¬þ«þªþ«þ­þ®þ§þþþ¡þ¦þ¤þ¶þ®þ´þ´þ±þ²þ¹þ½þµþ­þ¶þ­þ§þºþ¯þ¶þ°þ¤þ¬þ¹þ¿þ¨þ²þ·þ°þ¯þ¼þ¿þ²þ¯þ¾þ©þ¨þºþ³þ¹þ´þ»þÁþ·þºþ¯þþ¹þÂþ²þ³þ¸þ²þ¯þ²þ³þ¼þµþ²þÄþ¶þ¬þ³þ¸þ·þ·þ¿þ¹þ½þÄþ¸þºþÂþÄþÂþ²þÃþ´þ¼þ¾þÁþ»þ¸þ¹þºþËþ¸þ¶þ¶þ±þµþÃþÃþ·þ¾þÁþÆþ·þ¿þ¾þ¾þ¾þ½þºþ³þ¸þºþ¶þ±þ°þÀþÃþ»þÀþ¹þÇþÄþ¸þ¾þÆþÌþËþÁþ»þ¹þÄþ¿þ¸þÅþÉþÃþÂþËþÊþÀþÂþÀþÀþÊþÎþÇþÆþÁþ¼þÀþ¼þÁþËþÄþ½þÂþ»þ»þÀþÂþ¾þÁþÃþÁþ½þ¼þÅþÃþËþËþÄþÂþÅþËþÑþËþ¼þÄþÌþÉþÀþÀþÆþ¾þ´þÃþÅþÎþÀþ»þÂþÆþÃþºþ­þÍþÂþ½þÂþÄþÃþÁþÆþÍþÇþÇþÆþºþ½þÈþ¹þ¯þÀþÅþÂþ¹þ»þÅþÄþ¹þÌþÅþÌþÇþÇþÃþ¹þËþÍþ½þ½þ»þ½þ¾þ»þ¾þÍþÅþÇþÆþ¼þ»þ¿þ¿þ¾þ´þÄþÉþÆþÉþËþÅþ¿þ¹þ¼þÃþºþ²þºþÁþ¼þÂþ¾þ¹þ½þÃþÂþ½þÂþÌþÊþÎþÅþÄþÌþÍþÅþÂþÂþÈþÁþÉþÃþºþ¿þÅþ¼þ¼þ¼þ¹þ¹þºþ¸þ¶þÈþÊþ½þÄþÂþÃþÊþËþÂþ³þÄþÊþÀþ¼þÂþÄþÒþËþÈþÀþÅþÊþÃþ¿þ¾þÂþÀþÀþÆþÊþÌþÌþÆþÁþÅþÁþ½þÀþÉþÑþÈþÄþÍþÙþ×þÇþ¿þ¿þÆþ¼þÁþÉþÊþÆþÊþËþÁþÁþ¿þ¿þÆþÊþ¾þCø(øOøøÈøïø¿øù=ù4ùXùùËùÊùÈù+úúÿùöù5ú¯úÇúÂúÎúåúùúäú2úaø§õ~ø,ûäûü ü1ü5ü
üÌûãû'üTüRüEüFü%üüQüaümükü[üeüüiü~üdünü}üpü}üzüYüOüOüaüüüüüzüpüuügüQü\üü§üüüüsüaüxülüüÙû^üüü¡üüü}üüüüü üü¯ü¹üü±ü¢üü«üÇü±ü®üÅü²üµü¦ü«ü²üªüüiüvüü¯üü£ü¢üüü¥üZüüüü¡ü¢üüüpüaüvüüüüü¢üüxüüüüü{ünüsüoü}ü|ü}ütüoüyüüeünüüüüüüü{üürüü{üwübü^üü¢üüZüiü!ü+üJüiüüüüüzühürüpügüpüüüvüüüü|üüüüü³ü¨üüüüüüüküü2üMüiühühü_üOüZüuü<üWü?üüü6ü_üxüZü>üKüEümü\üKü>ü*üüüûû'ü0ü üüü
üüCü0ü	üüAüüñûæûêûõûüîûËûÔûÄûûû»ûü#üü üÙûûûØûßûáûþû5ü9ü:ü=ü6üwü4ü2üCüIüNüIü9ü1ü%üüü5üDüZüDüõûüüüüü,ü*ü$ü-ü@ü@ü ü\ütüiügüQü6ü üü-üAüAüPüfüDüCüPüTüKüFü^ütüIüqüEüüCü\üEü8ü?üWü]üFüQü\üaüGüAü>ü-ü5ü1üaüBü@üEü;ü,üüü$ü2ü:ü
üüþûÞûÅûêûúûýûüüíûùûåûõûßû½û ûû|ûcû{ûû°ûäûùûôûúûäû²û®ûÎûÂûÚûû§ûûûÉûÉûûgûûûûû¨û]û~ûûvûfûdûEûûJûlûûâûü<ü:üOü^üdücüSüRü^üEüCüRüOüDü3ü$üñûû5ûûûû,ûûLûFû1û%û%û<ûKû$û)û/ûòú³ú½úÒúÝúÿúûôúÂú¶úéú'ûû ûÿúÇúú­úÄúÏúëúÈú¾úáúÖúÒú¯úÑúËúÎúâúØú¹ú­ú¿ú¿úÂúÏúæúûúú
ûûûûûúýúûûû,ûûû
ûøúû	ûÙúûûèúõúÐúàúûûûûûìúÙúûûûâúÒúýúû#û
ûû+ûûû*û1û<ûÜúéúéúÑúËúÃú¨ú«ú¼úÀúÔúÐú»úµú¦úàú®úúúúú¿úâúÌúÇúúú{úMúSúú°úúú¨ú¼ú½úÂúØúÓúÄúßúýúû
ûôúûûûûèúìúÒúÏúûûûõúÕúÍú÷ú5û8ûûûòúåúøúóúøúâúÁú¹úÜúäúùúôúÝúúúþúíúäúâúâú²ú°úÚúéúÿú1ûCû%ûû ûûú=ûkûEûûtûSûTûHûûëúòúûóúúQú%úTúú¦úóú#ûiûiûGû>ûEûLûTûXûxûÄû´û«ûûûû¤û­û´û§ûûûkûMûbûUûûûûÖúÐúæúÄúÈú
û&ûûûúûíúðúýúìúâúðúûëúäúæúðú
ûû*ûKûNû9ûû÷úÉúèúõú÷úëúíúû$ûûüúçúßú-ûû'ûûðúÛúøúÎú§ú¢ú_úúðùñùÍùåù)ú0úúúúÎùúú$ú6úfú¢úÙúíúÕúÔúåúÏú	û2û^û>ûû÷úíú/û>ûcûiûIû[û^ûCû'ûLû%ûCû!ûJû@ûûûû û4ûûû:ûjûpûSûQûûéúûñúþúÙúÍúèúûûûû
ûÑúïúæú,û%ûûûúú'û!û*û/ûû	û-û2û%û@û9ûJûCûûûúúíúúúûJû5ûPû1ûûûûûûû6û@û'ûûHûqûYûUûJû1ûKûZû1ûûûýú%û<û;ûUûQûOû?ûüúÿúû(ûDû<ûûÙúÃú
û-û4ûûMûû*û)û ûùúÝúÝúôúû=ûEû[ûUû4û=ûGûhûcû%û2ûôúçúûú	ûû3ûNûHû%ûûðú©úúÆúöú ûBûûûzû\ûûhûtûkû5û0ûFû=û7û=ûNûqûUûlûYûQûjûkûûûûûû©û¤ûûyûnûqûrû®ûûéúæúÑúûêûÄû¶û³û´ûÆû¬û²ûÅû½û¿ûÐûØûÚûÔûÖûÉûìûßûÛûïû²û½ûÃûªûµûÍûÙûÞûÊûÁûÎûÑûØûÙûçûµûßûáûÿûÃûÄû¶ûÙûóû÷ûÚû´û¹ûãûÝûÃûÑûÏûåûúûüïûû¯ûµûêûµû¼û¿û ûûtûû¦ûûIûûûöúöúÕú§ú¢úúüùòøÃøúûûûûÃûÔû·û©û¼ûÏûãûêûÓûÄûÑûòûßûüûîûüêûêûºûÀûÒûÐûÈûºû®ûÁûáûßûåûîûçûôûæûÌûüèûìûìûæûÔûßûðûÖû®ûû¢ûÓûþûäû×ûÝûÚûÈûüüôûØûüúûìûîûåûÔûÏûáûëûñûüüòûüûûüëûüüçûÛûÞûÜûõûüçûÎûÜûÝûÅûÅûÐûÓûàûÑûæûçûýûæûÏû·ûüÙûÐû¿ûÍûÝûÚûàûÒûÇûÙû÷ûôûÔûÂûÈûíûÙûÄûØû
üêûüüñûæûüúûüüü.üüôû	üüüüü*üü)üü$üñûüÕûùûüüüüùûü
ü	üýûüüûûáûþûêûúûÓûÂûÜû÷ûîûóûüüöûòûüûïûêûûûü
üüüüôûõûüüüõûìû	üüüîûùûüûòûûûýûÿû
üüøûÅû¢ûÇûßûêûüû8üùûüüü'üüüúûãûü"üüü.üAü2üü	üüÜûÚû$ü0ü+üü8ü:üü
üÿû%ü/ü(ü8ü.ü0üCü0ü+ü"ü/ü4ü"üüñûøûøûÞû÷ûüüü)üüëûùûü%üüüþû÷ûüÿûüüüíûüüüüü&ü3ü.üü üü*ü8ü'ü.üAü7üü/ü)üüðû÷ûü#ü)üü1ü üüýûüü ü-üüüü!üüùûü
üü0üüöûüõû
üüüÞûîûÿûóûü üüüüòûìûü4üüüüüêû#üüüüüüüüéûÍûºû³ûÛûæûëûáû­ûûRûú/ú;ú¥ú
û?ûû¨ûÈûÄûÑûÚûØûâûíûçûåûóûôûüéûêûîûü+ü@ü3üü7üüü*ü/üüü!ü üüüüüü%üüýûü	ü
üüüü&üüíûÚûüüüüüüüüüýûýû1üEü üDü
üãûüûûâûüWü|ücüVü>ü3ü'üóû±ûûÏûü1ü"üüü?ü ü3üüíûüüûüÿûæûúûü-üDü;üüü#ü!ü<üeüGü,üü(üJüYü2ü&ü9üNüHü2ü*ü5üKüQüMüYüFüGü)ü6üVü-ü$üüüüüüüüü)ü$üåûÖûüüü=üBü7üTü\üFüümüJü=üü,üü0üNü9üNüYü-üüüü,ü5ü-ü/ü'ü-ü-üüüü<üEüüü/üüüüûýûüüüüü üýû"ü8üüûDü9ü)üüüòûüüüüþûðûÚû¸û»û²û¨û±û·ûûÂûÍûÝûÍû®ûºû¢ûûûûûû¹ûûVûsûûûû¤ûûû@û4ûdû`û^û>û#û>ûLû*ûû=ûeûû§û³ûû ûû{û~ûXûdû9ûRûWû9û5û5û/û2ûaûû~û\û%ûÔúµúÉúþúûÐúÄúìúû
ûûû5ûûýúøúÎúúúÁúÃúÜúøú)ûBûbûlûZûGû;û?ûAû$ûûBûmû|ûûû¾ûµû¾ûÊû¼ûªûÈû¨ûÎûÑûÉûÃûÑûÏû­ûûûúkúúúÐúbûõûüuüOüüiücüSüWürüüüüüüüüüsüpü¡ü¤üéüáüÆüÒü¹üÔüÐü¾ü¿üÊü½ü²ü¿ü¾üüzü­üÛüÈü½üüÓüáüåü¼ü¹ü¹üÂüÉüéüûü×üÁüËüàüÕüÆüÜüÃüÒüæüýßüñüòüÈü¸üÎüÜüíüýòüìüâüºüÃü®üfüÖû£û7ü»üÚüåüÌü²üÈüÚüáüýý$ý5ýýýèüÑüüüDüYü+üõûËûÂû´ûxûûú
ú¸ù£ùÝù"úVúÏùéøøøøWø!øÜ÷÷A÷6÷÷ö~ö@ölöFö7öö±õ;õAõõÍôô:ôÂó{óCóòò¶ñ¯ñûðEð|ñóòòññ±ñÀñÄñéñþñ	òvò´òÊòöòóóëòhóëókô²ôõèôHôÏó´ó³óôsô¿ôþôoõö÷uø!úRû7üâühý¿ýöýþ&þ5þ,þ9þWþIþUþ]þRþRþkþnþcþgþuþhþTþ]þdþ|þhþ_þnþ[þsþmþ{þvþzþnþbþeþgþmþtþpþgþnþrþwþþqþxþzþsþrþzþzþwþ~þtþoþ|þ|þzþþ{þxþrþqþwþ{þ~þþþ~þwþþþþnþþþþþþxþ{þþþ{þuþxþ{þwþþþþþþþþþþzþþþ~þþþþþ~þþþþþþþþþþþþþþþþþþþþþþþþþþþþþþþþþþþþþþþþþþþþþ§þþ¦þ¥þþþ þþþþþþþþþþþ¦þþþþþþþþþþ¥þ¬þþþþþþþþþ¬þ£þþþþþþþ£þ¦þ¬þ­þ¨þ¤þ¡þþþ¢þ¥þþþþþþþþþþþþþþþ¡þ¥þ¡þ¡þ©þ¡þþþþþ¦þ¤þþ±þþþ£þ¦þ¦þ«þ¦þþþ«þ«þþþþþþþþ¢þþþþþ£þþþþ¥þ¥þþþ¤þ«þ¦þ¥þþþþªþþþ¢þþþ£þ­þ¥þþþ®þ¡þþ¦þ§þ¨þ§þþþ¢þþþþþþ¸þµþ«þ¨þ¤þ þþþ«þ¦þ³þ©þþªþ¯þ¯þ¨þþþªþ¥þ þ¦þªþ¦þ´þ½þ¯þ¢þþþªþ²þ¢þ¥þ²þ·þ±þ¨þ¤þ©þ°þ²þ°þ±þµþþ­þ©þ§þ¦þ©þ¯þ­þ¨þ«þ¨þþ¬þ¡þ¬þ«þ¡þ©þªþ®þ²þ®þ¯þªþ¯þ þ¨þ°þ¨þ®þ´þ°þ°þ¹þ°þ®þ³þ¬þ»þµþ±þ®þ­þ¯þ­þ±þ¥þ§þ¡þ±þ§þ²þ¥þ§þ»þ¾þ´þ¨þ®þ½þ¯þ²þ¾þ¹þ±þ®þ§þ þ¶þ­þ¬þ»þ®þ²þ³þ°þ¬þ®þ¸þ¿þ·þªþþþþ¯þ²þ«þ­þ³þ°þ¦þþþþtþuþþþ þ þ¨þ°þ©þ¨þ¶þ«þ«þ³þ°þ®þ´þ»þÀþºþ¯þªþ³þ´þ¬þ¯þ¼þÄþ­þµþ®þ±þ¯þ¾þºþ­þ²þ±þ±þºþ¾þºþ¹þµþ³þ·þÁþÉþºþ¹þ²þÁþºþµþ±þ¯þ²þ¶þ­þÁþ´þ·þÀþÂþ¼þ¾þÃþ¼þ¼þÃþ©þºþ²þ¯þºþÄþÃþºþ¶þ¼þÁþ¿þ¿þÆþÈþÃþ»þ¹þ¿þ¹þÇþ·þ­þ½þÄþÁþÀþºþÈþ¼þÌþ¾þ»þ¼þ¼þ¾þ¹þ¯þ¿þ¶þ¼þµþ¶þÆþÅþºþ¾þ¹þÇþ½þ¿þÆþºþ»þÃþ½þ¯þ¯þØþ¿þÆþÄþÀþ¿þÄþÊþ¿þ·þÉþÃþ»þÈþÎþÅþÀþÊþÈþ½þ¿þ¿þÂþÀþ½þ¿þºþÀþÄþ³þ·þÅþÂþºþ¼þÃþÊþÃþÒþÌþËþËþÅþÄþËþ½þ©þ·þ¸þ¼þ½þ¾þ¾þ¶þ¼þºþÏþÃþÂþÃþÆþÃþ´þ¾þ¹þÇþ¾þ·þºþ½þ¿þÆþ»þÆþÃþÛþÍþÂþÀþ¹þ·þ¾þÄþÆþ¿þ»þºþÀþÇþÃþÛþÏþÅþºþÃþÄþ½þÌþÅþ½þÁþ¹þ¹þ¹þ¼þÄþÀþ¾þ¾þ¿þ·þ¹þ¼þºþºþ½þ¿þÍþÑþÂþ¾þÃþ¾þÊþÊþÀþ¸þ¹þÃþÅþºþ¼þÀþµþ¶þºþ½þ¼þ¼þÂþÇþÔþÏþ¾þÃþÇþ¾þ·þ¿þºþÇþÊþ¹þ·þ¾þ¹þ¾þ¿þ¸þ´þ¹þ¸þµþÂþÖþ¾þ¼þ²þÅþËþÂþÅþ»þ¶þÅþÃþ¼þÃþÌþÈþÊþÌþÌþÀþÄþÈþÄþÄþ¸þÒþÅþ¿þ¾þÈþÏþÃþÆþÅþ¾þ»þ·þ¿þÐþÔþÉþ¼þÊþÓþËþÀþÄþÈþªþ·þ¿þÄþÃþÁþËþÖþÈþÃþÈþÊþÅþÁþÒþú.ú3ú2ú5ú<úôùYúiú9ú=úWú[ú}úú¦ú»úÐúÕúýúBû!û4û:û5û#ûÈúRùöXõOùuû7ü:ü#üüüäûü'ü<üQüRü,üÔûûû/ü[üiüpücüügüüüyüü}ücüOüKüdü`ühüsüüüüüürüjü^üZüsüüüü¤ü¦üü{üvü^üü7ülüüüüüüü®ü°ü¤ü¡ü¤ü¦üübüyü¥üüü´üÀü§üüÉü«ü¬ü°ü¬ü­ü¢ümüCüsüü­ü²ü²üºü´ü«ü üüüü ü¤ü¦ü¦ürübüVütüüüü£ü²üüüüjü^üoüsügüüªüüüü{ü{üüuüTüeüüüsü|üüühüqüüyüüüsüyüüü}üRüGüüüEüeü|üülüüvüxüiüIüQüüµüüülütücüJüNüoüüoüüüüüüüüü]ü_üü(ünüüküUüHüFü=üEüIü:üüü,ü1üCü<ü"ü,ü/üVüSü=ü,üüüåûËû	üüüü1ü=ü)üü=üGü?ü$üüäûÔûêûßûÙûÁûûûûkûûÀû
üWüCü4üøû&üHü/ü"ü1üUüzüKü_üMüxüTüRüaü[üPüIü,ü/ü2üüü4üFüOü<üüüüüüü"ü,üLüPü*üEüGüdüzüjüeüMü#üü$ü%ü9ü)üBüAü,üEüSüTüTüKüQümüDüdüQü>ü>ü6üBüYüAübü^ü8üSüLü[üXüQüJü4ü/üMü<ü@ü9ü;ü üüü-ü.ü!ü2ü7üüüüñû
ü,ü"ü#üüüüôûüáûÀû©ûûaûKûlûû¢ûöûôûæû×ûÈûÅûÂû´û©ûÓû³û×û¯û¯ûÉû«ûmûaûûûcûûûfûûgûmûûhû"ûäúáúùúûûÕû-ü7üAü0ü%üEüVüPü_ü7ü@üWüdüXüDü7üü ûIûøúû5û1û3û9ûûû#û2û*û3û+ûÚú¾úÕúûÛúØúèúòúûúëú¾úÓúÕúûúûþúû×ú§úú¬úÑúâúÃú×úûáúµúÍú	ûûçú×úÈú¤úÖúÓúÁú¦úãúëúæúûûÿúû;û/ûûû"ûñú!û4ûûûûû
û÷úû8ûéúòúÀúþú+ûîúüúûàúÙú	ûáú×úèúÛúôúöúû ûûþúôúëúëúòúñú%ûËúªú½úÏú¿ú¶ú¬ú¡úúúÅúÏúÎú­úÓúæúÏú²úú}ú®úàúÚúÍúÑú ú¢ú¶úqúhúúÕúËúÅúâúëúÑú¾úÀúÍúÌúû&ûûû
ûûåúïúÿúÑúÜúñúûû2ûû
ûû"û-ûûûûõúÚúÕúûýúûûÒúÊúñúçúîúÿúèúéúóúßúåúêúÆúkúú½úöúû"û0ûIûHûCû3û8û&ûûûû?û$û;ûûôúû
û×ú­ú<úïùNú§úÑúôú<ûûûfûWûWûZûnû_ûû¡ûáûËû·ûºûûµû»û²û­û§û®û½û ûOû3û9û=ûYûûûúíúæúÝúñúûïúçúÖú°úÍú¿úºú²úáúöúëúúúøúñúû7û8ûSûoû2û)ûûøúçúÁúÜúøú	ûýúõúýúðú¼únúú¸úµú°úeúXúdúbú)úúòùÂù­ù½ùÍù
úRú¢ú^úkúPú0úúú¾ú½úäú&ûIû=ûûøúòúóúûûUû/û-ûû-ûaûxûyû_ûJûmûrû^ûyûOû?û/û,û6û,ûû-û>û8û%û'û@û]ûûsûLû<ûïúû
ûû
ûØúÏúñúûûòúû+û"û>û2û'ûûÙúúúðúû&û'û3ûûÿúøúþúúúû-ûóú&ûFûûûóú'û9ûMûqûqû=û*û(ûû6ûQû_ûdûvûCû9ûWûû{ûWûKû7ûJû_û8û"û3ûûû=û9ûZûDû9û/ûÿú¼úÉúÕúçúþúçú©ú|úúÄúèúûûúúûðú	ûõúãúû:ûeûTûTûcûdûkûjû[ûXûOûUûSû*ûûûûû	û"ûûûûÇú²úµúËúû4û_û{ûûdûAûfûaûnû\û-û:ûUûgûwûvûyûûûû|ûû{û³ûûûûûûûûvûsû`ûUûûÌûûûú	ûuûöûÜûÈû­ûÂûû¨û¾û»û§û¬ûÀûÜûßûÇûëûÊûÇû³û·û¢ûÈû¯û¸û·ûûûû°ûÏûÏûÇûÌûÓûÜûÔûÄû»ûßûåûòûÂûÍûÇûÔû÷ûòûÏû¸û¿ûÝûçûßûÞûÒûåûüÓûÓû°ûûÅû¹ûîûÛûÙûéûÕû£ûtûvûûûû§ûû¤ûKûû)ûùúöúúXúúûûÓûÃû¾ûÑûßûæûèûëûúûüíûçûïûÜûîûãûÛûüäûÎûºûµûÌûÏûÔûæûØû×ûþûøûüüòûüçûíûøûêûÝûùûüÞûîûôûÝû¯ûû ûØûöûÙûßûáûÇû½ûõû&üíûøûüüõûîûëûÛûÜûßûüûü	üü
üüøûùûØûüüûÛûüüöûúûþûüöûéûåûÝûßûÂûªûÝûúûøûÑûÐûåû­ûÕû´ûÉû´ûíûñûóûíûÕûÉûåûõûøûýûöû÷ûü%üüðûüüúû
ü2üüüüöûïû÷ûüüü	ü*ü4ü+üü	üü	üüüüíû
üäûüüüýûøûýûðûúûüüüüüúûüòûäûçû×ûçûéûôûúûôûóûåûþûüûûòûùûü<üKüLü*üúûÕûîûüüöûèûøûü
üóûúûìûéûþûüõûõûûûóûÈû¨û¾ûíûæûâû'üéû'üüü%üüüü÷û÷ûúûûûü8ü;ü'ü$üü»ûwûûü üüü/üüóû÷û*ü(ü$ü1üMülüzüqüfüZüCü-üü.ü%üõûüüñûêûüü%ü%üüùûüûüüüüíûíûáûðûüñûüüüü.ü#ü"üüCü.ü3ü#üüüüüü	üôûêûüü$üüñûåû&ü&ü7ü%üüüþûùûü9ü7ü!ü%ü7ü9ü+üüüüü+ü$üçûüüþûêûÐûüüüþûÙûóû üüòûîûü
üüóûùûüüøû$ü2üü)ü
üéûëûøûîûçûûûü,üüúûôûîûÞûûTû(û>ûûÿúÚúû;ûcûû£ûûËûýûóûùûüü"ü-ü-ü(ü*ü'üEü&ü5üü8üüü%ü'ü.üFüAü!üü'ü.üüü ü6üüóûüüâûæûÑûæûüÕûÊûÎû¿ûèûÿûøûúûùûüüü
üü4ü5ü+ü1üü#üÈû¼ûùû[ü_üGüGü5ü!üüùû¸û}ûºûûû+ü(üKüü4üüüúûÿûüüüüòûøûü(ü+ü5ü+ü6ü#üü2üUü5ü ü0ü*ü:ü>ü üü0üDü?ü8ü/ü?üUüQüUü]üNüMüKüNü<üü;ü=üüûûúûü	üüüüüûøûü(üü0üCü>ü2üEü&üCüüüaüAü2üü0ü!ü#ü8üKü\üpüsüNü4ü>ü5üfüiüüeüIüZü^üDü3ü3üKü=ü.ü6üBüüúûü3ü_ü>ü,ü+ü9ü,ü1ü&ü*ü.üOüOüCüMüHü"üüüüøûýû÷ûúûóûâûÜûéûêûøû1ü&ü'ü
üüâûìûíûü
üüüüü(ü0üþûîû÷ûþûþûÓûÝûüüüòûíûüûüöûßûãûõûøûïûüûûû	üùûôûÜûØûÏûåû×ûÚûØûËûÃûÓûØûßûñûüøû»ûÜûÀûµûÍûÁûÔû¤ûûnûûû®û¸û¸û²ûû~ûbûûñúäúûúûNûdû[ûfûRûûû,ûûûûû,ûEû>ûHû_ûFûWûYû(ûûû û.û6û$û
ûû)ûæú]úùøøàøùUù¶ù~ú!û4û£ûûûûjûtûûûûû]ûDû\ûyûcû.ûûxûûªûüýûüûü"ügüiüküfüPü]üvüpüaü8üöûü|üüZü5ü^ü\üüwügü@üLüzü´ü°üoüDüGüxüüü¬ü£ü¯üÍüìüÚüãüáü¾üÄüÊüÎüçüãüÕüäüÒüÐüÙüÙüªüUüüVü­üæüôüëüêüôüý
ýý5ýFýRýIý<ýýíüÛüÚüÊüÒüòüËü·üÁüÄü¼ü¬ü¨ü¢üdü7üzüoüüuüCü'ü
üüüóûÑûûcûVûLûûçúÈúßú ú³úúúýùãùßùÐùÂùùBùù¹øøøø'øÔ÷÷g÷0ø§øqø]÷¬ökö;öÐõ¤õ°õpõRõ#õõ·ô#ôóGó
óFó}óªóéóàóJóxòâñµñÏñãñÀñÂñåñõñMò^óÕôXöÉ÷ù<úÿúûæûüBüvüÁü%ýwý¢ýÍýÖýþþþ4þ5þ4þ8þ?þEþNþeþ_þ^þQþGþaþXþtþiþjþ_þ^þ^þWþcþiþnþvþhþzþsþrþ}þuþmþrþqþnþvþþ}þmþiþiþkþoþlþtþqþfþ\þpþþþþþþþuþxþzþqþþzþsþ{þþyþyþyþwþuþsþþ|þtþþþþþþþþþxþzþþ|þþþþqþþþþþþþþþþþþþþþþþþþþþþþþþþþþþþþþþþþþþþþþþþþþþþþþþþþþ¡þ§þþþþþþþþþþþþþþþþþþþ£þþ¨þ§þþþþþþþþªþ¨þ þ¦þ¢þþªþþþ þþþþþþþ¢þþþþþþþþþþþ¤þþþ¡þþþþþþþþþþ¢þ¤þ¤þ¡þ¢þþ±þ©þ þ¥þ¯þ¡þþ¦þ¦þþ¡þ§þ«þþ þ©þþ¡þþþþ¡þþþþ¥þ£þþ þþþ¢þ þ§þ¨þ þ¥þþþþþþ¨þªþ§þ¤þ©þ©þ¢þ¡þ¦þ£þ¡þ«þ¡þ¢þ£þ§þþ¢þ¦þþ¬þþþþ¤þªþ¥þ þþþþþþ¦þ²þ°þþ­þªþ¬þ¦þþ¢þ©þ¤þþ©þ©þ§þ­þµþ«þþþ¨þ®þ°þþ²þ¹þ¡þ¯þ²þªþªþ²þµþ³þºþ·þ¤þ²þ§þþ©þ°þ¬þ­þ®þ«þ¨þþ¤þþ®þ¶þ¦þ³þ®þ§þ¬þ­þ¨þþþ§þ§þ þ«þ¨þ«þ«þªþ¯þªþµþ«þ±þµþ­þ°þ¬þ¤þ§þ¶þºþ¤þ®þ°þ½þ°þ³þ¬þ«þ°þ±þ¦þ¢þ·þ½þ±þ®þ°þ´þ®þ°þ­þ¢þ¹þ®þ·þ·þ¼þ®þ§þ©þ£þþ¡þ§þ°þ«þ©þ·þ¿þ±þ©þ²þ¸þ³þ®þ þxþ,þÛý±ý×ý$þrþþ¤þ«þ¨þ¶þ®þ«þ¤þ¬þ´þ¹þ¼þ±þ½þÍþ±þ²þªþ¶þ¸þ®þ©þ¶þ½þ´þ¶þ¬þµþ±þ»þ·þ±þ¯þ©þ·þ»þ·þ·þ±þ°þ¥þ¨þ¹þ¹þ²þ´þ¯þ­þ³þ¶þ®þ­þµþ¶þ³þ½þ½þ¸þ¼þ¾þ¶þ·þ»þµþ½þÀþ°þµþ¬þ­þ¾þÌþÇþÀþÈþ½þ¸þÏþÉþÆþÃþ½þ»þ½þÁþ¾þÂþ°þ¯þÀþºþ®þ°þÃþÏþ²þÂþ¿þ¹þ²þ·þ¸þ»þÌþÈþÁþ¹þµþ¶þÅþÂþ¹þºþ¹þÁþ¾þ¼þÅþ¼þºþºþ¹þ¿þ¿þÂþÆþ½þ¸þÅþËþÇþÄþ¼þ¸þÆþÃþ¿þÊþÈþ¼þÁþÓþÆþ¾þ¿þ¾þÈþÄþÇþÊþ¿þÑþÅþÈþ¼þÄþÄþ»þ¼þÉþÉþÄþÏþÇþÅþÄþÁþÃþËþÄþºþ¾þ»þÇþÃþµþ¬þ²þÄþºþÉþËþÇþÄþÅþÀþ»þÉþºþÁþ»þ¸þÀþÀþ¾þÈþÃþÁþÍþÔþÓþÉþÃþÀþ¸þ¸þÕþÉþÀþÃþÀþ»þÀþÆþÒþÓþÉþÂþÉþÃþµþ¹þËþ½þÁþ³þ³þ¹þ¾þÂþÄþ¾þµþÀþºþ¸þ¸þ¶þÀþÍþÀþ¹þÀþºþ½þ½þ·þ¹þ¹þ¾þÅþ·þÁþÇþÀþÀþºþµþ½þ½þÅþÂþ»þÀþ¼þÍþÄþÃþÄþÀþ¾þÀþÄþÒþÅþÁþ»þÄþÊþ¿þ¾þÄþ»þºþ¼þ»þ»þÂþÈþ´þ»þÂþÄþÀþÁþÄþ¿þÈþºþ¸þ¯þ³þ»þ¼þÃþËþÐþ¼þ¿þÆþÉþÇþÃþÄþÄþÉþËþÉþÆþÅþ¸þ·þ¼þ¾þ¶þ·þÃþÍþÆþ½þÇþÅþ½þµþ¹þÅþÂþÁþÂþÂþÂþÁþ¿þ¾þÉþ¿þÈþÍþ¿þ¹þÔþ&úkúªúÂú¡úCúEúúú°úÏú±úúøú½úàúîúûû7ûWûûmûZû^û>ûtú~øáõû÷ûÛûüüüøûüúûü/ü:üFüNüünûqúRûüYüüüüüzüüüütüüüDüRüoüwü|üüüüü}ücüüüüYüEüüzüwü¡ü­üüüütü[üzü}üüütüwü¡üü¢ü©üªü²ü±ü¡üü}üqüüü¡ü¶ü¯üü«üü­ü°ü±ü«ü©üü^ü:üYü~üü«ü¤üüüüüü¬üüüüüüvüsü]ü}üüüü¡üüxüüüüwüüüvütüüwüxü}üüüüfüIüyüü}üvüüüvüiüvüürüxü~üwüuüüüüjüjü9ü&üBüaüiügü\ülü}üüüoühüü½ütünühüWü2ü/üMüküqücüüütüü|üjükü}ü_üTü5üü'ü'ü1ü<ü1ü4ü8üDü ü*ü"üüü"ü.üüüü!ü1ü9ü.üüü üÐûäû2ü)ü+ü&ü+ü1üüü ü üü	üéûËû¾ûÂûºû»û®ûûûmûfûûòû4üTü<üRü2üMüKü>ü8üUüü}üqügüpüxütürü|üxüWü-üü1ü/ü%ü$ü8üOüaü]ü4ü ü,ü/üü!üAü9ü7üRüXüqüaüiü}üjülüWü2ü ü!üüüüüü+üSüZü_üküWüdüDü>üWü\üoügüBü+ü8ü2üMüBü@ü5üHüIüSüUüJüIüDüaüüü1ü5ü%ü#ü<ü<ü
üüüúû"üüüüü!ü*ü ü9üüüÿûðûëûßûÄû¥ûtûCûZû{û¨ûÁûÎû×ûãûÑûØûîûÇû­û¾ûûºû¿û´û»û¡ûkûdûzûYûgûûfûsûyû[ûqûûoû-ûìú³úú5ûxû¦ûëûýûþûáûÀûÕûîûëûü*ü;ü[üjüYüCü;üüÂûhû&ûûNûJû#û7ûûûúûûûÓúÈúÆúÛúËúåúÒúÚúûûìúÎú¿úáúÀúËúÕúåúûõúÑúªú£ú×úÓúÐú÷úàúúúûû'ûû	ûÚú»úØúÒúúúÈúÖúÓú×úëúòúûúøúû,û$û#ûû	ûÛú
û'ûûûûûÔúùúôúÙúÜú	ûÞúíúîúªú·úÔúºú¸úÁútú¡úÓúÌúÙúØúûûûóúÖúÚúÏúÚúÀúõú¿úú²úÒúÊú¶ú¦ú¢ú²ú¾úÉúÞúÉúøúûÞúÂú úúµúÑú¿ú»úÔúÐúÂúÁú®ú«ú²úÉúüúûúúûûñúÎú²ú«ú³ú2û"ûûÿúÿúûûÞúúiúiúÉúûÇúûûýúýúûûûûòúÛúÂúÆúöúûûûúèúæúùúçúÛúÜúÊúÂú¼úÒúÏú¾ú¬úaúú¸úèúû	ûüúû7ûJûûùúûûPû=ûOû?û%ûû
û/ûûæúÚúúkú¨úãúñúíú4ûcûûûhû\û[û}ûJûSû©ûÃû û¾ûÚûÊûÕûëûêûÇû´ûÆû¼û¡û\ûVûPû8ûlû5û5ûûîúÐúÈúßúîúìúÒúÁú¶úµúçúáúõúýúøúû#û0û=ûSûZûSûYûKûiû6û'ûVûÿúÈúðúâú·úyú[úhú*ú×ù¾ù9úXúHúúúúúúúúúúú\ú ú¼úûèúûúÍúèúüúþú-û"û6ûPûOûNûûûåúûû*û0û'û0ûHûxûjûûuûBûHûhû]û^ûjûOû*ûWûWûûvûGûKûIûDû?ûCûcûtûWûIû6û1û'ûûöú÷úûöúÚúÚúùúýú×úØúûûûùúØúÚú®ú³úàúñúû,û*ûûïúû
ûúúû@ûkûMûtû`û3û%ûAûNûxûûsû8û(û>û8ûMûSû]ûgûûYûKû[ûuûhû^ûVûRûGû+ûûû%ûûöúû&û7û=û,û&ûÍúµúú¯ú­úÁúÐúÃúÈúÏú×úýú"ûCûRûAûgûXûûÿú,û'û4û1ûLû]ûAûLûaûiû=ûGû2ûBûGû'û&ûûûûûûûøúÄúµúÌúæú7û9ûhûbûvûPûPûOûmûûzûSû>û9ûUû{ûyû{ûûûwû_ûûWûûûpû¸û¬û~ûvûûdûvûûnûYû?ûûlûûû¸ûû¡ûwû¿û§û·ûÔûÂû û©û¾ûÂûÃûÃûÞû·û³ûûû¦ûºû®û¹û­ûûûû¤û¾ûÒûÖûÔûÈûÆûÄûºû¶ûÌûËûÖûçû´û¨ûºûèûâûÆûÄûÈûÃûÊûÐûØûñûáûÈû¢û¤ûÂû¿ûæû ûÁûû½ûËû¸ûûûûûbûZûû£ûûûûEûêú%ûòúÞúêúiûÉûàûäûÐûÆûÔûÝûÚûÛûôûü üüüÙûúûÊûáûüñûÉûÌûÎûåûìûîûÿûýûïûûûüüüõûýûØûéûäûþûÎûüûû÷ûûûéûÍû°ûûµûìûøûîûøûØûÅûÒûùûüâû
üðûíûðûüüýûßûÑûêûôûâûôûü	üìûæûÃûòûÑûÎûòûõûÅûÅûöûüüåûÌûËûÄû¯ûû©û·û¸ûãûôûÖûÖûÚû¸ûÍûÅûìûùûßûüûÎû­ûÙûíûôûíûÂûáûü.üüüùûúûãûüüüüõûíûëû
üüüüÿûü"ü üüü%üüïûúûüðûÿû
üÿûü üôûïûüïûéû÷ûüüûû
üüùûñûëûüØûçûãûâûäûÛûßûáûýûýûöûóûäûünüoüeü?üöûÅû¾ûäûýûôûÝûÛûõûüìûÿûëûâûøûüÞû¹ûÂûáûáû¹û®ûÜûÞûìû%üÕûûûíûüüûû,ü.üü÷ûÿû÷ûïûûû÷ûðûüßû¯ûtû¢ûîû0üüïûüùûüÙûüü	ü3üUünü~üüzüoüTüHü4üüü÷ûûûüüüüüüüûûôûûûüóûöû
üü
üéûüöû'üüòûüúû.ü+ü,üâûü)ü=ü&üü,üEü+ü)ü1üüüû&üü!ü.ü,üðû$üü%ü7üü÷ûùûùûü)üüýûøûüü	üñûêû
ü
üü7üüòûºû	üòûüüßûÙûÑûÍûòûüõûòûëûüüûûüôûúûüü*üüÔûæû
üüüïûØûçûüûûñûüûüþûöûüßûÇû»ûÑûÁû´ûxûYûVûaû«ûjû"ûXûÁûóû	ü(ü.üCüOü+ü#üü3üüþûü+ü+üîûçû	ü8ü(ü5ü:ü.ü,ü.ü'üü0ü4ü9üüÿûÝûÊû°û¼ûûû|ûTûû­ûÎûðûèûÎûÎûÎûÁûÕû	üüüü)ü'üüü	üÄûµûåû;ü.ü&ü(üü
üüÿûÄû`û\ûÍû"üü0ü1ü+ü&ü÷û
üüü#üüüüüüüü)ü/ü2ü-üü8üHüü;üOüBü"ü üü-ü1üFü?üLü=ü9ü@ü<üFüGüXüSü^üRü:ü$ü@ü1üüüüôû
üüü(ü
üü"ü'ü2üLüHüOü9üSüaüüüüiücü;ü1üü5ü;üJüPüHüYütüXü3ü[ürü^üxüüvüü{üjüü^üFücüfüCü2ü1üüåûü,ü?üNü3ü,üAüüü5ü
ü4üJüfüüeü*üüüïûÅû®ûÇûüû
üÿûüüóû-ü7ü üü!ü
ü2üü,üü4üNü:üüü,üKü;üüüüñûüåûü4ü.ü2üüüü'ü(üüüü
üùûüü
üþûüüüü'ü0ü,ü=ü6ü/ü0ü+ü*ü)ü-ü1ü#ü-ü
üü$ü-üSüüü
üõûüü
üü&ü+ü
ü÷ûôûÔûÕûÂû×ûüûêûöû'üüÉûÞûÜûµûÈûÔûæûýûôûÎû¿ûÎûÀûÂûÊûûxûyûûûûûqû_û\ûïú"úRùÄøøøøùÕùúû)ûhûjû|ûpû]ûSûMû8û3û'ûãú¤ú©úÓúÅúhúLújú£úÉú9ûNû;ûûûVûcû0û7û,û>ûjûhûVûû½ú%ûBûûLûþú3û^ûzûyû\ûyûûÍûîûÓûtûûüúoû¿ûÕûëûþûÿû/ü_ülücüvünü}üüüüüüü|üüüüüüqüü¸üÆüÕüìüýýýý)ý9ý-ý,ý3ý$ý"ýýçüÇüÏüñüïüÐüËüÓüÔüÓüÓüÛüàüËüÌüÍü´üÁü´üÎüÈü£ü¤üÅüÍüÃü­üüüªüüü§üüüüüAüSüDüJüKü=ü$ü"üüôûåûÕûàûØûÍûûûòûüüÏûÁû·û¤û¶ûÈû û|ûcûEûûßúUúúäù[ùù3ùDù>ù"ùÉøøn÷%÷êö¸ö;ößõÉõVõõ&õõjöb÷øùúúÞú¡úkúlúMú©úòúûýúûûEû`ûûÒûCüéüIýiýýÆýÜýïýäýÿýýýþþþ#þ%þ0þ9þFþPþHþ\þeþ\þaþmþcþ~þoþ\þdþrþlþeþnþvþuþkþkþ`þ_þ_þlþmþlþmþqþ|þ~þuþtþ|þ|þtþxþþnþwþzþnþvþzþþ{þqþmþlþtþþþþþ}þþ~þ|þþþþþþþþþuþþþþþþþþþþþþþþþþþþþ~þþþþþþþþþþþþþþþþ¢þþþþþþþþþþþþþþþþþþþþþþþþþþþþþþþþþþþþþþþþþ¡þþþþþþþþþþþþþ þþþþþþþþþ£þ®þ¢þþþþþþþþþþþþ þþþþþþ¤þþþ¢þ¢þ¦þ¤þ£þþþ¨þþþ þ¨þ¤þþþ¡þ þ§þ§þ¤þ«þ¨þ¨þ¡þ§þ­þþªþþþþþþ¡þþ¥þþþ£þþþ¢þþþ¢þþþþþ¥þ¡þ©þþ©þ¥þ©þ¤þþþ¤þ±þ þþ¬þ þþþ£þ¡þ¥þ¦þ¡þ¨þ­þ¡þ¥þþþ¨þ¬þ¯þ­þ¨þ¤þ þ¬þ´þþþþ¢þ£þþ¢þ¥þ¡þþ¤þ®þ­þþ¦þ¨þ¬þ¥þ§þ±þµþ¬þ¥þ¥þ±þþ þ¦þþ¢þ¢þ®þ½þÁþ¹þ©þ¤þ«þ£þ°þ°þ©þ¥þ£þ©þ«þþ¦þþ£þ·þ®þ·þ¸þªþþþ§þ·þþ¤þ£þ þµþµþ³þ¬þ¬þ³þ¬þ³þ©þ»þ´þ þ©þ°þ¡þþ§þ°þ¥þªþ¸þ¼þ²þ­þ­þ¬þ¤þ£þ®þ¯þþ þÃþ¼þ±þ¶þ©þ§þªþ¯þÀþ¹þ¼þ®þ·þ¨þ¤þ£þ þ¢þ£þ¨þªþ²þ«þ´þ¹þ«þ§þ¨þ±þºþ¦þþZþßý$ýñü2ý¬ý/þþ¬þ«þªþ»þ§þ¤þ¢þ­þ­þ«þ­þ§þ¤þ³þ®þ¦þ¯þÀþºþ®þ±þ±þ¤þ´þ·þ³þ±þ¯þ°þ²þ´þ²þ­þ·þ±þÄþÁþ¾þ°þ«þµþ½þ¾þÀþ­þ¹þ´þ¶þ²þ­þ¶þµþ¬þ¼þ¹þÀþ³þ»þºþ´þ³þµþ·þ´þ¹þ»þ°þ¤þ»þÃþ»þ´þµþ¶þ¸þ¸þÑþÇþÂþ¶þµþ½þÂþÅþ¾þµþ´þ¼þÂþ¹þ°þ²þ¹þ¼þ²þÊþ·þ¹þ¸þ³þ¯þ¿þÖþÎþÃþ´þ¾þ¶þ¿þ¿þ¸þ»þ¿þ¾þÆþ¼þÄþ¾þÀþ½þ¹þÆþÒþÇþÐþ¼þÇþÈþÄþÄþÅþÃþ»þÂþÊþÉþÎþÃþ¼þÄþÊþ½þÉþ¾þ¬þºþÃþÅþ¾þ¾þÊþ¼þÅþºþ»þÀþ»þ¼þÅþÁþÈþÁþÀþ½þÁþ¿þÁþÂþ·þÁþÀþ¸þÍþÍþÀþºþÄþÍþÄþ²þ¹þÁþÁþ½þÀþÌþÏþÄþ¿þÂþÀþÅþÇþÊþÑþÃþÃþÁþÁþÏþÉþÊþËþ»þÃþ×þÏþ»þÁþÂþ½þ½þÆþÃþËþÃþ»þÁþÀþ»þÃþÎþÂþËþ¹þÀþÅþÅþÇþÉþÌþÃþÊþÂþ¹þ¹þÀþÅþÉþÇþÈþÄþ»þÁþÂþ»þ¾þÀþÑþÍþ¿þ¶þ¹þÀþÀþ»þµþ¿þÃþÈþÂþ¿þÁþÄþÂþÆþÍþÄþ¾þÂþÇþÉþÂþ·þ¿þ¿þÈþÄþ¶þ¼þÅþÀþ½þÀþ¿þ¹þ¹þ¿þ¹þ¹þ¾þÉþÍþÂþ¾þÍþÃþÃþÂþ²þ°þµþ¹þ¾þÃþÈþ»þÃþÈþÇþËþÏþ¸þ³þÇþÉþÏþÑþÄþ¾þ»þÏþÈþµþ«þ³þÃþÇþÃþÁþÂþ½þ¼þÃþËþÏþÍþ¾þÐþÔþÊþÇþ¼þ½þ¸þ±þ½þÀþ¿þÃþù"úúºúËúúÏú¯ú¹úÓúÆúµúîúûøú)ûû
û-ûZûYû'ûJûxû`ûûÞùö÷3÷ÃúÝûüêûñû üüü üü.ü0ü=üPü+üû"ûÎû7ü_üsüüüjü~üüüüvühüpüVüpü}üüüüühüüüeüüü{üzü}ügüeüqüoüüüüüyüüüüüüqüXüvücüü¥üü¡ü½üÊü¾üüüüüü¬ü üvüüü ü¸ü©üüüüüHüPükü}üüüüªüüüüüüüüüyüüünü{üüüüüüuüüüü¢üüü{üü{üdüpüüüüwüXü`ürüxüüüü}ünüüüügüüwüfümüuüüüiüiüOü5ü;üSü]üRüjüüpüxüüiüBü`üwüzüiüfüMü<ü9üBüUüeürüüoükükütüküOüJü5üTüXü&ü ü#ü"ü*ü%üüüü,üüü)üüü9üüü#ü!ü$ü&ü!ü+üEüCü4ü=üHü7ü-ü@ü?ü!üüüüüûäûäûÑû²û¦û©û¶û´û­û«ûûû¥ûâû)üMüQühüHüaücüjüSüWü~üü~ü^üpügümümümü}üüWüüü9üü)ü9üFüOüYü^üCü>ü6ü>ü ü6ü5ü(ü6üVü]ülülüjüxü}üürüXüLü!üüüüüßûþû"ü4üSümüQücü>üPü:üRüiüUü@üJüOüEüRü9üMü2üBü7ü2üHüGü6ü9ü+ü'ü;üIüGü?üPü^ü:üü ü)üüüüûû!ü-üüü	ü+üüûûòûÐûÎû÷ûäûû}ûûûlûûûÌûÀûÛûåûÝûÝû¸ûÈûºûû­ûµûû¦ûªûûûûkûû¤û}ûûwûxûûzû_û!ûÊúêúÊú:û ûûûªû¤ûûûûºû½ûÁûü"üIüRüLüKüHü$üÉûeûTû9û@û9ûIûOû3ûûñú¹úúúú´úÃúöúÐúçúûûûúâú¼úµúÆú ú²ú®úÑúýúõúÙú¯úúú¢úåúùúÂúæúòú û:û&ûùúÛúÝúæúÐúýú'ûûèúßúØúÜúãúäúùú ûñú!ûûöúüúþúûíúÓúÁú¾úÀúÄúÂú¨úÃúÉúÙúÏú²ú§úÇúãúÌú©ú¤ú¥úËú·úÃúÜúðúùúëúýú	ûòúåúàúêúÄúÉúùú­úíúûûâúÙúàúÞúûûÜúû"ûûÙúú¢úÒúïúîúÖúÁúÛúØúÒúêú¼úÇúâúûúû
ûøúóúúúóúËú«úËúìú'ûûûûûûûáúúZúúûæúæúÛúÖúßúºú¥úÐúû
ûöúÏúÅú¹úÞú!ûûÆúàúáúÕúØúãúÏú¬úÁú®úú¥úú~ú0úúßúùúêúÞúñúû&û"û!ûæúûûWûPû<ûEû2û
ûúú
û%ûûòúâúóúûûÏúÜú/û@û_ûxû]û9û&ûBûjû7ûûxû|ûû¥û¦û ûû¥ûºûÂû¤û|ûwûNû8ûbûûEû"û7û4ûûùúæúêúþúéúíúòúáúêúû3ûûûûû<ûvûmûQûfûJûUûûVûûûòúØú¹úúJú1ú(úïùù]ùlù²ùÒù<úOúúYúoúiúúúú¦ú¯úÀúðúûû#û!û5û!ûûû.û+ûû-û0û'û=ûûþúAû%û6û
ûIû5û(ûRûxûûcûGûIû:û$û,û1û^û>ûHûrûMûoûQû=ûPûPûGûGûCû@û;û û$û)ûûAûÜúÞúäúÜúçúÝúËú½ú¿úÁú¶ú¹ú°úÐúúyúúúÏúêúóú÷ú2ûJûûûEû@û(û;ûWû[û|ûiû*ûHû-ûûAû}ûûûrûYûgûTûKûVû<ûPûqû]ûPûQûDûAûCû?ûEû%ûÚú´ú½úÌúÝú½ú	ûûû$û1ûûû÷ú
ûóúòúèúØú×úÃú¦ú¬úûûBûGû\ûBûOû8ûû#û4ûPûbûmûmûYûKûHû>û;û<û2ûû ûû6û)ûû!û6û0û#ûûûÚúðú/ûNû\ûûjûrûcûtû^û^ûûpûOû!ûû+ûcûhûdûkû[ûPûkûtûûûCûûû~ûwûmûsûmûxûûkûWûjûûûÅûûû_ûûmû¨û¦ûªû·û¯ûªû¯ûÉûÍû³ûÅûÅû·û¬ûûû±û°û û¨û³û¨ûû¶ûÆû©û¡û¼ûÃû¸û»û±ûÃû²ûÕû°û¢û»ûûû¯û°ûËû×ûÕûÁûªû©û¶ûÏûßûÙû¢ûûÜûÞû®û³ûmû£û»û¯û·û¦ûuûûûû©ûûûûûûûGûû8ûBûWû`û·ûÂûÛûëûÏû¶û¹û¼ûÂûÚûßûúûüü÷ûÏûðûÅûßûõûüûãûêûÝûúûüûüûüüüèûü	üäûúûØûÉûêûôûüÝûüûìûüüüûÈû¦û®ûÉûçûëûüôûÛûÇûÀûÖûôûü÷ûóûßûèû½ûÛûùûüõûÙûëûäûÐû½ûÄûÜû¼ûóûÂûãû÷û¥ûÞûÚûÎû¾ûÌûçûÿûòûÖûÕûÔûÇûÌûÁû­ûõûåûÏû©ûÕûÔûáûêûàû
üüïûÝûÁû¬û¹ûÕûÛûÜûðûüüûûüûÞûîûÖûüûùûëûüòûóûòûüü	üüíûòûü	ü
üüü
üüàûíûõûúûüÚûæûüÞûáûýûðûäûýûü
üôûüüûêûèûôûüûÞûØûïûÍûÜûúûóûîûü
üíûäûæûü]ü]üQü,üãûØû¶ûüüüÊûÏûÛûîûèûþûüûüûüäû·û±û»ûÊûÒû³û¼ûâûìûäûúûüÁûîû	ü2üøûüüüüüìûÆûÅûµû±ûÛû¼ûöûîûõûùû&üîû	üüäûéûíûäûòûûû%ü@üXüpüwüküEüHü0ü+üü!ü
üü1ü)üðûñûüûüúûóûâûÝûñûüü÷ûüüæûýûùûüëûüéûûûü4üü=üûûðûþûüÿûü8ü#üüüüûüþûæûêûü üDüüü
üüýûìûüûîûüüüüûûüàû÷ûüâûäû!üüüîûÿûÏûäûèûôûÀûÎûÒûÎûçûüüüåûéûïû÷ûÿû
üïûàûûû!üüÐûÇûÛûüóûíûüûûüüüü0ü!ü$üüüáûïûüüþû	üüöûíûýûäû°û_ûEû¡ûóûü3übügüTütü-üüüæûýûFü;üüèûüóûéûü3üQü9ü(ü:üCüAüüÿûùûèûü©û«ûûpû|û ûûûûûÚûóûüüèû¸û¢ûºûÜûïûüýûüüÛûóûÖû¸ûÈûõûüüüüüüüóûºûHûûûüü(ü'üü3üøûüüü/ü+üüüüü	üü üüü;üü,ü=üü9ü=ü9ü ü&üü1ü/üRüMüRü=ü.ü*ü)ü6ü?ü[üHüIü%üJüEü5üüüüüûûüü(üJü"üü-üAü?ü9ü?üYüIüYü}üüüüQü_üüüüü9üOüLü>ü;üEü=ü8üVüjügüüwüüürürüü]ü@üüüü	üüæû×ûüü%ü1ü7ü)ü6üþûüûûü>ü,ü1ü<ü5üüüþûÝûÓûËûÈûçûüüüüîûþûü#ü;üüü3ü&üüüAü3ü/ü.üü,ü8ü3üüüüÉûüõûüIüü%üüüüü)ü)ü)ü%üüüüü
ü÷û
ü8ü?ü4ü.üCü3ü6üCüKü@ü;ü<üIüPü;ü:üEü/üü=ü7ü4üü
üüü"üBüHüFü<ü,ü"üü
üÿûíûíûüüYü1ü(ü'ü$ü&üüüü
üü*üCü0üüûûü,üü%üöû üüüü#üüãûªûûúúÔù®ùúúúú_ûÂûÈûÑûÐûãûÕûáûÀûûûûûiû@û'û@ûEûûìúùú8û8ûwûdûuûûzûlûUû7û-û-û.û7û?û ûºúYúzúú¹ú¹ú¯ú·ú úúwú}ú³úÑú±ú©úú-úÊùùúú½ú¦úÿúû"ûoû~ûtûûû«ûÁûÌû¬ûyûcûkûmû<û9ûCûZûûû¾ûü0üHüjüüüüüÒüèüÊüÂüºü½ü¬ü«ü½üü¯ü¬ü¹üüüªü­ü¿ü½ü¯üÃüÂü½ü³üÕüÃüºü¾ü¸ü¿üÈüÍüÀüÅüÀü¨ü®üºü°üÍüÔüËü¿ü½üØü­ü¶üÅüÃüºüºü¹üÂüÀü³ü®üüü§üÂüüÆü¿üÞüËü²üü¤ü¤ü¬üªüüü¨üÂüáüücüühüüoü`übüQüRü=üüãûØû»ûxû@ûûû´úsúKúAú7úmúËú2ûfûûû^û.ûþúÔúòúôúûÃú\úú"úàùù^ùzùßùDúdúúüúNû}ûÆûKüMüüÎüõüýý8ýYýý¡ý®ýÈýÞýçýþ-þ)þ<þ<þ0þ5þHþLþEþOþcþgþlþsþoþcþ\þXþmþcþnþiþtþpþmþpþmþnþoþvþgþhþ~þeþ}þþþþþyþpþlþsþþþyþþ}þþsþsþuþþþþþþþ~þrþþþþþþ~þþþþþþþuþþþþþþþþþþþþþþþþþþþþþþþþþþþþþþþþþþþþþþþþþþþþþ¢þþþþ£þþþþþþþþþþþþþþ þþþþþþþþþþþþþþþþþþþþ¡þ¦þþþ þ¡þþ þþþ£þªþ§þþþþþþþ¢þ¢þþ§þþ þþþ¦þ¡þþþ þ¡þ¦þ£þþ¦þ²þþþþ£þ¦þ¡þ£þ¨þþ«þ¥þ®þ¬þþ°þ¨þþþþþ þ£þ¥þ¦þ¡þ þþþ©þ¥þþþ©þ«þþ§þ¢þ§þþþ¬þ¨þþþþþ¥þ¦þ°þþªþ¤þþ þ¤þ¦þ­þ©þþ¥þþ¤þ£þ§þþ¯þºþ¥þþþ§þ³þ£þ´þ¦þ¨þ§þ¯þ¢þþþþþþ¨þ«þ«þþ­þ¢þ§þ£þ­þ·þµþ­þ¤þ¤þ®þµþ±þ°þ²þ§þ®þ­þ§þ®þ­þ¦þ«þµþ²þ¶þ¯þ¨þ¢þ¤þ±þ´þ£þ¤þ®þ¤þ²þ­þ°þ´þ±þ¤þ£þ°þ­þ©þ°þ¥þ©þ°þ­þ¥þ¨þ±þ·þ·þ¨þ±þ¸þ¼þþ§þ²þ§þþ¥þ¬þ©þ­þ³þþ°þ©þ¹þ¾þ³þ°þ½þ¾þ¤þþ§þÅþ´þ¹þ¬þ£þ¬þ¼þÆþÀþ½þ®þªþ¦þ¬þ©þ¦þ¥þ¢þ£þ®þ¼þ¦þ²þ²þ«þ¥þþ¦þ®þþþþDþ²ý,ý$ýjýêýoþ¯þ¬þ¬þ±þ£þ­þ®þ²þ¯þ­þ«þ­þ°þþ®þ´þ­þ½þ¤þþ¨þ¦þ§þµþ±þ·þ¯þ¯þªþ§þ±þ¹þºþºþ®þÅþÁþ»þ©þ±þ¾þ½þºþÁþ¶þ±þ«þ³þ³þ®þ¸þ»þ¶þ¹þºþ¾þ­þ¶þ¸þºþ¸þµþ²þ®þ¯þ´þ»þ¯þ»þÀþ³þµþÁþ¾þÅþ¿þÇþ½þÉþÅþ½þ¹þºþ¿þ¿þµþ¹þ¼þ¸þ»þ½þ·þ¹þÅþ¼þÁþÃþÈþ¸þÀþÀþ·þ»þ½þ²þºþÌþ½þ»þ»þ¼þ¾þÀþÃþËþ¿þ½þÀþÍþÃþ»þÅþÈþÂþÊþ¶þ·þÀþ½þ·þ½þÃþ½þÅþÍþËþÈþÇþÀþ¼þ¼þºþÆþ½þµþºþÅþÄþÅþÉþÆþÒþ·þ©þ´þ½þ¹þ¿þÉþÇþÈþ²þµþÅþÉþÂþÃþÇþ¿þºþºþÃþÇþÈþÃþÃþÇþÇþÈþ·þ½þÃþÊþÈþÂþÂþÉþÓþ·þÊþÁþÇþÇþÈþÇþ¼þÑþÌþ¾þÉþÎþÆþ½þºþ´þÇþÐþÌþ¸þ¶þ¿þÉþÇþ»þÀþ¿þ»þ»þ¾þ¿þÄþÎþÂþÎþ¹þ»þÀþ¼þºþÀþ¾þÀþ¹þÁþ·þÁþËþÆþÉþÉþÌþÈþ¼þÆþÇþ¿þÀþ¼þÐþÕþ¾þ°þ°þ´þ±þ©þ±þ¯þµþ¸þ¾þ¾þÀþÊþÃþÊþÉþÃþÁþÀþ¼þºþÅþµþÎþÍþ¾þ´þ¶þÁþÆþºþ¾þÅþÂþ¹þ·þÂþÂþÈþ½þ¹þ»þ¹þ·þ¼þÆþÅþ·þ¸þ¸þ¾þÃþ¼þ¾þ¾þ¾þÈþÈþÈþÍþÏþÇþ·þ¿þÅþÇþÄþÈþÑþÍþÂþÎþÌþ¿þ¾þÉþÑþÄþÀþÂþÁþÂþÃþÃþÊþÁþ½þÄþÊþÐþÑþÊþ¼þ¾þÅþÅþÃþ¿þ¾þâøÌùú´úûúñúÔúÞú×úëúæúÒú&û)û%ûRû7û"û;û_û}ûDû;ûKûû§ú{øëô¾÷\ûüíû·ûºûñûü÷û.ü#ü1ü6ü+ü*üüüûèûFübü`üqüüüGü_üüüüaüJü\üaüüüüüüsümüü^ü]üüüzüküyüütürüüüüsüwüsüüüzüüü{ü8ü>üüüüüü¦ü½ü«ü|üªü§ü£ü¦ü ü}üFüsüüü§ü«üüüüü+üIüMüzü¥ü¯ü¢üü üüüüüüüüü~ügü[ü}üüvüüüüüüüü{ürü~ülü£üvüdürüüüzühücüYü7ümüüürüfüüü|üü©ü¦üüoüüü¤üüxüküDü'ü-üBüOüUüwüüyü[ü]ü[üDüXüvümümüiüVü,üü$ü4üUümümüPü_üjü`ü[üSü3ü;üHü*üüçûü8ü?ü üúûêûüüü	ü$ü üü8ü9ü!üCü3ü%ü?üOü6ü<ühüQüEüJü0ü=ü<ü#üüîûûûÚûÕûÕûÃûÆûÂû´ûÉûïû¹û©û©û¥û¿ûãûüTüSüEüSüPüuüPüküeüLüdütüXüzüRü`ü[ü_ügümüdü:ü@ü1ü-ü0üPüOüBü.ü&üNü^ü/ü4ü'ü(ü$üü#üFüVübümüxülüdüyüürüYüGü%üäûÚûÕûðûäûüNüdüeü^üQüNülü^üIüOüMü9ü5üZüuüOüWüXüHüQüCü7ü7ü=üAü4ü9üü(ü6üXüRüDü.üüüü$ü0üüüüöûü>ü#üüþûüû×û×ûÄûÃû¸û¾û¿û¢ûûûûµû¡ûû¦û¢ûËûÙû¾ûÉûÓûÆûÀû¦ûµû¾ûûû¡ûûûû©û¢û¨û©ûûûfûnûsûVûFû
ûÙúû<ûûûûûûûûûûû­ûáûûû!ü!ü-üFüLü2üõû¼ûûJû[û}ûcûEûûòú½úú¦ú¿úÐúûøúÕúÓúùúûþúÖúÌú«ú¢úúúúúÈúÓú×úÝú¿úú¯úÒúåúûñúûûûûûûûþúòúùúÂúûûúÒúÔúÈúÌúÑúÊúãúûûû÷ú
ûþúËú³ú¨úÂúÞúßúçúåúËú£ú¶ú©úÉúÍúóúùúãúÚúÚúÃú ú¹úÇú¨ú½úßúïúâúáúñúþúïúÍúÌúÒúèúÚúûöú	ûûûûûñúèúÖúéúûúÃúûóú¶ú±úÛúû
ûúúàú»úÍú½úÊúÐúâúÞúêúûûûñúòúÝú»ú·úÑúøúñúÑúûû5ûMû9ûûýúËúµúÆúÙúÇúÔúÊúúlúfúoú¨úäúîúïúÒúÐú©úúêúÍúú°ú»úÅúßúíúÉú­úÙú®úbú¢úÒú¸ú¥úÞúèú
û(ûûûûûû6ûûûPûeûeûKû-ûûÿúçúèúûûû
û"û&ûûàúéú<û`ûTûJû7ûûûAû7û=û<ûFû0û0û;ûAûSû|ûû¨û¯û©ûûûoû:û:û5ûEûû5ûBû)ûûû ûûçúðúûû.ûûHû$ûÿú!ûHûNûJûFû/ûûûûûýúû	ûÓúØú±údú
úýù úÿù²ùùòùAú+ú¡úÎúýúàúìú÷úûû
ûûû0ûCû"ûIû0ûû$û`ûûûú#û+ûûûû$û@ûKûTû/ûûDû$ûVûCûFûZûUûû{û`ûiû<ûýú+ûVûfûWû{ûBû"û0ûû.ûUû=û*û1ûûëúÈúÒúÒúÛúÇúÊúúú½ú¿úÈú³úúú²ú¿úµú´ú¬úíú×úúúæúû
ûû&ûAûbûSû,ûFûuûNû%û4û0ûHûQû!ûûûû/û`ûlûjûZûRûaûEû1ûOûûBûMû-û?û?û0û û#ûûû
û¼úyúoúúðúêúûûSû9ûQû<ûGû$ûBûkûDûû"û5ûûðúóú#ûGû.û#ûTû]ûRû2ûøú3û`ûgûkûxûuû_ûQûFû;ûKûTûUûûû-ûWû9û7û7ûFûNûTûIû1û'û*ûXûHûaûYûoûzûgûBûLûDûsûvû*û¾úúÉú/ûGû,ûZûCûGûRûûcûnû~ûûkûnûnûiûûûûzûzûûûªûûÄû±û¦û¬ûûû©û®û´û­û¸ûÀûÊûÕûÆû·ûÉû°û²û­ûûûûûûû¬û¼û§û§ûÃûûnûûû¥û³û±û¬û¹û³ûû´û¾ûÁûµûÎû½ûûÊûÖûµû¬ûûû¤ûû­ûµûÄû±ûáûÕû»ûû¬ûû­ûûiûVûwûûûûûûûû{û[ûQû<ûJûbûû¶ûÚûÆûÃûÔûÇû»û½ûµû³û¼û¶ûÀûãûéûåûÓûßûÇûàûåûäûûûòûÕûèûßûöû%ü*ü"üðûòûÏûÉûéûÓûÞûêûôûüìû
üüñûáûìûÔû¹ûÃûàûóûÜûÙûÅûõûûûñûåûëûöûîûÚûÍûÃû¦ûÃûþûëûÅûÆûÐûÐû³ûû¥ûÃûÃûÝû¤ûæû9üèû¿û¾ûÇûÓûÙûðûøûñûòûüûôûæûåûÀûëûóûöûÒû¿ûÔûÜûìûèûÕûëû
üçûÖûÇû²ûÀû×ûãûïûðûþûìûÔûâû×ûÚûÞûýûæûéûüüüüûûüÿûèûÑûÖûïûþûþûüüûÿûüûûõûüùûßû¼ûÐûìûÍûÜûôûëûÕûìûüíûåûæûíûÖûÜûìûýûôûóûçûÐûéûüéûäûüüìûÖûýûü"ü"üüü¾ûÚûåûüãûõûüûÛûöûüüüíûíûùûÒû¿ûÏû×ûêûËûû¦ûÔûÞû·ûËûü¼ûçûùûüøûü÷ûïûþûüóûàûØû¼û³û¨ûÎûüüùûóûõûüüíûüùûíûåûÛûüû*üRüeüTüFüBü'üüü-ü.üòûüü
üîûÂû&üùû	üüüóûüüüüüüüü	üü
üüûúûü¿ûïûüüüûû+üüüûüüóûûûüûöûüüñûûûëûêûüèûüüü
üüíûàûü$üüüüüöûöûåûØûÞûëûüüÚûäûõûïûüíûÚûÄûÁûàûÝûÛûþûüöûâûõû	ü(üäûåûîûüêûüüúûäûÔûôûòûÈûÇûÆûìûüøû!ü<üüüðûòû·ûÍû
üùûûûÿû2ü7ü(üüóûáû«ûûºûñû&ü2üHüeüüWü	üûûùûëûñûõûDüüöûþûü2ü9üü0ü3üüüüüëûúûóûØûüûðûÍû¾ûËûÙûü(üüüûüü#üüüüüßû¯ûÚûóûüüþû&üüóûü¬ûÂûüû ü
üéûôûûûüùûàûÊûgûû2û¾ûüüþû:ü0ü5üü	üüü.ü'ü"ü)üüüüü÷û	üü
üü(üòûûûü ü%üEüDü!ü%ü?üDüCü/ü4ü.üü+ü;üJü2ü:üüHü9ü1ü
üöûü
üüüü(ü-üüü-ü:üAü<üFü`üHüUütüüeüüPü2ü$üüüùûü-ü0ü-ü*ü$ü%ü0ü>ü\üeüfüHüdüvüTüaükü=üMüüü
üôûúûôûãûü$üüüüFü2üüü
üåûJü_üwüCü,ü5üüöûñûÓûËûãûü
üüáû¿ûÈû
ü0üIü\üRüAü0ü&üü#ü<ü ü(ü5ü%ü-ü,ü7ü=üúûÙû»ûàûü!üüü!ü,üü	üü'ü5ü-üüü5üüüü	ü
ü,üIü@üü-ü!ü(ü6ü?ü=üEü:ü9üMüAü4üCüPü&üMüüøûØûÀû®ûÅûÓûüü ü$üü+ü5ü%üüçûÜûü2ü%ü&üAü0ü%üLü?üHü>ü*üüÿûü!üüü!ü7ü2ü?üüiü.ü%ü!ü;ü5üåû`ûúúúTú¬úùúXûÊû	üBü'ü#üüüüü
üêûßûüøûòûëûÏûÞûðû¼û·ûÇûßûÜûÜûáûæûüèûêûÊûµûºûÀû¥û»ûÛû²û|ûXûKû{û¤ûºûÄû×û¨û©ûûû¤ûoûwûyû`û?ûöú«ú¥úÌúúkúÍú¸úÕúéúýúèúØúÖúôúû#ûæúújúújúú³ù½ùÃùáùðù+úÚú.ûDûJû_û$ûØúÉúÝúåúâúãúÙú/ûkûxû©û£ûºû¬ûÃûÍûáûüFüGüBüAü#üMüüü°üü¶üüü~üüüüüüü®ü®üü´üÁüÌü¼üÆüÆüÃü¿üÍüËüÃüÁü¿üÆüÃüÂüÎüÌüÇüµüìüÅüçüíüÌüÅüÄü¹üªü¼ü´ü­ü¿üÑüÍü¯üÂüÄüÈüëü¸ü¼üÂü¾ü­ü©ü½ü³ü´üÌüÆü©üüwüüürücürüüqüü}üüüü}üxütüLü8ü<ü#üüìûû|ûûPûûàúÈúÉúçúûúõúêúlú¼ú¸úúaúWúúæúû×úÖúûbû¹ûþû!üJürü·üëü	ý	ýýùüÞüÂüþüHýrýýÀýþ&þAþ2þ6þ2þOþAþ\þ^þQþYþkþpþoþiþkþuþzþxþþkþuþzþsþyþþyþxþþþ}þkþoþþ~þyþmþþrþþþþþþþþþþþþþþþþþþþþþþ þþþþþþþþþþþþþþþþþþþþþ~þþþþþþþþþþþþþþþ|þþvþxþ}þþþ~þþþþþþþþþþþþþþþþþþþ¡þþþ¤þþþþþþþþþþþþþþþþþþþþþþ¢þþþþþ¡þªþþþþþþþ¢þªþ¬þþþþþþþ þþþþþþ¦þþ¦þªþ¤þ§þþ þþþþþ£þþþþ³þ¨þ¦þ©þþþþ¥þ¥þ þ¢þ¢þ£þ§þ þþ¥þþþ¦þ¬þªþ©þ¢þþþþþþªþ¨þ¥þ¡þ¦þ©þ¤þ«þ±þªþ°þ¡þ¡þ¡þ¢þ¤þ¬þ©þ£þ¤þ þþ¬þªþ£þ©þþ¥þ¢þ¡þ©þ£þ£þ·þ¤þþ¬þ¢þþ¤þ¤þ¤þ¨þ§þ¦þ¯þ¥þ¨þ«þªþ¨þ¡þ¨þ¬þ©þ®þ³þ±þ¸þ°þ¶þ¯þ´þ©þ¥þ¦þ£þ¥þ®þ¥þþ³þµþ·þ¶þªþ°þ³þ³þ±þ¥þ¡þ±þ±þ­þ¶þ´þ²þ«þ¥þ¬þ²þªþ¨þ±þ´þ¶þþþ­þ²þ®þ­þ«þ¦þ»þ²þ²þµþ¦þ®þ­þ¨þ«þ¬þ­þµþªþ þ«þ¦þ³þµþ¸þ·þ­þ¥þ«þªþ¥þ¯þ§þµþ®þ¯þªþ£þ«þ´þÂþ¥þªþ¦þ§þªþ©þ§þ«þ¯þ¯þ®þ±þªþ±þ­þ£þ¥þ«þ©þ±þÃþ¢þþ/þ¤ýOý`ýÞýlþ­þ¬þ¦þ¨þ§þ¬þ¸þ­þ°þ°þ¨þ¬þ¶þ¹þ³þ³þ­þ­þþþ¦þ«þ²þµþ´þ¿þºþ°þ¯þ©þ±þºþºþ¹þ²þ¼þªþºþ³þ³þºþ»þ»þ¿þ¾þ¹þ¶þ´þ¶þºþ¹þµþ¶þ¹þ½þÁþ«þ¤þ±þ¹þ»þ´þ¬þ®þ°þ°þ¸þ´þ´þ´þ²þ´þµþ¶þÇþÎþ¡þÆþ¾þ±þªþ¯þ»þÂþÁþ»þ¸þ·þºþ¾þ½þ·þ¹þÃþÃþ½þÅþ½þ¼þ¿þ¾þÂþÉþ¿þ´þ¸þÅþÃþ³þµþÀþÁþ¼þÄþÅþ¿þ¹þ¿þËþÃþ¾þ½þ³þ¼þÌþÄþ¼þ½þËþÒþÆþµþ¼þÌþÏþÎþÏþÍþÂþ»þ½þ¿þ¿þ¿þÇþ¾þ»þ¾þÊþÎþÀþÁþºþÁþÆþÆþÁþºþ¾þÇþÀþ¿þ´þÌþÍþÆþÉþÌþÆþ¹þºþÆþ¶þÇþÊþÉþÈþÅþÈþ½þÍþÃþ¿þ¾þÈþÎþÄþ¸þ¶þÆþÂþÆþÂþÁþ»þ¸þÔþÐþÄþËþÈþ¸þ¶þ½þ´þÄþÆþ¾þ¶þ²þÀþÇþ½þ¸þ¹þÅþÀþ½þ¹þºþÃþËþÈþËþÅþÆþÇþÀþ½þ»þ¼þÝþ¶þ¹þ¹þÇþÇþÈþÓþÆþ¾þÈþÄþÉþÂþºþ½þÃþÊþÇþºþ¸þ´þ´þ¿þÅþ·þ·þ®þÀþÆþÀþ¾þÀþÃþÅþÀþÃþÀþ¿þ½þ¿þÀþÄþÁþ´þ¿þÂþ½þ¾þ¶þ¹þ½þÅþÉþÂþÁþÈþÆþÈþ¼þÁþ¼þÃþÌþÇþÃþ½þ¼þÆþÀþ´þ®þ´þ¶þÇþ¹þ¾þÆþÇþÅþËþÐþÁþ¼þ¸þÁþÉþÇþ¿þÇþÈþÌþ¿þÈþÅþ»þÊþÊþÂþºþ¿þÁþ¾þ½þÃþ¾þ¿þ¼þÂþÃþÃþËþÉþÄþÎþÃþ¹þ¾þÅþ*ùîù¡úßúñúãúéúûûûûû6û8û8ûHû6û#û#ûûKûcûJûCû/ûAú:÷óù§ûüÃûû}ûûÒûþû-üüü"üüàûýû8ü&üSü_üPüZüuü[ü2üVüvüüüZüXürü^üzüjücüküvü}üüülüüümüeüjüüü|üüüüübüxüüüüzüüüüFü{üüü}üüüü£üüü¢ü£ü¡ü¨üüXü-üüü£ü£üüüü}üü5ü?üIüoüüüüü®üüüüürüwüüüügünüüüküuüü{üüüü^üUühütüüüürüxüüüwüaümü1üüQüzüzüoüqüzüyüüüüüüyüpüküü{üyüuüSüüüUü`üfüvücüüübüAü)üBüfühüUüIü;üüüüü7üRüQüEü[üpüPü%ü0ü/ü<ü;ü#üü!ü>ü8ü(üüçûÑûÀûñûüü(ü6ü)ü-ü=üTühüQü3üFüxüüvüeüuüyüVücüjüBüüûÚûõûàûÊûèûÚû´û»ûàûíû÷ûüãûÏûãûùû(üWüUüIüiüSüsürürüRüaüiüHüAü_üUüü_ünü_ü[ükübü>ü:üNüXübüeüjücü>ü%ü6üEü3ü)üü*ü8üüüüAüSüoüoüpüdüNüVübügüZü*üöûÉû¥û¹û¾ûøû üAübüdüLüPüFüVüUüRüLü8ü,ü/ü>ü`ü:ü@ügü4üJüUüFü<ü3ü!ü4ü.üAü<ü@ü7ü)ü8ü:üüüü!üüüüüüü7ü.üüüëû³û¤ûjû2ûUûzûeû\ûvûYûzûÝû¥ûûû¯ûÛûÜû²ûºûÌû¸ûéûÐûÁûËû¸û¡ûûûûzûûûû°ûrûkûûxûoûkûLû9ûûRûdûû~ûûûû¦ûûû}ûûû¹ûÃûÞûîûüüü
üÓûyû1û	û>ûûBûIû'û÷úåúûúöúûûûöúáúäúêúçúØúÉúÂú®ú¡úúúúú ú±úÐúèúÐú²úÇúÀúÝú3û
ûüúûûíúçúÒúÄúúúìú¸úÌú¼úÇú³ú´úµú¹ú»ú²ú¶úãúûÙúÝúáú¢ú¦úúúú¤úúú¥ú¡ú«úú«úåúûúûüúîúíúôúòúÉú½úÔúÈúâúßúÚúäúñúéúÐú¼ú½úÞúÞúéúûAû"ûùú×úôú!û%ûûûûÌúÌúÈúÆú¥úºúÑúîúûûûçú°úÄú¥úÅúÀúçúæú÷úíúûïúÅúìúïúºúáú
ûêú!ûûøúû^ûpûKû)û	ûäúÚúÞú®ú®ú¥úúdú/úú7úúÂúÅú¼úªú³úúMúúúrúsú{ú´úëúÛú©úúúÃúúqúú¾úÖú½úòú!ûBûRûMûDûûû#û8û ûKûfûOû/ûûûóúäúôúû
û$ûû,ûûû+û!û$ûDûKû5û'ûûàúèúû:ûHû&ûùúûû>û0û9ûeûzûû}ûoûUûQûKû7ûEûRûHûRûJû$û$ûEûNû<ûõúÖúûû0ûØúüúèúÁúäúõúàú½úúwúuúCú@úúøúèúÑúÔúêúÁúúúúúúaú`úúÉúÞúû%û;û:û9û=û<û>û5û2û8û3û@ûû\ûUûDû&ûRû-ûÌúéúûú+ûCû*û/ûûû4û ûFû6û7û=û)û$ûKû^û]ûKûPû`ûHû@û7ûOûDû9ûdûÚúÔúÍúëúûûâúÔúáú­úxúhú^úMúJúúGúHú3úú¼ú×úÈú»ú¼ú½úÁúÑúûßúûûú÷úûLû(û0ûGûFû4ûKûRûDûZûfûEûûûFûFû[ûûÝúÖúûBûTûDûûóúûûýúéúûêúû2ûÿúðú	ûûû-û3ûWûGûòúÏúìúþúûû6ûdû@ûrû`ûbû`ûrûcûoûfûhûkûDû(û'û;û?ûSû&û-ûHûQû9û
ûúú1ûQûnûûûfû2û4û4û6û9ûXû*ûîúûBûeûLû@ûFûJû[ûgûOû>ûEû7û5û
ûû ûuûiûBû.ûBûJûûeûæú?ú*ú®úû_ûxû`ûVûzûûûû û´ûûûûûoûû§û£û¥û¢ûûûûvûû¤ûûûaûûªû¯û¹û³û¼û¾ûÍûÔû®û´ûÁû©û£ûû¦ûûûûû ûûûûû¤ûûûû|û¨û²ûû¶ûû¨û û£û»û³ûû«ûû½û»û¢û³û½û¥û¡û¦ûû¨ûËû½û»ûÓû´û ûwûû°ûãû¯û{ûûûû©ûûû¨ûûûdûjûwûûAûXûûÌûÊû¿û¹ûÅûÃûÉûÄû¬û®ûûû²ûÑûóûëûÞûÞûÖûøûÜûÔûòûßûÏûÆûÈûåûüü
üúûõûØûÙûÙû½û³ûüû÷ûîûãûîûÑû·ûºûÒûÄû¸ûÈûÐûßûçûÃûËûäû¼û ûÆû¹ûÌûÔûû¤ûÁûØûºûÃûîûòûÚûÎûÊûÈûÞûÆûªûþûüÇûåûüåûµûÁûàûßûÝûúûüûèûçûûûúû×ûÀûºûËûßûêû½ûÛûÐûÖûÐûÞûâûìûüèûÇûÈûÐûâûôûðûóûûûóûÛûÆûËûÜûáûîûüìûüû1ü-ü+üüüüü×û¿ûÌûõûïûþûüõû÷ûøûüüöûÜûÅûáûúûüéûÔûÝûàûÏûÂûÏûÙûÙûÙûÊûÛûîûöûüüîûÿûøûóûîûÏûÎûÖûÖûËûÅûÕûôûüüÝûßû½û¯ûçûÖûßû´ûÐûÝûßû	üêûàûÑûÁûÏûÉû¹û¿ûêûüâû©ûèûÉû­ûÃûÞûÙûíûüàûûû üüüü%ü!üüëûÕû¹ûû ûèûôûüüíûìû
üîûçûüûôûÎûØûðûßûïû)üFüAü0üüü	üéûüüüÛûõûòûåûßû
üíûòûüüèûïûûûüüÿûíûÌûäûüôûÞûÿûüüáûüüüüøûüü!üüâûãûäûîûüüüüÿûøûúûüùûüüòûáûçû×ûÑûôû(ü*ü
üüýûýûõûÝûüöûøûæûüúûÑûÈûÍûþûúûàûïûçûÿûçûÙûÙûÜûúûøûòûðûÿûÈûôûÐûüùûùûüëûþûüïûØûÈû»ûÐûãûöûüúûüüüíûøû³ûÈûÈûñûËûñûþûüü&üüñûåûâûìûîûüKü>üRüUüYü"üêûüæûüßûüñûøû
ü!üü0ü&üüü7ü(üü
üþûüüÙûùûôûÌû©û¼ûÙûâûü
üüüüôûôûü,üüþûáûûûüóûüûÔûüü÷ûðû·ûÏûâûü$üüüüüþûóûÓûû0û!ûûåûüóûü2üüü
üüü
üúûþûüüÿûü
ü
üü'ü(üüüüüûü9üüKüCü0üü&ü6ü7ü8üIü1üü$ü)ü5ü'ü/ü>ü-üü%üüüüøûüü:ü!üü
üüü
ü&üAüHüjü`ülübüüHüpü]üü5üüüüüü(ü.ü,ü3ü;ü;ü5üKüPü<ü>üPüSü@üHü4ü'üüìû
ü
üèûåûåûÞûïûüüüü*üüü	üÜûü2ü8üHüPü#ü/üüèûÎûÌûÑûàûïûæûüûñûÕû×ûü/üüjüEüLü)üüü'üüü1ü:üBü&üþûü
üøûüáûìû¼ûüüîû
ü!üüüü9üIü4üüü7ü,üü!ü
üüüJü3üùûüüü!ü1ü<üFü3üü(ü@ü<ü:üJü:üKüüíûû0û-ûVûûûûÁûõûü.ü.ü.ü'üüü$üü,ü>üIü#üüüQüü<ü+ü*ü&üü+ü4ü&ü9ü=ü6ü+üüü=üü'ü-ü#üýû8ûüù_ùù`ú,ûûÂûþû-ü=ü<üü'ü!üü
üüüü*ü/üüüüüüñûüûüüüü.ü&ü<üü#üü÷ûðûöûàûçûüüÊû±ûÁûãûüüüü$üüûü,ü;üüîûüû
üü)ü0üøûÊûåûÙûüÖûéûðûÇû§û²ûûûûû[ûûýúüú¿úKúíùßù°ùùù£ùxúûûöúû»úaú!úøùöùéù¹ùù¥ù5úOúpúú<ú(úðùíùÿùKúú¡úzú0úú[ú¨úBûû¢ûÇûüèûäû+ü+ü)üüùûüBü9ü(ü8üMüCüAüFü>üüürüüüzüzüü§ü¤ü±üÌüÔü¾üÕü¨ü£üÔü¶ü¤ü©ü­ü ü¯üªüü®ü½ü²ü°üØüµüÀüÑü¿üìü×üßüÚü¬üü¥üÂüßüÜüÆü¯ü¡ü¸ü®üüüü¬ü£ü¹ü©üºüÂü¿ü»üÆüÝüÒüËüàüÒü·üªü{üüüxügüSü-üü+üJüLü-üþûüûûÀûÌû|û>ûûû$ûÈú¥úúúuúnú;úmú`ú¶ú.û.ûûúÂù1ùÂù®úûÿú4û¤ûüü½ü­üµü4ýeýý¶ýËýôýþ0þKþGþDþXþ]þcþZþbþþ}þsþfþrþpþiþfþlþvþoþwþþþpþþþzþ|þþþþþþþþyþþþþþþþþþþþþþþþþþþþþþ|þþþþþþþþþþþþþþþþþþþþþþþþþþþþþþwþþþþþþþþþþ þþþþþþþþþþþþþþþþþþþþþþ¡þþþþþþþþþþþþþþþþþþþ¥þ¢þþ¯þ²þ¢þþþþþþþþ§þþþþþþ þþ¤þ¤þþþ¨þ­þ þþ¨þ¯þ§þþþþþ¦þ«þ¤þ¬þþ¤þ¡þ þ¥þþ¡þ§þ«þ­þªþ¡þþþþ£þ¦þþ§þþþ þ¨þ®þ«þ¨þ­þ¤þþþ þ þþ þ¬þªþþþþ¤þ¤þþ þ¢þþþ¢þ¦þ©þ©þ¨þ¢þþ±þ³þ¤þªþ¨þªþ¬þ«þªþ¥þþ¤þ¥þ£þ½þ¢þþ­þ¬þ§þ£þþ­þ¶þ¤þ¦þþ²þ¯þ¦þ£þþþ¥þ¶þµþ«þ þ¨þ¬þ®þ®þ®þ¬þ¥þ¢þ«þ¯þªþ¶þ©þ£þ³þ§þ¦þ¬þ«þ¨þ©þ¨þ¨þ°þ¬þ¾þ´þ¨þ¡þ£þ«þ°þ®þ°þ§þþþ¡þªþ«þ­þ©þ¨þ©þ¤þ®þ½þ­þ¶þþ¦þªþ§þ¦þ¦þ«þ¯þ¤þ±þ©þ«þ´þ¯þ¶þ»þ¶þ¬þ§þ¸þ³þ®þ­þ·þþþ©þ°þ°þ«þ°þþ­þ±þþ¢þ«þ­þ±þµþ¬þ©þ«þ®þ¥þ¬þ°þ³þ«þ«þµþªþ¤þ¢þþgþ4þþQþþ§þ­þ¢þ¤þªþ£þ¹þ«þ¯þªþ¡þ þ¦þ°þ¬þ­þ¡þþþþªþ­þ«þºþºþ½þ³þ¹þ´þ¬þ±þ°þ¯þ³þ±þµþ¡þ¿þ¹þ¯þ·þ¾þ»þ¹þ½þ¶þ¨þ½þ»þÆþÄþÄþÃþ¼þ½þ°þÀþ¬þ½þ¸þ¹þ·þ±þ°þ³þ®þ·þ¬þ²þÀþÀþ¹þ¶þ¹þ¿þÀþ·þ°þ¸þÆþÇþÃþ¼þ·þ¼þÀþÁþÆþÈþ¾þºþ»þ¸þ¶þÃþ»þºþÀþÆþÂþÄþÀþ·þ·þÀþ¿þ³þÃþ½þ±þµþÁþÂþºþÀþºþ¾þÃþ¾þ¼þ½þºþ¶þÀþ»þ¸þËþÂþÁþÈþÃþºþÃþÄþÌþÑþØþÊþÇþÊþÉþÅþÅþÄþÉþ¼þ´þ¹þÆþÇþÁþÂþ¿þ¼þ¶þ¼þËþÈþÄþÂþ¯þºþ¶þÇþÇþÆþÅþÂþÁþÅþÁþÇþºþÆþÅþÌþÑþÈþ¸þÄþÛþËþ¿þÂþÇþÄþ¾þ¼þÃþÌþÌþÅþÇþÈþ½þ´þ¿þÉþÆþÊþÉþÁþÀþÀþ½þÇþ¼þÛþÆþ¼þ´þ¹þÄþ¿þ²þ¼þ»þÀþ·þ¼þÈþÌþÈþÐþÍþÁþÀþÀþÃþËþÏþÁþ¼þ¿þÉþÄþ½þ¾þÆþÊþÆþÄþÄþÄþ½þ¹þ½þÄþÆþÃþ¼þÅþÇþÂþºþ¶þ¾þÄþ­þÀþÉþÊþÀþ·þÀþÇþÃþÄþ¾þÂþÆþÁþÇþÎþ¼þ¼þ¼þºþ¾þÄþÆþÈþ»þ¿þÊþÍþÍþÊþÀþÀþÀþÌþ¿þÇþÍþÆþÄþ¾þ´þ»þ¾þÄþÅþÂþÄþ¼þºþ¾þÃþÄþÄþÆþÊþÃþ¿þÃþÁþÂþÆþÄþÃþ´þÀþÏþÊþÄþÌþÌþ¿þ¿þ¼þ»þÃþÄþ¾þ¾þ½þÌþÄþÀþÁþÆþÈþËþÌþÊþ±þµþÀþÇþùù¤ùºúÓú±úÑúþú!û.û$ûûû2û8û7û7û+ûû2û7ûFûeû^û*ûÊùîö#õ¾úèûüáûû\ûFû®ûõûüüüúûüúûêû<üDübüzüü{ünüDü]üuüüüüfüüwüeüuüPüLüeü[üAü©üücünüdüZünü{üüüzüüüü~üdüuüüüüü¶ü£üsüxü¬ü¦üüüüüyüüütüüüü­ü ü[üüºü°ü¥üü£ü¸üü°üüFüKü]üjüü¥üüüüüüüüüü¤üüüzüzünücürüüüüvüüü^üRülüuü¬üxüüü{üzü~üüxü_üOüCü[üjü[üXüuüaüükükükü{üüoüNüGütüaüZüUüWü5üüHü\üSüü<ürüpüZüNü?üKüQüXü$ü'ü'üüüüûü$üCüHüSüIüCü+üü2ü"üü0ü@ü>üNü]üOü4üüíûåûÚûðû
üü8ü]ü[ü5üVüWüHü>üFüLüIüSü\ü/üPüvüSüUüWü/üþûîûùûóûü
üÝûµû»ûæûü)üüèûîûïûûûüAüVüLüVüdü[üKücüZüZüXüCü<üTüjüyüzüvüküVüLüIü7ü0ü$üYü]ü{ü`üDü%üþûóûüûúûüüü'üüüü0üCügüküdü\üQüLüWügühüNü	üòûûû­ûýûAüMüRühü[üeügüTüSüMüBü,ü(ü:ü7ü=ü:üGüDüMüfüAü!üAüYü/ü7üAü[ü2ü;üü	ü!ü2üüüü#üüüüü"üüü=ü%üüÃûTûûþú0ûUûGû>ûQû`ûhûLû¨û{ûzûû¦ûÌûÇû¹ûÎûËû¿ûïûàûÃû¸û«ûûûûûûËûvûûûlûûûûyûnûmûDûYûwûtûhûoûûû~û{ûrûû û©ûeûuûûûû¼ûÑû×ûâû¨ûeûû!û0û'ûQûBû+û4û5û1ûûüúûüúéúûèúÈú»ú¿úÍúÑúÓú·úújúmúYú}úú¬úÆúÕúÌúËúåú¹úûÿúôúáúÁúÁúÍúÁúµúÖúÌúúäúºú½ú®ú°ú·ú·ú«ú£ú¼úàúÇú¸úÒúîúÉúÁú¼úú©úÈú­ú¯úµúàúÐúàúÐúöúûûûûòúúúÿúßú´úéú
ûûñúüú!û%ûùúÇú®ú«úÖúúúþúFûûûóúÝúû'û8û>û	ûÛúËúÝú×úªú¯úóúûìúãúðúûüúÀú¼ú­ú¹úëú×ú³úäúùúýúäúÁúÒú×úÑúûäúûAûûþú2ûDû/û&û!ûúúÇú¦úúpúúPúú-ú)úúCúú§ú¬úúnúyúpúOúúúFú<úhúÌúûïúåú¶ú¤ú­úú³úëúû
ûÙúëúû$û.û?û0ûûûóú,û
û,ûBûû
û"û"ûûòú	ûû*ûû ûû7ûQûUû'û$ûJûWû)û÷úû>ûû,ûûûQû&ûûûûûûKûgûpûaûDû=û4û$ûNûGûPûAû@û#ûûû.ûûÓúúúú©úúZú/ú*úñùïù*úIú-úúú0úú©úÚúðú(ûûû ûõúäúûû
ûêúîúîúúúû5ûJûDûPûUûMûPûNûEûDûHû?û4û;ûOûGûUûTû'û@û<ûNû+û;ûûû!ûû%û5û+û!û9û+ûû2ûFû)ûAûSû.ûû)û3ûûûøúÔúÛúËúÙúWú>úZú©úÔúÁúúú{ú6ú(ú?ú@ú;ú-úúuúú¬úÑúòúüú÷úû'ûûûúüúû:ûBûûAûû%û)ûDûEû.û)ûYûmûOûGûHû<û#ûû.ûLû1ûöú²úÊúûHû=ûûíúÊúÒúØú¸ú§úÑúãúïúVû/ûÿú0û$ûoûdû]ûfûVûMûWûNû3ûKû>ûOûLûfûoûVûLûKû@û;ûXû\ûû©ûzû>û6ûFûEûYû@ûTû7û5û9ûýúû
û!ûAû`ûnûIûûïúüúû!ûûºúyúßú*ûFû>û/ûLû:û:û9ûû+ûBû(ûûÖú¿úûûSûLûûSûYûXûAûûÍúÎúûVûuûû|û_ûnûû¸û¥ûû£ûûûûûû¥û¶û®û¶û°û«ûûsûûûûûUû3û}û¤û¡ûªûºû¶û¬û´û¿û»û·û±û¹û¡û{ûû³ûû®û¥ûû¨ûªû·ûÓû´ûzûû´û§ûÅûÐûºû¤ûû¨û¨ûÉûû§û¾ûûºûÌûÏûÍû®ûyûdû|ûûû§ûûûûû§ûûyû±û¸ûÊû·û¸û¢ûûû¢ûûûûûeûRûhûûûdûOûtû¨ûû¡û³ûÊûÍûÅû¬ûû´û¥ûûµû¬ûÜûÌûÉûÚûîûêûÏûïûÖûßû·û¤ûÄûÖûáûñû÷ûþûñûÙûÆûìûÐûæûÂû´ûÅûÞûÝû¸ûû®ûÊûºû£û û û¼ûóûèûÖûÂûâûûûÿûäûæûâû÷ûü÷ûëûôûüþûÑû»û×ûÏûÙûãûêûæûçûâûïûÕûÿûÙûæûçûêûùûüüûþûúûéûæûáûÈû­û­û¾ûÉû£û¼û¢ûËûÆûåûäûÒûéûÒûµûÙû÷ûþû	üüüöûÚûØûÐûÂûàûñûþûüñûüDüSüQüIü1üüôûáûÞûÛûüãûóûùûåûøûëûüïûÛûÖûÁûÜûÞûüèûØûÝûÏûºûÂûØûÕûÕûâûÅûÝûùûÊûÿûüúûüéûÍûæûçûãûüùû½û¼ûêûêûÕûÍûäûÑûæûáûøûðûíû³û¯ûäûàûôûéûÝû¶û±û×ûÝûäûíûÌû¶ûûû±ûâûÍûÀûðûÓûóûëûüüüûüöûúûûûéûÚûÕûÖûñûûûÂû×ûßûöûïûêû÷ûåûúûíûïûýûäûëû÷ûäûúûüüÿûøûôûâû×ûöûüûöûüçûøû
üüÜûÜûúûíûüØûÈûÑûÕûçûòû÷ûÿûßûÐûâûêû&üüüÛû
üüüü÷ûüüüüâûØûñûøûóûüüùû÷ûþûáûõûüüüñûåû¿ûºûÅûÆû×ûü$üüüúû
üüåû	üõûöûÐûÖûÍûüÓûõûüöûæûÝûÐûÚûçûØûÉûÎûØûâûìûçûðûûûÛûôûõûúûíûöûêûðûîûÜû×ûÅûÔûçûïûÿûÿûúûü&ü
üîûÓû°ûºû·ûÓûèûîûÿû
üüüøûòûóûçûæûóûûûü5ü=ü=üHüüåûüæûàûúûïûüøûüûüüüüüü	üùûûûüñûÓûÇûãûÒû¼ûôû°ûÙûÄû÷ûüûûúûü&üûûÿûüüüÞûÑûáûüüòûüðûèûÍûêû´û¸ûÕûCü2üüüöûáûñûÜû·û²ûQûúú>ûÃûÕûáûùûüûüõûìûîûîûøûßû÷ûüýûðûöûùûü*üüüñûÌûàûüêû.ü?üAüNü9ü&üü(ü=ü-üüúûü-ü@ü,üüü"üüü üü÷ûüëûîûü6ü#üü	üü
üüü(ü/ü[ülüü\ü}ü;üSüOüü6üüü.ü)üü#ü#ü%üEüKü7ü9ü:üMü0üHüWüVü'ü8ü"ü+üüüûü
ü÷ûæûâûàûÖûèû
üÿûñûüüCüüÚûü@üRü4üIü(ü üüåûàûñûÿûüþûüûýûöûëûüü!üüüü+ü5üü)ü
ü	üü#ü*üüïûïû	üöûÚû
üùûãûâû
üJüüüüü!ü ü0ü<üüü*ü-ü'üüüùû
üü8üüöûøûüúûüü.ü1üüü$ü>ü>ü<ü0ü1ü4üüòûuûúúûûWûYûjûûÚûü4ü9ü.ü,ü'ü(üüü?ü8ü:ü0ü5ü2ü?üüü#üAü$üü-ü;üDüDüDü"ü"ü:üIünüü/ü5ü/üùûfûWúËùúÏúûöû/ü7ü;ü<ü-üü=ü7üüü.üüü=üKü)ü
üüüüöûüü*ü'ü/ü-ü,ü(ü.ü'ü'üüü3ü,üüüüæûÐûîûüüüü>üüüüüüCü(ü%ü#ü,üJü=ü3üDü,üüüü/ü8ü'ü%ü]ü2ü(ü%üüüîûïûúûÈûûmûaûûûªúú/ûºû´ûû§ûû_û"ûêúÑú¥úcúbúdú«úÃúíúîúµúqú)úúÿùúBúLúúÂùrù^ù¼ùOú[ú¡ú¯úÒúªúÐúÖú¼úÈúÊúàúû,ûû÷úûûûàúÿú6ûÃû×û¶ûÎûÇûÜûêûü"üüü5üWüIü1ü$ü(ü'üüôûüüü%ü7ü5ü<ü?ü9üdü{üü}üüüüüüünütüü®üüüüü~üüOürüdüü§ü¦üüü¬üªü§ü¢ü¨üÇüËüâüïüúüÝüØü¾ü½üÅüÐüÝüÒüªü©üÀüÊüÂüüüÁüÃü¤üüfü_üfüYü,ü3ü9ü/ü#üüÊûxû?ûñúÉú9û
û°úlù#÷öÄöfø/ùùúøAù¹ù[ú¼úúNú²úû.û)û:ûûîûjüêü/ýqý¯ýãýíýþþ'þFþGþQþUþ`þoþgþVþXþYþUþgþlþhþ}þgþ~þxþrþoþwþþþþþlþþþþ|þþþþþþþþþþþþþþþþþ}þþþþþzþþ þþþþþþþþþþþþþþþþþþþþþ¢þþþþþþþþþþþþþþþþþyþyþþþþþ~þþþþþþþþþþþþþþþ£þ£þþþþþþ¨þþþþþþþþyþþþ¢þþ¢þþþþþþþþþþþ¡þþþþþ£þþþ£þ¬þ¥þþþ²þþþþþþþ¡þ¡þ¡þþþ©þ±þþþ¢þ¯þ£þ¡þªþ©þþþþ¥þ¦þ þþ¥þ¡þþþþ«þ®þ þ¡þ£þþþþþþ þ¦þ°þ®þ þ¤þ¬þþ¥þ¥þ þþ«þ«þ­þ«þ©þ©þ¤þ¦þ£þ§þ¯þ«þ´þ¡þ¦þ¦þ£þ¥þ¦þ«þ¦þ¥þ²þ¡þ·þ²þ±þ¤þ¡þªþ¯þ«þþ¬þþ¦þ­þ¨þ¦þþþ£þ±þ«þªþ§þ®þµþ§þ¥þ¦þ£þ¡þ¦þ¬þ©þ¦þ¶þ þªþ¨þ®þ°þ¯þ°þ£þþ´þ²þ©þ´þ¹þ®þþ¥þ§þ­þ¯þ©þ²þ¢þ¤þþ«þ§þ¬þ¦þ¥þ¯þ³þªþ¯þ·þ´þ®þ þ¨þ¢þ£þ¥þ¦þ¨þ¦þªþ­þ­þ²þ³þ°þ·þ¶þ±þ«þ§þ²þ³þ¨þ·þ§þ§þ¶þ«þ¡þ«þªþªþªþªþ¹þ¦þ¥þ±þ¯þ«þªþ©þ­þ±þµþ£þ±þ³þ®þ«þ²þ±þ¦þ¯þ±þªþþ©þþþ§þªþ¯þ²þ®þ»þªþ¶þ²þ¯þ«þ§þ¤þªþ²þ³þ³þ¨þ«þ©þ®þµþ­þªþ´þ¦þ±þ®þ¾þ»þ«þ©þ´þºþ¯þªþ¹þ´þ¸þ³þ²þ¶þ¼þ»þ¹þ»þ¹þ¬þ¬þ¿þ¾þÄþËþÈþÄþÄþÈþÈþ³þ¸þ·þ¹þ½þ·þ±þ±þ¯þÂþµþ±þ¿þ¿þ»þ¾þÂþ½þ·þ»þ¬þ«þ²þ¶þ¿þÇþÇþ¿þ¯þ¯þºþªþÁþ¼þ½þ¼þºþ¾þ¹þÀþËþÆþ¼þÅþÅþ¹þ³þ»þ¼þ»þÃþÍþÈþ¼þÅþÉþ¼þÂþ¯þ¹þÌþ¹þ¶þ»þÁþÆþÅþ¸þ²þÇþÎþÈþÃþ½þÃþÑþÉþÁþÒþÎþÅþÂþÄþÃþÆþÌþÏþÈþ·þµþ½þÁþÄþÇþÁþ¹þ¼þ´þÄþÂþ½þ½þÁþÌþÍþËþ·þÂþÂþ¿þÁþÇþÍþÈþÇþÐþÄþÇþÎþÍþÅþ¼þºþÁþÈþÆþ¿þÄþÂþ»þÃþÍþÍþ¾þÂþÌþËþÁþ¶þ³þÊþÍþÊþÇþÄþÂþÁþÇþËþÄþÐþÔþ¸þ¬þ±þ¯þ°þÅþ»þÆþÅþ¾þÃþÌþÌþÉþÊþÃþÂþÄþÅþÊþÊþ¼þ®þÃþ¼þ¶þÀþÆþÂþÂþÈþÈþ°þ¶þ¿þÂþ¿þ¼þÄþÁþÀþÄþÅþÄþÆþÂþºþÁþ¼þÁþ¾þ³þ·þ¾þÄþÍþÑþÊþ¿þ¹þÅþËþÉþÃþËþ¼þÆþ¹þ¸þ¶þºþÉþÂþ½þÆþÇþÂþÆþÆþ¾þÍþÉþÄþ¼þ¾þ¿þÁþÁþ»þ¿þ¿þ½þ¹þ¾þÆþÆþÊþÉþÃþÇþÕþÑþÄþÃþ¾þÄþÎþÀþÄþÉþÇþÁþ»þÈþÑþ×þÕþÎþÇþÄþÈþÀþ¸þÂþÃþ»þ¶þ¹þÎþÎþÁþÇþÊþÇþÍþÈþÄþ½þ¼þÂþËþË÷(÷ÝøÁúÂúÔúÿúû1û?ûûÜúðúûûû%û;ûFû#û^ûbûaûFûûmùhöM÷5ûü"üþû»ûwûcû­û§ûåûüüüÞû¼û
üBübünüxüxüqüzümüwüüüüüqüüdüsü~ümüRüUüüü«üüjüoüoübüküwüüyüüüüüfü;üwüüüüvüü¢üüü¬üºü¢üüüüüüüZüyüü¤üÈüÄüüü¼üµüüüüülüüüXüMüPülüü¨üüühüüüzüüüürüü­üüoüqüüüqüüqüaüvüüsüfünüuü¥ü~üüüzüyüüüDüüzükütüüütüjüiüpüRüfünüzü~ü\ü1ü9üNüWüyüüqü:üü6ü,üCü8ü@üEü<ü3ü=üCüCüKü?üü9ü3ü$ü üü"ü5ü@üHüQüUüKü2üüüüAüEü8ü@üBüFüSüCüüüû
üüüùûü*üPüWüCütüXü-üü.üOüQü&üü0üQüXüeü`üHü"ü	üüü,üAü üíûÐûÑûúû6ü3üüü:ü4üüñûñû'üJüUüiü?ü@üVüdübüRüDüOü`ü`üoüQücüdüYü_ü]üüóûüHü^ü[ücüRü)üüüûåûùûöû.üü,ü1üü#ü@ü/üMüüüümü]üQüOü]ü>üü´ûû û´û÷û0üRü]üNüXüiülüQüMüHüCü0ü0üTüYü:üRüFüJü^ümüaüfü`ü#üü0ü3ü ü:ü>ü,üü(ü0üü$üü&ü"üüüü0üüü+ü&üÉûSûìúëúû=ûPûXû`ûKû@û-ûûYûbû|ûyûû£ûû·ûÜûÜûÞûÌû½û±û²û²ûûû¬û­ûÌû³ûû¤ûÄû¶ûûûmû^ûYûrûNûû~ûmûpûwûûûrûSûbûxûûaûBûfûoû@û-ûRûû³ûûVû=û1ûûû'ûIûJû@ûCû+ûäúºú£úåúþúþúûÙú¶ú´úÀúÔúÙúßúÄúÂúúgúµúÕúÙú¦úvú«úàú·úÙúèúû	ûùúîúËú³ú­úºúÜúÔú×úãúíúÚúÜúÁúÒúïúòúÜúÙúûûúúúòúûßúïúûùúûÿúâúßúÿúûEûÓúæúõúûûûû÷úêúöúíúÍúúÞú$ûûóúû%û ûûÆú©úÓúôú3û8û=û)ûûûûÿúýúûüúÐú¬úäú	ûõúîúæúÿúûòú×úÌúéúûÕú¸úºú­úÎú¬úú¾ú	ûûìúÜúéúáúÄú
ûÝúû³úàú»ú¨úÍúËúÅúâúÁúkúKú[úXú\úúôùúSú|ú¨ú½ú«úªú«úúú}úúúú\ú«úóú÷úøúþú÷úçúÇúéúûïúûûûûûûû	ûûûñúøú·úçúêúûûùú"û@û ûûûûû%ûüúVû6û0ûBûSûKûLûGû6û)û-û@û@û+û$ûûDûVûEû7ûûûûû5ûRû^û5ûûûæúÄúòúÿúïúºú§úúú®úúIú±ùù½ùúúôùþù	úúLúYúfúúú¯úÎúÏúû5ûû	ûDû5û@û=û7û5û:ûHûDû)û*ûû
û!ûDûDûUûKû_ûHûFûjûnûVûRûNû>ûWûRûCûjû8ûEû ûdûûPû/û3ûûÿúûûû2ûû>ûûûûûÓúßúÜú·ú¡ú¨ú§úúzúbú[úrúgúKú1úúZú¦úæúñúÔúÃú±ú~ú_ú¡úÀú±úÐúÖúÈúÜúáú6ûû	ûûûûû!ûCûHûRûSûûFû)ûûû1û3û6û5û;û<û)û*û;û4û*ûûüúûûÐúúÚúû(û û
ûþúûúûõúßúæúûèú:ûvûYûbûUû:ûSûjûûûfûbûFûFû>û;ûSûQû'ûqû]û"û9û û*û.ûNûyûûû}ûjûkûfûQûYûhûRû/û+û,ûèúèúõúû!û.û5ûûñúÆúÍúôúBûüú¦úWúíú!ûûEû_ûLû/û7û>û)û"ûûûûû7ûûUûgûjûû7ûGûûûIû\ûOû^ûûûiûWû<ûMûûû£ûû ûûûûûûû¬û¥ûû«û¿û«ûtûû²ûûûsûfû±û¤ûû¡ûÇûÇûµû±û³ûÅûÐû¼û´û£ûzûûÅû©û½û¸ûªû±û±û¹ûûjûpû|ûû¦ûµû¥ûû·ûûmûû³û¹ûû¢û§ûÕûÍû½û³ûûeûWû`û}û¬ûÀûûûwûû¦ûûûûûûûû¡ûûû}ûfûhûoûgûAû@ûXûûû¢ûûlûûûû ûÃûÖûÄû¡ûûÄû­ûû¡ûÉûÕûÂûÐûáûõûÃûÇûµû¾û¾û³ûûû¶û¶û¯ûÍûéû½û¤û»ûÏû¦ûáû¬ûû£ûÛû²û¤û¯ûÀû¦ûûûûÈûÛûÅûÀûÂûÎûçûéûëûóû¾ûúûúûëûüñûìûãûßûØû¿û¾û×ûàûÜûÞûÞûÃûÄûëûÓûßûíûÐûÝûëûóûýûüüÿûüéûÏûáûÝû¶ûÅûÄûÏû¤û¢ûû¼û¼ûÇûÛû¿û¶û¬û¸ûáûôûðûíûùûýûÍûÎûÈûÐûÄûßûßûüüæû ü<ü_ü^üdü7üüüòûòûÕûáûïûâûéûêûÞûÑûÀûðûÎûÑû¿ûÈûÁûÐûäûßûÄûûrûû¸û×ûäûÅûÞûÅûäûÞûÔûºûÖûúûêûÖû¸û«û«û­ûÓû¾û¨ûÌûäûßûÎûëûéûÞûÂûìûÅû²ûØû³ûÍûËûÝûüû×ûáû×ûÏûàûÍûûû®û­û®û¨ûÝûãûáûÍûÍûÌûÿû
üöûÔûüìûöûøûÃû¢ûÊûëûëûýûÖûßûáû¸ûÌûúûÕûòûüìûäûÝûßûùûüùûìûõûäû¹ûÆûâû¸ûÑû
üøûçûüìûëûüýûãûßûÚûÛûäû¾û¼û×ûãûèûåûÜûÙûßûãûåûÞûüñûùûäûéûäûÿûðûóûüìûüëûÒûÚûßûáûêûûûüóûüüòûüûüüüûçûñûÈû²û¾ûÎûÎûâû
üüúûóûüüóûýûòûùû×û¼û¶ûüÂûìû
üäûÎûËûÌûËûÍûÒûÙûÏûÉûáûâûæûìûïûÙû÷û¾ûØûÇûèûÀûáûÞûìûðûÝûáûïûôûýûüüüêûéûåûáûºû§ûÈû´ûÊûØû×ûüüüõû÷ûôûæûõûüüýûü8ü-üü	üïûüöûåûõûâûü	üûûåûü+üüü	üüûüùûßû¶ûyûûûû¹ûåûõûåûÔûÆûàûüÿûíûü÷ûøûøûüüêûÝûÓûéû
üåûùûüûîûàûüÌûËûÒûüõûûû÷ûáûëûêûÝûáû¹ûSûøúû£ûÕûìûìûéû÷ûØûÆû¾ûüàû¶ûÎûÎûÏûÓûÅûÒûúûüüüµû£ûuûíû.üþû<ü6üAüðû
üþû
ü#üüüüüü'ü)üüüüüEü@üüùûíûíûøûü&ü3üüüüüü1ü6ü)ü3ü0üoü`ü`üIü!ü9ü#ü6üü&üüüü#üü"üOüJü-ü;ü0üRüIüRüXüdü5ü;üü%ü,ü@ü*üüúûþûûûåûÙûÚûõûüüü4ü=ü+üü&ü"üEüZü:ü4üüüúûüüüü
üüïûüûü6üüü/üüüüü2ü/üüíûØûÇû±û£ûµûìû	üòû×û¸ûáûÁû³û7ü5üòûÛûóûüûüü'üüïûèû	üüüøûØûùûßûéûÔûÛûÚûßûüüöûüüüü&üEüKü2ü.ü#ü2ü%ü&üüµûfû5û8ûQûNûbûûÚûü-ü,üü#ü-ü&üü+üDü.ü$ü@ü5üAüGü>ü4ü>ü`üVüEü?ü)ü$üIü]üUüwüUü=ü(ü@ü@üüøûÂûhûûÐúöúcûÝû5üDüEüQü3ü4üIüHüLü&ü?ü!ü$üü2ü8üüüüü
üòûêûóû üü4ü,ü1ü#ü6ü1ü.ü*üDü>ü5ü<ü6üüõûòûü$üü1ü2üEüü,ü"ü,ü&ü6üWü:ü2üIüLüCü5üBüUü;ü%ü"üDüüüNü9ü,ü%üMüRü'üüüüü	üùûüËûñû¼û«ûêûüüüü#üüüôûÓû²ûû«û¾û¶ûºûÚûºûÇûûVûûû3û!û$û&ûúúÍú¹úÃúõú	û;û%ûøúû,ûûîúûÿúßú÷úûúöúáú¦úúbúúúFúëú-û1ûûûEûQûûyû_ûiûûûûpûyûûbû%ûûñúûûôúûûû
ûæúúúHûcûAûEûrûQûKûJûûûYûIûrûû¥û©ûûvûûûûÊûÔûÊûûûùûü*ü8üQüWü^üxüüÃü¸üÍüÀüÏüÚüËüÇüØüåüåüØüÊü»üÆüÉü üüÃüâüëüÝüÓü­üü¢ü©ü­ü»üÒüàüØü·üüuü´übü_üüü¼ú<ø÷¢÷ù×úÓúcú,ú&úEúlúrúíùÂù*úúëù­ùÅùúzúðúLûtû|ûºûèû
üü&üdüºüÿüGý ýÙýäýïýþ8þCþEþ/þþ)þ	þ0þ8þUþVþ^þeþkþvþwþsþþþwþxþþþþþþþþþþþzþþþþþþwþþþþþþþþþþþþþþþþþþþþþþþþþþþþþþþþþþþþþþþþþþþþ¡þþþþ þþþþþþþ|þþþþþ¢þþþþþþþ©þþþþ£þþ¦þþþ¢þþþþþþ¥þþþþþyþuþ{þþþþþþ¤þ£þþþþþþþþþ¡þ¢þþþ¤þ«þþ¤þþ¢þþþþ¢þ£þþ þþ£þ þþ¨þ¤þþ£þ£þ¥þ¡þþ¥þ þ¤þþ¦þ©þ¥þþþþ§þ£þþ£þ«þ©þ¢þ þ¡þ¡þ¦þ¥þ³þ±þ þ¡þ¦þ¥þ¦þªþ¡þ¥þ°þ¥þ¤þªþªþ¨þ­þ©þþþ±þ¯þ³þþ þ£þ¡þ£þªþ©þ©þªþ©þ£þ®þ®þ¬þ³þ¶þ¸þ·þ¤þþþþ£þ£þ¥þ¥þ£þ þ«þ°þ¥þ¬þ´þ¼þ±þ«þ¦þþþ¢þ«þ¦þ¬þ©þ«þ£þ¯þ¤þþ þ¦þþþ¦þ·þ³þ¹þ¼þ¯þ­þ£þ­þ©þ¯þ­þ§þ´þ®þ­þ¤þ¢þ­þ®þ¨þ«þ«þ§þ«þ¯þ«þ¼þ¥þ°þ´þ¢þ¡þ¨þ¯þ±þ²þµþ¦þ«þ±þ²þ¶þºþ²þ®þ°þ«þªþ°þ¶þ´þ£þ¯þ´þµþ´þ¯þ±þ¯þ¨þ­þ°þ¦þ°þ®þ²þ®þ¨þ¯þµþ·þ±þ®þ³þ­þ¢þ¡þ§þ©þ£þ©þ¶þ¡þ§þ§þ­þ¡þ¦þ²þ±þ°þ¿þ·þþ¬þ·þ°þ±þ²þ´þ¸þ»þ·þ³þ¸þ«þ«þ´þ¸þ²þ¬þ¥þ£þºþ³þ¸þµþ­þªþ²þ³þ¨þ¬þ¾þ³þªþ´þ¸þ´þ»þ¾þ¹þºþ¹þ²þ¶þ·þ¶þ¾þºþ¸þ·þ°þµþ¼þ±þ´þ¸þÈþÂþ°þ­þ±þ¯þÆþÇþ´þ¸þ¸þÂþÆþÃþÂþ·þ·þ´þ²þ·þ»þ¹þ¹þ¹þµþ¹þÇþµþµþ¹þµþµþ¿þÅþ½þ»þ¼þÈþ»þ°þ¼þÅþÁþ½þ½þ­þÀþ¯þ¿þÇþ¼þ¹þÄþÉþ¹þµþ©þÄþ¹þµþ¼þÅþÈþÇþÄþ¾þÀþÓþÊþ¹þ³þ·þ¼þÍþÓþÒþ¸þÁþÄþ²þºþÌþÈþÜþÌþ·þ·þÅþÅþÅþÂþ¸þ½þ¼þ°þÅþÇþÆþÁþ¿þ¾þ·þ»þ«þ¶þ¹þÁþ½þ¹þÁþÀþºþÓþÂþÍþÌþÅþÄþÃþÂþ¹þÐþÍþÆþÁþÁþÂþ½þ½þÁþÆþ½þ¿þ¿þ¾þÀþÅþÑþÏþÅþÂþËþÍþÆþÈþÔþÆþÀþÉþ´þ»þ¿þ¼þÄþÌþÄþÔþÇþÄþÅþÄþÅþÇþÃþÀþÇþÃþÂþÄþÇþÅþ½þÁþ¹þÆþÌþÍþÈþÁþ¿þ¾þ¾þ½þ¾þÈþ¿þ½þÆþ¿þ¿þÏþ¿þµþ½þÂþ»þ¹þÃþ¸þµþÄþ¹þ³þ¸þ¸þÅþÃþ±þ¶þÁþÐþÍþ¾þÇþ¾þ¾þ¸þÂþÃþ¿þ¹þ·þÇþÌþÄþ½þÊþÍþÅþËþ¼þÍþ»þ¶þ½þÄþÅþÂþÉþ¿þ¾þÀþÂþÂþÁþÃþÓþÅþ·þ´þÀþÄþ¼þÀþËþ¿þÄþÇþÅþÁþÁþÀþÈþÄþÌþÅþÃþÍþÍþ²þ¸þ»þÎþÊþ½þºþ½þ´þÎþ¿þÇþËþÈþÉþÄþÇþ¼þÄþÎþËþÚ÷®öø úãúû0ûEû=û)ûûöúû$û$ûûûûûGûHûbûûdûäú(ùáõøPûüüôû×ûÉûËûéûÞûúû6ü@ü+ü!üëûAüAübürüsühüYütüü{üüünüYüüoüvüaü~ü\ü3üFüvürümü|ü{üzüvülüfücüüsüüüüxüpüüüüüvüüüüüüüüüüü§ü¬ü|üüfüuüü§ü¼üÅüü¤ü¤üüü¡ü­üüü¤üübüMüTüvü¢üüüüzüüüüü§ü«üüüüüüüsü{ücütüeüpügürüxümüxüuüxüüüülülüzütü>üyüZü[ü]üdüuü}üfürümü\üoüuüxüvüNüüü÷ûGü_ü^üDüüüü.ü4ü<ü=üEüFüHüPüGüTüNü.ü1üTü?ü!ü-üüü4ü2ü6üTüKüEüGüüü)üIüOü8ü üü6üUüRü,üü+ü0ü	üìûóûüGüqüjüVüVüaüVüKü-üü9üAü>üJü>üGüKü>ü2ü'ü$ü]üXüKüAüüüüü9ü8üXüBüNü6üÝû¬ûÐûü:ü'ü7ü?üKü`ügü]üVüXüWümüPü`üOünüwügüeüaü4ü
üü{üwüsüqüfüFü!üüôûüüJü@üDüKü?üBüVü<ü?ü{ü^üdüüvü\ümükü%üîûûÅûÇûÙû
ü2üJübüQüNü`ü`ü?ü<üNüTüOüKüSüTüAü7üAüSüKüjüeüOüAüü>üBü üü"ü&ü7ü1üü ü1üIü
ü'üü	üüü!ü0ü5ü7üüjû²ú¾úñú3ûNûSû\ûiû_û*û,ûû*ûKûwûûû|û|ûªûÉûËûÐûßûÅûÁû×ûÈû¥ûû³û²ûûûû¿û¾û¹ûûûûgûUûrûgûûoûVûwû}ûzûrû`ûhûûûwûUûkûxûDû+û*û_ûûvûZûkûNû&û/û.û1û9û>û7ûûËúmú"úSúÕúýúûûÝúÁú½úÐúÚú½úØúÄúñúúúúÃú°únúPúxúÄúÅúÀúûûíúû
ûñúæúÏúÌú	ûôú÷úûûÓúìúòúûúû	ûýúïú#ûíúìúÔúûûþú&û-ûûûû÷úû3ûEûÐúþúöúûûøúíúãúáúüúèúËú¦úûûûûúû.ûûÎú¹úÇúÚúûûMû9û&ûûûðúÚúÓúÏú£úsúúûûû&ûûãúçúìúÑú±úÌúöúÇúêúäúêú»ú¦ú°úÍú	ûûùúÊú®úúúëúRûÜúúú²úúYúRú|úúúúOúCúeúúiú,ú8ú[ú°úåúëúòúùúéúðúüúûÀúÍúúyú}ú\úoú´úÞúôúúúÑúÍúÊúûûû>ûdû8ûõúâúóúûûûÚú·úúú¿úËúéúû5ûPû0ûûûû ûû3ûûû"û+û7û@ûXûgûRûûþú1ûYû8ûû-û:û6ûûùúîúäúëúàú½úÂúÛúúhúKúú+úú4úúâùÃù¨ùüùlúaú)úòùöù&úúúúúú÷úûûûûû#û.û1û^û@û@û!ûUûCûKûDûIûMûFûJûQûKû;û
ûûûCûû=ûKûeûZûRûbû]û3ûû,û*û6û3ûíú6ûèú9û!ûû#û!ûôúêúñúÙúÚúíúÓúûúÉú¹ú`úWúLú$úú3ú^úiú]úQúRúKúRú?úxúxúú]ú®úÈúèú
û'û&ûÿúòú
ûûìú8ûLû3ûûÊúúèú
û2ûûûûû1û&û'û4û ûkû>ûû1ûûþúûúúòú	û
ûòúÓúÖú
û(û û ûûûûûøúÖúÒúû1ûHûQû7û7ûiûbû,û'ûfû%ûaûjûaûAûeûYûfûsûkûiû~ûuûQûTûWûsûJûMûFûrûfûDû=û6ûEûRûmûûvû`ûwûtûûyû\ûkû{ûCû(û=ûûÕúÈúõúû-û;ûûñúúúþúØúûRûû1û3û#ûûû/û/û,ûû0ûEû*û#û,û$ûQû@ûkû0û7ûlûnûsûKû@ûQûiûkûuûsûSûcûûvûgûfûiûû¤ûûûû¦ûûû°û©û¤ûµûªûû²ûÇû«ûûû©û¢û®ûûû¯ûûûû³û¸û©û©û¹ûÂû¶ûû¢ûÃûû¢û´ûÃû¹ûûûûû û´ûûgû{ûûûûûûû û®û½û´ûûûû¨û»û¹û·û·ûªûû~ûû¤û¸û¥ûûûjû{ûû ûûrûûûoûfû{ûûûrûkûûrûgûVû1û\ûû§û°û²ûyûû¬û¶û¢û«ûÀûÎû½ûûºû®û§ûÁû²ûôû×ûßûõûÝû¿ûíûÐûãûµû¸û¨û û¶û¾ûßûäûÌûÈû³ûÇû¯û®ûÅû­û»ûÄûÅûÄû°û®ûÅûûûû}û±ûËûÇûÍûôû½ûÃûÑûïûîûÌûèûÝû×ûóûüåûÌûÜûÔûÃûÙûßûÝûÙû¿ûÅûÅûÔûÂûÌûÒûäûµûÃûçûúûùûúûîûíûøûïûÞûÝûØû½ûÜûìûáû»û¢û§û´û®û©ûÚûÚû«û©ûËûÖûÏûËû¼û¼ûÔû½ûÍûÑû½ûÊûßûÚûæûîûÛû÷û/ü>üPüKüEü5üüòûÐû¿ûâûïûÕûÎûßûûûáûÛûü¶ûàûÍûÀûËûÉûÛû³ûjûBûHûrû¬ûÆû¼ûÐû®û}ûû¬û§ûÎû®ûàû¿û§û¦û°û¸û½ûåûÈû²ûÔûÔûÝûåûåûäûßûµûàûmû¨ûéûÁûÚûãûÏûõûØû×ûãûìûÚûÇû§ûûûû¸û°ûÌûèûäûÁûÆûÎûÜû±ûÈûÃûáûÞûâûïûêûÌûÃûÇûÃûÐû©ûûû´ûÛû
üÊûÚûðûçûáûÌû¾ûÔûéûÜûÔûÜûØûËûÆûÀûÀûÛûúûáûéûíûÕûìûçûøûæûâûÀûÌûñûÍûÊûæûëûåûÞûÏûÐûçûìûîûûûüàûÒûÇû¼ûÃûäûüöûþûòûÿûÖûÒû÷ûþûôû÷ûüýûÚûüüüüü
üêûÛûÜûÆû³û¤ûÂûÊûÍûÜûçûðûúûòûáûßûÑûÝûöûàûÂûÃûíûÌûÎûõûÒû½ûÓûãûÑûÃûÂûÇûÅû¹û°û¨û½ûÈûËûÙûËû²ûØû¾ûíû¹ûËû¹ûçûâûÓûËûÛûàûæûÿûüüïûÛûÙûØû ûûËû£ûÜû²ûÜûïûðûüüüðûíûòûùû÷ûâûîû
üüðûíûòûñûëûúûâûúûÞûüüëûü*üüü
üüñûéûÚû«ûxûûûûÇû·û¿û±û¿ûµû¯ûìûøûÏûËûÐûØûÞûßûÖûÊûÉûÀûÙûöûßûõûßûÌûÜûÛûËû®ûÛûêûüüÛûÜûáûÝûÝûãûÇûaûûýúûæûØûÅûæûªû¬ûòûÝûÒû¢ûûµûÇûÉûÒûíûüü
ü
üü	ü×ûÂûÄûÐûúûëûôûüü	üýûâûûûüüü$ü/ü0üüïûâû	ü"ü,üüüñû"üüü(üü,ü.üüüüü1üXü7ü üükü=ü\ü@üü8ü2ü2ü2üüüü$ü1ü4ü7üMüHü9üDü6üFüRüaüVüQü_ü0ü(ü)ü1üPü4üüüüöûåûðûèû÷û(ü'ü4üFüü0ü1ü8ü&üAüCüQüRü<ü5üüü ü,üü	üüíûöû÷ûüüüüü.üüü,ü(üÿûéûµûûûû­ûÙû¶û¶û¹û¦ûû»ûûÛûûûeûsûûÑû½ûÊûÐûûûû¤û¹û¥ûmûXûûtûûûÉûÜû)üüüûüü+ü9ü6üKüZü3üü"ü1ü%ü9ü*üðûÚûû«ûtû6ûSûûÜûü$üüü*ü@ü8üüüDü8ü8ü6ü1ü'ü*ü:üGü<ü:ü.ü0ü?ü>ü?ü;ü,ü>üVübüZüBü-ü'ü=üüüæûûeûûÊûüü/üdüTüOüiüRüBü#üü+ü8üüüüü&ü#üüüÿûÖûºûÝûüúû&üJüMü>ü5ü6ü%üü2ü!üü8ü2üüéûâûõûüü7üNüCüXüIü#ü)ü*ü%ü6üAüLüYüXüBü9üXüaüIüNüSüYü8üHü=ü"üü"ü5üDüMü(ü'üLü3ü/üOü#ü#üýû#üYüü2ü üüüüü+ü2ü!üüöûûûüüüüü5üGüõûÇûÎûâûÙûÍûÒûÕû·ûû¶ûÈû¶ûÈû½ûÆû¢ûÄû±û¹ûÇûªûû§û¶ûûUûDû7ûûúú"ûûfûÕûªûûû}ûmûnûûûûûûmûaûSû(ûMûûóúú¨ú¬úúú«úªúúsúfú·úøúÐúíú¸úÕúúúyú`úúúqúwúPúúÊù*ùùøüøùCù4ùOù¢ùú4úUú¨úûiû°ûàûñûüüüWüoüüü¢ü¥ü®ü»üÍüÇü·üÀüÀü¦üªü¾üßüãüÛüïüÉüÂü¦üÆüÄüÂüÐüØüÖüÒüÐü¹üçü½ü
ýäüÑüìûú~ùÚùkûrüüüü]ü%üü.üøûû®ûû?ûØúú¬úÂúçúûû÷ú	ûûûòúùúúOú_úúõúû8ûûôû5üKüSü*üüülü÷üHýªýåýýýþ
þ þ<þBþPþZþPþwþxþjþrþuþuþzþ{þþ{þqþrþ}þþþþþþzþvþþþsþ{þþþþþþþþþþþþþþþþþþþþþþþþþþþþþþþþþþþþþþþþþþþ þþþþþþ¡þþþþþþþþþþþþ þ¨þþþþþþ¢þþþþþ¥þ¬þ§þþþþþ þþþþþþþþþþþþþªþ¤þþþþþ þ þ£þ¤þªþ§þþªþþ£þ£þ þþþ§þ£þþ¡þþþþþþþ¥þ®þ®þ¦þ¡þ¬þ°þ¨þ¦þ§þ¥þ¥þþþ¢þ¢þþ¤þ¨þ«þ¯þºþ·þ¨þ©þ­þ©þþþþ¥þ®þ«þþ þþ¨þ­þ§þþ­þµþ¢þ¥þ²þ¦þþ¨þ¯þ¯þ¬þ¢þ§þ þþþ þ©þ¡þ«þþ°þ°þ§þ§þ¬þ´þµþ«þ¥þ³þ²þþ®þ¥þ§þ±þ¬þ¬þ­þ£þþ©þ³þ­þ±þªþ¢þþ¡þªþ«þ±þ­þ¡þ³þþþþþ¤þ¬þþþ¥þ§þ¨þªþ¦þ¨þªþªþ©þ¬þ¬þ®þ´þ¯þ«þ¤þ¯þ±þ¯þ­þ¬þ«þ¯þ³þ²þ­þ©þ±þ«þ¥þ´þ¼þ´þ¶þ´þ®þ³þ þþ¦þ¸þ¸þ»þ±þ¯þ¶þ¶þ´þ§þµþ¤þ¢þ´þµþ³þ´þ»þÀþ·þ´þ¶þþ¬þ¯þ³þ³þ²þ´þ¼þ½þ«þ©þ°þ­þ¦þ¡þþ¦þªþ§þªþ¯þ¥þ¬þ³þ¶þ¶þ³þ±þ²þ¯þµþ¹þ²þ¯þ³þºþ©þ­þ²þ±þ¶þ±þ°þ±þ§þ­þ«þ²þ¹þ·þ²þ´þ°þÁþ»þºþ³þ¯þÂþÃþ¶þ·þªþ²þºþ·þ«þ°þ¾þ½þºþ¾þµþµþ·þ±þ¯þ¯þ¶þºþ¶þ³þ¶þµþ¼þºþ²þ¿þ»þ·þ½þ·þ¬þ¼þ¸þ¾þÀþµþÂþ½þ»þÂþ¸þ®þµþ¾þ®þ¸þ¾þºþ¶þ·þ¹þ»þÂþÓþ¾þÄþ»þ¹þÀþ¾þ»þ¬þ¿þ´þ¯þ¶þÂþÀþ¸þºþ¼þ´þ¹þÃþ´þ·þ»þ¸þ¶þ»þÀþÌþÏþ¹þ¸þ¾þÂþÃþÂþÈþÇþÇþËþÄþ¸þ¹þ¹þ·þ¿þ¾þÏþ¿þÉþÀþÀþÁþ¼þ»þµþºþÅþ¿þÊþÊþÄþ½þ¼þÃþ¸þ¾þÄþÈþÅþÅþÃþ¹þ½þÏþÌþºþ»þÂþ¶þ¬þ³þ¹þ¼þÁþ»þÂþÄþÃþÅþÇþÁþÈþÊþÄþÁþÂþ½þ¸þ½þÊþÈþÀþÎþÕþÁþ¸þ¼þÄþÇþºþ¼þÁþÔþÕþÇþÈþÓþÆþ¹þÊþÁþÆþÈþÂþ¿þÅþÉþ¸þÆþÊþÂþ½þ¹þ¼þÏþÉþÆþ¿þÀþ¼þÃþËþÅþÀþÅþ·þ½þÊþÈþ¿þÁþÈþ¾þ¸þÁþ½þ¾þÁþÁþÁþÁþÌþ¹þ·þ¾þ½þºþ¼þ»þ½þ¸þ½þÃþ¸þ±þÁþËþÅþ¿þ¸þÁþÈþÅþÁþÆþÀþ¹þ½þÇþËþÃþ¸þ¹þÂþ¶þÌþÇþ¿þ¿þÈþÐþ¿þÕþÂþ¾þÄþÍþÓþÐþËþÄþÂþÇþÄþ¼þ¹þ¿þÄþÂþÂþ¼þºþÀþÇþÅþÑþÇþÁþºþ¸þ¿þÄþ»þÀþ¾þ¿þÂþÇþÌþÍþÁþ»þ¿þÄþÂþÁþÆþÄþ­þÁþ»þÄþÅþÂþÂþÃþÁþ¼þÃþÍþÄþ%ø÷öø«úüúû3û3û!ûû(ûTûDûKû8û%ûû(ûaûiûGûeûûûÐúüø«õ6ùtûü(üüúûüüüü1ü@üGüEüGüCüKüVüdüküjüeübüiüyüüuülüXü>ü[üZü^üiüüüeücünüü^ünüqü|ü}üküWüQüüüüüüxüiüüxüüüzüü°üüü¡üüü~ü|üü¤ü»ürüVüxüü¡ü¯ü²üüü°üÁü¸üªü©ü­ü¤üüüüüdümüüüüüüü§üÆü°üüüüüü üüüü~ürüküwüküvübüUü_übüuüüpüütüjülücüZütüOüIüMüPü\üoüwügüSüQülüwü\ü@üAüLü5üüûû&üEüEüJü_üNüþûÿûü-ü)ü;üDüEüMüXüZüaüOü&ü%ü2ü-ü#ü'üüøû9üPüJüWüQüEüLü(ü!ü3üBü?ü4üüü&üIüaüWüVüTüPü:ü&ü/üFüFüRüYüZürüdüPü5üüü3üDü:ü(üüü$ü0üCüPü.üRüTüuüGü$üüü3üGüZüSüRüAü)üêûËûðûüü*ü1üNüCüYü\üJüRüiüQü0üEü\ü^ününübü]üLü#üüIüülüpülülüiüCü)üü'üXüPüLüFüPüXü=üü'üRüiü^ü^üvügüPüOü,ü ü×û¦û¬ûËûáûü,ü=üWü\üAü`üjüCüBü`ügüdünügüGü4üCü*ü@üMüaü[üMüYüCü8ü>üEü:ü#ü"ü>ü4üüøû#ü.üü&ü%ü=ü&üü"üü	ü
üáû8ûèúÑúû=ûLûAû?ûSû]ûFû*ûû!û4ûlûûwûaû{ûûÐû×ûû¯ûËûÜûØû½û¿ûÛûÒûÏû¡ûÔû¼ûÈûÔû½û³û±û²û¡ûgûmû{ûû_ûWûhûpûûû}ûû ûûyûgûiû]ûGûJûLûYûjûJûNûNûeû4û<ûIû@ûJû?ûûåúqúúÆùIúÄú÷úûûûÖúÃúÜúÏúÂú»úÓúÂúûýúÂú½ú¶úúúúÂúÛúèúûãúïúûûûûûüúûøúâúøúçúÓúìúûûóúáúàúõúûúú±ú¼úÓúûûûûû1û;ûû!ûûûøúûû
ûûùúàúêúÛúúúøúÊúÏúüúû!ûûùúÒúÂúÝúðúûûû"û0û3ûßúûûûÔú¯úúSú9úWúÞúóúû ûûàúâúÆúú¦ú·úÞúÆú¿úÓúâúú,úiúØúâúúú´ú®úªú¾ú½úúúú¯úúútúú½ú´úúúúúÉú°ú ú¤ú½úîúû
û$û6û*ûÍúû
û7ûûÊúúìùú'ú`ú­úäúäúÆúÂúàúû-û9ûSûYûûÔúÒúüú
ûûõú°ú~úrúfú«úÉúûú4ûVûQû.û&û9ûûúú!ûöúÙúÎú#ûGûDûXûhûBû ûûÚúýúâúÐúÍúìúÈú·úúXúRúOúpúoú!úúú¯ù`ùvù+ùùù¤ùqù.ùù<ùÌùhú¬úæúëúûWûíúÝúòú0ûû.ûBû9ûDûPûIûCû8û@ûOû/ûMû(ûBûOûNûPûYûIû>ûEûGûMû5ûûûûþúûû4ûXûgûLû>û6û+û;û+ûçúáúêúû0ûûÛúæúÈúÔúûÙú{úsúúú£úúgú*úúØù·ù»ùÎùõùLúú«ú±ú§ú­úÁú×úëú
ûûúûûûû=ûDûBûKû3ûûûûNû)ûêú'ûîúÈúÔú@ûJûûûûûûûûûûû'ûûûû
ûðúïúåúÎúÕúàúðúêúâúû*û1û/ûZû0ûnû"ûEû3ûûHûfûYûXû\û=û9û\û7ûkûjûYûSû*û0û?ûvûgû^û]û`ûXûcûpûXûcûVû_ûûû|ûfûgûfûEûIû[ûtû{ûqûdûgûnûJûIûSû`ûûgûHû/ûOû&ûÿúêúõúûû(û$ûû7û"ûû8ûûYûJûNû&ûøúãú×úíúMûtûjûVû,ûûû-ûeûIûyûuûbûzûnûû~ûxûwûrû_û`ûwûsûoûûû~ûsûûyûûûzûûûûû«û¼û¿û½û«ûû²û¾ûû¥ûÁûµûû»ûÅû®ûû£û©û¥ûûûû¤û¼û»û½û­ûµûÀûûû~ûûû{ûûûû¬û¥ûûû­û½ûÀûÀûÄûûûû¸û¢ûûûûûûûkûûûûûuûûyûûûûvûiûkû|û¥ûûû°ûûfûgûbûoûûûû¾ûûxû]ûûBûoûÁû°ûûzûû¢û¸ûÄû¸û´û¶ûºû¿ûû°û®û¿û¡ûÂû¾ûÉûíûÇû¿ûßûÛû¾ûÆûÏû²ûûûµûËûÎû¿ûÅûêûÐûÚûÓûÊû[ûû¥û³û§û±û¬ûÊû»ûfû:û^ûû°ûÉûÓûÖûÄûÊûçûÙûÙûÎûÝûÈû¶ûÚûìû¿û§ûºûÃûÃûÌûÉûÇûËû»ûÂûÄûÐûû¼ûÄûÒû©û±ûÑûäûñûìû×ûëûûûñûüûëûÓû¼ûÖûêûÓûÄûû{û¹ûËûÊûÙûÌûÓûÈûÈûãûùûéûÆû½ûºû½ûÒûÒûØûÜûùûÔûûÚûÆûÖûü)ü0ü-ü@ü.ü3ü@üüÔûÀûËûØûéûúûâûÉû»û¿û¼û ûØû½ûÏûëûÁû¹û²ûûûû»ûºû ûÊûºûÀû·ûÀûÁûÙûÅûÃûÀû¼û°ûªû½ûÓûÜûÈû¦û¢ûÂûßûÊûÊûìûÉû°ûÀû{û©ûàûºûËûäûÈûÛûÜûãûãûÊû¹û³ûûûûû¿ûÍûÓûêûÑûÞûåûÜûÞûÇûÎûÒûäûÝûÃûÑûæûáûßûÛûÕûØû ûvû}û×ûîûóûåûùûïûáûÜû¸û¿ûÕûáûÕûËûßûæû×ûÚû×ûÕûÛûÚûäûßûÎûÃûåûëûýûØûÆû¾û´ûíûêûàûåûïûáûÒûÜûéûúûÙûÜûàûüÖûàû¹û·û¨ûÛûþûûûóûüòûÒû×ûü	üôûüüñûÜûüþûþûüòû÷ûâûÎûÑûºû¹û¯û³û¸ûÄûÓûÎûÌûâûàûÆûÊû©ûÁûàûãûÌû¦ûËûÍû»ûÜûÕûËûÂûÍû»û±û¢ûûûûbû`ûwû~ûªûÂû¨û¦ûÚûÊûÙûÈû·û¬ûÎûÁûµû½ûÉûÓûåûöûüü
üîûíûÚû¢ûûÒû½ûéû¿ûðû÷ûþû*ü üùûåûìûóûÿûýûâûçûöûðûÏû¼ûÖûáûëûßûÜûøûâûÿûùûìûüüéûíûüøûìûìûÑû¹û«ûûûû¾ûµûûwûÓû ûûÖûÌû¼û´û¯ûÔûãûØûÒûÆûÈûÑûæû÷ûúûÚûãûçûâûïûÜûÀû¨û°ûæûüêûëûäûàûõû÷û¾û@ûÙúîúTûÛûÏûóûóû½ûÜûäûÕû½û¯ûû¸ûÝûÛûÚûúûüôûòûüüüùû×û·ûÈûüü
ü(üüûûûûùûüÞû	ü!üüûü#üü!ü	ü'üüüüøûæûÿûôûü>üSü)ü	üüüüü$üHü;üüü3ü.ügüRü8ü,ü-ü=ü*üüü0ü6üü.ü2üüü0üPüKü>ü>üfüWü8üTüüJü7ü-ü:ü'ü(ü%üüìûçûòûþûü üü8ü9üü7ü7üJüCüJü>üOüJüBü7ü
ü
üü'üüûûýûüöûøûüü#ü$ü1üüü)üüüíû ûeûdûtûoûûÆûûnûpûuûûûû»ûûûTûjûTûûÅû§û¤û¨ûûû}ûûÈûÛû½û¸ûÕû·ûÞûúû-ü,üKüOü4ü&ü%ü$üü0üUü:ü0ü+üüü6ü:üúûæûïûúû«ûgûqûûèûü#ü+ü7ü7ü7ü4ü"üüû)ü=üküHüü"ü!üü0ü;ü+üü1üBüJüUüMü9ü<ü?üMüeüBü,ü^üNüü&üüüØûÎûèûü-üIüGü8üZüHü(ü)üJüUü?ü%üÜûü
üü/ü+ü	üýûñûÔûÉûêûþûü)üPüMü/ü*ü/üüüüüü üüñûÑû³ûÄûúû-ü-ü?ü6üPü$üü5üKü>ü3üBüSüOüDü?ü8üBüXüLü[ü_ü-üMüDü0ü*ü+üAüRüEüDü8ü<ü>üü+üjü{üLü)ü2üSü:üAüüóûðûüü6üFü(ü	üûûýû
üûûüéûüüLüüüèûñû
üü
üüüòûüüüüüüûüüüòûÐûÏûïûòûÖû¯ûû¶û¼ûûû­ûÝûñûóûü	üÛûü
üþûüÿûõûüûêûèûÝû¹ûû½ûÓûûKû>ûRûUûUû[ûVûIû,ûû*ûpûWûlûBûRûAûûðúÚúÿúûÿúûóúÒú§úUúÿùyùvùùèùÃùù§ùÀù«ùÂùú]úú­ú·úÃúôú3ûsûû¬ûÎûüûéûîûüü?üRü\üYüRüoüü~ü üü¾ü§ü¸ü¸ü¥üü«ü°üªüµüÉüÀü§üÌüÏüçüòüïü¥ü8ü£ûÀûhüÜüõü÷üôüçüðüÿüâüèüÇüôüÜü¥ü}ü]üZüIü<ü8üüûûåûæûÊû¯ûûKûÊúnútúú¢úúú¼úµúúQúÒùëøøPøÐø¸ùâúÐûüIüüÙüý0ýIýdýýÏýËýÕýÚýíýñýþþþ(þ2þ=þUþ\þeþ_þeþþsþmþyþ{þxþtþ}þþ}þ}þþþ~þþuþþþþxþxþyþ|þþþþþþþþþþþþþþþþþþþþþþþþþþþþþþþþþþ£þþþvþþþ©þþþþ¢þ£þþþ¡þþ¢þþ£þ þþþþþþþþþþþ¦þþþ£þþþþþþþþþþþ¡þ©þ®þþþþ¤þ¡þþþ§þþ¥þþ£þ¥þþþþ¥þ¢þþ©þ¡þ¢þ¡þ¨þþþ¢þ¢þ¤þ§þ¢þþ£þ§þþþþ©þ©þþþ þ£þ¥þªþ¥þ¢þ¶þ¿þ¨þ¯þ©þ§þ§þþþ­þ®þþþ¡þ¶þþþ­þ§þ¤þ¤þþ¢þ²þþþ®þ¤þ©þ®þªþ°þ¤þþþ¦þ¤þ þ þ¥þ«þ­þ©þ¬þ³þ±þ©þ«þ¶þ¬þ­þþºþ»þþ£þ²þ®þ£þþþþ¥þ´þ±þ­þ£þ þ§þ©þ«þ¯þªþ§þ´þ¨þªþþ¤þ¥þ©þ§þþþþþþ¿þ®þ¤þ¨þ«þ®þ°þ°þ­þ¦þªþ§þ³þ®þ«þ·þ´þ¨þ­þ±þ¢þ«þ¯þºþ«þþ°þ·þ³þ¦þþ¨þ°þ§þþ¨þ¬þ³þµþ¬þ¬þ±þ¹þ»þ þ¥þ¢þ²þ²þ¯þ¥þ¬þ®þ®þµþ¤þþ¨þ¥þ¬þ¯þ·þ´þ®þ±þ¸þ³þªþ§þ©þ©þ¨þ þ¤þ¨þ¤þ£þ¥þ¢þþ»þ°þ¬þ¹þ¸þ³þ¯þþ§þ±þ¤þ½þ¹þ±þ³þ­þ­þ¶þ²þ²þþ°þ°þ¯þ´þ¸þ¹þ¸þ³þ©þ±þ¹þÂþ¹þ¸þ¸þ¸þ¿þÂþ¶þ¸þ²þ²þ£þ¯þ¸þ·þ»þ¼þ´þµþ¬þ»þ¼þ·þ»þºþ´þµþ¿þÃþ²þ¾þ½þ½þ¾þ¾þÂþÆþ½þ°þ»þÀþµþ±þ²þ³þ¶þ¼þ¹þ«þºþµþ²þ¾þÃþ¾þ»þ·þ¶þÄþÇþÅþÇþÒþ½þ¼þ»þ²þºþÃþÆþµþ½þ½þÂþºþ²þºþÁþ²þ»þÐþÀþ¾þÃþ¾þ¶þ¹þÃþÌþÆþÈþÅþ¿þÅþÈþÃþÃþÉþÊþÁþ¾þ»þÇþÉþ¾þ¹þÃþÀþÃþËþÂþ¹þ·þ»þÈþØþÊþ¾þ½þÃþÄþÆþÉþÇþ¿þºþÌþÆþËþÃþÄþ¾þµþ¸þ»þ·þ¯þ¾þºþ¸þÁþ¾þ±þÀþÊþ¾þ»þÂþÀþÆþÅþ½þËþÂþÀþÊþÎþÇþ¿þºþ¼þÀþ¿þºþ¿þÄþÀþÀþÃþÀþÁþ¼þ³þÊþÉþÆþÆþÆþÇþÄþÎþ¿þÇþËþ¿þ·þ¾þÁþ¼þºþ¼þÊþ½þ¹þÉþÑþ¾þÄþÁþÈþ¿þÂþÉþÂþ¿þÉþ¼þÃþÈþ¾þ¹þ¾þÄþ¾þ¸þÃþÆþÈþ¾þºþÂþ¾þ¿þ²þÂþÂþ»þ¹þ¹þ¹þºþ±þºþºþ·þ¼þÄþÀþ½þÉþ¿þÃþÃþÂþÅþÆþÄþÄþÁþ¿þÅþ¿þºþÇþÉþµþ½þÇþÄþÉþÖþÖþÄþºþÊþ¸þ¾þÍþÓþÐþÊþÅþÂþÊþÆþ¿þ¾þÀþÊþÒþÌþÇþÃþÄþÃþ»þ»þºþºþ­þ°þ¿þÆþ»þ¼þÄþ¾þÄþÊþÈþÄþÇþÀþÀþÃþÎþÑþÆþ·þµþ»þÃþÃþ¾þ½þÁþÂþ¾þÇþÂþÈþÃþ¶ø÷:ùûû9ûRûKû)ûûTûû0û]ûdûVûXûcûKû^ûQûqû¤ûû±ú¼ø®õù¥ûüü,ü-ü5ü:ü$üDü8üFüKü"üü8üYüfüMüEüWüfüiürüüxügücü]üGü?üübüyüüüvürüüyürüuüuü}üühüCüHü}ü~üyüüü~üwüü£üüüüüªüüüüüüüüü üücüwüü´ü¹ü¥ü¦ü¨üyü«ü¦ü¤üüü üü}üüüü|ütüülülü|üüüüüüü|üüüü¥ü¨üüü~üü~üükü_üFü5ü;üOüuünüVüiübüPüPüWüHü3üNüBüLüNüPüdüoüFü6ü3üRüoüJü%ü3üOü:üüü3ü=ü3üGü_üSü%üòûü)ü3üMüVüMüHü>üXüDü?üü!ü8ü.ü
üü,ü5ü ü üFüVüZü_üSü:üFüHüDü=ü,ü üü"ü7übü\ünü]üIüBü9ü$ü üPü[ü\ühüLü\üWü0ü#üFüAü.ü)üüü'ü8ü@ü=ü:üü?üiüyüUüBüCü8ü4ü3ü^üAüIü@ü<ü	üçûüü
ü[üNü\ü1ü;üLüWüiü^ürüWüfüaüürüküsüSü,ü3üCüiüxüjülügü\übü`üRüFü_ümüNü]üeübügü^üPügümüCübüiüKü5ü0ü2ü*üúû·û£ûûÃûãûü!ü0üHü=ü.ü^ücü:üAüFüBüUüeüHüBü(üQüLüLü4üIüRüEüdüZü/ü-üUüCüAüBü@ü"üôûðû
üü(ü(üü+üñûòûüü"ü6üÌûû¤úúÛú,ûBû*û)ûKûPûnûûãúÿúûVûûuûdûxûûÉû¸ûûûÜûÐû¹ûÆûÁû¢û£û«û¨ûÄûÀû¥û­û¥û¦û¦ûû¤ûqûmûûûqû{ûnûnûû ûû¥ûûûQûoûmûZûvûûûûrûEûRûfûYûkûUû`ûNûVûLûûãúlúôùùùúÍúâú!û-ûûáúÌúñú÷ú÷úñúÊúÃúÑúÉúÊú³úúú|ú³úàúáúöúÒú¸úðúûúïúû$ûûûóúÏúåúûãúÕúõúùúïúÚúÊúÍú·úÀúÙúÌúÈúÙúûûûûúýúû#ûûûþúû*ûûûûûûßúÓúãúûûÉúºúûûûÿúÎúµúÓúõúû'ûû5û$û'ûûÝúûûóúÓú¬úfú-úú>úúÀúÒúùúøúÊúúhúTúmúyú~úúsúoúIúEú9újú{úXú2úLú¡ú¾úËúãú¤ú¨ú°úËúåúßúÞúÜúéúûûÎúæúÝú¿úãúÔúÉúÕúìúóúûûûüúýúÕúÊúËúåú³únúKúDú@ú5ú7útúÌúÇú±úÎúìúû1û+û8ûûíú×úëúûûëúàú{úHúWú?ú°úçúPûnûûuû[ûUû1ûYûxûdû4ûûùúúúûúþúìúÖúúkúoú^úJúúÕù	úQúeú;ú)ú
úêùèù$ú>úúÖùxùøø©øù7ùùù­ùXùðøÃøþøÂù£ú÷úû'ûûRû3û.û4ûJûDûkûpûMû@ûIûCû3û,û+û)ûû7û<û2û0û=ûBûPûFû6û2û)û@ûû÷úèúíú¸úÂúèúûûûýúûûæú±úÇúÍúÜúúVúuúú$ú%ú(ú[úúlú5úú,úFú}úoúgú,ú`ú=ú;ú9úsú¹úû.û)û9û:û3ûYû`û[ûeûnûBûuûGûIû-û	ûúúû)ûûûû!ûûìú	ûûùúíúûûÝúìúûïúßúåúãúÏúáúóúûúúûûûûûûûûû$ûHû=ûVûUû_û^ûRû?ûGûûüúöúûXûfûaû]ûbû`û-ûûýú\û?ûûûûDûZûûûlûwûxûQûDûdûbûaûUûoûûûyûpûwûyûPûRûVûkûcûPûYûiû_û-ûû)ûPûbûRû^û_ûUû:û+ûû1ûû
û0û'ûû$û(ûjû>û$ûSûûû¨úúúúÝú/ûYûiûiû6ûòúëúýú0û>ûsûbû[ûRûgûkûûûûzûVû?ûZû|ûzûûûvûûyû|ûû ûûûûûû û±û§û¦û¢ûûû©ûûû£û½û©ûû¸ûÇûÖû·û®û£û¢û®ûÊûãûÊû­ûÄûØûµûû®û¡ûØûâûû·û¢ûvûqûûûûûûû·ûºû§ûûûûû¬û}ûhûWû\ûNûNû+û>ûbû[ûWû\ûmû_û|ûûûvûûûû¢û®ûÂû­ûûrûsûdûeûûû©ûµûû^û,ûñúûbû»û­ûûpûtûûû¸ûÖû¹ûûû|ûgû³ûû³ûºû¸û«ûíû¶ûÖûÍûíûÊûÓûÔûËûÁûµûÄûâûÝûÊûÂû°ûÄûõûôû¿û°ûeûuû©û©ûûû©ûÆûÅûûNûGûvûÁû×ûØûÁû¾ûÀûÃûÕûçûÚû×ûàûÀûÉûÉû¬ûªûµûÁûÏûÉûÂûÉû×ûÍû°ûÁûÍû¹û¸ûÓûµûÇû¿ûÃûÀûÜûìûèûïûûû÷ûçûáûØûÖûÅûÅûÔû¾û«ûûÂûáû·û×ûÓû¿ûÉûÖûðûõûÖû×ûëûéûõûåûÂû÷ûÑûÉûËûæûÄûæûÿûëûü;ü@ü5üRü[ü(üõûåûåûöûýûÿûáûðûíûéûòûæûÒûÁûÕûãûùûêûßûâûËûªûû§ûÙûéûíûüüÜûùû¤ûáûäû¹ûÖûËûÏûÒûÚûÛûÛûÍûÄû¸û­ûÇûÏûãûÖû¼ûÎû¿ûÛûÙûçûÉûÂûÒûÙûèûçûíûÞûÙûÝûÍûÆû°ûû·ûÅûßûÕûÜû¦ûÏûÏûÎûùûüýûýûüûèûÙûßûäûçûþûüõûúûÄû¶ûÆûÈûÐûºûîûüóûÿûÓû¾ûÈûÜûåûéûÜûëûöûîûùûûûëûÛûØûþûìûÏûáûùûúûüûÑûÆûÏûÆûàûþûêûÙûëûâûÞûûûÿûõûÏûäûèûõûåû
üÞû½û´ûäûïûüóûìûíûØûÔûóûïûÙûòû
üüüûþûèûÜûÀûÁûÁûØû¯û¨ûû½ûºû¢û¥û¨ûÀûÂû­ûµû¹û³û³ûû¦ûºûÞûÀûûºû¶û¸ûºûÌûÓû¹ûÄûÁû±û¦ûûûoû]ûhûqûû¦û¿û°û¡ûÆûÙûÇû¹û±ûÍûÉû¿û©ûºû¿ûÍûìûïûóûüü÷ûìûÞûÉûû»ûäûÓûÞûñûüüüþûßûåûèûèûøûüõûêûëû×û±û¦ûÆûØûãûÔûðûìûûûòûÖûßûüûûûÖûØûäûÛûßûåûÑûÄûÂû§û¨û²û»ûÍûªûûÚû§ûµûàûäûÀû£û§ûäûþûëûâûËû¿ûÖûçûïûÞûÓûðû÷ûëûâûÌû»ûªûªûêûüêûóûóûéûõûòûÀûbûûû§ûçûèûüëûØûàûÑûÜû·û»û»ûàûþûÉûÂûèûûûÿûðûÿûüüïûüüü&üü!ü'ü/ü üQü5ü(ü#ü2ü ü	üüüüûû÷ûüüåûüôûüü-ü1ü7ü:üûû
üü)ü4ü*ü%üü,üXü0üü+ü?ü?üü(ü4üVü9üAüIüEü-ü5üGü-ü!üüü7üDüKüIüIüBü<ü-ü'ü3ü$ü=ü3üü#ü$üüüüòûüüü	ü%ü!üü(ü2ü>üLü;üFü2ü0ü.ü%ü	üüüüüýû	üüóûðûü	ü%üü'üüü	üÿû÷ûü½ûsûeûnûkûû§ûûDû;ûBûxûvûbûûûûhûû}û¢û£ûû¥û¿û¡ûû~ûiû¢ûÊûÚûÚû3üüü"ü6üñûü)ü9ü3ü>üKüGüGü3üü,ü@ü<üü7ü ü	ü
üüüüöûÉûÕûüü#ü,ü;ü4üüüüýûüAüiüUü
ü*ü'ü!ü;üSüAü6üDüHü9ü1ü>üHüFü0ü=üGüIüüüUü&ü/üMüEü-üü"üCüTüFü'ü-ü9ü/ü@ü4ü8ü'üüüüîûüüüüüüùûÖûËûßûü ü*ü-ü6ü=ü#ü<üüûüüüþûüüöûÕû«û¹ûúû>ü8ü"ü:ü üáûæû"ü9ü>ü/ü'ü3ü8üEüAü$ü8üVüEü6üUüKü3üXüDüü&ü ü,ü-ü;ü9ü=üPüKü9ü?üIü'ü-ü=ü:ü)ü.üÛûû{ûûÝûüüöûïûøûüüãûðûûûüàûü*üüõûõûü%ü1ü8ü:ü2üüøûüüøûüü<ü#üüóûîûüüÎûûû¥ûûû¾û²ûËûßûü(üüüüüüüüýûúûôûÞûüÈûÓûÛûøûàûÏû±ûÁûßûáû÷ûüüúûÖûÌûîûÜûÜûàûÍûýû×û»û¡û­û¸û­û¯û¾ûÊû®û}ûmû7ûBû&ûAûeûcûkûQûSûsûdûû`ûÛú¨úÀú¸ú«úìúÐúðú
ûóúèúÐúæúõúû<ûKûFûBûkûûûÐûÅûêûü$ü;üöûÔûãûûûü)üQübütüü ü üÖü¿üÀü­üü·üâüïüêüñüýýýüýýÍüîü	ýýòüÇüÁüÑü×üÚüÝüÔüÅü¹ü¹ü³üüüü'üÐû«û¨ûÈûºû±û»û¸û¨û[ûûúáù´ù¤ù¤ù%úbúúúúÓúûçú¸úûûÚûü ü?üHüMüJüUüQüUütüüÎüØüýNýfýýËýÜý
þþ5þDþRþ^þ[þ^þaþfþþþþþzþwþoþþþlþqþ|þ~þþþþþþþþþþþþþþþþþþþ~þþþþþþþþþ{þþþþþþþþþþþþ£þ¢þþþþþþ¤þþþ¤þþþþþþþ¢þþ¥þþ¢þþþþþþþþþþ¢þþþþ¡þ¢þªþþþ¡þþþþþ¡þ¢þ¡þþ§þ þþþþþþþþ¡þ£þþþþþþþþþþþþþ«þ¹þþ£þ§þ®þ¨þ þþ¡þ¬þ¦þþ«þ¬þ§þ¦þ¥þ§þ¥þþþþþþþ¡þþ þþþ þ­þ©þ£þ¨þ£þþ°þþ¬þ¤þþ°þ³þ§þþþ¦þ¥þ¡þ¡þ©þþ¨þ«þ°þªþ¤þ¥þ§þ¢þ¥þ¹þ¡þ±þ±þ¤þ©þ«þ¥þªþ³þ¸þ¶þ³þ°þ±þ¬þ¡þ©þªþ¨þ¤þ¦þ®þ®þ©þªþ­þ þ¬þ£þ£þ­þ§þþþþþ¦þÀþþ¥þ©þºþ¹þ«þ©þ«þ­þ­þ©þ±þ¨þ¹þµþ¬þ±þ°þ¤þ©þ²þµþ£þ£þ«þ±þ¼þ¶þ¤þþ«þ©þþÀþ°þ°þ¬þ«þ«þªþ¬þ©þ¡þ¢þ®þ¾þµþ±þ¦þ¬þªþªþ¯þ¢þ­þ·þ¼þ¦þ§þ²þ±þ¸þ¾þµþ¬þªþ¨þ±þ¯þ­þþþ¡þ£þ¥þ«þ°þªþÀþ®þ¯þ´þ¸þ¸þ³þ¶þ¹þ¸þµþÀþÁþ´þþ£þ¯þ¨þ«þ±þ¤þ·þ¸þ¿þ¼þ´þ²þ¶þ²þªþ¥þ¯þ¹þ®þ¶þ½þ¸þ·þ¼þ½þ·þ­þ°þÀþ¸þ¸þ´þ®þ¯þ´þ¶þ²þÁþÂþ½þ½þ¼þ³þ®þ´þ²þºþ±þµþÂþ·þºþ½þ´þ­þ²þºþ­þ¼þ¿þ¹þ¼þ¶þ¶þºþ®þ½þ´þ½þÆþÂþ¼þ»þ½þ¿þ¿þ²þ²þ¹þÇþÃþÁþµþ¬þ´þÆþÐþ¸þÌþÅþÂþ¹þ¶þ¹þ»þ¸þ¼þËþÆþÁþÊþÉþÀþ½þÂþÆþÆþÇþÕþÂþÄþÉþÉþÇþÈþ¿þ¼þ¾þÀþÌþËþÂþÂþÅþ»þ¶þÈþÆþ¾þ·þµþ¹þ¿þ¿þ°þ¾þ´þ½þÈþÈþÂþ½þºþÁþÈþÌþ½þ¼þ¿þ¿þ¾þ¼þ±þµþ¿þºþÀþÅþ¹þ«þ¼þÂþÉþÄþÏþÇþÁþÄþÂþÀþÄþÂþÐþÑþÊþÂþ»þ¹þÁþÉþÃþ¾þ¹þÉþËþÀþÀþÁþ¾þ¼þÂþÄþÅþÁþ¿þÇþÊþÈþ¼þÅþÈþÃþ¾þÂþÐþ½þÁþÀþ¾þ¸þ¶þ¾þËþÊþ¾þ·þÅþÅþÇþÃþ½þÅþÎþÀþÈþÅþ¾þ½þÁþÄþÉþÃþ»þ´þºþ½þ½þ»þ·þ»þ¬þ¾þÀþÀþºþ³þµþ·þ¶þ·þ¸þÂþÇþÀþºþ½þÝþ¸þÄþËþØþÚþËþÇþÊþÁþ¸þ¾þ¸þ¼þËþÅþÀþ¼þ¾þ¿þÉþÔþÑþÈþÈþÙþÄþÄþËþÇþ½þ¿þµþÂþÊþÀþ¿þÁþÀþÂþÒþÎþËþÇþÃþÀþ½þ¿þ¾þÅþÃþ¾þÂþÅþÂþ¿þËþÁþÃþÈþÄþÀþÆþÄþÁþ¿þÄþÁþºþºþÄþ´þ»þÅþÅþÊþÊþÁþÇþÐþÈþÆþÄþÔùåøfúûfû]ûEûGûSûAûû6û4ûAûPûYû\û]û?û8ûFûû°ûûú7øÑõüù®ûGü;üýûüTüPü8ü9üKüMüAü!üäûüSüVü?ü5üQüqüQüYüünümüüü~üqüüüüüüüüütüüüüütüdü]üdüü~ü}ü~üpüdüiütüüüünüyüüüürüpürüü¥üüüü^üüü¡ü¦üüü¤ü{üüüüüü¥ü üküzüüyümükü^üü¥üsüvüüüüüükütüuüzüüü{üfüiüoüüümü_ü)üþû+üYüEüoügüVüSüXüTüHüBü(ü4üNüZüMü=ü<ü;üü(üHüPüZü[üDü5üUüuü'ü(ü&ü'ü:üDüOüZü*üéûü(ü9üSü]üYüUüIü.üKü'üü*ü<ü>ü/ü%üüüÿû#üJü`üeü^üIüCüAüFüRüPü>ü4üCüRüTürüdü:üEüMüYücüRüEüRülüiüdüTügü^ü'üü@ü?ü(ü ü(ü4üKügühü?üüü[ühüNüAü:ü7ü=üHü$üAüCü^üUü=üüüüüügüVüdü3üFüaüfüüiüTü/üüühüSüSühüoüXübüyüXümüiühüfüQüFüpü]üVülü_üSügüzüzüpüTü*ü9üeüPüEüVüMü8ü'üüüû»ûû§û¸ûÆûñûü1ü9ü.ü)üFüPüLü$ü/ü'üü+üMüAü6ü<ü;üü2ü=üHüOü@üAüRü<ü5üGü-üCüMü7üüâûýûü&ü:ü2üü
üü$ü&üüüü¾ûÝúUúúQúÏú'û0û,ûMûWûqûû°ú ú«úûuûûxûrûûû¾ûÛûÓûÀûÑûæûÒûûpûûû®û¡ûûûûûûû|ûdûaûpûû~ûûtûkûqûûûûûRûVûVûxû|ûpûûûûûûOûFûsûLûmû<û[ûSûHûMû5ûû³úcúúÅúÎúôú"û.û$û û4û:ûâúîúðúÛúºú´ú®úÔúËúúdúcú¯úþúìúÔú»ú§úÉúÝúêúøúûûû
ûÆúøúøúÔúéúÙúÏúÑúãúàú¼úÏúÇúóúÎúäúÙúüúûðúÓúÅúâúþúñúñúóúûûöúùú
ûûÜú·úÐúÜúÞúûëúû+ûûÿúöú«úúÚúû.û'ûûû÷úóúòúâúèúÙú¹ú©úú/úíùÖù!úuúúúúújú9ú-ú(úéùâùÁùùù?úwú<úWúú£úúú|úúµúÓúûíúÒú÷úíúûû.û ûû-û>û'ûÈúèúûúâúæú¿úØúÔúäúòúÕúÂúôú$ûúúÆúbú8úwúSú|úú|úpúlúZúNú[ú`úúÌúÔúÉúÝúÒúìúìúáúâúûúûûöúÌúúKúCúHú¯úÑúû<ûSûFûûûû0ûû$ûÈúú_úEú=ú5úúÄù¶ùÊùëùú×ù­ù°ùúEúúdú|úúyúyúúúkú	ú<ùø~øù®ù¦ùÆùú¦ùùÜø$ùÞùyúÄú û.û"û_û7û&û%ûûHûvûbûEûIûCû/û,ûûûûûúû-ûûÛúÚúóúïúû%ûûÕúÓúÍúlúJúOúBúZú©ú¥ú©úúúúzú=úÙù´ùèùñùÅùÇùÕù
úúJúbúrútúúúúúµúáúÝúëúÞúûû-ûû1ûIûOûJûSûqûqû`ûrûTûûfûPûû(û%ûcûAûûû6ûWûbûMû>ûûûäúûáúüúôúëúÂú«ú®úºúËúâúæúÏúÍú
û%û(ûû2û:ûû=û;û"ûBûdûNû7û3û-ûZûGû-ûbûPûû?ûûøúôú6ûcûûvûIûMûaûBûdûRûPû2ûUû
û#û@ûTûtûiûUûJûPûTûQû`û_ûQûHûtûhûdûfû|ûûwû?ûKûHûJûJûTûZûNûYûBû5û(û û8ûkûûû|ûCû!û(ûIûDû5û8û.û-û@û#ûHûIûûIûû´ú®ú²úúºúÚúû<ûBû1û0ûûûû4ûAûLûUûLûDûhûeûû ûûjûûðú(ûeûvûûûwû¡ûeûûû©û¤ûûûûûû«û°û¾û¹ûûûûûsûû®ûûûû¿ûÞûËû¸ûûû¯ûºû´û«û³û»ûÃûû¬ûÔûºûÖûÉû³ûûûûwû}ûûûû¡ûû ûµûûûxû3û;ûûVûû3û+û&û)û5û>ûBûUûbû\ûrûpû~ûûzû©ûû³û«û¬û¸ûÎû¥û|ûbûGûBû_ûxû{ûû³ûûiûûçúû3ûûzûYû_û[û|ûûûûûûûdûsû{ûûÃûªûÃûºûÍûãûâûêûäûÔûÂûµûÊûæûæûÐûÂû°û¡ûÒûÜûÚûÑûßûÙû½ûû®û½û±ûûû¡û¶ûÌû­ûaû:û`ûÅûæûÓûÔûÉûÉûÅûÅûëûéûÚûìûçû×ûÖûÈûËûÜûÞûÜûÜûÙûÐûäûÔû©ûÇûûûåûíûáûËûòûêûÒûÊûÜûíûåûÚûõûöû´û´ûÝûÔû¿ûãûÅûåûÛûÝûÑûõûÀûèûúûÙûÎûÉûÆûÚûðûòûîûóûæû¾û±ûÊûÿûÜû¯ûàûÍû½ûüûñû	ü#üAüfüüOüüüåûéûÖûçûãûàûÑûïûÝûøûâûÑûÃûÉûØûòûïûÖûÇû¿û¼ûÆûÔûàûßûäûðûíûµûáûÓûíûÞûÊûÝûäûÃûÄûßûÞûßûÐûÅûÑûËûÔûòûüìûßûÿûðûèûÞûÅû²ûÁûÁûßûîûïûàûÕûîûóûØûàûàû¬ûû´ûÐûØûÛûªû³ûÅûÖûúû	üöûüüôûöûü÷ûëûüüüüïûëûü³ûÂû©ûàûêûÖûöûÍûÑûÌûØûãûëûåûêûõûÿûüûûíûÔûåûüåûÞû
üüÚûòûÉûÊûÚûîûäûüôûÙûÑûÛûõûüüíûìûýû#üþûüýûóû¶ûÒûÝûéûòûîûÏûÛû»û²ûÏûÛûÒûÐûìûüûëûÀûµûûuûtûûûoûLûtû¦ûûûûûû¢û«û²û¦ûûûûû²ûÕû³û¹ûËûÈûÃûû«û½ûÈûåûìûÚûÍûÕûÌû¡ûûªûºûÌûÇûÑûØûÀûÃûÒûÏû¸ûÍûÚûÖûÛû»û¶û´û¸û×ûâûßûìûÛûÅûµû°û¾ûfûûãûÀûÎûäûüüïûÐûÉûÔûÜûàûÝûêûöûëûäûÂû¼û¿ûËûÕûÖûíûüèûüûúûÑû×ûìûöû÷ûäûÑûÑûÙûäûçûÖûÃûÄûÃûÑûÛûÏûÙûÚûØûÈûÞûñû	üáû¨ûªûòûüüéûæûîûéûðûåûëûÑûäûðûñû²ûËû·ûÀûÁûçûìûñûóûñûèûßû×û°ûUûøú(û¯ûÔûÑûºûÅûû·ûÔûÉûûû·ûËûðûÓûÐûçûúûüàûìûüüüïûüüLü,üõûøûüü#ü7üüüüüüýûýûýûü$üü	üÊûóûúûüðû
üùû1ü/üüü&üüüüüüü3üü ü=üüEü*üEüüHü
üü!ü*ü#ü:ü"üü'ü2üü=ü]üCü7üü-ü(ü&ü0ü#ü>ü+ü%üü ü'ü"üü$üü÷ûúû
üü$üüñûùûüü&üüüü&üüüüüüüçûõûüñûåûóûü
ü&üü0üüüüüüüèû´û¢ûûû¯û­û«û¤ûûû§ûªûxûû¬û¤ûûû û£ûûûû~ûû¨ûûoû¹ûëûíû'üüüüü+ü"ü#ü<ü%ü.ü>üYünüWü(üüü(üüüü	ü1ü5üGü3üüü ü"üü!üüü&ü'üüüüü%üCü3üHüü4ü,ü+üIüUüBü3üDü@ü)ü ü,üQü^üFüBü9üAü*üüUü;üCüGü7ü?ü:ü2ü5ü7ü$ü ü<ü>üEüQüUü)ü$ü+üÿûøûüüü)üüüþûþûüñûü)üü(üüCü+üüüü!ü+ü!üü(üüüøûÒûÓû
ü3ü@ü/üHü!üãûü%ü2ü>ü#üü%ü1üGüCü*ü<ü=ü8ü+ü0übüAü\üJüü#üüü üFüMü>ü7ü.ü<üOüRü/üNü&üZü(üüòû4ûúùú5ûäûüüü&ü3ü-üüüìûíûïûüûüüüüü(ü<üGüEü=üüïûæûîûåûüü1üüü-üüïûíûÜû¶û¬ûÁûÄû¾ûÀûØûôûñû)ü%ü9üüüüöûôûùûçûæûøûñûüüü÷ûýûÿû×û±ûµûâûóûü.üBü:ü!üüüöûüûûü ü!üõûþûüûûæûðûûûüüðûßûàûýûõûøûüÝûöûîûçûüüüåû§ûû¾ûªû§û¿ûûhûpûûþú·úkú^úmúzú`ú+úúFú·úÔúûûûfûfûTûÉúlúCúCúkúú±úÇúòú'ûû©ûüümüZünüüüü¯ü¹ü¹üºü¿üÅüéüýâüñü÷üçüÜüÝüÚüÙüÜüÝüïüýüæüãüöüÉüâüØüÅü·üüü ü­ü°ü¶ü°üücüTü>üâûâûØûµû¦ûÙûÛûÐû¶ûûû]ûûÏúÉúûúeúqúTúUúúúåù»ùÑùúAúKú{ú¦ú±úúìú+ûû²ûÜû-üüîü*ýNýbýÕý#þ4þPþUþRþ]þnþvþsþeþ_þsþ}þlþoþxþþþtþþ}þþþ{þ|þþþþ}þzþ~þ{þþþþþþþþþþþþþþþþþþþþþþþþþþþþþþþ¡þ þþþþþþ þþþþ¥þþ¨þþþþþ¢þþþþþþþþþþþþþþþþþþþþþ¬þþþþþþþþþþ¦þþþþþ þþþ þ¥þ£þ þ¥þ¤þ þ­þªþ£þ§þ¨þþþ¡þ©þ§þþ¨þþ£þþ þ þþ þ£þþþþþ¤þ­þ¥þþ¢þ¢þ§þ§þ¨þ¨þ¤þ¦þ¥þ«þ¤þ¥þ£þ§þ¡þþþþþ§þ¦þ­þ¬þþ£þ¥þ§þ§þ¥þþþªþ°þ­þ«þ£þ­þªþªþþ¤þ¨þþþ þ»þ²þ¯þþ®þªþ¡þ§þ¦þ¨þ±þ®þ¬þ°þ¬þ¸þ²þ«þþ¢þþþ¡þ¤þþþ¤þþ¥þ©þ±þ¯þ©þ©þ¬þ«þ²þ·þ³þ¦þ¯þ¬þ¯þ¶þ¯þ¤þ¦þ¬þ¶þ§þ³þ§þ¯þ´þ®þ¢þþ¬þ°þ­þÉþ¼þ³þ¹þ§þ¬þ¯þ þþ©þ¯þ±þ¶þ­þ¯þ«þ¯þ¬þ©þ¨þ¤þ¨þ­þ±þ³þ³þ°þºþ³þ®þ´þ«þ´þ´þþ£þ¦þªþ¦þ¤þªþ³þ²þ¼þ³þ¹þµþµþ³þºþ²þ®þºþµþµþ·þ¼þ³þ·þ»þ°þ¬þ³þ³þ²þ³þºþ½þ¿þÀþ±þ±þ·þ²þ®þ©þªþ©þ©þ»þ»þµþµþ²þ²þÄþªþªþ²þ²þ³þ¬þ·þ¼þ²þ¹þ¼þ»þ­þ¯þ¸þ½þ¸þ´þ³þ²þ¾þ¯þ¹þÁþÁþ¿þ¹þ²þ²þ¹þ¹þÅþÅþÊþªþ´þ·þ´þ´þ±þ¼þÁþºþÂþÁþ»þÇþÌþ¿þÁþ¶þ³þ¼þÀþ¸þ»þ»þ³þ´þÅþÁþ®þÈþ½þ¸þ³þ±þ¶þ¾þÁþ¾þ±þÃþÇþÏþÏþÆþ¾þÀþ¾þÀþÀþÉþÀþ±þ½þÄþ·þ¿þÁþÃþÇþÌþÆþÀþÆþËþÂþ¶þºþÇþÈþÇþÆþÇþÂþ»þÆþ¸þ»þ¼þÃþÃþÉþÑþÉþ¶þºþÄþ¾þ´þµþÄþÍþÉþÀþ·þÃþ¾þ¿þ¾þ¿þ¸þ³þÀþÉþÀþÄþÁþÇþÊþÇþÃþÄþÅþ¼þÅþÈþÂþÂþÂþÁþÅþÁþ¿þÅþÀþÆþÅþÈþÎþÇþÁþµþÒþËþÄþÆþÊþÆþÄþÅþÂþ¿þ¿þ¾þ¼þÄþÍþºþÀþ½þ¾þÄþÆþÀþ¾þÍþÐþÃþÃþÅþÄþ¸þ¸þËþÐþ³þÂþÀþÈþÈþ¿þ¼þÉþÐþ´þ¸þÂþ½þ¼þ½þµþ´þ´þ²þ·þÄþ¾þ²þ²þ²þ»þºþ»þÀþÂþÀþÀþÆþÎþÂþ¿þÁþÃþÇþÈþÁþÈþ´þÃþ¿þ¼þ¿þÃþÃþÆþºþ·þ¼þÆþÍþÈþ¾þÈþÂþÅþÃþÂþÁþÁþÀþ¸þÊþ¿þºþ¿þÄþÁþ¼þÀþÇþÍþËþÅþ½þºþÃþÏþÊþºþÂþËþÌþÇþÈþÊþ¿þÄþÈþÆþÆþÊþÁþÌþÇþÈþÃþ¾þÁþÅþ±þÀþ¹þ½þÄþ¿þ¾þÐþÌþÎþÇþÆþ¶úuúÎúû7ûLû5û"û,û/ûùúØú!û<ûCû<û+û+û9û3ûFû~û¤ûrûUú÷{öDú¹ûü
üüü4ü1üGü5ü?üJü=ü;üßûü8ü/üGülüvüüü]üüüüüüümüürüjüfünüvüsüyüüüüü{ümümü+üüüüüzünüü`üüüüwüiüoüüüüZüMüVüuüüü~ü¡üüüüü­ü´ü±üü~üüüüüüü¥üüqüüüxüjüü¨ü¹ümüüüjüzü¢üüYüüüütükü]üRüZüJücüZüVüHü0üüüSü@ü6üHüXüHü<üFüJü;üKü*ü\ügüPü9ü$üüëû'üTüUüHüNüUüFü@üJü/ü
üü'ü;ü6ü9ü]ü)üðûüü0üDüCü5üBüfüLü[üUü@ü_üfüLüMü6ü&ü
üü5üJübüküWüOüUüRü>üiü^üVüTüFüLüHüGü:ü=üIüFüAüUüqüSüDüWülü^üOüfügü6ü ü'ü2ü*ü0üDüCü=ü[ütü9ü1üSü?üGü0ü3üDüBü@üOü>ü;üIüeü[ü8ü%ü*ü,ü+ü$üEübüdüIü_üüwühüzüVüaüüuü5ü2üRücüküiü}ü~ügütüpü_üdü_üGürü_üOüPüJüQüNüOüeüxüoü\üKüaüAüDü+üüüúûÒû¼ûÀû¶ûÑûÞûàûü*ü?üIüü'üQüMüDü:ü7ü-ü2üAü-ü$üLü-ü$ü*ü>ü<ü1ü+ü-ü6üBüLüUüMü9ü1ü7üDü)üÜûü@üGü(üü üüýûü!üü2üüîûû"ú­ùºù^úûú*û3ûZûqûbû"ûµúVúúûû¶ûÂû²ûûûÆûÎû¸ûÆûÐûáûÇûûsûûûµû©ûû¢û¤ûûûû`ûJûMûKûVûHû]ûgûuûûû¡ûûû-ûñú\ûwûZûJûdûpû[ûUû`û;û;ûSûKûDû
û/ûGûFûMûQûUûöúÛúêúûøú#ûAûIû2û+ûIû.ûüúøúïúºú¶ú³úÖúéúÎúúrúú³úöúû¿ú³ú²ú©ú­úÔúàúÆúàúûûàúû"ûüúáúØúòúûùúàúÎú»úÌúûúúûåúÿúûáú»ú¯ú×úúúçú×úÐúÒúâúÒúêúû&û	ûÌúú±ú×úøú1û?ûûõúÝúÜú¼ú¾úëúøú/ûíú©úúúúúeúXúXúbúqúPúîùùÆùóùbúoú{úhúpúúúúPú
úúùûù
ú¤ú¶úúªúøúÛúÌúÉú­úºúÈúÞúûæúúúûû#û3ûGû=û*ûûûüúÌúÒú¿úÕúÍúîúûÙú½úßúû*ûûûµú_ú úâù+ú1úvú©ú´ú²úúIúýùúùúlúËúÄúwúxúqú¤úÃúÞúðúïúþúûûàúaúúÚùGúúúÉúãú½úúkúnú~úpú{úpúúýùáùðù
ú	úÔù´ùÕùúWúúTú0ú¦úÏúáúõú÷úþúû%û-û5ûûÐú
ú*ù¤øõøùÀùÄùîùúú·ù`ùLù¦ùXúëú/û>ûQû?ûû
û$û0ûSûQû7û-û;û8ûû#ûëúËúÛú´úÈúúúaúQúúúú¹úúdúbú!úËùúÙùëùøùú\úùùsùùÈùºùùùØùúú$ú?ú>úZúúÌúøúêúíúûûûû7ûTûKû$û>û#ûGûYûTûcûsûFû!û9ûkûû}ûû6ûKûdûòúûHû%û'û>û"û5ûWûiû}ûOû#ûûûùúûÑúëú÷úÎúºúÀú¾úËúðúûûüú ûUûiû0û<ûeûBû3û9û8û6ûLû`ûZûPûDû8ûEûûû6û"û=ûOûcû#û	ûûFûCû û!û>ûGû5û+û*ûIûCûûû8ûZûUûûûûrû^ûkûpûhû~ûhû@ûHû<û-ûYûkûbû\û&û)û5û@ûNûlû}ûeûYû8û'ûûû{ûûjûjû}ûûPû1ûVû{ûûiûNûKûDûKûpû{û]ûUûZûûûûçúëúðúâúÒúÛúûEûûû û0û(ûûSûDûKûiûwûûûûEû×úÁúûYûuûûûûûKû|ûûûû|ûwûûû]ûdûû¤ûûû²û§û²ûû¦ûzûmûcû³û¬ûûûû¯ûÇû¶û·ûÇûÑûßû¿û·û¯ûÈûËûÅû§û¢û}ûû¥ûûûûûûûûûûûûKûMûû`ûdûhûFûUûRûTûOûxûûlûsûvûpûlûgûoûûûûxûvû¤û±û¨ûûûkû@û%ûû=ûûjûeûû±ûûjûSûMû:ûlû_û}û_ûpûû°û·û´û¸û¦ûûsûfûûûÄûÑûßûàû¹ûÇûàûÇûÈû´û¨û¿ûÏûëûõûÛûÀû²ûÖûçûüûÛûÑûÉûÒûÐû´ûåûØû¿ûÁûµû°ûÊûÎû¢ûmûTûkû¨ûÒûÒûïûìûåûëûÁûÙûäûçûæûôûèûíûêûæûñûíûÛûÝûÕû»ûÐûàûÎûµûøûëûðûüûðûÏûÙûÛûòûîûÑûÉûÊû×ûçûÛûÉûºûÂûÆûÃû²û»ûÆû¶û¦ûÑû¹û
üÔûÔûÛûÖû¶û¥ûÆûÔûâûôûøûìûæûïûüíû#üãûæû·ûïûôûáûüTübü_üDüüüçûØûÔûÔûËûÙûÞûÕûÏûüèûîûûûÓûäûôûëûçûêûÌû¼ûËûÏûäûÝûÅû³ûÄûØûÍûØûÕûëû¹ûÛûÍûÅûÏûÜûÛûâûÕûÁûÈûÍûÔûóûüüöûüüÍûÏûÇû³ûÐûÂû×ûêûÝû¿û·ûÍûàûÒûÅûÐû´ûû¹ûÊûçûèûíû¹ûâûöûÝûûûíûîû
üûûìûüõûîûþûüüüüüû÷û³ûÀû¶ûÍûºûÃûÄûÂûÑû×ûÞûàûÏûÐûÙûãûïûôûôûÛûÀûãûóûËûÚûüöûÇûØû­û§ûÔûëûÙûêûòûéûÌûÑûöûóûíûüþûèûüûÞûÏû¼ûÎû û´û¨ûû³û°ûûyûaûbûûûû¡û¡ûû ûûrûeûOûOûûbûmû_ûûû¥ûûû«ûºû¨û¦ûÍûÔû¶û¸û±û¹ûàûÕûÂûÓûàûêû»ûªûºû¬û¯ûÁûËûÑûºûÂûÑû­û û·ûÚûÅûÒûÄûíûÆûÀûû¶ûÎûøûËûáûîûÙûÃû¸û»ûÆûËûÈûÉû¶ûûûûûWûûÐû¹û¹ûÇûõûÚûØûÚûÓû±ûÆûðûðûãûòûüüûÞûÔûÞûÏûÕûìûóûîûáûõûüõûæûùûýû
üöûàûåûìûðûîûßûÝûéûÊûÖûñûÏûüûüñûóûþûüûüûïûÐû¿ûâû	üüáûæûüüüäûøûâûëûõûèûµûÀûµûÁûÁûÇû¾ûÁûÐûÌûÑûÉû¾û«ûLûû=ûû ûûû·ûûû×û ûeûoûûÃûÛûÌûÛûàûäû÷ûãûâûóûýûîûæûïûøûüüïûüëûüü	üùûüüüüüüüüüüâûÊûøûëû×ûìûüìûüüüõûôûãû¿ûÑûßûÇûÌûéû	üûûïûüíûúûüüüü+üüüü'üüü&üüüü,ü)ü(ü)ü9üJüüüû*üü5üü"ü1ü+üüøûþûïûàûÞûäûüüçûíûü
üøûáûüûûêû
üü
üüüüìûÐûàûëûÒûÛûóûßûü$üü4üüü0ü-üüáûÖûÄû£ûû¸ûÒûÖûìûíûÌûÂûÎû¼ûû·ûàû¿ûûdûûûûûûVûMû\ûeûû°ûÎûüüôûûûü!üRü)ü0ü2ü8üüüü&ü-ü1ü?ü0ü$üüüCü7üü!ünü8üõûü
üüüüüü
ü%ü.ü üüüü+ü üEü8ü;ü+üü;ü<ü3ü)ü8ü/üüü'üDüHüSü>üBü?ü5ü.üLü5ü$üDü9ü:ü6ü3üüüü/ü8ü4ü4üüOü2ü
üü üü(üüüüüüúûâûÓûÿû5ü!ü&ü üüeü,üRü%üIücüNü<ü>ü/ü üüüöûÜûøûüü;ü1üCüüWü/üGüSü3ü8ü?ü=ü3ü4ü<ü2ü*ü2ü-üüWüBüEü%ü9ü.üÿû3ü9ü@üPüLü<ü;ü9ü(üEüBü9ü7üVüüçûü°ûøúGúÜú¹ûéûÝûòûü$üAü@ü1üüßû¹ûü!ü4ü,ü,ü%ü!ü4ü7ü-ü0üüôûÏû¹ûÝûíûüüü-ü&üøûçûéûâûÆû¿ûÉûÄûØûÞûóûüëûüü,üüþûüüüüôûßûîûüü8üü#ü
üõûöû»û²ûÍûü.ü$ü!ü(ü#ü üüðû%ü	üüüüüüüüûûüüü ü
üþû
ü ü
üüüüü üü@ü?üüþûøûõûçûåûìûöûüæûüÉûFûûèúÂúÄúÇúú0úôù>ú×ú#û)û=ûûWû]ûûú/úÁù¨ùÐùèùäùÉù ù®ùúEúúæúõú£úaúúÕúûqûÎûõûÿûüOüü©ü³üÑüÆüÜü×üØüÂü¾üËüÓüãüàüÁüÖüÖü²üùüñüåüõüÖü¹üÇüÞüùüýýÙüÅüÌüÒüüüü¿üüüüüüüüüoü&ü;üü­ûûvû8ûSû1ûÎúaúúù¡ù{ùtùYù0ùüøÿø¬øêø&ùRùMùTùpùªùñùôù¹ùãùúUû¦û=üüüæüSýý¶ý¿ýÓýþþ(þþ&þ
þ-þþ'þ8þKþUþ]þdþmþyþvþgþeþnþwþ}þoþþþyþ{þ~þþþþþ~þ}þþþþuþþþ}þvþþþþþþþþþþþþþþþþþþþþþþþªþ þþþþþþþ¡þ¢þªþþþþ þþ¡þþþþþþþþ¤þ«þ¢þþþþþþþþþþ£þþþþ þþþ þ þþ£þªþ þ£þ¨þþþ¤þþþ¡þþþþþ¢þ¨þ¢þþ©þþþþ¢þ¥þ¢þþþþ¡þ±þþ²þ¢þþªþ¯þ¤þ¢þ¦þþþþþ§þþ«þþþþ¨þ«þ¥þ©þ¯þ·þ°þ þþ þªþ¥þþ£þªþ©þ©þ¬þªþ±þ¯þ«þ®þ®þ«þ«þ¨þ¡þ¢þ¡þ·þþ®þ¬þ©þ¨þ¯þ°þ«þ©þ­þ¯þ¯þ¯þªþ¯þþþ¦þ£þ¢þ¦þþþ¥þªþþ¡þªþ²þ£þþ­þ®þµþ°þ¢þ¡þªþ þ¥þ°þ®þ¥þþþ¯þ¬þ®þ±þ¶þ¬þªþ¯þ¬þ¥þ©þþ²þ¶þ¾þ¹þ¬þ«þªþ¥þ¬þµþ°þ¨þ«þ þ£þ­þ±þ°þ¯þ¬þ©þ¨þ¢þ²þ³þ»þ¯þ­þ¤þ¢þ­þ¯þ¡þ®þªþ£þªþµþ¶þªþªþ°þ¬þ±þªþ­þ¶þ²þ¹þ²þ¤þ«þµþªþ¥þ­þÊþ³þ»þ»þ²þ¬þ¬þ®þ³þ¼þ³þþ¯þ¸þ´þµþ´þ¯þ®þ«þ²þªþ´þ´þ±þ®þ¯þ®þ±þ»þ¹þ«þªþ»þºþ¹þÃþÄþ´þ©þ­þ¸þ³þªþ°þ¸þ¹þ¹þ¸þ¸þ¿þ·þ³þ½þÀþ¸þ·þ¹þ»þ¸þ´þÇþÃþ½þÅþºþ»þºþ¸þ»þÁþ¹þ±þ»þÂþ¼þËþÌþ½þ¹þ»þÁþÈþÀþÂþÅþ¼þ¸þ¾þ½þ»þ¸þÃþ¶þ²þ¶þ½þ¿þ¿þÀþ·þ§þÅþÊþÆþÇþÇþÆþÄþ¿þÁþ»þÈþÈþ½þ»þÄþÌþÈþÅþÀþÈþÀþ¿þÃþËþÐþÈþ»þÏþÍþÊþÐþÕþÕþÏþËþÊþ¹þ¸þÓþÆþÀþÇþÊþÉþÉþÂþÄþ¹þ½þ»þÅþÍþÃþµþ¹þÂþÇþÇþÅþÄþ¾þ¸þ¸þ½þÁþÅþ·þ¸þÅþËþÇþÂþÁþ¼þÆþ½þÃþÂþÅþÌþÅþ½þÀþ¿þ¼þÀþÃþ¾þ¹þÂþÉþÄþÉþÏþËþÌþÌþÈþÈþËþÃþ¼þ¼þ»þ¼þÁþÂþÁþÌþÁþÈþÆþÉþÈþÃþÆþÇþÌþÂþÚþÐþÁþ¾þ¿þÅþ¶þ»þ¹þÇþÉþÇþÇþÆþÌþÇþÃþÁþÊþÆþÀþÆþÁþ®þ¬þ¹þ»þ¶þ»þ¼þ¬þ¶þ½þ½þ¾þÅþÄþ¼þ¿þÁþÁþÎþÈþ½þ·þ½þÆþËþÎþÒþÅþÅþÁþ¿þÃþÂþÃþ¾þÄþÆþÇþÄþÀþÅþÁþ¼þ¼þ·þ½þÅþÅþÏþ¿þÆþÉþÈþÆþÄþÀþ¸þÆþÉþÊþÊþÆþÁþÅþÎþÉþÇþ»þÀþÇþËþÐþÅþºþ¼þÎþÌþÈþÉþ¼þÌþÉþÌþ½þÃþËþ¿þÂþÎþÆþÈþÍþÉþÅþÎþ¿þÉþÄþÉþÍújúâúû8ûSû.ûûû*ûûòú7ûHûMûLû#ûûEûPûcûhûWûû
ú ö¾ö+úÃû(üü÷ûüü#ü1ü%ü&ü6ü@üLüüüüü+üVüwüxüZügüüvünüxüsüwüxü}üVü?üCüRü_ü[üüüqürüyülücüünüüüüüüsüüeüqüqümüsüüüüüoü[ü]ügü~üüüü}üüüüü¡ü¡ü§üüüüüüü{üüwürüuüütüeüjü}ü{üfüküüüüüuüeüSüüüüzüfüWüMü:ü]üUü_ü6ü-ü9ü-ü%üDü.üpüKüNüQüQüZüQüGüiüNü`üeü^üMü!üéû&üKü\ü^ülügühüyühü`ü.üòû÷ûü0ü1ü,üZü2üüüü'ü=ü:ü4ü]üdüsü[ü=ü&ü:üHü,ü(ü=üüâûüBüOü\üaüKüYüküü^ürüZü=ü@ü@ü>üGüüü-ü?üLü\ücüSüGüZüUüeü[üJüZüoü\üEü@üTü?ü\ü]üRüMüXücüüü0üLü;ü'ü2üPüUü=ü8üXüNü\üLüAü6ü2ü5ü/üHü"ü0ü5üPücücüVüQücüküoüxüüVü(ü ü.ü>ü\üeü_üqükürüwü]üWüjü=üPübü?üeüZü[übüqüpüIüSüJüXüEüGü<ü
üÖûÀû¼û»ûûéûíûüüü&üüü"ü%ü9üpü0ü\üWü?ü?ü4üü!ü/ü4üü8üFüBü6ü*üü!üGü1üJübüSüLüHüZüVü)üü&üüüôûüüúûüü6üü/ü%üüsûTú¼ùÌùSúÒúôúûVûqû^û.û¢útú÷úûåûòûÑûºûìûûÇûìûÞûÙûáûåûÉûû|ûûû¨û´û¹ûÅû²ûûûVû<ûXûAûhûRû,û_ûûû}ûûûûeû9û9ûZû`ûPûRûbûbûCû7ûYû)û@û6û/û@ûû ûDûYûYû`ûSûNû<ûèúÛúûûûýúøúôúûûÚúæúöúàú½úÌú
ûûÜú­úúÌú×úÞú ûÊú½úÚúºúúÄúõúüúõúñúûýú(ûÆúÆúÖúéúÞúçúéúÌúîúâúâú)ûûûèúþúûÚú¼úÔúùúû×úäúøú÷úû
ûûûûËú¯ú¼úöúíúûôúßú¾úÁú´úúyúkújúúÇúúú'ú8úNúúÿùöùú.úcú{úTúúúÁú¿úÃú_úgúÐúÿúÚúú~úúúú©úøú¼úÓúñúýúæúÙú×ú½ú¾úëúûúûãúõúèúûû!û-ûûû
ûëúÓú¨úú¯úÜúøúèúáúÔúåúþú
û	ûæúÁúúWúQúLúpúú»ú½úÐúÎú¥úIúÞùíùúKúúúú:úEú{úú»úèúóúÇúÂúçúúÛù~ù&ùùñùúú,úVúQú1ú3úTú<úKúGú@úTúlúú²ú¶ú¡úú·úòú2û)û!û%û`ûCû8û9û6û7ûLûUûUûxû|ûóúKú×ùyùlùÐùùùôù%ú7úúÏù©ùùÓùAú¿úûDû<û>û@û:û5û$û ûûïúïúñúÞú¸ú¶úlú ú>ú$úú£ùÊùÜùúùÿù&úeúJúýù¹ù4ùÎø*ùù]ùùÅù
úâùªùÕù#úKúZúgúpúúÑúÞúëúñúÓúÍúáúûOû=û;ûZûVûHû#û5ûSû*ûû
û1û3ûWûMûEûdûVû>û[ûzûzû\ûû;ûaû[ûûüú_ûZûGûGû_ûnûmûmûjû?ûû
ûûûûãúßúûüúûûûûû$û8û@ûYûiû]ûKû9û<ûûûûCûTûWûLû.û/û9ûûûõú.ûû<ûPûlûHûLûûûïúõúûúúûRûRûEûaûMûTûYû9ûIûyûUûûûûwû]û\û\ûWû}û|û<û û"ûûAûcûQûBû%ûûûIûfûzûû|ûFûüú»ú±úûYûûûûkû[ûaûkûqûkûû­ûûZûvûmûyû¤ûû^ûHûñúû+ûû
ûüúÃúúÕú3ûDû
ûûû;ûûûIûQû:ûfûqûûzû]û?ûûçúûOûgûoûqûiûlûPûaûûû|ûûûûnûZûbûtûû£û¥û­û¥ûªû¡ûoûû¢û³ûûû§ûûû«ûÑûÏû¸û»ûÈûäûåûËû±ûÓûµûû³û¦ûûûÀû­ûû¡û ûûûûû¤ûûûNûQû@ûûûªû¤û¢û û°û¨ûªû£ûû{ûjûûûuûûû®ûDûcûbûûû[ûBûVû\û0ûû6ûcûvûVû]ûûÈûµûûû3ûûûyûwûrûwûû¡ûÍûÕûÇûÂû¯ûû]ûjû¢û«ûÇûÌûÑûÌû×ûÓûÆûÐû½û·û¿ûÄûÚûÜûÏûÒûÁûÙûÞûêûëûßûðûãûÎû¾ûÐûÀûÇûÖûÎûÉûÒû¾ûûûû¦û³ûÁûÜûÙûãûùûïûÜûÛûëûòûíûéûÜûÝûïû÷ûóûèûáûãûÆûÃûØûçûÓû´ûËûÙû©ûæûøûîûÜûèûôûéû¿û±û°û¿ûðûîûÊûÅûÝû»ûÃû¤ûÇûÀûºûÎûÕûÍû³ûïûßûÅûÂûÂûÓûÚûÚûëûÏûÒûÊûÖûÖûÕûÛûëûäûÕûåûãûíûãûýû,üAüRüQüüûûøûÞûæûùûÑûÒûöûõûÔûòûÜûÍûÕûÐûìûùûèûÍûÎûÈû¼ûÉûÓûçû×ûÐûÕûçûéûõûßûÈûüûÅûÑûÑûçûàûéûêûêûáûÒûËûÁûÆûàûüüèûúûÞûÒû¿ûÝûÓûÕûËûÚûìûËûºû½û¶ûÁûÆû­û­û´û¥ûÍûÒûîûíûüÕû
üüØûüüüûøûûûåûæûçûóûûûîûýûúûýûõûÏû«û¤û­ûÈûÙûéûÍûµûÉûÞûíûÞû¼û»ûÉûàûóûéûçûáûÃûÛûõûûûçûüÏûöûÃûû»ûÝûâû×û»û¾ûìûëûëûüûûñûêûÑûÛûáûûVûhû`ûfûPûZûû[ûZûNûGûûûFûeûmûûûûûûû¦û¡ûÐû²ûÒû
üËû´ûÆûýûàûÌûÔûÑûÚûéûîûáûÁûÌûÕû½ûÛûÝûåûïûüûàû«û¢û³û±ûÌû²û¹ûÁû¯û¯û¢ûûû­ûµûËûèûäûÐûÉû»û¨ûÀû§ûÚûæûöûÕûÀû·ûÇûÌûËûÓûÓûÓûáûÙûûû°ûûûÖûïûÉûÇûÙûÚûìûëûõûéûÕûæûóûôûõûòûùûÙûÒûÒûíûëûüþûÙûëûûûüüü÷ûóûúûßûÝûñûëûãûÒûÊûñûÜûÃûäûçûüûäûüüüúûüúûèûõûìûØûæûóûÕûÇûäûþûüçûËûãûüüÞûÀûûû©ûûû~ûrûûûûûû ûuûmûlûûûû¾ûÍûûûÆû£ûvûrûûÐûÇû¶ûÙûßûÖûèûíûüû	üÜû¼ûÂûÖûþûüýûüûüîûüüüüü÷û
üüÿûöûûûòûÒûÙûÛûäûåûÉûÃû²ûËûÞûÊû°û´ûûjûZûgûûûpûyûûûûªûÞûôûûûóûÝûºû÷ûíû×ûûûúûçûÇûíûüûËû¿ûÏûÓûãûÿûü÷û=ü6üü(üýûèûØûóûêûÌû×ûÐûÙû±ûBûû'ûûãûÞûîûüëûüûèûõû
üãûðûüü	üüüïûæûâûÞûèûÔûÈûÔûüüüüü÷ûóûßû¨û ûûûcû[ûû¹ûàûøûþûãûÔûÖûÀûËûÇûÕûÆûûcûzûûûûwûPû5û0û<û\ûûªûÓûçûüüûü'üOüü)ü*ü=ü1ü=ü=ü!ü
üüü(üüüü"üAüüüü(üHü;ü	ü	üüü#üõûäû"ü/üüüýûüüüüLü+üüüAü7ü2ü=ü9ü&üüü!üüü%üü9ü0üü9üAü#üüIü4ü,ü/ü<ü0ü%ü&ü&ü-ü&üüü2ü0üüüüüü	üùûöûüÿûíûèûÖûìûü ü?ü"ü&ü:üOü'üpüEü<üCüGü7üüüõûçû×û¨û¸ûÃûÅûúûüû	üþûüÚûüCü<ü[üQü@ü#ü$ü,üü+ü1ü7üü5ü3ü%üü5ü-üü.ü6üMü^üXüXüXüDü2ü7ü@ü#üüYü/üüüÕû÷úúHúUûëûåûâûíûúû#ü=ü!üÑûöûñûûû<ü"ü0ü)ü?ü7ü<ü7ü-ü:ü,üøûÔû°ûÔûÆû
ü÷ûüüùûÿûùûïûÕûµû¬û§û¦ûÅûØûÒûüÿûüüüüüüïû÷ûüùûûû ü,üü4ü.üü"üèûôûÔûùûÿû
üü
üüü,ü3üüðû"üüüûöûçûüüüüýûüüüü
üüüôûÿûü%üü'ü*üüEü"ü&ü!ü	üøûñûÿûöûùûüßûËû¤ûûFû"ûûùúûûÇúúÙúkû½ûØûãû½ûàûñû±ûûUûÕúÖúàúÏú¯ú]úúúú!úkú~úúDúèùÇù¿ùù)ùBùÑù9úFúXú}úôú_ûû¿ûû×ûþû/ü.ü9üGü?üNühü]üqüsüÙüáüÙüçüÂü®üªüÈüôüýõüàüèüìüÔü´üÉüÆüÜü¾ü¾üÎüËüµüÂüôüýÞü¸ü¹ü´ü¾ü¦ü»ü ü{üüNü.üéû¬û ûûMû
ûÒúÖúzúwúFú÷ù¸ùùWù;ùHùùømø®øHù­ù#ú/úûùúVúúúrúIúmú
ûuûûkûÆû`ü§ühü¹ü ýmýýý¿ýÐý×ýãýñýþþ-þ.þPþXþZþgþwþ~þyþwþzþxþxþnþvþwþsþþþþþþþ}þþþþþqþþþþþþþþþþþþþþþþþþþþþþþþþþþþþþ¤þ¡þþþþþþþþþþþþþþþþþþþþþþþþþþþþþþþþ¯þ¢þþ®þþ«þþþ¥þ¤þ¥þ þþ§þ þþþ¬þþþþþþ þþþ¢þþ¨þ¤þ³þþ þ¤þ¬þ¦þþ¤þªþþ¢þþþþþ­þþþ°þ¯þ¡þþ©þ²þ¹þþþ¦þ©þ¡þ¥þ­þ©þ¤þªþ­þ¯þ·þ³þ©þ¢þ¤þ¦þ­þªþþ þ¨þ¬þªþþ¬þþªþ²þ¬þ¦þ¥þ¥þ¡þ­þþ¡þ¨þþ¤þ«þ¥þ¢þþþþ¡þ©þþ¥þ§þ¨þ¤þþþ²þ¤þþþ¤þþþ þ¬þ¯þ¦þþ¡þ¬þ±þ§þ³þ°þ±þ®þ±þ¬þ¤þ£þ§þ¾þ¼þ£þ¾þÂþµþþ£þ®þ£þ¡þ¥þ°þ®þ¡þµþµþ°þ³þ±þ©þ°þ´þªþ©þ¾þ¶þ°þ´þ³þ­þ²þ³þ¥þ¸þ§þ©þ³þ¨þªþµþ»þ·þ°þ¯þªþªþ¡þ®þªþ¦þªþ°þ°þ³þºþ¾þ¼þÅþ¿þ²þªþ³þ¼þ°þ¥þ±þþ±þµþ´þªþ«þ¯þ©þ¬þ¹þ¹þ¹þ«þ­þ®þ²þ®þ¬þºþÀþ¯þ«þ¯þ·þ¸þÃþÃþ²þ¨þ°þ³þÁþ¯þ°þ¶þ¯þ±þ´þ°þ¹þ·þ³þ¼þ²þ¶þ¾þÀþ´þ«þ¹þ»þ³þ¢þÁþÁþ¹þÅþËþÀþ»þ¿þºþÄþ½þÀþÁþ¿þ¹þ¶þ¹þÈþÌþÇþÇþ¾þÁþ¾þ¹þ¾þÀþ¾þÚþÃþÂþÎþÊþÅþºþ­þ¹þ¾þÄþÇþÁþÅþÇþÇþÆþÁþ½þÃþÆþÂþ¼þÇþÉþÄþÈþÈþÁþ¼þ½þ¸þ¼þÈþÌþËþÎþÔþÐþËþÑþÌþÊþÍþÌþÇþÂþÁþÏþÆþÃþÉþËþÏþÍþ¹þ³þ¼þÁþÁþÊþÆþµþ®þ¹þ¼þÆþÌþÍþÃþÀþ¼þ³þ¾þµþÂþ»þ´þ½þ¾þ¸þ¹þÄþÅþ·þºþËþÀþÃþÌþÊþÇþÎþÆþ¾þÃþÀþÄþÈþÀþ¾þÐþÀþÕþÃþºþÁþÅþÁþÇþÈþÆþÂþÅþÃþÀþÄþÊþÔþÍþÍþÄþÇþ¿þ¹þÃþÊþ×þ·þÅþ¿þ»þºþ½þÇþÌþµþ»þ¿þÈþÎþÈþÅþÍþÍþÇþÀþÇþÄþÁþÄþÆþºþ½þÄþ½þ½þÄþÀþ³þ´þ¯þÃþ½þÄþÂþ»þ¼þ¿þ¾þÃþÍþÄþ¿þ½þ´þ¸þÁþ¸þ¾þ»þ¼þ¹þ¶þÀþÕþÇþÊþÆþÅþÆþÆþÅþÃþÃþËþÊþÃþ½þÀþÃþ¼þ»þÈþÂþ¿þÄþÅþÃþÐþÅþÇþÈþÈþÅþÁþÅþÂþÆþÆþ¼þ»þÂþÅþÏþ¸þ¸þÐþÇþ¼þ¼þ½þÂþ½þÃþ¿þÆþÃþ¹þ¼þÁþÈþÀþÂþÌþÐþÇþÆþÈþ¾þÅþøúüúûVûgû]û4ûû'ûEû1û4ûQûgûrûqûIû4û~ûjû[ûUûQû!ûú*ö÷múúû2üü÷û
ü&ü-ü üüü&ü9ü-üû¦ûåûüLüxüüü\üWürüeüOüLüFüEüJü_üLü7ü:üMü\ü}üzüüvükükü`üQü\üiünüoüvüüüjüüyüfükü}üvürüüüoü<ü&ü-üMülü|üüütü~üoüzüüü~üü©üüüüü|ü~üüüeübüü|ü`üsüüü^üaüiü|üüuüRüLüZütü^ükü}üjü<ü*ü"üü@ü:ü=üHüXü[ü:üAü7üoüXüOübühüZüEü@üiütü`ü`üvüuüPü9üEüZü[ü^üWüaürüqüoüJüRü üü	ü(üRüKücü?ü=ü)ü)üüü1üCü]üdüFü6ü8ü>üCüJüHü?ü.ü
üæûüEüPüOüRüEüDünüYü[üNü,ü ü2ü:ü=ü,ü/üü/ü4ü:üUü^üBüAüVüJüTüMüOüYübügüBüküMüKüeügüHüGüXü5üCü>üKü8ü,üü ü1ü3ü&ü/ü[üNücü:üü'ü-ü$ü*ü-üùûü"üBüUü\ü`üfüqü_üOücü[üBü;ü-üü2üVüUüDürüEüAü\üSü;ü?ü2ü?ü[ügüRüOüMüSü_üaüTükümüNü:ü<ü0üøû¹ûû¤ûËû¼ûõûüMüMüEü;ü$üüüü"üJü:ü7üHüMüIü:üü1ü4ü.ü1üOüYüDü>üKüJü8ü2ü"üCü=ü<üIüYüEü.ü1ü+ü7üüüüüüüü4ü<ü%ü"ü-üüÐûÕúYúúÑúÇúÀúÛúìúû&ûåúUúÁúûâûØûÕûìûïûÝû°ûÂûÈûÜûëûÚûÎûÍû¬ûûûûûû¾û¾û¥ûûû;û<û[ûjûûû^ûsûûûûeûhûwûzû^ûûcûSûcûtûwûnûXûRûû<û2û,ûûWû?û=ûRûSû=ûû.ûûMûûÝúûûûòúßúÙúïú
ûËúúúûûÓúìúûûôúÔú±úäú÷úàúûéúåúâúÍú°úÂúêúÝúÆúÉúÒúûûçúýúïúôúØúÕúöúÎúàúû#ûû"ûùúæúìúæúÃúÆúûû+û	ûû"ûûûûéúûÿúàúÕú¥úËú¯ú»úúúúúúúkúCú>úúúPúúIú>úaúcúuúvúzúú¦úÅú×úÈúíúûûúÈú|úuúÀúäúçúìúØúÖú«úÛúÕúàúÙúÏúîúçúÑúËúÛúÞúÇúÿú!û#ûìúåúáúûúûúûûûûûÕúÄútúú£ú¾úÑúú§ú¯úÀúÓúßúþúùúÎúµú§úúú¼úÚúÐúÅú¿úútúCúÑù«ùùúúöùcùjùÉùú3ú]ú úºú­úeú0úÏù§ùFùTù³ùAúZúOúqúúúúú±ú»úÆú¡úÁúúú%û@ûNûKûTûbûeû~ûû3ûZûjûhûkû<ûXûuûeûlûûsûoûkûùúDú¢ù ùúúJúSú;ú7úú
ú
úÑù¯ùåùúûûóúûûûãúúúúúpúWúúîùÈù¯ùiùù°ùªùtùù¡ùjù
ùù~ùpùïø¢øûørùzùÂùñù+ú¡ú±ú£ú§úÓúûûû!û4û&û<û@ûCûJûûÞúèúûVûZûCûVûfûCû%û3û9û	û5û û3ûPûaû8û!û2û=ûLû\û_ûzûûcûqûgû<û1û=ûJûcûLûfûûûsûkûLû:û
ûû>û&ûûøúÜúýúûEûSûCû,û ûû)ûVûPûiû`û8û:ûûãúÊúùú0ûnûûhû*û>ûZû6ûNûûûûBûSûHû4û*û#ûû
û&û9û1ûCû^ûVûjûyûRûNû[ûûXûVûVûmûfû[ûSûFû1û+ûLûRûMû"ûû&ûJû=û}ûxûOû#ûûûTûûûiûFû;ûäú¼úÞúûòú,û ûCûjû]ûpûûzû\ûaûûûWûpûûuûuûlû*û"ûóú	ûûûûûûïúûLû9ûèúáúýúCû)û-ûQûdûAûbûoûûûoûaû<ûûûCûXûWûYûPû~ûû|û»ûûsûûûûûûû­ûûûû¥ûûËû¹ûûû¬ûûû¿û¸ûvûfûû¶û¿û¯ûÀûßûÐûÆû¸û©ûÌû«ûû²û¯ûûû±ûÈû¹û¤ûûû¤û¦û¤û½ûûûtû}ûûû°û¹û±ûÃû®ûºûºûûuûcûuûûûûûÀûûPûNûTûVûoûgûSûMû\ûSû[ûûûûûûiûû®ûÞû¯û«ûû}ûiûûû©ûµû¬ûûû²û´û°û¹ûÍû´ûû¨ûûÎû¬û¼ûàûÒûÔûÖûÌû§ûû|ûû»ûÏûÝûÛûËû¿ûØû×ûáûáûüòû»ûÔûÌû¹ûÑûÛûÚûÙûÍûÄû§ûû½ûØûáûÖûðû¦û¸ûøûüàûàûýûóûòûëûÖûÓûÔûÓûÝûÜûÊûÆûÁûæû×ûÌûâûÒûÃûÇûíû¿ûØûÍûËûìûèûæûÐû¹û®û´ûÌûµûûÅûæûúûèûÃûñûÉûüòûöûãûßûãûëûßûÜû»û²ûÆû±ûØûúûçûèûàûáûÓûÙûñûüåûÙûìûßûÙûÏûñûü!üüüõûðûáûÖûåûÙûÚûüûöû÷ûúûÌûÑû³ûâûýûñûìûÎûÃûÒûÞûàûÙûõûèûðûìûüæûüüúû
üðûâûìûóûÔûêûüûíûÙûÊûÇûËûÙûìûìûæûåûüÐûÞû¾ûÕûËûØûÙûÐûÖûÈûÑûäûÌûµû¸û¶û¸ûµû©û®ûÃûäûâûþûÜûüûûñûüüüüöûõûõûïû÷ûðûÜûÞûÚûÒû¾ûÄûÄûÁûªû×ûïûüçûÄûÐûãûüðûÛûÁûÑûõûåûÊûÃûÛûÍûÑûÙûÓû×ûÞûÇû«ûûûÛû¿û¶û¼ûµû«ûÆûÙûìûýûñûçûÆûÌû×û¶û{ûûúBû_ûvû?û@ûgûû¤ûûªûÒûÄû¶ûûûÌû×ûÊûÅûåûÂû÷ûâûÑûêûüüÿûÊûüÍûéûìûßûÓûÃûÒûàûÔûÝûàûÊûØûÎûÉûºûÝûµû²û®ûÁû³û®ûÐûÀûû¯û¶û­û¶ûûmûûû²ûëûÚû ûÐû¼ûÇûäûøûÆûêûÄû°ûÂû¾ûÆûåûìû×ûæûüÒû±ûÇûÌûÕû½û±ûßûëûüèûëûüêûØûÝûöûöû÷ûþûüìûÜûîûÙûìûÔûóûüüü
üÝûüüûüü	üëûåûÊûÅûÔûÙûØûÄûÇûÁûûûãûðûüÊûþû#üüßûîû	ü
üüüüüÿûáûßûáûðû	üÝû·û±ûåûìûÈûûûcûsûZû?û)û5ûQûVûDû=ûYûpû|ûû|ûû­û¸ûéûÅûû û¸ûÈû§ûûÁûáûÅû»ûÎûäû÷ûöûòûü$üÐû¼ûÏûÞûüúûüóûôûÝûúûùûøûìûÚûÈûÒûÙûÏûÙûåûáûäûÊûÙûþûòûÈûªû´û¦ûûeû4û/ûûû1û>ûKûBû)û?ûNû8û8ûdûmûûûû-û<ûdû]ûûÁûßûÅûÌûÂû¬û©ûûûûûÌûÉûÜûüÚûÆû½ûûûwûû¦ûûªûÚû§ûIûúúÐúûû­û´ûÝûöûÎû üþûïûåûåûüúûüöûïûøûûûïûãûàûåûÈû®ûÔûåûüßûÐû¤û§ûûiûHûPûEûZûYûDûGûnûû¸ûÌû¶û´û§û®û¢û©ûqûqûûûûûmû^ûRûSûEû!ûûûYûqû¿û
ü'ü$üü8ü6üü!ü1ü&üüü!ü"üüûãûèûûû
üüþûüûüü6üÞûüçû"üüäûüü7ü1ü
üüüûûü ü%üü
üüSüKü$ü,ü#ü-ü#ü.ü3ü%ü%ü-ü'ü	üëûñû÷û*ü$üüû.ü2ü&ü)ü/üüü-ü&ü*ü0üüü&üü$ü6ü*üü;üü-üüüüüüüÿûýûòûÞûåûü"üü ü(ü/ü*ü)ügüfüoü`ü$üüóûöûÜûÖûÂû|û{û§û¿ûÎûÒûû´ûËûÂûôûüü:ü;ü$ü!ü(üüü!ü(üAü ü)ü'üüüü0ü,ü ü,ü0üBüBüJüPü<ü8ü)üü&ü$üüEüòûÂû»ûûÖùù¿ú¾ûÔûØûüü&ü"üýûìûüüÝû3üü.ü'üÿûßûüüýûüüùûîûìûûûÖû!ü	üüû	üîûüüùûÐû©ûûûûû»ûÝûýûüû#üüüü
üüãûûûöû÷ûüþûýûüü
üü	üüóû÷ûßûãûüü
üüüü*üüúûåûÿû
üüüüüüçûäûúûüüüü)üüñûûûñûü$ü
ü
ü	ü6üüü8ü>ü(üüùûüøûüÁûÊûû¢û¹ûû|ûaû@û/ûþú÷ú@ûûçûÚûêûÉû#üüüüôûÒûÿûôûÙû¨û\û=ûLû>ûõú7ûJûJûõúæúÃú}úùô÷÷oø4ùùàùëùîùú6úÏùÇù¤ùïù0ú&ú>úzú§úèúûùúHûû	ü$ü]ü[ü\üFüWüwüü£üºüÒüÜüéüàüïüÝüÑü·ü®ü¬üÄü½ü¼üàüýøüèüúüôüý+ýýøü¹üÌü¶üÆüÖü²ü²üÚüÑü²ü¾ü¢ü¦üüzüAüüëûØûûkûBûû£ú.úú!údúuúú4úþùúúüù¹ù8ùÙøñø.ù>ùÐøhøÃø!ù
ùùnùáùxúúú[ûû²ûäû$üKüCü|üüÂüýüýsýÇý÷ýþðýßýÙý¼ýïýþ=þeþlþmþnþqþvþxþyþsþ]þkþqþwþ~þþþzþ{þþþþþ~þ}þyþþþþþþþþþþþþþþþ£þþþþþþþþþ þþzþþþþþþ¡þþþþþþþþþþþþþþþþþþþ¡þþþþþ¡þ£þþþ¡þþþþ¦þ­þþþ©þþþþþþþþþþþþµþ¢þþþ¨þ¨þ¥þ¤þ£þ¡þþþ­þþþ¦þ¬þªþ¦þ«þ£þþþþ¢þ±þþþ­þ¥þ¤þ­þ¯þ§þ¦þ«þ«þ¦þ±þþ§þ¦þþþ¥þ§þþþ¥þ®þ¿þ¡þþþþªþ´þ­þ©þ¬þþ©þ«þ þþþ¥þ¡þþ þ¡þþþþ©þ£þ þ©þ£þþþþ¢þþªþ©þ«þ¨þ§þþ«þ¢þþªþ«þ¹þ·þ«þ±þªþ³þ¬þ©þ¦þ£þ§þ£þ¸þ¹þ¯þ³þ°þ­þ£þþþ¦þ¬þ¶þ½þ±þ¯þ¶þ²þ§þ­þ®þªþ¸þ¿þ±þ±þ¶þ±þ®þ²þ¶þ´þ³þ±þªþÁþ®þ þ»þºþ¹þ¿þ·þ¨þ§þ­þþ¨þþþ¯þ´þ±þ¯þ³þ¿þ¼þ¯þ±þÀþ±þ«þ¨þ­þ°þ§þ«þ½þ½þ³þªþ¢þ¥þ¸þµþ¬þ»þ¹þ»þ¯þ«þªþ²þ´þ¬þ®þ¹þ¶þ·þ°þ¤þµþÂþ¿þ¶þ¨þþ¨þ°þ°þ°þ®þ»þ¶þ¼þºþ¯þ³þ®þÀþºþ¶þºþÆþÆþ¸þ²þ¹þ¹þ·þÂþÀþÄþÅþÏþÖþÊþºþ¿þ²þÉþ¶þÊþÆþ¶þ¶þ»þ¹þÀþÃþÈþÃþ®þ·þÂþÁþ½þÇþËþÏþÁþÈþÄþÉþÅþÃþÉþÃþÀþ·þÀþÌþÉþÅþÂþ¾þ¼þ½þ¿þÂþ¾þÆþÊþÆþÄþÇþÏþËþÑþÌþ¶þÁþ¾þÂþÇþÃþÈþÇþÉþÆþ¸þ¾þÃþÃþÄþÄþÄþÊþÇþÆþÎþÈþÅþÄþ±þ½þÏþ°þ¾þ¾þ¸þ³þµþÁþ¹þ¯þÆþÏþÅþÅþÄþÀþÂþµþ®þÅþ¶þÁþÃþÃþÁþ¹þÈþ²þ½þÎþÎþÂþÆþÑþÌþ×þËþËþÆþ½þÅþÉþ½þµþÈþÁþ¾þÅþÁþÆþÌþÇþ¿þ¾þÑþÀþÈþÀþÂþËþÈþÎþÊþÊþÎþÎþÄþÀþÀþ½þÏþÀþÊþÆþ¿þ¾þÄþËþÍþ¶þÂþÊþËþÀþ¾þÆþËþÊþÀþ·þÀþÃþÁþ¿þºþ´þºþ¶þ³þ»þ³þ­þ¹þ¶þ©þÍþ²þºþÂþÂþÃþÅþ¼þÀþËþ¾þ¼þºþ°þ³þÈþ¸þÄþÈþÁþÅþÍþÈþÅþÉþÈþÁþÂþÈþÈþÂþÄþÃþÉþÍþÊþÅþÂþÂþËþÍþÆþÈþÊþÄþ¾þÃþÒþÅþÀþÁþÄþÃþÀþ½þÇþÆþÏþ»þ½þÌþÌþ¿þ¯þ¼þÄþÄþÀþÆþÎþÃþ´þ¸þÉþÃþ¸þ¸þÁþÌþÏþÌþÉþÃþÀþÂþÆþÌþ½þ¾þû;ûZû|û{ûaû?ûûû4û5ûLû[ûrûûûLûPûaûzûû«ûûYûFúøõ÷3ú×ûüüüü6ü'ü+ü"üü%üüLû×ù	ú7ûüVüfü}üüürügüFüüçûÓûÍûÙûüIüZüXüUü`üuüüwüüvüNü<üSüFüüüxü}üüüWüxüü{ütüüwüVüjüüüXü)ü!ü=ü`ürüüüvüü{üuüü{ümüüªüüürüoüüüfüsüjü_ü`ü`üdüpü^ümüIü\üVüWüoüzü_üUüZüaü6üLücüAüü;üXüIüXüEü.ü<üQüHü@üKüFüJüZüTüZüeüGüKü:üTü[üaü`ünüüüüCü.ü=üMübühüaüeü]üeüküKü:ü'ü9ünüwüsü`ü@üHü=üQüPü8ü^ülü.ü:ü;üHüKü>ü2ü9üJüü
üü$üGüLü=üKüWüTüLü[üJüüüDüLü5ü9ü7ü1ü7ü9ü0ü:üMüBü:ü#üLü7ü8ü<üBüMüKü?üHü+üWüNü=ü?üDü:ü*ü(ü9üüCüHü0ü'ü%ü#ü"ü'üAüCü6üEü5üüüCüBü%ü%üüüFü3ü>üYüZüjüzüeüAü?ü9üFüOüBü4üJüVü@ü^ünüWüCüNüTü:ü.ü5ümüü
üùû
üü9üRüNüLügüyüXüOü?ü&ü÷ûÄû®ûµûßûü.ü<üEü^ü]ü>ü6üLüOüKü/üYü=ü8üLüOüBü=ü8ü?ü5ü<üVüPüPüMüOü\üUü,ü>üüQüCü;ü0üFüEü#ü!üüüüü5ü
ü÷ûüüü&ü!ü"ü*ü(üücû*ûPûQûûëúäúÜúþúüúÖúûûÊûÖûßûëûØûÌûÒû©û¨û¾ûÉûÍû¸û®ûÄû¹ûû ûªû¤ûûªû¬û¡ûû}û}û6ûEûeûûlû`ûû¹û¡ûûûpûnûiûzûûjûKû]ûuû{ûqûcûjûûEû
ûû1ûHûFûAû0û+û1ûûû:ûûôúáúèúûõúßúËúÁúëúûñú2ûû*ûðúõúìúÖúÛúÕú·úÍúû§úãúìúñúÿúûûûÝú½úÐúôú/ûûûïúöúØú×úÆú·úÞúÊú¸úãúûÞúûçúÚúÎú¡úú¹úûûòúûöúãúÑúÃú¬ú¥úÇúëúßú°úú½ú«ú»úú¡úªúú³úÇú·úú¥úÂúÉúú±úÆúÂúÂúøúçúÇúãúû	ûÎúúûû,ûýú»úÈúçúûûûíúàúíúòúûøúòúûßúÓúÍúÏúäúùúêú¼úãúûûûûðúàúÍúñúû"û'ûûçú¨úú£úú\úqútúzúú¬ú»úãúýúüúÅúÚúåúúfúúúúújúAúúßùaùùùÀùÍùzù ùöøQùùùùJúxú´úúúúWú÷ùÅùúlúÉúíúýúûû(û%ûøúû+û+ûûûPûYûjûRûMûgûû¦ûûûkûZû]ûûKû-û?ûsûrûTûEûRûYû?ûû]úñùáùúBúiú^úbú)ú:ú]ú+ú³ùaù¯ùSú²ú©úxúxú-ú0úúªù¦ù×ùáù³ùeù.ùùùðøÎøù3ù¼ù»ùrùFùaùùÅùÐùÃùÕù0úmúlútúÄúûÛú
û'û0û:ûUûwû}ûoûcûZûQû?ûVû8û1ûäúÑúúú'ûEû^ûaûPû>û+û'û(û)ûû1ûVûtû}ûkûûXûdûûyûgûûû}ûû»ûû]ûSû\û^ûrûdûdûûûlûZûNû/û$û.ûZû$û÷ú	ûñúû!ûQû^ûYûEû3û'ûûLûUûUûVûSû1ûaûûûûrû}ûoûYûDûLûDûFûAû!û0û9ûWû]û\ûdûhû.ûûû<ûOûLûJû_ûVûLûNû;û@û,ûwûeû]ûjûoûRûDûPûMû/û*ûbûYû.ûû9ûûgûXûmûû`ûRûûûJû}ûlûXûvûûû1û2û%ûûöúÛúöú&ûXûhûrûyûlûrûû]ûSûzû{ûzû~ûeû9ûGûûû&ûûAû^ûRûHûFûFû#ûúCú¨ú#ûVûGûqûqû}û_ûûûûûûLûû>ûOûnû[ûYûZûJûnûeûyûhûû_ûdû®ûªûûlûzû¨û°û¶û¢ûûûûûxûNûû=ûpûûnûFûiûû©û´û¸ûÔûÇû¶û·û§ûßû®ûûû¨ûûû§û¸ûÂû¢ûû¯û±û«û­û£ûûûûûû¤û¯ûû·û¨ûû¦û ûrûZûlûûvûpûûû¢ûû§ûUûûmûû±ûûûÔûÄû¯û©ûûûûûû»ûÑû½ûûûÍû´ûû¾û¨ûû¸û¼û¬û¯û¨û¡û¶ûÇûÂû¥û¡ûªû»ûÄû®û¼ûçûÌûÎûÞûÇûûXûKûû¹ûÉûÎûÐûÒûËûÕûÊûßûçûõûñû°ûÚûìûâûßûàûÕûÑûÝûâû¹ûû²ûÎû×ûÏû
ü·ûÏûÍûüÄûÜûÏûáûáûÝûÏûÓûÐûãûèû¹û­ûÀû¾ûÌûÅûÈû³ûÅûòûûãû½û³û½ûÑû×ûÙûÐûÒûåûßûÚûóûìûàûÛû£ûßûðûÌû¾ûÐûÑûéûÛûÎû¿ûÓûçûÈû»ûÀû·û¶û½ûÌûÍûðûìûîûäûæûíûèûìûÎûàûüñûÉûËûúûüéûòûûûéûëûýûæûãûóûóûÞûüûüôûÉûÑûÁûØûüöûòûßûÎûÒûèûðûÑûêûñûîûÜûõûâûÿû0üüüñûðûñûõû×ûèûüëûÔûÁû¼ûÔûÚûúûàûäûóûüüÐûØû·û¤ûàûãûµûÀûÔûÕûÔûÐûÂû²û»ûÌû«ûûû°ûâûÈûìûÅûéûÙûåûþû÷ûïûùûñûéûæûàûðûüêû¿ûÆû«ûÕûÄûÅûÐûÃû¯ûËû	üèûÄûÆûÇû×ûèûíûÛû×ûÝûÖûÀûûûûû£û¯û¢ûûûû_ûû£ûÀûªûªûûÂû×ûåûüüãûÏûõûÔûÕûêûÓûÞû¿û¿ûÂû¸ûûºû¦ûûûÞûÀûûûWû:ûUûû¦ûÃûÈûîûÒû×û÷ûûàû¸ûÛûâûâûàûíûàûÈûËûÕûïûêûÛûüíû°ûÅûïûÕû¿ûÂûòû ûûû®ûû¼ûºûûûû¤ûûyû{ûqûyû®û¼ûØûÂû°ûÎû¶ûû¶ûÅûÒûÇûïû¹ûÌûßûÁûÈûæûìûíûÜû»û»û­ûáû³û³ûÉûÉûßûÆûÿûÒû±û¥ûÒûÕûíûíûü!üðû×ûØûØûÚûüöû
ü$üöûüüìûüüäûãûÛûÍûÐû½ûÓûÚû¢ûûûûû§ûçûÙû»û«ûûúûüûüöûãûüüüüçûÊû¸ûÇû¹û§û¹û§û¡û¦ûû¦ûûûdû@ûCûaû5ûúúùúû'ûûû2ûGûDû<ûUûcû|û¦ûÍûûûû¾ûËû²û¿ûÝûÝû»û°û¡ûËûüüîûüüÝûàûïûäûÚûÑûÉû¬ûÒûªûªû»û¹û¨ûûrûmûtûjûû²ûÕûñûÕûÚûíûùûçûû©ûwû-ûûû&ûû,û8ûûû!û û:û<ûûûû8û9û`ûRûû$û<û\ûxû¦û¡û®û¨ûûûûû¬ûûû ûtû®û¯ûûªûûûtûhûhûû¤ûûûûUûû!ûrûÐûÜûØûãûûûîûüüóûäûüêûÿûûûüÏûÖûóûÛûÂûÖûéûÓûÉûÞûÃûÛûûOû û"ûFû+ûHû.û>ûû~ûgûPû3û;ûWû\û_ûxûtûvûDûMûøúûEûû¨û£ûaûKûYûqûTûûøú ûKû\û§ûüüüòûü üüüüüüüü!üü÷ûàûêûüþûàûîûîûþû6üýûûûüûåûûûèûæûáûìû
üüüüãûâûãûñûü(üü$üüþûüDüüüüü&ü-ü,ü:ü0üüùûúû0ü:üüüüüüüü!ü+üüü#üüü%üüü+üüøû$ü
ü ü
ü*üüüüùûòûßûßûçûêûüü÷ûü	ü(ü'ü)üFüTü3üCüÿûüÇû²û¤û¨ûÂû¾ûÄûËûºû¶ûÚûçû¦ûµû³ûÔûÏûü:ü#üüûü%üüüüü7ü5ü7üüüúûü%ü!üü$üüü+ü'üüü$üü"ü%ü,üü&üÞû¡ûûû(úùFúVû½ûËûóûü'ü$üúûõûü
üüÍûü(üü7üüü!üöûÛûôû
üõûÚûòûåû üüûÿû	üúû÷ûüüØû©ûûûûû¬ûÔûüùûüüüôûü
üíûòûÞûßûÛûÐûÙûÝûøûüûùûðûäûèû½û·ûñû÷û&ü%üüüõûü'üüüüüýûÙû÷ûîûüüðûìûü)üüü.ü5ü"üüûâûüüüüü$üüü'ü<ü:ü*üüüüüüùûÍû½ûàûüêûÍû´ûûxû`ûeû´ûøûÖûùûÿû×ûóûõûþû
ü(ü/üüüéû¾ûªûÌûÏûûÑûßûßû°û½û´ûfûÚùy÷¶ö×÷Qù7ú©úàúÃú¶úÍúiú<ú$úVúnúúúú/úIúú¤ù~ùÃùúúÈú(ûrûVûû¡ûû°ûüVüuüü»üÜüÊüÃüüüüüü¢ü¾üÆü±ü¶üÕüíüý2ýýèüÉüÂüßüÖüÏüÍüÑüçüëü×üÝüÄüÇüðüçüêüäüËüÝüáüÓü§üüü?üüðûüûøûüèûÁû¤û{ûOûûÓúú\úlúeú*úôù´ù¤ù{ùùþø	ùÎø¨øÄø»øø}øÂøæø"ùrù~ùú\úúûûü<üñûdûÀúOú³ú½ûlüý7ýrýxýý´ýÀý¸ýý³ýòý
þþ8þSþjþuþcþUþMþGþ6þþÔýÀýÕý&þOþpþwþtþ|þþþzþ~þ~þþþþþþþþ~þþþþþþ{þuþxþþþþþ~þþþþ{þtþyþ}þþþþþþþþþþþþþþþþþþþþþþþþþ¦þþ¥þ þ©þþþþþþþþþþþªþþþþ¤þþþ£þ¦þ£þþþ þþþ¡þ¢þþþþþþþþ¥þþ®þþ¦þ¦þ¥þ¬þ¬þ¦þ£þ¢þ¤þþ¦þ¢þ¦þþþ¡þþþþ¡þ©þ©þªþ¦þ¤þ­þ¢þ¦þ¤þþþ¤þ°þ®þªþ§þþþþþþþ§þ¡þþþ£þ£þ£þ­þ©þþþ þþþþ­þ«þ¸þ¤þ¨þ þþ©þ©þ§þ½þ²þ°þ²þ¢þ©þ§þ¦þ¢þ©þ²þ«þ¯þ¸þ»þ©þ§þ¡þ¨þ¬þ¥þþ¥þµþ®þ£þªþ¬þ¦þ¬þ³þ¯þ°þ¶þ°þµþ¶þ©þ­þ©þ®þµþ¹þ¶þªþ®þ¸þ®þ³þµþ³þºþ©þþ©þ·þ¥þ£þ°þ©þ¬þ´þ·þ·þ°þ±þ¾þ¸þ©þ¬þ³þ´þ·þ³þ±þ®þ¯þ´þ®þ°þ¯þºþ³þ¸þ½þÀþ»þ²þ¸þ·þ®þ­þ¤þ±þ¯þ¨þ°þ·þ­þ²þ®þ«þÀþ´þ®þ¬þ®þ¶þ®þ¢þ³þ¾þ°þ»þ¯þ´þ·þ¹þ¹þ«þÁþ¶þÂþ¸þÂþÅþºþ±þ¹þÊþ¼þÎþ´þ¾þ¿þÆþÄþ½þ¾þºþ¾þ»þºþ¹þÁþ¾þµþ¶þ¾þºþ¾þÆþÊþ¯þ´þÃþÇþÄþÆþÇþÄþÀþÃþÅþ½þÃþÉþ¿þºþ»þ»þ¶þÅþ¼þÃþÄþ¹þ¸þÅþ´þÂþÃþÅþÈþ»þ»þÅþ»þ»þ½þÃþµþÃþÍþÄþ¿þÆþÄþÐþ¿þÃþ»þÃþ¿þ¾þÈþÇþ¼þÐþÂþÍþÏþÆþÄþÅþÁþÈþÊþÈþÇþ¾þ½þ¸þ½þÇþ²þ°þ»þÈþÉþÇþÇþÅþÁþÄþ½þÂþ½þ½þÂþÂþ»þ¼þËþÂþ¾þÌþÄþÇþÑþÎþÄþÎþ¾þÍþÄþÁþÁþÆþËþÁþÈþ¼þµþ±þ¸þÆþÅþ¹þ¿þÇþ±þ¾þÊþÆþÃþÂþ¿þÄþÂþËþÔþÒþÈþÀþ¼þ¿þÁþ¼þÌþ½þ¹þ»þÁþÄþÂþÄþÉþÀþºþ½þÆþÆþ¿þÈþ¿þ¶þ¼þÅþÃþÀþ¾þ´þ´þ¹þ¸þ½þ¹þ³þ¯þ¨þ¼þÄþ¾þÅþÅþÅþÆþÆþÃþÂþÄþÄþ¾þ¼þ¾þ¾þÀþÀþ½þ½þ»þ¸þ¿þÍþÏþÙþÈþ¹þ¾þÇþÇþÂþÀþËþÄþÅþÆþÉþËþÍþËþ¸þ»þÀþÁþ¼þ¼þÀþ´þ¾þ¼þÃþÀþ¾þ¼þ½þÌþÁþÈþÆþÇþÄþÄþÅþ¾þ·þ½þÀþÍþÕþÐþËþ¾þ¼þÇþ½þºþ¾þÅþÒþÌþÁþ¿þºþ·þ¿þÐþÈþ¶þµþûXûZûUûbû^û/ûû'û1ûEûRûgûdûhûûrûMûxûû³ûÌû»ûiû&úÙõ@÷1úàûüü5ü#ü:üüAüIü2ü)ü·ûÎø÷<øjú¹ûü,ügüüüüNüüÛû¨ûûûªûûûKüxüüüüyüüqüü}ülü}üünüüümüuüü|üXümüüügü\ü|üükü¡üwüOüDüJüVüfüyüümüüüüzüvü{ürüüüüütüYüPü]üFü!üCüKü>ü2ü8üXüpüjü]üZüNüPügü|üiüaüPüiü[üFü@ü7ü%ü7ü9ühü0üüüAüeü]üSüRüMü6üPüWüSüaü\ütüülübüNüPücü[üQüwürü0üRüCüIüfüYüCü<üüWüXüVüSüZüaüVüfüvüYü6ü ü:üSü:ü&ü8üüAü=ü=ü?ü6ü1ü=üBü)ü#üLüAüDüNü?ü7üNü}üjühüKü?ü<ü:ü7ü7ü/ü#ü"ü?ü@üHü]üXü1üBü&üPü@ü,üAü7ü!ü<ü:üMüHü@üRüAü,ü-ü:ü7ü üFüü-ü3ü'ü.ü9ü6ü@üGü8üü/ü0üüüüKüMü[ü`ü:üü>üLü^ühüHüRüoüPüHü1üEüXüWüLüRübü\ülülü_üRü`üNü2ü>üJüZüTüMüüüüüü-ü4üüRü[ütü_üHü(üüèûÃûÃûÝû üKüXüYüRüKü9ü4üMü,ü\ü*ü*üGüHüQüKü6ü9ü@üBü3ü9üJü>ü2ü8üHüJü5üü:üü6ü:ü5ü9ü>ü$ü
üüóû*üüü5üüéûôûûûüüü üü%üüéûÝûÉû­ûûlû$ûÉúõúLûRû{ûû¾ûÙûÙûâûÁû®û°û¼û¹ûÆûÃû®û£û©û³ûµû´ûû¿û û³û±û©û¯û«ûû^ûûûoûû~ûû|ûlûuûû¥ûiûXûkûgûûlûSûEûKû^ûPû.ûOû[û3ûûJû ûû7ûAû0û!ûûûNûXûûøúÖúæú¿úÇúèúçúæúëú	ûûAû5û%ûûúúÓúµúºúÆúÑúëúûæúèúãúúúøú
û(ûûãúßúñúûûØúÊúÜúÜú¨úúúúúúúºúú©ú«úªúú£úúcúúÕúúúûûÎú¬úÙú¡ú·úñúûâúÈúÔú¹úªúúÒúÍúÍúÓúÀúÍúñúûûûöúúúûìúáúûûû÷úÔúåú
ûûëúËúûû5ûûÜúû ûûûîúÖúûúû1û-ûû
ûûùúÕúÐúéúûûºúúÇúûúûûòú¼ú¾ú¡úµúãúôúûû¥úúÒú´úúdúTúrúúúúú°ú»úÅú·ú¹úºú`úú!úKúú^úúúþù²ù`ù^ù¤ùúøùÎùùÛù9úpú¤úãúûëúÉúûõúúkúeú­úû9ûBû_ûyûtûqû[ûû9ûXû%û>ûLûmûcûeû=ûAû|ûûû|ûaûVûûqûVûsûkûXûiûgûXûMûYûqûOûû]úúïùöùú>ú:úFú0úCúGúôùùdù§ùòùâùÍùÇùÀùCù)ù#ùïøôø?ù9ùöøáøÀøâø¥øýø'ùÝùúXúú úú¹úÔú¶ú¾úûûúû	ûû
ûûAû%û/ûKûTûZûsûûûû\û8ûcûJû]ûûôúÇúïú û[ûUûSûeûVûCû9û]ûXûhûû7û?û4ûtûûûgû_ûxûnûJûRûKûOûkûûûYûxûûxûvûoûaûoûuûSûAûEûû7û?û,ûûôú/ûûGû>ûSû[ûMû<û.û6û?ûoûlûSûiûlûHû?ûDû4ûBûCû<ûGûfûnûSûAû3û0û6û5û~û=û}ûKûdûAûÿúýú&û<ûEûNûSûbû[ûRû<û%ûBû7ûRûUûû~ûxûlûdû\ûRûNûPûhûkû}û}ûlûCû)û2ûsûûcû!û$û7ûYû|ûlûaûgûXû,ûaûYûTû÷ú	ûûPûûmûqûwû{ûûxûrûcûWû_ûnûoûnûjûuûeûAû#û-û'ûUûpû]ûWûOû4û
ûgúþùeú
ûoûeûûûûdû[û~ûûûûûpûlûûûûxû~û!ûMûbû{ûRûûû¢û¥ûrûTûXûrû¦ûûûûûtûûûvû?ûûúüúûRûXû^ûhûrûûûû³ûÈû¸û¹û·ûÖû­ûûû·û¬û¨û©û­ûµû¥ûû¤û¥û¢ûªûªûûûrûûYûhûpûûûûkûûûrû`ûbûpû|ûû û°û»ûzû¸ûpûwûûûû¼û°ûÂûÉûµû©û£û¨û«ûûÂûÂûòû¾û¼ûû¹ûÇû·ûµû¥ûûºûÀûÁû¶ûû©ûÇûÅûÈû ûlûûÁû´ûÇûÌûËûÇû¸ûåûÑû¹û}ûiûûÑûÐûÁûÜûåûÕûÊû»ûóûðûÕûéûÊûÅûäûÞûâûäûÏûºûÄûÍû±ûûûÇûâûÂûßûÖûÂûçûËûÄûæûÌûÜûÌû¿û¿û±ûÅûÒûÄûÏû×ûÖûÞûÌû½û¬û×ûÌûÕûÑûÙûÛûÓûèûÛûÔûÌûÏûÎûÃû¹ûÉûîûíûäûÚûàûñûüÏûÀûËû¹ûàûÙûÉû¾û±ûÊûÊûÍûÕûÂû´ûÊûèûäûôûëûðûÖûìûìûÙûÍûÞûÒûêûßûÎûÖûýûòûÒûãûóûèûöûüòûöûúûÿûæûûûêûþûßû¾ûØûÜû÷ûóûðûÛûËûÐûéûýûÞûàûêûïûíûóûÖûÿû+üþûüÝûèûåûòûñûóûüûûñûêûÜûÄû¬ûçûáûëûåûüüÓûàûû¤ûØûïûáûüöûÐûÈûÈû³ûû¬û¼ûûûû¦ûÓûÐûÙûÈûü¶ûÕûûû÷ûçûîûøûÇû·ûÁûÃûéûüÐûûûûÂûÆûßû÷ûüÖûÖûúûàûÊûÃûÏûäûàû¾û»ûÖûÃûûnû4û?û<ûXû\ûOûuûûqûû²ûÖûÍûû¼ûºû®ûÈûèûÒûÀûÏû¿ûÂûÁûÜûÎûûìû°ûÅûÆûÍûûtûkûxûû¬û¡ûûTûûû+û6û_û_ûûûÂûäûÃû¿ûçû¹û¥ûÕû¿ûûÄûÉû³û¾ûÉûÄûÉûÔûßûàûÈûÇû×û«ûæûµû¥ûû±û¢û©û¤ûûÙûÀûûû{ûûûiûûûËû²ûûûûû²û³ûû²ûÛûÁû³ûÏûæûËûÌûÈûÉûéûëûöûâû¿û¡û­ûû«û³û!üÈûÛû¿û²û	ü²û¦ûÐûçûäûæûÝûÆû¸û£ûªû¨ûÀûÑûüüïûéûáûïûñûýûùûëûèûËû¯ûûûû`ûWûûûpû»û×ûÎûÐû§ûû·ûÛûÙûÚûØûôûïûðûæû¸ûûmûLûûûdûtûrûû~ûxû[ûfû@û(ûRûQû0û1û-û;û5û2û;ûAûBû(ûû-û.û?ûoû~ûtûvû`ûºû®û§ûÃûÅûû{ûgû^ûûÁûÏûÎûÉûÜûÞûóûÝû²ûûûûvûûsûjûvûtûhû[û6û.û/ûûû}ûËûâûÛûåûÒûÌûÞûoûUû4ûûûCûcûXû[ûQû=û)û û3ûCû/ûû(ûûdûtûRû:ûûûGûxûû¥ûû¡û«û®û¤ûû¤ûûwûûûzûûªûyûTûrûcûoû8ûvûûûûû~û?ûïúüúyûÔûüûüçûÐûóûåûüüüÎûÖû¿ûúûüÝûôû
üùûòûÏûû¦û­ûµûûûûúú
ûûÛúïúûNûoûkûrûlûJû0û"û,ûUûeûû\ûPûûÅúéúûfû¿ûºûûûªû¥û`û ûûCûvûû¼û	üüäû×ûèû
üðûîûüüïûøûüüüüùûõûîûÝûìûòûü÷ûöûåûéûüñûËû¯ûÛûÖûàûÒûÓûüüÙûÛûúûü;ü]üüïûü%üü-ü6ü5ü=ü7ü#ü7ü>ü(ü/ü3üü$üüüüùûùû÷û7ü7ü#ü0ü1ü/ü.ü*üüüüýûôûüéû¼û·ûåûüÙûüüöûüüäûÏûÆûÆûèûúûÜûØûñû&ü0üøûCüüüöû6ü&üüìûÁû³ûÂûÊû½û³ûÆûÜûÉûÉûÚûü·ûÖûàûëûü0üüûûüüüü"üüü*ü$üüüüû$üüüüüøûü.üüüü	üü%ü1ü2üü-üçûÑû²ûxûpúLù®ùëúû¡û¿ûíûüüàû×ûÌûàû³ûûàûàû
ü	üØûü÷û£ûûÄûëûñûêûåûØûÃûûûæûôûõûôûÿûýû×ûªûûûûû¡û´ûéûþû÷ûüüüüýûëûáûÝûÏûËûÙûèûûûýûéû÷ûêûãûÞûû»ûÚûüüüü üüüüüñûü
ü+üíûÛû	üüüöûôûüüûûêûýû7ü,üüûÓûßûøûüüü2ü$üüü/ü@ü3ü
üüü(üüüïûü÷û7ü	üýûÛûûûûû«ûäûüûïûåûü
ü/üü ü"ü&üü#üüñûÞûçûïûíûÿû×ûÑûýû÷ûæûºûuúøm÷Wøúûgûû©û|ûNûBûiûIûYû{ûBû>ûEûXûIûûÅúhú6úXúú[úúû¤ú¤ú±úzú}úåúhûÐûüüIü`üEüüüüÌûûiûmûû¥ûÁûúû`ü¦üÖüÉü¾üü~ü©ü¼ü¨ü¿üÛüÛüáüçüËüµü§üèüæüïüõüìüñüýùüØüÚüèüÐüÀü¢ü¡ü¥üÄüæüßüÉüü^üDüBü0üüüúûðû÷û¶û~û~ûDûYû@ûûÞúªúUúú×ùùùkùeù%ù@ùXù;ù7ùYùßù5úåù ùøW÷¬÷ºøÐù¸úûû0û(ûûüúúåùÜùnúû#ûÀûüüÃüÖüêüý&ýÙüüûú1ûüIý£ý²ý»ýÂýÁýÁýÊýÖýæýþþþþ4þ7þ>þGþWþ[þSþKþEþ?þBþFþ3þ7þNþLþbþeþLþ0þþý¼ý¶ýÿý;þcþeþkþkþwþqþpþjþlþyþ|þþþþyþþyþtþzþ{þþþþþþþþþ¨þþþþþþþþþþþþþ£þþþþþþþþþþ¡þþþþþþ¢þ¢þþþþ¶þ¦þþþþþþþ¥þ¦þþþþþþ§þþþ¢þ¥þ þþþ¡þ¬þ¥þ®þªþ²þ¤þ£þªþ¤þ¤þ£þþ¦þ´þþ¨þ¦þþþþþþ¡þ þþþþþªþ©þ¡þþþþþ¢þ¤þ§þ¦þ«þ¹þ¨þ§þ¥þ¡þ þ¥þ°þ§þ¯þ¦þþ¤þ§þ©þ¨þ°þ¶þ¬þ¨þ¦þ§þ£þ©þ¤þ¡þ¡þ°þ·þ­þ«þ¤þ¦þ¨þ­þ¶þµþ¨þ¢þ©þªþ þþ¨þ§þ­þ§þ­þ³þ¸þµþ®þ¶þ´þ¶þ¯þ¯þ±þ¼þ¼þ¼þ¹þ·þ¸þ¢þ­þ®þþ´þ²þ«þ¯þ·þ½þ¸þªþ®þ­þ¯þºþ¹þ³þ²þ³þ±þ®þªþ·þÁþ³þ©þ­þ»þ¸þ­þ»þ»þÁþ¶þ²þ­þ¬þ¬þµþ¼þ²þ¥þ³þµþÄþ³þ°þµþ»þ»þ¶þ²þ´þ®þ¬þ¥þ¸þ¼þºþ¹þ±þ®þ·þ´þ´þ°þµþ¶þ´þ°þ¹þÊþÁþÍþ»þºþ±þ´þ¹þÁþÃþ¾þÍþ´þ¾þºþÆþ·þ²þ¼þÀþÄþÉþÅþÏþ¹þºþ¼þÂþÅþÀþÀþ¼þÄþÄþ½þºþ»þ³þ´þÇþÁþ²þ©þÕþÌþÄþËþÄþ¾þÌþ²þÂþÂþÃþÅþ½þ¼þ¼þ¼þ½þªþÓþÄþÄþ¸þ¼þÃþÀþÈþÚþºþÂþÈþÐþÃþÂþÐþÏþ½þÎþÇþÐþÐþÄþÁþÆþÆþÎþÂþÁþ¾þÈþÃþÀþÌþÔþÉþÆþÉþºþ¼þÀþÂþÀþ¿þÎþÆþÆþÆþ½þ»þºþ¶þ²þ·þ·þÄþÎþÐþÐþÌþÇþÂþÄþÎþÀþÄþÈþ¾þÊþÓþÇþÂþ½þµþºþºþÄþÇþÂþÄþÈþÄþÂþÐþÆþÅþÈþÇþÅþÈþÏþÉþÈþ¿þ¼þÂþÈþÃþ¿þÒþÂþÈþÌþÅþÀþÆþÔþ¿þ»þ½þÈþÏþÆþºþÂþÇþ»þ»þÄþÂþ¾þ½þ¾þ®þ«þºþÄþ³þ°þ³þ£þ²þ®þÆþ¿þÆþÈþÁþ½þÇþÀþÅþÇþ»þ¼þÁþ½þ¹þÉþ·þÀþ¿þÅþÆþ½þ¿þÏþ¿þ¿þÇþÆþÆþÆþÁþÑþÃþÀþÀþ¿þÃþÊþÇþÂþÅþ¼þÁþËþÉþÁþÃþ¼þ¼þÅþ¿þ¸þ¼þÆþËþ¼þÀþÍþÊþÇþÇþÄþÀþ¸þËþÅþÊþÎþÅþ´þ·þØþÆþºþÂþÅþÁþÇþÃþ´þ¿þÄþ¼þ¼þÊþÐþÊþÌþDû>ûLûIûaûnûAûûpûRûmûwûvûoûmûûûûæû	üüüïûû×ùÿõ}÷]ú÷û#üü&üü=ü:üQüIü1üLüÒûçø_øöùQûÈûÇûèû-ünüüüDüþûØû±ûÀûÎûüZüvüü üüªüüüüüüwütüüüümü\übüwüoügürüüüxücügüüüü[üIü;ü7üHüeünübütü~üü~üqünüüüqü{ü{ühü^üZü>ü)üZüügüküHü&ü6üPücülü^üBü<ü]üqüQüOüEüQüPüAü"ü	üþû÷û
üü.ü$ü-üGüWüXüYüHüMüMü<üEüXühüoüRüWü|üküVü^üNü5üCüEü@ümüWüaüSüMüfü]ü%ü@üeüAü^ülücüaüXüaüOüBü<übüaü]üsü|ümü.ü2ü=ü>üAü9ü-ü5üRüFüMüFüjüSü4üBü]üUühü/ü?üEüQüLü=ü6ü?üJü%ü4üü5üFüQüeüZü+ü[üeüLüNü?üCüIüGü^üNü	ü9üü-ü0ü*ü3üFüDüüAüüüüü1ü=üBüJü7üü$ü9üOüFü(üü,üSü2ü6üüü:üLüUü\üFüZü]üEüGü;ü\ügü[ü\üiüüuüü~üoüOüVücüSüGüPüüEü>ü.ü+üüúûýû
üüü<üDüqüKü)ü%üüõûîûíûüfüTüMüNüWüKü5ü7üKü(ü5üCü<üHüYüSü@ü-ü+ü<üDü;ü/ü=ü.ü7ü:ü7üBü5ü[üBü@üBüüüüü-ü9ü.üü%ü-ü%ü+üüéûëûôûü"ü%üüüü÷ûüüüçû³ûjûßúÁú]ûû·û·ûÁûâûëûÊû´ûûûû½ûÝûÕûÑûÂû±ûªû£û¼ûÊû¢ûÃû¯û ûûûûtûCû;ûhû ûqûûoûû|û^ûaûzûûHû=û_ûAûû}ûgûQû5û0û8û6ûIû*û3û,ûû
ûû<ûnûû`û,ûû>û[û
ûûîúûÐúÒú	û
ûûûûùú#û6ûû(ûûäúÌúÒúùúûûû.ûßúû
ûïúùúûû÷úßúÉú×úÁúµúú´úÁúúqúúlúIúgú}úúgúlúú§ú²ú·ú±ú¢ú¯úêúøú ú®úàúÉúëúûûûûúúæúïúìú¹úÅúúúýúìúßúÄúÉúüú+û0û%ûýúõúûØúõúûû!ûûû û
ûôúèúóúûèúýúðúû3ûAûûåúÜúìúûû#û
ûûïúøúìúßúëúõúÞú®úú§úµúÖúÛú×ú«ú¹ú²úªúÔúûûõúÜú¶úúÉú³úaú^ú[úúúxútúú`ú\úúú úgúXú'ú@úwúúútúHú@ú@ú]úEúiúúmúúÈú­úðú
ûòúòúûûòúóúÖú·ú¨ú¾úëú:ûiûnûûûûlûFûûSûoû&ûIû]ûjûxûvûYûSûûûûûlûKû`ûûVû2û8ûCûHûZûdûLû,û ûúúúúÊùªùÔùúãùÏùñùúýùÜù§ùmùuùùNùùïøUù<ùùØøù8ùjù¹ùàùñù+úú×ùúúúøúÏúÏúûû!û>û9û"û?ûoûxûCû1û*ûûûFûJû*û-û@ûPûaûpûwûsûGû;ûzûcû3ûèúæúíúû+ûKûWûmûnûPû`ûdûRûTûrûYûVû-û/ûWûbûûû`û^ûuûnûGû=û+û[ûnûû[ûcû{ûûlûRûRûuûwûEû/û)û
û=ûûøú&ûùú>û3û/ûû'ûCûQûIû3û5ûiûzûû?ûûXûû<ûBûlûUû/û?ûIûFûKûHûMû5û)û'û
ûZû8ûXûDû;ûûâúÿú7ûEûSûgûYûNûIûKûDûAûWûDûSûFûmûoû|ûwûyûqû\ûaûiûûqûûtûXûGûûûûûûûiûmûtûnû[û>ûSûcûYûtû`ûmû0û"û,ûuû{ûtûûvûfûnûtû]ûPûfûMûlûcûdûgûzûFû:û&ûûû7ûOûQûMû@û5ûûúsú×ú6ûeûûû¶ûûrûhûûû}ûûûû{ûmûûûûkûûûCû1ûAûSûûûeû3û@û_ûuûûûûû_û\ûûûwûlûJû<û,ûaûeûoûxûnûoûZûSûû¹û¬û»û®û¦û­û©û¡û¿û¡û¢ûû¯ûªûûsûeûjûû{ûûvûMûVû_ûCûHûqû<ûûûûû{ûû¬û¤ûûtûûûû{ûkû2ûsûûû|ûû¶û³ûµû·ûµû²û¯û¼û¾û­ûÁû³û®û¾ûÃû¹ûûÃûÁûÔûÊû¹û½û¶û®û§ûªûÀûÃû°û¾ûû9ûJû¨ûÌûÙû®ûû«ûªûÎûÔû×û¹ûµûÉû×ûàûçûüûùûÂûÔûÀûÈûéû×û½ûçûÕûêûÍûÝûÚûÖûØûÏû¨ûûûû«ûîûñûÞû×ûëû¼ûÂûúûüÞûíûâûµûºûÌûËû×ûÎûÃûÔû¹ûÆûÂûÒûÁû¹û¢ûÕûËûÑûáûðûÓûèûÖûÅûÑûÛûæûÖûµûÑûðûëûäûÔû÷ûþûåûþûÛûÖûÛûéûÊûµûÀûÖûÍûØûßûÚûàûÜû÷ûïûãûãûïûÄûìûÔûÖûÆûæûØûÁûÁûÔûÝûÜûÏûÃûÏûçûõûþûúûëûøûõûùûøûæûäûüôûÁûÐûæûäûÚûÝûÉûÊûàûðûýûòûþûûûüüüåûãûßûìûüûûæûËûºûáûáûíû
üüûîûæûÁûÜûïûõûÓûâûü3üüÝû­ûÅûôû
ü÷ûâûÌûÅû¸û®û«ûûû§ûûûûûÁûÐûáûçûÛûÇûâûäûöûÑûÂûÄû¥ûûûûÂûÖû³ûû¦û¢ûûÆûüûéûìûüáûØûûû±ûÄûàûÓû¦ûûû`û	û½úúZúLúúúÚúÙú	ûûUûû¾ûÄûºû ûmûRû[ûoûhûbûiûlû|ûlûûûûûû]ûtû`ûDûhû-û6ûKû5û'û=ûIû%ûûû÷úûûû?ûOûûÀûíûÐû®ûÃû¾û¥û¤û©û¹û³û¦ûÂûÛûåûíûÜûÂû®ûËû¶û·û¦ûû®ûûûMûûûûûwûKûuû¹û¥û|û¢ûÉû¸ûÄûûVûzûOû¨ûØûÓû¥ûÛûºû¡ûÇûÕûäûùûüøûæûðûüöûìûèûÉû¸û¢ûÁûêû¼ûûÌûÉûû{ûZûgûtû}ûûû¥ûuû/ûûûUûnûµûÃû±ûÐûû·ûÃûØûÛûÿûíûéûÜû¾û¢û®û±û¢ûûûûûÁû¯û¥ûûûµûûûÁûÀûÀûìûûûûûxû\û+ûû+ûIûUûTûcû¢ûûHûûSû8û:ûKû5û?û7ûJûKû-û%û?û%ûûTûDû6ûûûSû>û+ûRû¡û°ûû¥ûrû\ûQûGûFûPûeûûûnûrûªûËûÔûû}ûûû¬ûûUû`ûgû}ûhû^ûZûDû8ûûûUû¢û½ûÉûÔû­ûyûûFû!ûÿúû-û\ûûûlû\û_ûQû;û1û1û-û!ûûûaûmû9ûû÷ú$û[ûûpûûûûûûûûûsûiûpûfûvûjûûwûxû¤û¨ûûjûûûnûuûûûMûûûwûäûüüüüü
üùûñûëûüçûóûÿûüü
üüüüÁû£û°û½ûûû&ûºúTú úûùúþú,û#û=ûKûdûnûTûOûSû5û8ûjûûûwû~ûWûÓúÞúëúUûÌûÚûÒûüÿûØûûgûTû`ûûÎûòûÿûÿûîûæûÖûåûÇûßûÿûòûüüüüüüü÷ûÕû¾ûÉûÒûòûÿûôûÿûñûãûÙûÁû°ûÖûõûõûæûñûêûÜûØû½ûÕûýûüüüüü
üüûÿûüû(ü#üüüü
üüüüüüüüÿûëûòûü,ü
ü%ü0ü1ü-ü üü	üüûûÿûüüËûfû[ûºûûû¼ûü
üüüüãûÛûÂû½ûÞûìûîûÞû×ûüüü üüôûåû2ü&üüãûØûÆû³û´û¹û£û ûÏûÛûÅûâûíûïûïûãûüüüü&ü(ü!ü+ü>ü0üüñûüüýûôûÜûòûüüüéûÝûñûü
üîûâûÞûüü.ü1üü#üüÞûÉûûúZøgø$úVûûµûèûüüíûÝûÓûÓûµûÕûÕûÁûúûüæûìûÜû¬ûûû¬ûÁûÑû¤û¯ûûû¶ûãûôûóû	üúûÒû°ûûû£ûû ûÃûÐûìûçûüü9üýûßûÒûÈûÇû¼ûÀûÝûùû
üûûÏûçûãûöûãû¨ûûÛûêûü
üüüüüéûýûüÛûíûüüü
üæûü
üÝû÷ûüùûæûëûüüëûâûÑûìûüüüAüüüü1ü0üüþûüüüü
ü	ü+üüüüøû½ûxûLû>ûKû{ûÎûüâûÇûéûü
üüü$ü/ü@ü>üüüüü üüüÙûØûýûüñûáû4ûôùþø§ùúúû¨ûÈû÷û´û^ûJûÅûåûÅûÁûûû¿ûÐûÄû¨ûmû,û6û=ûJûnûzûûûû/ûÏúú£ú
ûQûPûdû¡û²ûûRûAû1ûÝúhúÿùêùKúµúÙúûúEûû¯ûÐûÄûºû¤ûüü7ü^ü{üü·ü¹ü®ü¨üªü©ü±üÃüÙüÆüÒüßüûüëüâüçüäüàü´ü®üüÒüýòüëüÃü´üªü¸üÃü¹ü³ü²üüü±ürüüsüpüIüNü5üüüüÎû¢ûÎûÎûÏû_ûwû4û;ûû£úúúú'úIùøeøøSùÞù ú8úbúGúúÖùnùªø:øFø·øÞø+ùKùTù@ù#ù$ù_ùù×ø÷YõÏôêõÿ÷ú^û£ûªû ûûûû©ûãûüåûµûûúûTüVüsüüzügü?üìû«û¬û£û\û[û­û/üfüxüTüü¯ûû
û,üýýýýý±ýýýlýoýý²ý·ýÛýèýÖýÅýý~ýý®ýçýýýñýþ6þ/þMþ5þgþSþYþEþVþTþQþRþCþHþVþWþnþþxþkþþþzþ|þoþhþþ~þþþ~þþþþþþþþþþ þþ©þþþþþþþþþþþþþ}þþþþþþþ þþªþ¢þþ¥þþþ¡þ¢þ£þ¨þ¢þ¶þþ¢þ§þþþþþþþþþþþþ¨þþþþþ þ¥þ¡þþ¡þªþþ©þþþ þþ£þþþ¡þ¯þ þ¡þ£þ þ©þ§þ©þ¬þ«þ¬þþ þ þ§þ«þ¦þ¡þ«þ²þ¬þªþ©þ±þ»þ±þ´þ®þ¬þ²þ²þ¦þ¢þ¯þªþ­þ°þ±þ¬þ¬þµþµþ¯þµþ¿þÀþ¸þ¶þ¿þµþ¨þ¬þ´þ¶þ¶þ³þ¤þ¢þ¹þÃþ¿þ½þ¶þ³þµþ³þ®þ¬þ°þ¦þ®þ¶þ¹þ¹þ·þ²þ©þ­þªþ¹þºþ¬þ©þ¬þ´þºþ¶þ¶þ²þÓþ·þ²þ¸þ¿þ½þ¾þ½þ¬þ¿þ¾þºþºþ¯þºþ¹þ³þµþ¯þ­þ²þ¸þ¨þ¼þÃþ¿þ®þ£þ´þµþ©þºþ´þ¬þ£þ®þ´þ²þ¸þºþÄþºþÃþ°þ¶þµþºþ¾þ¸þ¿þ»þ»þÀþ»þ¹þ¾þÃþÀþ»þÂþÃþ¸þ¸þ»þºþ¼þ¼þ¼þºþ¹þ¾þÃþÄþ¼þµþµþÂþÌþ»þ´þ±þÄþÄþÍþÓþÆþÂþËþ»þ¼þÁþÃþ¿þÄþÁþºþÂþÐþ¸þÊþÌþÌþÀþ¸þÀþÌþÍþËþÂþÁþ¶þÃþÃþÅþÊþÊþÈþÅþÏþËþÌþÄþÅþÆþÁþÅþÁþ×þÄþÍþÀþÄþÒþÖþÑþÀþÅþÐþºþ¼þÅþÅþÅþÊþ¿þËþ¿þÉþÄþÁþ¸þ´þºþ´þ­þºþÀþÉþÏþÂþ³þ¹þ¹þÉþÅþÃþÁþÈþÈþ½þ¼þÅþÂþÉþÂþÈþËþÀþ¸þÅþ½þ¼þ·þ¸þ¶þ·þ¾þ¿þÁþÅþÂþ¾þºþ¾þÃþÈþÉþÌþÐþÄþÇþËþÈþÃþÄþ½þÃþ¿þÉþËþÂþÄþÉþ¿þÆþºþ¿þ¿þÃþÀþÂþÇþ¶þ¯þ¾þÀþ¹þ¶þ·þ·þ©þ»þ½þ¾þ½þ¿þ¾þ½þÁþÉþÊþ¿þ¼þ¾þ¿þ¼þ¹þÄþ½þ½þ¶þ¿þÈþÃþ·þÎþÇþÄþÆþÆþÂþÆþÎþÆþ¿þÁþ»þ¿þÊþÏþÈþÃþÈþ¿þÇþÈþÆþÁþ·þÇþÆþÂþ½þÇþÏþÍþÊþÂþÃþÌþÒþÏþÉþÉþÃþ¸þÄþ»þÂþ¸þ·þÓþÖþÉþÄþ½þÃþÊþÉþÄþÂþ½þÄþÈþÅþÂþÃþÁþÏþÄþRûLûJû[ûrû|ûlûTûûCûeûûûbûû®û°ûëûÜûéûõûðûÑûXûùãõ¤÷úü&ü'üü ü4üBüDüHüEü&üÛûÑú¡úZû÷ûôûªûªûïû;üeüsüTü'ü
üßûöûüHü\ühüqü{üüüüürüqüsüDüæûûûfü|ükü\üdüxü|üeüüüaü`üzüüyühüqüiübü>ü+ü3ü=üMüMüuülüsüqühünüjüzüXünüaüdüiüSü)ü#üWüü\üfüeüJüPüOüLü^ü?ü(ü1ücüüvüXü4ücü@ü'üü
üüüûIü üBüAüNü_üYüIüPüBüMüSüQüPüTüVüSü>üaü_üüqücüHü6übüFüJüjü^üpühüOüTübü:üeüTü]üXüSüMüPü]ü8ü`üEüKüIüTüWüTücükü"ü$ü;ü>ü@üCüAüEüEüKüUünüUü6ü%ü3üWüEüWüQüeü1ü8üYüRü9üCüNü1ü,ü+üBüWüQüDü=ü"üZü-üAü>üFüOüHü9ü%ü$ü-ü1ü&ü4ü3ü4ü;ü:üCü!ü'üüüü1üBü;ü5ü*üü üüüüü%ü)ü-üAü%ü)üüü ü/ü9üEüXüjüpüWü;ü?üKüdüpüiüwüüeü:üeüsücüBü3üBüPüLüeübüQüCü8ü&üüüü
ü0ü8üIüHüüøûêûü+üïûûû(üeüfü^üaü\üRüHü>ü1ü*üBüXüZüCüJü:ü#ü-üüAü>üTüAüYü7üü1ü<ü,üPü=üJü7ü;üüûû
ü$ü7ü3ü$ü&üü9üü$üüôûïûìûãûü+ü
üüüêûØûíûüëû³ûiûûlûÅû¼ûÚûºûÅûéûäûÁûûû¡ûû«ûãûÚûâûáû¼ûû¦û°ûÊûûÄû®ûÏû²ûyûZûFû@ûYû[ûuûkûûkûvûxûgûkûsû^ûAûEûDû=ûûûjûsûgû=ûAûfûvûëú¨úîúûû:ûEûKûMûWûhû7û-ûFû,û)û
ûûÿú	û"û û"ûûØúêúíúïúûûðúÄúØú"ûúúäúÝúûûúéúûøúíúþúûûÔú¶ú úÜúú¢úúú®úúúúeúRúeúúlúxú§úÐúÝúåúíúÛúÈúëúûûúúþúíúëúûûû.û)ûûûûõúÝúíúþúêúõúÉúúËúû3û/ûûâúûúúûúÙúû4û(ûûû0û&û*ûâúçú
û
ûûÜúËúîúûûèúæúôúìúáúÍúÜúÜú¾úÌúËúÃú¾úÁú­úú¡úúÃúèúêúïúðúÏú³úúúÎúûúúÈúÍú»ú§úBú`úlúpúú¨úúúú[ú?úúúÅúcúú úºú´úÉúÛúÍúÏúâú×úôúØú©úúÝúýúåúû"ûû
ûûûðú­ú¢úÄúÐúÚúýúûCûwûpû|ûûûjû/û:ûgûkûFûOû[ûNûEû^ûXûBûZûûvûIû>ûRûûæúèú»ú§ú¼ú¼úúzúmúEú
úþùÇùYù.ùùJùù{ùtù©ùÑùºù§ù¢ù|ùùùöøÂøøø¿ùïù.úCú;úqú¶úáúëúðúûû1û/ûûÿú:ûDû-û!ûû(û?û2û<ûZûgûcû9û#û=û%ûû5ûû÷úüú&û:ûHûSûTûaûFû^ûVûDûöú½úéúÜúöúBû?û6ûBûAûLûUûYûûû-û_ûsûPû1û]ûdûZûVûRûRû`ûmûTû/û
û>ûHû`û=û?ûgûlûKû'û8ûjûuûQû3ûûû(ûãúåúIû"ûóúûûû9û[ûIû)û7ûPûeûsûû$ûIûUûpûrûkûdûfûcû[û:û"û<ûFû7ûVû+û-ûûDûLûDû/û$ûøúæúûZû\û]ûlûHû>û*û#ûFûhû^û'û]ûvû`ûXû{ûlûoû¦ûûeûwûzûûûcû^û9ûZû}ûxû|ûwûhûyûûkû^ûjû\û_û5û~ûoûlû{ûJû'ûIûûrûgû^ûWûSûWûeûZûWûxû`ûUûKû{ûeûnûCû:û)ûû+û1ûEûSûDûNûZû ûÞúåúûEûuûcû^ûûûûkûû¦û¥ûû~ûtûDû[ûbûlû{ûPûBû%ûcûQûZûOûTûKûEûHûLûaûwûwûoû|ûû]ûmûÅûªûûû|ûdûXûoû\ûVûrûûgû?ûNûûûû«û|ûû¨ûû®ûûvûoûxûûûYû6ûPûiûtû{ûoûtû{û}ûPûRû{ûqûuûûûûxûû¨û°ûûiûlû}ûûvûyûûPûTûûûûûû¥û¾û®ûû«ûªû¤û°û¦û±û¢û®û¼û²û¿û³û´û¹ûÈûÖû¿û½û¥ûûûÂûÇû¶û·û¹ûû>û+ûûÝûÎû|ûûû­ûºûÈûÕûÖûîûìû×ûÜûâûîûíûÚûðû¹û¹ûÞûÝûíûºûòûêûÙû
üñûÔûáûçûçû½ûzûûËûÛûìûñû¤ûÀûÖûºûÙûàûüûñûßûÀû·ûåûü	ü÷ûÖûÑûØûÚû¿û¼ûÌûû±ûæûÐûÛûÃûÛûÏûåûâûÒûáûïûîûáûÓûàûâûÏûÂûÎûÑûÛûüâûßûÑûÖûòûÏûÁûÈûÊûÀûÍûÐûÚûùûäûÖûÃûÂûÞûÝûÎûïûÎûÞûÍûØûßûÆûÏûÛûàû¾û¦û³ûÅûÛûëûåûìûñûúûùûðûëûáûåûâûãûÅû¾û«ûÀû¸û¹û¿ûÕûÞûËûÀûÅû÷ûïûäûõûþûôûÞûû¹û×ûËû ûû³ûÙûÝûëûüüéûÕûËûßûîû×ûÂûÃûÇûÔûôûüºûéûçûëûòûöûÙû±û¾ûËû¶ûûûûûqûPûjûqûûÛû¾ûûûû¥û¯û¦û·ûyûGûVûfûûºû¿û¿ûÉûµûvûûûÆûÕû¸û¾ûªû®ûûiûrûRûkûYûûÙúâúÅúlúúöùòù>úÉú÷úëúÓúóúûVûVûZûoûvû¦ûdû3û+û<ûOûMûKû=û,ûû
û6ûcûHû ûôúû)ûûûûûóúêú	ûûûûèúÆúºú¬úúúÏúäúû[ûxû|ûû}ûû¤ûûûûû©ûÃûÏûÀû¿ûÂûÀû¹ûÁûÏûÊûûpû|û¡û®û^ûrû`ûxûbû9û#ûSûªû¿ûû°ûàûÎûÖû¶û®û¢û¾ûÓûõûÒûÕûáûµû¯û¯û ûÕûüüêûåûäûáûòûÞûÓûÓûûµû¾ûîûÂûËûûoû*ûËú¹úéúûûûôúõúòúÓúÌúØúøúûBûdûZûuû[ûdûCûeûvûhûQûKûuûûû¿ûàûÆûªûûzû û|ûûûmûûûqûvûû¤û¡û«û¹ûûûtûzûvûgûwûyûuûûdûûûqûûgû ûWûJû/ûSû1û:û[ûDûûùúÿúûû=û&û,û2ûAû3û[ûfûdûûû|û¯ûûûûXû8ûKûhûpûhûNûMûwû û¬ûûû¹ûûÄûÅûûuûû»û¦ûûûûûWû1û/ûUûyûûyûPû û'û5û ûõúû2ûbûû~ûiûbûdûoûRû!ûû%ûûþúû5û@û1ûñúûJûlûûPû=û]ûEû'û6ûLûWû\û_ûfûcûQûnûsûûûû¼û­ûpûdû_ûeûuûjûdûjûPû3ûHûûìûüü:ü%ü
ü"üøû÷ûýûüü üüü
üüüúûáûÓû·ûû´ûÝûÒûPûÎú¦úÄúûûýú)û)û[ûuûfûjûeûTûTûSûXû|ûûûoûDûBûÐú­úëúlûÆûðûçûüüýûÖû¬ûûûËûðûúûüüüüíûìûÙûâûøûðûüüüüüü
üüãû¾û¦û¼ûêûÙûÍûîûéûÈûÉûÔûÎûÛûìûùûÜûÙûàûáûØû±ûÃûþûòûñûüõûâûõûËûÏûþûü$üüíûüûü&üüóûüùûêûùûÞûüÿûüðûüü!ü#üüüûûúûüü$ü"üüìûûû´ûëû¼ûü6ü-üüüòûéûÍûÅûÓûâûþûüîûü
üü÷ûüòûúû3üüü÷ûü×û¹ûºûûûû²ûÅûÈû°ûàûËûûû
üöûþûüüöûü&ü!üüüüüüü5ü÷ûüÒûêûáûîû¯û¼ûÉûÙûÓû¶û¤û²ûæû
üü'üüûûü×û¹ûûCú}øøÊùQûµûÏûüüüüéûôû÷ûÆûÝûõûùû
üüïûÖûëûâû£ûû û¼ûÑûÔûÓû­ûgûUûÆûêûÈûóûãûÏûûûûûû±û³ûÄûÈûÜûÙûðûüßûÐû¹û¬û¢û¦ûªû¼ûÛûïûáûºû½ûÊûÑû¶û¼û¡û®ûæûëûéûöûüüòûéûûûùûüüÖûÛûõûêûîûü
üüû	ü$üüâûàûü
üèûúûüùû!üü3ü%üúûüü*üüÿûûûüüü&üüüüüÛûüæû¿ûkû!ûäú»úúúûÈûºûªûçûüïûü/ü1ü>ü7ü;üü%ü[üZü5üüùû$üíû&üõûüÿûû@úú±útû¶û²ûÌûüÕûû/ûûÖû¾û¥û`ûxû»ûâûØû¿û§ûûtûpûuû©ûÅûþûõûïû¾ûûyûVûOû>ûûûûû±ûtû=û8ûÜú}úúèùSú½úÏúÂú½úºúÕúûôú¸ú¶úáúÀúú£úãú'û=ûOûûºûöûCü:üuüüü¢ü±ü¢üüªü»üÁüÂü¼üüzüØüêüÖüÍüÈüºü³üÁüÄü·üÅüâü¾ü¦üÃü¢ü½ü¬ü®ü²ü«üªüüüü~ümü©ü¸üüüüüüüüKüüüüÔûû1ûDûDûûûcûpûKûûçúªú4úÂù´ùÜù¸ù©ùÜùÂùùHùÜøàø1ùDù¬øW÷ö(öúöÝøäùZúÛùuùNùJù"ù.ùù®ùùJùù´ùSú}úúúú\ú#úÛùgùùÅøøä÷ô÷.øVødøSø«÷¼ö	ö0öÃ÷Êùuúoú©úúú5ûtûfû?ûBûûËûÞûòûöû·ûqûûúú¾úõú$û8û>û6û0ûtû¢û¹ûýûýûKüaü¬üýöüÇüÑü#ý^ýý¦ýºýý«ý±ýý]ýýñü+ýjýýý·ýÕýáýüýþþþþ6þZþþþþþþþþuþaþLþ2þþ&þþþñýþWþpþ~þþþþþþþþþþþþþ þ þþþþþþþþþþþþþþþþþþ~þþþþþþ¡þþ þ¢þ®þþþþþþþ¢þþ¢þ¦þþþþþþþþ¢þ©þ¦þþ¡þþ¥þ«þ©þþ þ©þªþ«þ²þ±þ¢þªþªþ°þ­þ¢þ£þ«þªþ¬þªþ¯þÃþ¿þ°þ¥þ³þºþ±þ²þÁþ´þÂþ·þºþ±þ«þ´þ¹þºþ¿þ³þ´þ¡þ©þ´þÂþ¼þ¶þ´þ²þ¶þ»þ»þ³þµþ¦þ®þ¾þ¸þ°þ°þ§þ«þ´þºþ¸þ°þ³þ·þ·þ°þ°þ¶þ·þÈþ´þÀþ´þ»þ¶þ´þ¾þÁþÅþÄþ´þµþªþµþ¸þµþ»þÁþ´þ²þ¼þ½þºþ´þ«þ­þ´þ³þ±þ¦þ·þ¥þ¬þ¡þ¥þ©þ­þ¶þ´þºþ¯þÃþµþ·þÁþÂþ¾þ¿þ´þ»þÃþ½þ»þÆþÄþ½þ¹þ¹þÂþÅþºþºþ½þÇþÁþ¼þ»þºþ½þ¾þÈþÆþÁþ¼þ»þÃþÅþ¾þÍþÆþºþ²þ»þÃþ¿þ¼þÃþÍþÉþÈþ¶þ¼þÂþÆþ¾þÀþËþ»þÁþÉþËþÍþÃþÄþÊþÉþÍþÃþÌþÊþÏþÌþ¼þºþÄþÂþÄþÌþÇþÃþÁþÅþÃþ¾þ¿þ¿þÍþËþÓþÊþÄþÄþÄþÇþÍþÇþÁþ²þ¹þ¿þÄþÉþÈþÂþÀþ·þÔþËþÃþÁþÂþ¿þ°þ¦þ¹þ¹þ¶þÁþÈþÇþÂþ·þ¿þËþÉþÃþÇþÁþºþÁþÅþÊþÉþÍþÉþÃþ»þ¼þÒþÔþ¶þµþ¾þ¿þ¿þÆþËþÃþ´þÍþÁþÂþ½þ¹þ½þÇþËþÎþÈþÉþÉþÇþÆþÂþ¿þÀþÂþºþÂþËþÉþÁþÆþÎþ¹þÁþÂþÉþÇþÈþÌþ¼þ·þ·þ¹þ¸þ²þ²þ´þ³þÇþ¸þ·þÅþÃþÄþÊþÆþÀþÅþÈþÉþÅþÀþ·þ°þ»þ½þºþ­þ»þÈþÆþÄþÈþÅþ¾þÙþÐþÆþÇþÈþÈþºþÅþÀþËþÓþÒþÊþÃþÉþÈþÇþÇþ¿þºþÃþ¹þºþÃþÑþÊþ¾þ¿þÇþÇþÆþÍþÓþÉþÉþÏþÆþÁþÄþ¿þÀþ¸þ¶þÆþÛþÊþÎþÀþÀþÁþÆþÏþÄþÍþ¾þÀþÇþÇþ¿þºþÈþ¼þQûEû@ûXûhûsûûû~û6ûqûÂûÇûûû¶ûü(üøûöû÷ûÉûûûMùèõ©÷­ú$üKüLüü"üDüZüJü=üFü'üüòûäûü0ü'üêû°ûèûü,üDüVüVü>üUüWü`üGüIüWüfüuü}ü¡üürüjühü>ü¼ûûvûü[üiü`üiüüaüYüüü]üOü\ülüüügü[üTüLü?ü1ü$üEüVüdü]üiüpü_üXüpü[üWü_ü^üVüPüOüNüü+ü]üQüXüoüpügüXüNüYüIüAüGüRüqü¡üuüRüüóûöûüüüüLü6üLü\ü`ü]üTüSühüoücücüvülüVüUüRüOümüIü]üwüxüjüYüZü^üaüoüoü|ütüKü9üXügü`üjüuüVüQüZü@üFüMüNümü>ü>üGüKüNü=üCü$ü ü<üHüCüEüZügüNü?üBüOüIü9ü9üMü`übüEü7üLü9üCü^üZüEüVüOüMü,üEü\ücü^üFü%ü6üDü>üCüTüJü:ü4ü/ü'ü<üüüü&üü)ü>ü0ü>üüü8üü!ü>üFü2ü)ü$ü4üFü,üüüüü)ü#ü0üüEüJü3ü$üü!ü:ümüfüüzü2ü'ü=üMü[üfüOüyü[üSüCüHüIü2ü7üZüPüVüvüdüFüCüAüBü:ü(ü"ü-ü*üZüHü&üâû¸ûÄûìûüüDühünüZüUüLüHüCü:ü=ü6ü:üHüaü[üHü?ü"üü=ü3üBü8üJüBü1ü>üOü>ü/ü=ü4üüü2ü?ü2üüþûü"üü&üüü$üüü
üúû÷ûñûèûüüÜûýûøûÞûòûüüü®ûAûNû¯ûíûÎûäûØûÚûßûÌûÊû¤û¨û£ûû¢ûÖûÇûÆûÉû¶û¬ûxû«û½û¦ûÉûºûûhûûÒú»úÏúû ûSûgû~ûûûûqûsûûmû]ûwûmûeûoû{ûqûhû[ûQû^û>ûàúÍú¹úÞúû.ûiûMû'û5û<ûcû5û3û6û-û,ûûóúû'û,û/û!ûíúúZú%úuúýúûïúûûûèúùúû"ûßúÕúÙúÞúéúøúû-ûèúØúËúüú±ú¡ú»úÍúÍúÎú¸ú}újú´úÁú©úúÉú´ú¾úÑúçúòúû
ûúúûûëúîúû0ûûõúöúüúû
û&û/ûùúóúéúöúØúìú»ú­úêú$û)û!ûûàú«úºúÍú»úéú&û*ûûûûûûæú¢úõúûû¸ú§úÊúëú÷úþúöúÍúÃú´úúÁúÚúªú¤úúúú¨ú§úúú´ú¥úßúûûôúêú¢úXúWúúÆúõúÜúÉúµú¸ú[úwúú ú¯úÔúÈú¤ú¹ú¥ú~úú¬ú×úúú¾úûûùúÜúåúóúòúÿúûûíúûú û!ûûûûû"û4ûûújú|úÒúâúû+û:ûZûqû_û`û}û}ûnû:û>ûSûNûû6û2ûDûHû5ûûû7ûfûJûOû
û¸úPúúÖùîù¾ùeùù¼øÈø%ùTù3ùsùùù²ø]øÇø;ùgùzùù®ùÉùÒùÊùëù2úáù¢ùùúºúÞúûMû5û(û#û.ûTûcûzûmûûaû9û>û7ûFûAû0û*û0û1û(û.ûPûxûlûJû7ûGû0û3û%ûÚú¾úîú#û>ûUû]ûAû;ûDûZû[ûQûûû<ûQû>û9ûKûRû\û^û_ûû[ûEû[ûûiûNûFûMûgûgû^ûXûaûgûaûgûTûKû"ûFû=ûcû;û6ûZû4ûûû.ûIûLûOûSûûïúüúñúòú;ûû û3ûBû5ûAû3û.ûPûIû1ûLûPû}û;û4û^û8û^ûkûlûeûbû_ûPû9û0û6û4ûnûBûNû/ûYû]ûYû'û ûû
û>ûYûKûCûGû8ûUûûZûTûCûJûEûqûûpûbûYûZûfûfû]û_ûyûûNûVûeû(û?ûzû{ûbû]û[ûcûûûgûTû_û^û[ûFûkûwûSûûJû8û_ûûtûkû[û\ûfû_ûfûjûcûyûcû@ûDûû\ûûyûiûbûwûaû'ûû8ûOûSûLû4ûû#ûDû`ûPûGû{ûûfûûûxûûûlûGû_û`ûRûNûûû&û&û9ûhûûZû?û3û-ûDûaûgûxûûyû{ûûtûzûû¥û¡ûûûûdû8û
ûèúûJûoûpû\û_ûûgûgûcûoûû~ûsûû{ûWûFû]û}ûûûzûyûûªûû£ûµûzûûTû1û9ûYû}ûuûûûPûvûûû{ûhûûûûtû[ûxûûûû~ûûûû³û·û¥û¡û¥ûªû°û®û´û½û»û×ûÃûªûºû¹û°ûû¬ûÀûÁûÃû®ûû¬ûÆû·û®ûÇûÔûûKû0ûZûµû»ûû®ûû¬ûïûÐûÆûßûéûâûäûåûáû÷ûâûØûºûÌûßûµûâûÉû£ûãûÄûÐûöûüòûÊûÞûÛû¡ûû®ûÔûêûàû²û¿û¼ûãûéûÁû¼ûãûÙû¾ûÓûäûíûáûÐûÔûÔûÐûÏû´û¢û±û½ûÀûÖûñûÎûÆû¶û¸ûÀûîûöûêûßûÙûæûåûÒûÑûÇûÎûÉûèûÒûËû÷ûÓûßûÌûÏûåûÌûÊûÌû¼ûÁûÔûÊûµû¾ûÅû¿û±û¿ûÏûÊûËûàûÚûåûÖûÓûËûÙûèûãûÏû¨ûûºûâûÚûÑûÑûÔûüðûéûîûüéûËû ûÉûªû¿ûûaûhûûÐûÝûìûéû¾û²ûÊûßûÎûüáû­ûÎû§ûdûvûûû{ûûû«ûØûÿû÷ûÐûÇûÑûÔûÜûáûüûûûüÈû±ûÒûµû­ûüÿûðûáûïûãû½û¼û»ûû_ûxûkûûZûyûûûÝûËûûûµûÈû¼ûÖûÅûÇûËû²ûªû¬ûºûâûàûÄûÅû®ûµûû¹ûÔûÁûû\ûûòú®úÇúújúWúDú1úMúúúdúöùòùwúäúûïú·úúçúöúúúÞú
ûûUûlûXûWû^ûOûMûiûRûûäú	ûGûIû5ûèú­úÒúû)ûûäúñúáúÔúÚúÏúÔúÍú¿ú½úú[úbúmúúúú¥úûûÝúçúÑúûûûúúÈúÐú!ûûÅû¹û«ûÓûãû·ûÒûÑû©ûû¥ûû¡ûûªûûûû[ûRûû»ûäûìûÜûÐû¼ûÊûïûÓû¸ûüüðûÓû¿ûéûÈû¶ûû¦ûåûüüðûÚûÖûÔûÎû²û³ûûLûpûQû_ûRû[û1ûûÛú¢ú¡ú©úµúÄúåúïúäúÞúÑúÒúÛúû+ûûû,û/û6û6û$ûþú»úúRúdúÛú6ûlû´ûÓûºûªûûuû û¢û¡ûûªûûûûûûû©û§û§ûûûµûûûûûûûûûûzûoûÛûKû3û`ûSûNû`û^ûoûpû>ûû
û÷úèúóúûû	û û@ûûûSû-û5ûû0û"ûgûû¨ûûmû\ûXûZûPû[ûnûû¢ûÀû¥ûrû´ûªûÅûîûÁûÃû£ûû¦û³û©ûûzûZû@û9û<û>û0ûûôúÚú û]ûýúû2ûWûcûû`ûcûqûoû|û\û0ûû	û$ûû
û%û=û&ûû;ûHû]ûgû<û
ûûùúéúû1ûEû;û)û)û;ûHûTûZûû{ûyûû}ûQûBû7û.ûdûkûZûQûaûfûsûªûëûüü&üü üü	üü6üüüüüüüüüüóûÆû½ûÅûËûÎûËûoûû¶úÑúûOû:û7ûQû#û^ûzûdûcûwûzûiûwû ûû{ûMû7ûDûÛú
ûûûÔûÇûôûüðûÍûû ûÁûßûþûüûûü0üüêûü,üüü	ü
üüüüü!ü%üüüìûûmûû¢ûoûnûXûûûªû°ûºûÜûéûÛûÑûåûãûÌûÈûÁûÁûâûèûðûâûÝûâûûûüÓûöûüÝûÕûïûÿûþûüüüüüûôû
üÜûüßûüÈûæû üôûüüüüüü
üü&ü.ü&üàûÜûÙûýûÝûü#ü	üüüÿûìûÎûÄûØûëûüüüüûüöûóûóûïûãû.üüþûáû
üôûÒû¿û¡û£û¥ûûÆûºûûÄû¥ûðû
üüüüüü	üüüüü$üüýû8ü1üÿûÙûüüûºûðûÇûÛûÒûàûØû¸û»ûÆûÒûÿû	üü-üüôûèûûûæúùÂøÞùLûÍûÚûÿûüüüþûüüéûéû÷û!ü#üûûòûíûØûðûâû¸û¹ûÔûõû÷ûÔû±ûûûÃûÙûÇûÛûÚûãû¨ûûûûûû¸ûÀû±ûØû³ûëûÚû¸ûÃû³û©ûûûû¡ûºûÞûÔûµû´û¼û¤û~ûû¬û³ûÃûÌûüüüüüüòûóûüüåûçû×ûÕûÝûÝûëûûûâûùûü	üü7ü/üåûÜûöûöû ü+ü4üüüüüüüüüüüü&üüüøûúûéûêûçûÉûqûûðúÑúäú^ûÐû¼û®ûÏû1ü#ü%ü<üüüü-ü0üEükügü;üüêûüòû	üüüüNûyúXúëúyû³ûÂûØûü
üÈûXûEûûwûBû.ûgû¶ûíûïûãûÍûûwûvûûµûËûüÿû
üüâû²û|û%ûëúûOûyû½ûýûÒûÊû®ûQû@û%ûû?ûbû[ûFûûÜúäúûØúúúúúúÉùßùú)ú!údúºúÅúÕúéúû
ûLû9û6ûvûÇûü0ü0ü8üXücüAüüüüü}ürüü üüü§ü»ü¶ü­ü²ü²üÎü§ü¾üÑü±ü­üÈüÆü·ü´ü¬üÄüÆüÌüÐü¼ü®üÔüÈüüü·üÑüÅü¦üüüüüFü>üiü`üJü<ü6ü#üòûÌûÕûÉûªû{û¢ûûûHûÍúúâú2û)û­ú*úcúúûlû­ûûûÀúúúvúDúWútúú½ù4úúÇúúúúVú$úÿùÆùù=ù
ùørølø¤øÛøÉøøñ÷P÷'÷÷Óøyù^ù"ùùùú&úúãùèù-úQú.úú´ùoù%ù»øÇøûø6ù~ùÁùÜùÃùùÔùÏùúúÕùùbù­ù
úçùRùùéù]úýú3ûûû¹ûÝûûûú5úúûû&ûJûqûhûxû_û]ûhûuû¼û?üüü?ýý¨ýÆýÞýÕý®ýaýÝü[ü(ü5ü9ü7üüXüýýäýþþþ7þ8þIþQþjþpþxþqþpþwþmþ[þ]þUþYþiþRþcþhþlþoþeþdþmþeþnþ{þpþiþuþ{þzþsþ|þþþþþþþzþþþyþþþþ}þþþþþþþþþþþþþþ¡þþþþþþ¨þ£þþ«þ¤þ¢þ±þ²þþ¢þ¨þ­þ¬þ¤þ«þªþ°þ±þªþ«þ©þ²þ¹þ¸þ·þ¸þ®þ¹þ¯þ®þ®þµþ»þ½þ¾þ½þºþ°þ¨þ²þ¸þ´þ·þ³þ¬þ¶þ¿þ®þ»þªþ­þ­þªþ»þ¬þ£þ®þ¬þ¬þ½þ·þ²þµþÁþ¿þ²þ®þ³þ¶þ»þµþ±þ¬þ¶þÂþÁþ¼þ¹þ»þÃþ¹þ»þ²þµþ¹þ¼þºþ¿þÄþ¹þµþ´þÂþ²þªþ±þ´þ±þ³þºþ²þ®þ¾þµþ®þ¬þ´þÁþÅþ½þ»þ±þ½þ·þºþÉþÁþ¶þµþ´þÂþ½þÇþÁþºþ´þµþ»þÀþ»þ³þ¶þ¯þÁþÉþÉþÇþÁþ½þÁþ¼þÄþÁþÁþÄþºþ¹þÀþÆþÈþÈþÂþ¹þ¸þÁþÄþ¾þÀþÐþÃþ¸þ¹þÀþÇþÆþ¿þ½þ¹þ´þ¼þ¾þÂþÍþÉþÈþÅþÃþËþÃþÀþ¾þÓþÆþÁþÇþÂþ¸þÇþÒþÎþÄþ¾þÅþÄþ¾þÀþÁþÅþÎþÈþÈþÈþÃþ»þ·þ¿þÊþ¿þÎþÄþ»þ½þÁþÇþËþÀþËþÒþÆþÀþÈþÈþ½þµþ±þ»þ¸þ³þ´þÀþÅþ»þÄþÇþÐþÓþÉþÈþËþÆþ½þ¿þÂþÈþÑþÁþ¿þ¼þ»þÆþÐþÆþ¾þÇþÂþÃþÊþÍþÅþ³þ·þ¹þÀþÅþºþ·þ¿þ»þÈþÄþÎþÅþÈþÇþ½þ¾þÎþ²þÊþ½þ·þ½þÃþÂþÃþ»þÉþÌþÅþ»þÀþÆþ·þ´þ´þ¾þ¹þ¶þ³þ°þ³þ»þ´þÌþÑþÅþ¿þÁþÅþÇþ¼þ½þºþÄþ¿þ¯þ©þ³þ»þÄþµþ½þÄþÅþÅþÀþ±þ¸þÆþÈþÍþÉþÂþÉþÁþÅþÐþÈþÇþÉþÆþÆþÂþÌþÉþÉþÆþÆþËþÑþ±þÁþÁþÌþÓþÑþÆþ¶þÆþÈþ¾þÀþÇþÉþÌþÉþÁþÀþÇþÅþ¾þ½þÄþ½þ¿þÂþÃþºþºþ¾þµþÇþÃþÁþÆþËþÉþÃþÅþÀþJû7û/ûAûNûlû¨ûsûeûûûûûzû§ûøû.ü7üüüîû¸ûpû.ûZùböÁ÷úüUü<üüü-ü-ü üü3üJüNü^üHü?üEüLüAüïûüîûñûü0üRü;üjüOü]üjüSüXüvücü[üütünüpüeüüRû¬úSûãû!üOüyüütükümüüüaü]üü}üoüzü]üNüDüNüNü3ü2üWüVüYüPüJüWü]üFü:üJü?üZüxü_ü:üCüIü.ü?üVüUü_ünümühü}üIü\ügüVüVüküxüüMüü¹ûÝûüü0üNü7üQüHüTüeügü[üUüYü[üuügüYüdüpü\ü?üPüaüRüpübü`üdücücüQülüüsü|üütüUü:üJüIü'üTügüpüjüSü;üHüVüRüVü3ü:üSüLüCü7ü<ü)ü,üAüWüWü=ü)üAüOü=ü>üWüMüVü`üPüTühüOüVüKüCüGüMü@ü/üPüLü`üKüGüQüUüGü7üAüFüNü^üCü@ü.ü*ü5ü ü!ü:üüüü!üüü-ü4ü=ü ü*ü@ü:ü,ü$ü$ü0üUüTüüüüüøûøûü*ü8üBüü,üPü?ü.ü,ü.üOüüyü|ü¤ü8ü*üIü>ü)üGü`üeüWüzügü`ükühüVüGü<üFünüWüDüJüFüHüKüAüRü>üü]ü&üüúûßûïû'ü0üGü/üQü_ü\üIü1ü2ü7ü#ü&ü-üKü:üaü\üQüOüBü5üQügüü2ü=ü,ü=üüü'ü(ü2üüü)ü<ü9üüüü#üüü7üüüüüÿûüýûÿû
üöûüõûüêûùû
üÿûüüîû¹ûûÇûôûìûÍûæûñûîûÞûÇûÝûÌû¤ûvûeûû¯ûÅû¶û¥û¨û´ûÃûµû¾û²û¹ûûkû
û úiúiúqúúÕúû@ûlûû¡ûûû{ûjûoûaû§ûûûû¤ûûwûjûSûcûûüúßúÜúûPûVûZûXûEû>û5û2û"û;û.ûûþúûøúû0û.ûû÷ú ú×ùtùú©ú
ûûåúæúöúûûëúðúèúËúÐúÓúçúÿú
ûû1ûû+ûûûéúÆúûû	ûîúÑú§úú²ú×úÍúÚúöúûïúÚúãúûûû
û
ûûâúäúû.ûþúÊúÀúÉúÛúû+û&ûûñúïú=û$ûûúËúû3û)ûIû*û9û×ú¤ú­úÕúÉúÉúæúïúáúïú
ûÿúÒúÅú¨úùú
ûüúËúÊúÚúïú	ûûûúÀúÀú»úúãúüúÀúúú¬úµú¸ú×úËú­úúÃúÕúÊú¸úÊú®ú`ú-úIúú½úýúûüúÞú·ú³ú£ú¥úÑúëúûøúÎúÓúäúÈú¬ú¶ú»úúúôúûû
ûûûäú
û#û,û4ûWûûÜúôúûû7û.ûûûÝúúxúúû)û5ûHûeûmûaûVûHûKûaûIû8ûûãúôúûûëúêúÅúYú-ú,ú!úúÙùAúúdù[ùCù-ù5ùùø2øOøÊøGùsùùúúù	ùÈø	ùù°ùùùù»ù»ùùúùUúOúSúúûMû,ûÿúû,û7ûLûMûBû_ûUûKû[ûnûOûSûQûûsûNûOûJûû
û"ûBûûsûPûIû=û'û5û5ûäúÍú
û:ûOûiûVû'û1û{ûcûHûKû=ûtû`ûlûuûzûTûHûWû_ûûûwû]ûlû\û$û0û5ûSûvûVûLûHûCûHûAûQûOûoûOûfûlûbû\ûCû<ûûþúû5ûDûPûNûFûKûCûþúûûûúû>ûûû5û>ûûûRû^ûiûfû?ûKû]û6ûLû>û6û_ûRûJû=û>ûPûLû0û#û.ûhû9ûRû"ûQûPûHû,û,û'û3û=û"ûû,ûBû:ûDûû\ûû=ûdûuûûûtûoûrûrû|ûwûcûhû_ûuûiû:ûfûMûnûqûûlûlûhûOûdûlû]û\ûLû\ûaûfû\û{û\ûlû*ûCûmûoûpûnû`ûfûtûnûpûnûCûoûOûBûjûûjû{ûgûyûûûû5ûÿú)ûkûwûLûûéú£ú5û/ûûûNûqûlûûûsûzûxûjûbû^ûeûûkûwû}ûJû)û5ûRûmûUûQûCûVû_ûbûbûcûûûûû|ûvûoûVûxûûûrûTûµú#ú	úúûTûsûûqûlû<ûQûaû¥ûlûcûnûûzûûûûûûûûûûûûûû}ûû¤ûûû¸û¿ûyûûèú)ûzûûûûûÊûûbûnûûÄûûûûûû¯û°û¿û¾û´û¬û û¯ûÈû¹ûÈûÑûÊûÐûÁû°û®ûû¼ûû®û¸ûÀûÇûÌû½ûÀûÀû¥û¬û¹ûÍûûOû0û+û³ûÅûÕûÄûÕûÄûßûÎûÁûÀûÃûÒûÑûÑûèûáûâûäû£ûÑûéûüëûüÙûöûÙûáûÞûåûæûàûôûÔûûû°û¦ûØûÝû®û®ûÄûÖûÖûÂûàûÑûÎûëûôûúûòûÑûÎûÚûÖûÑûºûÔûÉû¹ûÄûÒûÅûÕûåûÌûÖû²û¸ûÎûãûèûÏûÆûáûÖû®û¾ûÎûàû×ûèûôûÔûÊûóûÖûÈûÑûËûÓûÃûÓûÉûÃûØûáûÁûû²ûÇû»ûÔû·ûÂû¡û¶û×ûáûÙûÔûÕûÍûÕûÔû¼û¡û¤ûÔûöûäûåûûû
üü¯ûåû,üôûðû«û«ûÝû²ûûpûGûBûqû ûÄûÒû ûfûoûûû¿ûæû¯ûûûyûvûoûTûûûûû«ûßûüüüóûüöûáûâûîû¹ûÈûÈû±ûÀû´ûÂûÕûÛûÕûºû»ûÂûâûõûÒûûqûZûRûaûû¸ûÇûèûÈûÄû~û¤ûèû	üõûäûÙûéûðû»ûqûSûû½û¬û¬û¢ûûµû§ûû³û®û)ûúúoú0úõùúþùúûùú?ú`úúúú^úPúú®úæúÕúúúÔúÝúûæúýú%û>û[ûoûkûkûkûkûûdûþúÚúÓúûûûÈúúêú,û6ûóúíúûûçúÎúµúµúºúÂúÈúúOúGúaúzú|úeú/ú±ú¨ú¢úúbú§ú£úúRúÒù¬ùúæúû¿û½ûÇû×û¸ûÌûÇû¯û¤ûÊû¥û¶û»ûâû¹û¾ûÃû¦ûûºûØûåûðûàû×ûÜûîûéûÐûÅûùûüéûÙû½ûàûåû±û°ûÎûüüóûÇû®û±û¦ûû[û.ûûÍú¡úqúúzú§úÆúëúÃú¸úÈú±ú¸úËúÔúðúûûúøúþúû
û+ûüúÄú¿ú¶úüú#ûûÀúDúú;úsú¬úÛú-ûû¤ûûûûmûû«û²û¥û¬ûûûûRûpûdû{ûûû£ûûûtûjûSûMûbûYû^ûiûyûAûUû_ûEûû@û+û/û*ûLû1û2û7û1ûû,û;ûûû"ûOû:û°ûÁû´ûMû5ûüúûûûAûZûûûjûFûRûZûPûhû|û¤ûÄû§ûûûûûàûªû¨ûûû~ûqûpû~ûqûTûFûFûCû,ûûû!û
ûðú+û5û$û3ûkûfûlûûûOûHûPûTûYûRû/ûûûûûûüúúú)û5ûûû û)û.ûíúû!û5ûkûxûMûûôú÷úû û-ûwûbûhûûIûaû0û+ûû'ûDûdû^ûûû§ûÑûñûüÿûüüüýûøûüþûìûüüüüýûüüüüÕû»û°ûÄûçûõûáûbû»úúòú#û5û>ûû*ûOû1û1û?ûKûsûûrûZûLû2ûGûtû:û%û]û·ûäûüûüüûû³û^û*ûaû¾ûâûñû
üüüü ü÷ûü üüüüüüü2üüü0üüëûºû@ûûÿúû!û&ûÐúûhûvûnûnûûªûûûÉûàûËûÉûçûáûÔûèûñû¹ûûû ûÁûÔûÏûÃûáûÐûÓûíûÔûÏûæûÑûÉûìûñûùûíûøûÇûùûÇûüüÛûâûéûãû
üüüüüüîûõûþûüýûßûüü
üùûüüõûæûÃûÊûàûìûüüòûøûüøûòûÜûæûÓûüèûçûÜûü üüÕûªûûûû®û¸ûûû¿ûÚû
ü
üûû
üüüüüüüüüéûàûüøûØûÛûèûøûÎûàûÂûÐûÉûÖûÆû¿ûÏûàûþûüþûîû&ü
üïûÎûVûøúdúàùnùúFûÝûæûùûüüüüüüüüâûûûü
üãûâûÍûÚûëûÐûÀûÖûâûóûìûÉûû©ûÄûû¶û¸û¬û¸ûøûýûáû±ûûû¥ûÖû×ûâû·ûñû
üÖû¸û¬û´û¡ûûûûûÃûÄûªûÃûÁû±ûyûbû³ûÚûÂûÙûü÷ûöûûûüüöûùûðûêûâûïûÄû·û¿ûµûÉûÇûÙûèû	üüü	üÿû÷û	ü$üüü'üüîûüûüùûîûûûüüüðûúûüüüñûóûùûñûüëûtûþú×úÒúüú{ûáûÝûÓûôûùûü	ü,üüãûíûüýûü8üXü1üýûíû×ûðûñûùû)ü#üÊûûúûjû¥ûÕûúû%üüâûOûøúûûõú(ûpûÃûôû÷ûÓûû}ûqûûÊû¶ûÉûþûÙû(ü
üãû¦û
ûlúdúÓú7ûrûû¨ûÆû5ûèú=ûkûû¯û¼û¼û¦ûûû^ûNû`û.ûòúôú
û+ûØú|úaúqú^úPúúÛúâúû
ûÉúÆú¡úiúÂù»ùõùTúnú5ú(ú}úûKûû¤ûÄûûûûÚûüüüüü*ü4üUüüüü§ü¦ü üüµü·ü¬üüü¦üü¨ü¤ü©üÁüÞü§ü´üµü¼üÌüÖüÒü¾üÇüºüüü¸ü¯ü¢ü¹üü°ü¹üüüü£ü£ütüü¤ü§üoü-üüüIüYü.ü(üZüyü¶üü¾üÖüÉü¦üü¥üüVü1ü=üüÅûîû*ü2üüìûîûÑû¦ûûûûqûDûûøúÏúçúûû'ûûú¡útú¾ú5û:û8û2ûûõú*ûzûvû%ûàúìúûÁúúúèùÞùÔùïùú5úgúú°ú¨úú{úú´ú¯úlúZú:ú
ú,úWú;úýùÒù4úVúú úúúúWúÑù,ù«ø¨øùfù{ùùÄùù¬ù¬ùÑùîùãùïùSúíúyû´ûûû{ûyû-ûBúùï÷o÷¬÷ð÷Eøú÷ÍøQúûXüü¤üµüÆüÔüêüý ýý/ý8ý*ýáüüSü,ü;üüüþû%üqüÀüýBýXýýý¢ýÏý×ý¾ýýý¢ýýªýÅýÔýÔýâýìýøýþ$þ/þ/þ.þ3þ/þ$þ9þLþKþ=þ9þDþ>þKþMþBþ9þ-þCþVþ þ"þRþtþþþþþþþþ¬þ«þ§þ©þ²þµþ®þþþ¦þµþ³þ¯þ¶þ¸þ§þ¨þ°þ±þ·þ·þ±þ§þªþ°þ´þ²þ´þ¹þ¸þ¯þ§þ§þ¼þ®þ·þ¶þ»þ²þ¬þ²þ«þ¨þ¬þ©þ¯þ¹þ¾þ«þ¨þ²þ²þ³þ³þ³þ´þ®þ¿þ¾þ«þ¯þ¼þ·þ½þÁþ·þ´þ³þÀþ¼þ°þµþ½þ°þ­þÃþ¿þÇþ¿þ»þºþºþ¼þ·þ´þ´þºþ´þ±þ·þ·þ¹þ½þµþ«þ¯þÆþ²þ³þ¸þ¹þ»þ»þ³þ´þÀþÅþ»þÀþÁþ»þ·þ¸þ¹þ²þ¼þËþÉþºþ´þ¼þÅþÁþ°þ¶þÁþ³þ­þ¨þ²þ¾þÁþÀþÀþ´þ²þÁþ¿þÃþ¾þ¹þ¿þÈþÆþÆþÃþ·þÀþÓþÐþÌþÊþ¾þÀþ´þ¼þ¶þ¾þ¶þ¼þÁþ¼þ¸þ¹þ¹þÀþÇþÍþÒþËþÅþÉþÃþÁþÂþÛþÅþ½þÄþÀþ·þÄþÈþÒþËþÉþÐþÉþÀþÂþÅþÀþÍþÂþÇþÇþºþ»þÂþ»þÐþÌþÉþÃþÐþÁþ½þÍþÍþÇþÚþÆþÑþÉþÆþÅþÀþ¼þ·þ¾þµþ´þµþ¾þÅþÆþÃþÏþÒþÊþÁþÉþÄþ¹þºþÂþËþÇþÇþ¹þÀþ½þ·þ½þÊþÆþÊþÅþÉþÊþÅþÅþÅþªþ¦þ¿þÄþÇþÅþ¿þ¿þÁþ»þ¼þÆþ¿þÈþÇþ»þ¼þÊþ¸þÕþËþ¿þÁþÇþÇþÃþÐþÁþÃþ¿þ¹þ¸þ¾þ½þ¸þ½þ½þ¼þºþ±þ©þ©þ­þ¿þÃþÄþ¾þ·þ¹þ¿þÂþÈþ»þ¶þÈþÊþÂþ¹þ²þ½þÈþÂþ¼þºþºþ¼þÅþ¼þÅþÇþÃþÅþÈþÆþÁþÇþ³þÅþÂþÇþÁþ»þÁþ¼þÇþÇþÇþÌþÉþÉþÎþ¿þÄþÂþÃþ»þ¼þÁþ·þÁþËþÆþÅþ¾þÁþÌþÂþ½þÀþÂþÉþÄþ»þ¼þÃþÊþÅþÂþÄþÄþ»þ¶þÊþÑþÇþÁþÑþÕþÌþÌþÃþ2ûBû?ûIûeûûûûtûûûû¢ûÂûþûü1üDüüéûÆû¤ûkû]ûWù¸ö
øîú.üFüüüøûúûü)üAüQüSüXüdüQüRüZüWübü0üüíûÞûëû
üü ürüoümü_üZüfüpüOüOü~ühüpümü[üüvû"û[ûûÎû(üiüeüVücüQüOübüeü]üdühü\ü6üCüEüNüVüQü:ü?üLüTü\ügüNü@üZüPüü\üWüUüOüBü:üLüPüMü\üdüYü\üfüWüVüfüwükü^ügüZüLüsünüJüûû³ûçû+üEüVüaüBü[üYüeügübüUüAüXüDüNüBüCü<ü:ü@ü=ü<ü-üDümüdü_üYüNü_üKübüüuügüuünüAü,üüZüPüaücü\üTüLüLüaü[üPüPü@ü9üBüEü7ü+üAü&üü8üOü;üüüSü2üü-ü"ü<üOüGüFüFü<üdüJü<ü;ü;ü<ü4üü.ü7üYü@ü2ü7üGüEü&ü+ü)üVü1üAüJüCü8ü9ü?ü,ü9üüüüüü	üü(ü4ü;ü9ü$üüü)ü!ü
ü"üü4ü=ü9ü5üüü#ü4ü>ü3üüü"ü0ü-ü>üdümüüüüxüümüSüLüLüJüEü`ünükürü`ücüaüCü4ü.ü>üXü[üUüRüIü>ü@üEüQü[ü@üLü5üüüü'ü2ü4üHüIüCüKüAüDü=ü8ü8üüüüDüDüUü\üAü7üFü=ü$ü@üü8üAü+ü!üüü2ü6ü9üüü@ü=ü(üüü ü2üü'ü.üü&üüüü$üüéû÷ûüüòûíûáûýûÿûüüü÷ûàûëûüüóûÐûÜûèûåûãûãûåû²ûkûdû4ûmûûûû«û¯û·û¹ûÊû»ûÊû¦ûgûÙúbú<ú;ú>úJúBútú¦úûVûûûû|ûûrûiûVû¨ûûnû¤û»ûûûûûûdûûúúû,ûjûrûcûbû^ûJû4ûû-û:û-ûûöúûû+û2ûûûÉúbúvùqù"úàú%ûûæúÐúàúû(ûìúÍúÃúØúóúëúýúû$ûû(û>ûGû+ûûûñúûûîúåúÕúÞúàúîúÑúÃúû ûøúÛúåúäúçúûû÷ú	ûóúóúû%ûûßú¶úµúÜúøúûûû)ûíúûú-ûóúÔúñúûûû	ûâúËúúÑú±ú­úÁú¼ú¯úÏúûú
ûûøú¾úÁúàúû%ûûûëúÞúÛúôúûþúæúÔúÆúµúßúéúëúÝúêúùúçúÊúÉúÔúÄú ú¼ú¸úúú°úúQúJúuú³úïúûûûû°úÒú¼úÇúäúíúõúòúÞúéúýúóúÍúÖúúóúûû/û9û0ûóú®úÃúöú*ûGûFûAûôú×úÎúüú%û6ûûóúìúÝú´ú¾úÄúûOû?ûDûNû?û'ûûúúûùúÇúú~ú6úúúÑù©ù{ùXùæøøø¨øßø;ùÒùîù¬ùùxù§ù¼ù°ùtù`ù±ù'ú\ú`ú¨úÞúìúlúúúõù-úöùùWù]ùGù)ùeù
ú¡úÞú#ûûûûûØúåúÞúûEû3û:ûOûBû9û?û]ûû^û`ûzûoûgûTû:ûûõúû$ûUûSû*û3û:û!û3û$ûûû/ûWû^û[ûtûûKûcû}ûûûû-ûOûHûHûVûmûsû_ûRû[ûhûPûeûkûû÷úûûû<û'ûû(ûûû"û+ûIûqûwûrûûTûPûUû3ûû)û#û>ûoûvûlû3ûû5ûãú8û'û4ûHû'û.ûIûGû%û1ûQûHûEûTûeûaûEûSû?û\û`ûUûWûBû9û.û;ûTûFû'û$ûCûBûû ûû0û:û&û+û9û4û*û.û)û.ûHû=ûû.ûû%ûKûvûLûmûûûsûMû6ûPûiû^ûbûûyûcûûkû`û9û_ûûûeûûûkûcûcûsûû\ûMû;û\ûbû|ûiûKû"ûTûpûcûkûhûNûNûZû_ûjûZûYûvûkûQûLûû£ûbûRûsûûiû]ûGû&û9ûUû6ûûûú°úÏúAû3ûKûYûkûûZûûû}ûwûlûrûuûcûkûyûhûpûUûaûYû@ûZûhû_ûaû?ûOûJûAûPûYûûûûûmûIû=ûJûxû{ûkû9ûûJúùùQú#û}û¨ûûûû«ûµûûÀûûû¤ûÁûûûû¥û¤û¬û¿û£ûûûpûûûûûû}û¨û¶û¯ûû(ûÄúÈú5ûûûû°û¢û±ûyûFûMû¡û½ûûûûûªûÈûÉûÃûÃûÊû²ûûûÆûÊûÃûÏûºû°û£û¨û¡ûyû¾û£û»ûÉû¨û·ûÅû²û´ûµû¥û½ûÂû¼û²ûûcûyûÝûµûéûÔûàûøûäûÁûËûÍûÊûØûÇûÆûúûéûÍûÃû¬ûèû®ûóûßûÓûºûÇûÑûÒûØûáûèûõûòû×û´ûû¢û°ûÝû¿ûÐûÐûãûÛûÕûèûûûÖûÚûíûæûþûÿûÓûÛûõûÔûÄûÎûÖûÓûßûõûÈû¼ûåûÝûèûêûÏûáûÔûÔûÑû¿ûÈûÞûÊû¦û¼ûÝûÐûËûÐûçûÁûÁûýûÏûÁûÑûÃûáû¼ûÉûÐû´û»ûãûéûÑûÚûÉû®ûÌû¹û·ûûûÈûÚûßûþûüÀûÂûÝûÞûÖûØûêûãûÆûÉûÇûíûüíûüüüûàûºûÁû¸û¥ûûVû<ûDû_û}ûûûyûXûYûHûûû±ûßûoû<ûûû:û#ûrûqûmûû±ûÝûüüüõûùûü÷ûáûûûûû¶û±û¦ûÒûÊû¸û©ûûµû¹ûÀûßûÍûûûûûgûûµûÒûÓûµû¤ûûûÈûùûøûüîûÝûÄûû1û#û`ûûûûjûPû7û*û5û8û/û´ú7úú/úúÿùúú/úyúúú¦úÄúÚúÌú§úú³ú·ú³úú¤úæúûCûûû,û,û5û6ûCûUûHû@ûYûLûôú¼úú³úßúèú¬úÓúÒúïúúúÌúûúûûéú³úú¬úÈúÖúÒú úTú4ú\úpúúZú<ú£úÈúÐúú^úyúvúKúúùlùÖù¾úû¸ûºû²û»ûÄû¿ûÎûíûÛûîûàûãûÖûÊûÝûéûÍû½ûÃûÚûÕû¿ûÏûÜû×ûúûüòûÏûÕûíûüÞûÜûÛûÂûÚû¸ûÒûÙûüñûûRû(ûûåú·ú®úúcúlúSúúYúiúúµúéúíúâúÕúÓúóúïúéúõúûûûû5û+ûùúûú¼ú úÉúÔúûßú£úyúTú²úüúûûAûnûsûûûûû®ûªû·û¦ûûûyûuû\û\û]ûûuûpûvûwûWûXûXû6û<ûLûMûHû1û=ûVû]ûPû!ûûìú×úûûûû-ûQûMû)ûûûû	ûûýúLûxûªûqûVû6ûû÷ú
ûÝúöúû%û_ûûtûxûuûyûûûûûûeûTûhûû¡û­ûkûbûRûcûzû`ûiûwûiû@û,û@û+ûû2û<û$û&û8ûOû"û+ûGû/ûjûûHû&û0û$û#û#û$û<ûPû8ûùúÿúêúú½úÑúÀú°úåúû]ûûyûû¼û·û·ûÀû¢ûiû7ûûóúñúûEû[ûEûhû2ûmûFû=ûûûûoûû°ûºûÖûüüüü
ü'üüüñûüÛûïûìûüüüôûûûúûüöûËûÕûËûÅûßûüùû£ûû«ú°úÜúðúûóúû3û)û=ûLû?ûAûTûAûû	ûûû2û1ûCû¼ûEü,ü üüüüßûÐûû}ûËûüüü#ü1üJüüüöû+üü"ü6üü
üüü	üüüüÖûfûãú¸ú±úÛú!û"ûòúçúTûLû?û$û6û2û9ûAûrû®û´û±ûÜûäû¶ûÀû«ûkûû2ûûjû~ûrûûûjûYûoûûuûYû^ûrûû±û¼ûêûôûÙûÎûãûüüÐûÝûäûõûþûÿûþûüüíûØûíûáûÿûÛûÌûßûÆûÖû
üüöûéûâû±û¹ûÍûÒûÝûÌûêûüäûäûÒûÁûÖûãûÕûÍûòûòûñû üüâû¥ûzûûûûûû|ûÀûëû÷ûþûîûüüü0ü2üüòûëûøûüüÿûíûÍû³ûÈûÍûÔûµûÜûÃûÔûúûÞûÇûÅûÖûÔûû¸ûüüäûÙû¹ûûdúúûù
ú~úeûîûþûúûüüðûóûüûÿûüýûìûúûüüÛûéûÓûËûÚûÏûÝûïûÃûÐûìû£ûYûeûµûÐûÕûüíûòûáûåû½ûûû±ûÖû¹ûÖûÜûÓûÈûêûúûÏûûû§ûxûPû5û=ûvûûûÃûÐûÏûûûÁûÑûãûëûòûîûéûïûëûéûöûðûíûùûêûýûéûÈû­û±ûûûûûËûùûõûüüüûûîûÿûü3üSü:üüüéûçûûûü	üøûÔûêûíûãûíûÚûæûÏûÿûüóû}ûøú©úªúöú_ûºûéûáûùûçûóûüüüýûíûðû	üýûü0ü)üùûüüüüùûÍû1üü­ûoûSûpû­ûÚû
ü(üðûû×úúúúéú/ûûîûñûÚûû]ûfûtûûÁûûÅûìûÐûéûøûÍûûlú2úSú¼úRû û}û;û×úú]úúßú=ûûLû+û'ûUûûûû¡ûkûûûZûûû.ûéúàúêúÿú:û|ûûû¢ûRûû5ûçúúiúúÇúçú·ú_ú#úúYú¡ú[ú]úKú@ú!úúâúÏú´úÓúüúûûUûû¤ûÊûüü2ü;üKücücü]üaüEüüòûüüöûaüüügüü§ü¨üüü¾ü¯üüÃüü ü´üÐü»ü¶üÁü¶üüü¹ü³üü½üöüþüÉüÀüü¡üÆüÏü¸ü³üÏüØüý÷üýýþüçüöüüüýýéüÜü³üüuüÏüõüñüÎüÝü¾ü±ü²ü²ü½ü·ü¢üüzükü|üiü|üüüxü}üüü}üüoü{ü«üüüüoü4ü
üòûÝû·ûuû[û[ûûèûóûóûüü"ü+ü'ü
ü1üEü5üü÷ûúûÇûºûÄûÖûÎûûûÛûýûÛû­ûûûbûûúú²ùíùútúú¬ú[úHú]úúúyú\úrú§ú0û?û?û/û>ûõúÖútúÌù
ùLøøJø5ø³÷÷øÌùúÊúéúúúøúû@ûûûû²û·û û]ûïúsú!úüùÀùFùùÀø¨ø°øÃøêø<ùùèùdú3ûÂûiûÿúRûgû]ûkûû±û¢û|ûNûcûûûûûûmûJûhûéû>ü-üÆûÛûüZüü¿ü¦ü|üyü·ü¾ü¦üÃüGýÒýþ/þFþ^þjþtþ~þþþþþ¡þ þþþþ¡þ©þ£þ±þ©þ¥þþ¥þ¥þþ¥þ¬þ¹þªþ«þµþ¯þ¥þªþ°þ®þ®þ­þ±þ¹þ°þµþ¥þ°þ´þ²þ°þ°þºþ¹þ¼þ¾þ¸þ»þ¿þ¶þ¯þ´þ»þ²þ²þºþ¦þÀþ¼þªþ®þ¼þÃþ¿þ·þ¹þÁþÁþ¯þ´þ´þ³þ¹þ½þ¿þ°þÓþÇþ°þ¹þ»þ»þ»þ·þ±þ¯þ¹þ¼þ·þ»þºþ¾þ¼þ°þ¯þ»þÁþ»þ«þ³þ¸þÃþÄþ´þºþÃþ¾þ¼þ¶þÁþÀþÀþÁþ¸þ®þ¹þ¾þÇþÇþ¾þÁþÂþ·þ±þ¾þ¼þ¾þ´þ³þ¸þ·þ½þÉþËþÉþ¼þÅþ¹þºþÂþÃþÁþÀþÅþËþ¿þ·þÅþÇþËþÎþÈþ¼þ´þ¿þÈþÈþÈþ½þ·þ»þ¿þÄþÈþ¾þÃþ»þÈþËþÇþÄþÇþÇþÄþ»þÆþ»þºþÅþÊþÄþ¾þ¿þ°þ¿þ·þÃþÉþÇþÄþ¿þ¹þÉþÆþÆþÄþ½þÁþÇþÆþÇþÈþÀþÄþÏþÇþÅþÇþÇþÌþÃþ»þÖþÎþÅþÇþÈþÂþ»þÅþ¾þµþ¸þµþ¶þÁþÊþ¾þ¿þµþ½þ½þÄþÆþÁþÃþÈþÂþÈþ¶þ¾þ¿þ½þÃþÅþ½þÆþÁþËþÆþ½þ½þÂþÂþ¾þºþ½þ½þÂþÆþÅþÆþÉþÖþ¾þÂþÅþÅþ¿þ»þÀþÄþÊþËþÂþÆþËþÉþÈþÕþÆþÁþ´þ»þÐþÕþÉþÂþ¼þ³þ¶þ¼þ´þ¦þ¤þ­þ¼þµþ·þÆþÅþÁþÃþÃþÄþÃþÇþ¼þÃþÁþºþ¹þ±þ¶þ¾þ´þ°þ°þ¹þÇþÌþÂþÃþËþÄþÀþÆþÌþÇþÃþÁþ¾þÅþÄþ¿þ¿þÃþ¿þÅþÎþÍþÈþÇþÄþ·þÁþÈþÊþËþÏþÍþÉþÉþ´þ¿þÇþÆþÀþ¹þ¶þ¿þÀþ¹þÇþÆþÀþÁþÅþÄþ³þºþÆþÊþÄþ¼þ¿þÅþÀþºþÃþËþÎþÏþÀþ-û3ûGûnûûûûûû¨ûûû²ûéûü8üü-üþû´ûû ûXû6û§øöø
û5ü
üüû+üüþûü8üXüZüJükü^üYü`üaüPüiüNü9ü2ü2ü üü-üUü_ü^üDüDüUümüwüNüMüzüoü`üPüEü<üÝûûAûbûûÎûõûüLüvüIüDüMüNüMüLü8üLü*ü0ü<üVüeü_ü^üUüxüküCüHüUüPüYüYüfüVüMüMüKü<ü6üUüHüFüIüVüTüFüDüVüdü2üPü[üQü[ühü^ü_üiü&üþûàûüIücüiüYüJüVüaüdü`ü\üfüwü+ü}üMü,üü ü>üQüFü5ü7üVücümüdüQüDü[üJü_üürüYüVüUüYüü©üaüFüIühüsüiü\ü:ü_üVüIüJüXüGü,ü4üKüü%ü(üüü ü'ü)ü1üü=ü6ü*üü/üSüQüAüLüCüJü4ü&ü*ü3ü:ü;ü ü9ü6ü@ü8üHüRüTü[üZüOüLüYüUüMü*ü4üPü2ü:üKü@ü.ü&üüüüüüü
ü
üüü,üEüDü-üÿûü(ü+ü@üZüIüüüü-ü-üü$ü4ü
üü,ü6üSü8üIü<üqüTüIü\üWüJüSüLüyüTü_üOükülüeüSü,ü<ü+üBü^üaü:ü(üMükü[üTüjü<üSüDüOüKü2ü$ü6üIü=ü<üPü=üKü1ü=üHü7ü)üüü(ü2üGüGü9ü5üPükü]ü5üü/übü0üü"ü!ü&ü@ü:ü(ü3üü5ü)üüüüüüü!üüü'ü.ü-ü&üüü	üúûüüüüüüüü	üäûðûøûþûïûÿûüëûÞûÜûâûôûþûÑû£ûdûEûKûEûpûûzûû¾û­ûûû³ûÃû¤û#ûyú
úú4ú1úFú8ú-úbúðú5ûJûLûTûoûûûkûkûûjûcûnûûûûûûûcûûüú1ûAûmû~ûlûWûIû;û#û&û(û5û?ûûû)ûRû]ûRû$ûÁúúúÙùú±úû(û"ûâúú¬úýúûÍúúÄúóúþúûû"û%ûû2ûJû0ûIûðúáúûûöúõúõúóúû û×úìúûáúÏú×úÑúâúãúÕúôúûðúýúôúñúûûáúÓúÃúÓúÿúûìúèúÝú*ûûíú°ú²úÄúÂúÏúßúßúÜúúúúÎúÍú»úÇú»ú«úÐúûûåúÊúÕúÖúéúûûûûêúÒúÃú½úçúíúµú¸úÔúíúüú×ú±úÎúÖúãúãú¸ú¬ú¶úÑú°úÝúÀú¦úú©úúnúúÉúêúûûüúÜúûÒúåúºúÔúðúòúíúúúûû!ûíúýúû"û#û/û!û-û(ûûäú¼úöúþúû'ûûûîú·úÁúáúóúùúÝú½úÎú¹úúÎú·ú¨úúú°úªúuúIú=úúúú´ùRùõøùùsù,ùGùpùnù2ù"ùbù«ù÷ùúLúpúqúú{ú¯ú³ú±úÉúÓú÷ú+ûûû7ûû0û<ûóú¿ú®úÀúfúÇù~ùù¢ùùú÷úû=ûXûû-ûDûûæúÿúû,ûTû=û.ûCûVû[ûKûOûûWûfûbûPûbûXû8û+ûûûû#ûYû/ûIûJûûQû'û%ûû%ûLû[ûNûHû_ûOûlûûdûû©ûiûaû\ûgû|ûtûbûVûIû7ûûùú û&ûðúû+ûûûûûû&û$ûû<û4ûNûmûûûûoûTûdû\û>ûLû[û}ûûqûUûdûIû'û/ûôú-û9û'ûHûeûJû/û'û9ûJûFûRû8ûLûfû*û?ûhûtû^ûûiûPûPûOû\ûgûRû:ûJûaû$ûû	ûû5û>ûQûFû'û:û?ûDûoûûû]û?û;û)û,ûBûBûjûyûûfûeû_ûrûkû]ûxûûûwûuûnûvû\ûcûmûûwûûµûûvûjûcûrûzûiû\û+ûXûoûûVûNûLû|ûjûjûeûjûbûXûWûOû[ûoûqûqûqû^ûiûjûZûbûjûûsû[ûAûFûGûGûvûhûûûûûEûûkûZûcû:û7ûbûmûwûûwû`ûNûHûPû\ûJûgûcûbûGû0û3ûJû?ûûðúûû3ûJûlûûxûtû}ûKû6û=ûmûûwûûlû=ûàúµú²ú
ûrûûûûûû­ûÁûtû°ûµû¡û³ûàû ûû¶û¤ûû¥û½û¿ûÀûûsûwûªû³û¥û~û¦ûûû¼ûûUûJûbûû û¤û²û±ûªûûûVûKûûûû£ûûû´û½ûÈûÉûÈûÌû¸ûûû¸ûÅû¯û½û¥û«ûûûûûªû¨ûÆûÍû­ûûû¡û±û¹û³ûÄûÂû¾ûÁû û³û°ûÀûÃûÌûßûíûÞûÞûôûüûêûÝûÓûºûÅûðû×ûÌû¬ûÁûßûÕû»ûëûüöûÛûÚû×ûÊûêûøûíûúûèû³û­ûµûºûÓûÔûÙû×ûåû×ûÎûâûÜûÐûÏûóûëûéûðûÐûÂûÑû»û·ûÞûÝû×ûÅûßûÀûÅûëûÜûÑûÓûÌûíûéûÔûÌûÈûÏûÜûÒûÁûÈûÔû¿ûÁûÏûÅû¨ûÝûèûÔûÖûÔûÓûÒû¯û´ûÉûµû²ûµû¯ûÌûÞû×ûÉûÀûºû¸ûûpûªûÄûÝûÿûùû×ûÐûïûäûÕûÅû§ûû|ûrû\ûûºûïûüàûòûÏûüÐûÅûû ûûþúùú4ûbûûûnûKû/û>ûmû|ûvûnû4ûÿú@û,ûûû6ûQûXûû¿ûôûüðûïûþûüëû¼ûûdûû	ûûaû¼ûû²û¼ûËûÎûàûàûËûµû¶û¾û©ûûû´ûûû®ûÞûÞû×û¶û¸ûºûÝûìûþûñûëûòûÌûûeû}û¤ûûûAûÎúUú.úGúoúútú~ú6ú@úaúmúqú`ú]úúØúèúÉúÍúîú	ûóúÎú§ú®úúú·ú±ú½ú
ûûùúõúýúûûìúéúùúûû5ûDûíú¯úúú¾úÊú³úÙú»ú¬ú´úªúïúòúíú²úú¡úÈúâúçúÒú¦úsú\úúú§úúvúúÇúÂúúdú[úWúúòùÃùÀù4úû§ûËû¸û«ûÁûËû¯ûÙûûûäûöûÝûñû×û»ûôûüäûÇûÖûÚû¸û®ûÍûÝûÖûìûüôûâûÝûòûüðûßûâû¹ûÌûÖûïûòûþûµûDûÖúwúú¸ù£ùÑùüùùù+úDúBúú¤ú¸úáúòúøúóúôúèúû	û
ûüúÜúÂú¶úéú)ûûÑúûîúÃú
ûËúÇúuúªúäú4ûmûûûvûû©ûû«û­û°û×ûÓûÄûÆûºûûûûtûMû9û_ûûiûhûVûUûFû8û3ûûüúûúýúû'ûBûWû2ûOûûû¬úú¿úÙú³ú¼úëú
û"û3û)û&ûûÐúÞúôú&ûaûûPû,û0ûûàúõú.ûüúãúéú-ûSûSûRûHû:û<ûDûKû:û8û"ûû(ûPû ûCû4û"ûûxûfûTû=ûGû=ûðúæúûúúûû!ûäúúúéúûûûûûûû×úÖúùú	ûûòúïúþúû%ûéúÚú¬úCúxúÀúéúìú]ûû»ûûûèûóûüûýûæûáûãûÑû´û|û<ûûüúûûöú&û@ûQûZûBû8û*ûûjûÀûÙûÙûôûü'ü#üüü#ü'üüðûüúûøûêûýûüüüüùûùûïûÛûÐûãûþûìûü
üúû¤ûDûúúíúÌúÄúÝúÜú û'ûû&ûûû,ûûïú¼úúú*ûdû¸ûáûâûæûü4ü1ü
üòûüìû³û¿ûïû$ü*üüüü
ü<üüüüü-üüøûþûüýûüøûâû¥û#û¬ú¤úíúû6û=û_ûAûPû@û0ûûûõúúúû2û_ûmûyûûûwû}ûQû6ûýúûöúûûýúûûû&û!û3û$ûû)û(û#ûOûlûû¢ûÑû¾ûÂûÚûûûÔûÜûäûÃûûû¥ûûdûKû;ûeû¹ûÐûôû¹ûìûüÌûÝû#ü6üéûÁû¨û¹ûÁûÃûÖûÜûóûûûºû½ûªûÏûÒûÜûÝûÒûøûùûðûüÿûÑûûsûûû{ûûûû¹ûßûäûüüüøûü:ü6üüüûûüü
üüûïûÅûû½ûÄû»û«û¶ûÛûµûÎû¾ûûûÀûiûðúû}û¤ûÊûû±û¡ûû¡ú/úLúú\ûÖûÜûèûü
üÛûÖûôûüüõûéûüüôû×ûæûÛûÜûßûÖûÐûËû¸û»ûæûµûûeû¤ûÝûïûþûÔûÙûÏûÀûûyûû³ûÜûÎûØûøûÎûÇûßûÛûºû©ûvûCûûúÀúÝúûVûûû¶ûÙûÍûûÆûÊû±ûíûöûâûòûòûÙûÀûÖûîûßûâû÷ûü÷ûøû¢ûpûûxûSûcûnûûÇûúûüüüüÍûÚûüüüüïûÜûÜûÜûËû×ûäûÁû©û¹û¸û¿ûêû­ûÎûªûÞûÊû¾ûûñú~úRúlúÓúkûàûÿûüäûñûüãûéûüüüüüüIüSü6üýûíû÷ûúûøûëûÕûçûËûûuûûÅûðûýûßûûÎúZúÿùúrúìúBûÄûüØûûVû&ûQûûûûûûªûµûÆû´ûUû¶úNúAú¡ú-ûûvûúúUúuùqù§ùúúÄúúúþùWúãújû¼ûÈûûû}úúáú(ûûÖúúrú¯úûbû´ûÎûØûÜûÂû¸ûÐûßû¼ûzûtûkûûû^û0ûIû:ûûßú¢úúúõùúÁúxúúáùùù;úZúú¤ú±úÕú=ûûû¥ûû¡ûûûûfûXû<û3û?ûUû£ûüèûÖûühüüüyüü}ü{üü ü£ü¯ü¶üü©ü·ü³üüxüü°ü¬ü¯üýýûüôüîüîüõüýüïüßüìüãüùüý#ý6ýýýýåüðüý
ýôü½üÄü·üÞüèüõü	ýôüÍü»ü¿üÑüÚüÌüáüÈü·üÙüçüàüûüýïüîüôüäüÖüßüÊüÁüÎü©üàüÉüü+üãûÕûèû2üülü>ü:ü_üüºüÆüÌüÜüõüýüüùüýýýêüÇü´üüü¥ü½üÎü¾üü«ü¡ü´üØü°üÇü®üfü-ü
üÚû°ûæû/ü@ü0üõûÎû×ûÞûÞûâûìûÞûºûÕûýûüóû×ûªûûqû1ûûúâúêúðú:ûÉúIúDúöú1û*û+û,ûûòú
ûWûpûpûûkûZûJûüúúLúúúùXùêø°øÐøíøùPùsùkùùùÖù*úOù=ùyùJùù/ùPùOùùçøÞøõøù	ù	ùùïø§ø\øtø¶ølø*øû÷OøJø*øKøø¼øöø3ùHùùùúàûü®üèü$ý9ýXýý¤ýßýúýþþ
þþþ$þ;þTþnþþ§þ«þ§þ«þ®þªþ¤þ¬þ³þ¯þ¾þ±þ­þ§þ±þ«þ¨þ³þ¯þµþ±þ¯þ¯þ«þ»þºþ»þ¼þ®þ­þºþ¨þ²þ¶þ·þ®þ¨þ²þ½þÀþÀþ²þ·þ¤þÂþ¼þ²þ¬þ²þ½þ¸þ¼þÁþÀþ¹þ³þ¥þ­þ¶þ¶þ½þ´þ«þ­þ§þ·þ·þ¼þ¸þµþ¼þ³þ¤þ¶þ¹þ°þ´þ¸þ¿þ»þµþ·þ¶þ²þþ­þ´þ¾þÈþÀþªþ¦þ¼þÁþ®þ¶þÅþ¾þ¹þ¸þ¸þ¹þ¹þ¸þÉþÅþ¼þ¸þ´þ°þ¸þÅþÂþ·þ·þ¹þµþµþºþ¸þ²þ½þËþÆþµþµþÀþÊþÂþ»þÄþÈþÄþ½þÀþÉþÉþÉþ¿þ²þºþ½þÁþ½þ»þ¼þÃþÈþÍþÏþÈþºþ¾þµþÀþÂþ¿þÁþÃþ½þÁþ¸þÀþºþºþÂþÅþÆþÉþÑþÑþ»þÃþÊþÏþÊþ¾þ¸þÄþÈþÇþÃþÊþÉþÄþÂþÄþÀþ¿þÊþÇþÄþÅþÁþÂþÇþ¿þ°þ¼þÓþÈþÈþÂþÃþÈþÄþÌþÎþ¼þ·þ²þ´þÀþÈþÄþÁþ¸þÁþ½þÊþÐþÅþÅþÙþÌþÇþÌþÁþÇþÈþÂþÀþºþ»þÁþÍþÐþËþÄþÄþÒþÌþÃþÇþÆþ¼þ»þÂþÃþ¾þÀþÇþÆþ¿þÂþÀþ¼þ½þÃþ¿þÅþÅþËþÏþÈþÃþÐþÛþÊþÊþÌþÊþÉþÈþ¼þ±þÍþ·þÃþ¾þ°þªþ±þ°þ®þ¶þÄþÃþÃþ¿þµþ½þ±þºþ¿þ¾þ¼þÃþÃþ¯þ¸þ­þ³þ±þ¶þ½þÁþÉþÊþÄþÎþÑþÉþÅþÇþÄþÅþÑþÇþ»þ¾þÄþÃþÆþ½þÓþßþÑþÅþÅþÅþ¼þÀþÄþÐþÒþÉþÄþÇþ¿þÅþÍþÇþÎþÎþÃþ»þ¼þ½þÄþÇþÇþÃþÀþ¿þ·þ²þÀþÒþÎþÆþÆþÃþÔþ°þÂþÕþÙþÒþÆþÅþ!ûFûpûyûûûxûYûû¬û¨û¤ûÉûøûüû)üñûõûÜûûûûûû¡øöø]ûAü_ü&üü1üüü:üVüLüYü{ümüoügüQü_üGüü6üVüqüjüMüZüeüPüJüBüJübüsüküGü\üiünüSü2ü'üüáû¶ûûªû¼ûÏûýû*üKüeüVü;ü=üGüJüBüü6üUüDü@üLüGü6üSüuütücüMü5ü8üIüAüQüwüYüUü_ügüSü1üaü7ü%ü:üGüPüPüGüAüXükü9ü6ü@üIüSüTüEüVüüêûü7üUüeübüqüküeüXüaüZüDü?üKügü5ü&ü'ü8üOüaüaüNüDü^ügüXü`üYüAüNüLü^üjügü]üDü8ü@üBüUüeüiübüiüeüKüEülüLüPü?üOüMü^üYü5ü6üJüüüü(ü0ü@ü?ü#ü7ü/ü-ü<ü@üKüKüNüUü>üYüTü:üFü0ü(ü6ü7ü üü;ü4ü]üBü<ü:üBühüiüEüMü=üDüCü-ü)ü?ü1ü,üWü9üNü:ü2ü:ü9ü/ü7üeü
üüûü9üIü7üüüü+ü2ü1ü'üGüPü0üüüüüü'ü8üüüüÿûü?ü;ümüfüJüOü_ü_üVüYüNüxüYüQüLüXüXüPüEü1üBü#ü2üIü>ü2ü:ü9ü/ü:üPü ü6üRü@üPüIüDüFüAüDüCü'ü?ü2üSüFü4ü5ü)ü	üîûõû<üü*ü;ü>ü<üMüaüVüZü.üFü9ü,ü/ü/ü+ü,ü-ü'üü3ü!ü#üüüÿûüûü%üü)ü4üJü/ü;ü<ü4ü2üüöûñûüüüûüüüüüüóûëûëû	üçûüüýûðûâûäûìûæûÊû»û¤û|ûûZûlûû¯û«ûûû¦ûû®û û}ûÓú,úôùú8úGúaúNú,ú/úÊú÷úýúÎúÓúCûiûtûûmûûUûWûYû^ûbûbû_ûjûûWû\ûûNûVûiûûtûRû9û!û!û$ûýú'ûIûûñúÿú#û6û:û ûæúPúúüùYúÓúûûïúÆú¡úÌúúúÆúµú¸úîúûûû%ûû û$ûûû!û ûûôúûûû%û*ûûéúûëúËú
ûÎúåúÔúâúéúÓúÎúêúøúæúðúÜúÐúÕúãúÎúØúèúøúþúÜúÇú£ú½ú×úéúòú°ú¸úÃú¸ú­ú¶úÇú­úzúhú©úÇúÌú­úú­ú±ú¿úÒúÉúÇú¿ú×úÜúÞúûûçúäúáú¼úÂúôúØú©úúúûÆúû°ú©úÙú÷úüúéúÎúØúÕúØúðúûúòúòúØúºú¬úúÃúûùúóúøúûöúûéúñúéúéúû%û ûûøúûûûâúïúèúûïúóúõú	ûóúÁúÎúæúÚúÐúâú·úÆúúSúkúúkú[úFúú
úúòù:úîù·ùvù\ùkù³ùÉùùùÑùÏùßùëùùYùùÞù¿ùçù:úzúúúú±úöúûõúûûüúBû8ûTû>ûGûVûDû<ûYûNû	ûû)û-ûcû?û+ûûû¼úpú8úú9úúêúûûEû&ûûûòúûÿúûGûFûIûfûSûGûGûFû5û1ûûJûlûaûTûSûNûLûSûSûHû;û1ûTûRûkû-û0û4û ûû@ûIûDûYûgûLûû(û;û_ûDûqûuû\ûOû>ûGûoûeû2ûûûûüúóú(ûûûMûSûNûCû2û;ûDû=û9ûAûTûhûuûfû]û«ûuûlûûyû]ûDû.ûFûgû]ûNûDû[û<û5ûPû6ûIû3ûCûWûPûEû@û5û:ûQûPûEû,ûû1û-û%û\ûPû8ûûûvûgûaû`û^ûiûgûkûNû?ûûGû'ûGû6ûNûJûJû8û%ûûGûiû3û.û^û`ûQûNûûaû]û}ûrû\ûbûeûnûyûûûsûqûnûûûtûcû`ûiûyûûxûûûxûfûcû^ûNûbûvûWûtûsûûDûQûlûû[ûrûwûaûSûEû>ûHûGû!û3û<ûOûFû.ûxûdû&ûKûOûFû?ûDûhûlûJû^ûlûOû$ûûæú*ûQûIûVûeûGû0ûGûdû}ûûyûWû5û(û4ûKû4û^û_û?ûûû÷úûûèúÄúêú7û`û]ûeûû{ûûûZûMûhûû©û¯û£û¤ûûûûpûû¯û°ûûrûûûûûÎû×ûçûêûÝû·ûûûºû³ûû¯ûÂû´û¨ûû|ûû¦ûûûyû²ûûqû®û¡ûû¬û½û¹û·û¹û¼û»û²û¶û¢ûûqûaûgûûûûûû°ûÈûÏûËûÄû·ûûû²û¢û¤ûªûsûûûoû{ûû§û¯û¡ûûûûûÇûÏû¡û~ûûûûªû¦ûÕû¸û©ûûû½û»û»ûÛûêûÔûÚûáûÍûÁû¾ûÆûÛûÞûÏûµûÏûÆûÕû¶ûòûìûéûÀûÛûÕûàûÖûÌûîûàû­û¶ûÁûÅû×ûÑûàû¿ûÚûäûÛûÞûÆûÐûÅûâûëûãûáûÝûÓûÀû£û¥ûÅûßû×ûûÆû·û¼ûËû×ûªû³û¯ûÅûÈû¯û²û¸ûºûÓûÕûÍûáûÔûàûÆûÑûßûÓûëûÖûÂûÖûòûÊûËû©û ûÏûÅû«û·ûÔûìû´û¤û»ûßû³ûbûûöú1û®ûÊûßûßûäûåûÞûÍû¾ûûDûûåúûû<ûiû¹ûúûãûÜûòûïûÖû³ûrûûûÕúÖúûNûtûûvûbûOûTûfûxûXûòúÕúùú#ûQûTûûÛúûJûûÜûûûäûËûÊûåûãûÔûºûtûûwúøùÿùúTûû»ûÀûÚûåûþûíûÇûÀû¿û¹û³û¨û®û¾û¡ûû»ûåûÚûçûÇûÊûÌûåûñûóûíûáûçûÇû¦û¡û½ûÏûªûsûßúúùÅù
ú úYúcúúú²ú¬úÃú¤ú|úúÇúåúøúóúáúÙúßúßúÃúúúÄúºúÝú¤ú¢úòúßúÁúÞúóúýúçúÉú¯ú²úÙúýú"û5ûÚúúúrú¨ú¸úÌúÊúÒú´ú¬úúÐúÂú¶úúú»úãúýúíúÁú¯úúú¸úúÈú»úú{úúúpúGúRú4úôùÚùÏùúùnúû«ûÖûÊû»ûÐûßûÁûÓûÍû´ûÝûÅûÞûÌûÎûîûúûéûÖûÓûÌûÄûÆûÚûìûÝûÕûüûéûüâûóûýûüîûÄûÎûÍûãûüüøû¤ûJûáúsúêùSù-ùZùªùÍùúú2úúú¯úòúìúÕúáúûûûûûöú¾úúúµúùúÒú¿úíúíúßúãú³úúGúÑúGûØûïûæûìûÜûÔûÌû»û»ûÃûØûü÷ûæûÞûÏûÖûÂûµûû@û;û<û<û?ûiûlûWûûëúçúÍú±úÈúýúûHûmûrûZûvûMû0û´ú|úúrúNúZú}ú­úêúû ûûÃúrúcúúÆú/ûRû]ûiûûûlû}ûûûdûcû|ûyû]û6ûûûôúÜúûû
ûûúúäú'ûPû)ûûûú-û]ûGûûûëúàúçúêúéúØúÁúÓúÍúúyúú^úIú@útúÕúæúºúúúÐúëúÊúúúyúúªúúú£úzú¸ú4û´û û´ûÝûöûü#ü
üæûÝûÓûðûüüüøûçûÈûûRûùúÇúåú+ûûûùúùúíúû[ûÀûéûñûþûüüüü
üü)üõûôûü
üóûüüüü#üüüü
ü÷ûÐûîûüôû
üü	üüÒûû_ûPûóú¸úúúºú¾útúú-úúÀúÑúÌú³ú±úVû´ûÞûâûÏûÞûóûü'üüüûúûØûºû¨ûÇûü7ü&ü#üüüòûèûüüüóûúûüü)üüüúûÙûû%û­úúðúIûXû\ûuûûPû[ûbû0ûFûûû&û?ûSûVûeû_û>ûPû\ûGû=û6û6û?ûû$ûûþúû!û,û.û0ûûû(ûûû,ûûû<û4ûû^ûFûûOûSûTûVûCû+û&ûûïúÌú®úÍú5ûûÏûÑûÄûü÷ûüüüüÍû²û¢ûºûóûûûÒûÌûìûÇûûûæûÐûüïûãûùûõûûû÷ûçûÂûûRû`ûûû ûû·ûØûÅûøûôûü$ü
üü%üü	üüüü"üüúûÞû¶ûû¸ûÂûôûÑûÜûÖû¹ûºû ûûû£û¶ûzûKû­ûçû¾ûûû~ûû0ûÐúúÍúbû¨û½ûðû
üïûÆûµûàûüüæûÊûÚûîûðûÈûÑûâû÷ûöûæû¼ûûû¶ûÞûÌû ûvû¶ûÍûëûÛûÄû¥ûûûtûsûûû¯ûÃûÊû¢ûµû¯ûlûpûû_û$ûû¯úfúMúúèúû	û2ûû×ûÌûÛûÂûÊûüûüÛûÈûáû¬ûvûûÈûßûéûìûýûéûÑûZûûDû?û>ûEû5ûPûûÓûõûþûîûÞûäû¼ûéûûûü×ûæûçûíûåûàûçûÊû¥û¬û¼û­ûûÀûÀû«û°ûÃû¬ûûZû¶ú>úÉùùúïú»ûüüÝûÔûåûÉûÏûüüü.ü+ü:üRüPüFü"üèûËûôûüüüüýûÙû®û´ûÑûæûÒûûôúú¢ù²ù#úÍú.ûûäûûû ûRûûûúMû¥ûû|û}ûSûuûûûSûÝúú¦ú×ú.ûiûMû÷úyú¿ù1ùùù&úú<ùßø/ù¹ùbúòúeûÒûÝû@û.úù~ùîù.úêùéùÅùùÆù>úîúûÄûæûËû¾û¿ûêû	üüïûÎûûûûû¬ûÇûßû×ûûûûYû}ûû&û^ûEûíúÐúúúôúêúöúûû4ûlûrûhû:û+ûûÎúªú²úöúçúàúûæúêúMûKû#ûhûÊûÞûÉû¶û°ûîûíûÙû?üEüaümüzü{ü|ü}ü{üdü[üüüüÌüÂüíüÚüùüûüõüòüïüçüÖüàü×üéüýý*ýýÿüåüØüëüýýÓü×üÆüãü¼üúüëüýÕü´ü¾üÛüÚüÊüøüßü²üÖüÝüìüýýýúüðüãüàüßüÖüÑü®üÉüÏü¸üüGüüüüCü¨üâüàüÛüÈü·üÌüøüýýý7ý2ýý	ý-ý2ý ý
ýÖüËüåüýýúüûüäüóüýêüøüýý
ýéüÉüºüüsü¡üÍü¸ü»üÄü³ü¯ü«ü¤üÂüëüÛüüüü üürüwütüJü1üDüXüTü^üüü@übürübüzüvüZü*üâûÐûü:ücühüYüCü4üüæû½û©ûûhû5ûû¢úÄúøúû;û1ûû	ûÿúÍúûúúúyúúrúfúgú"úýùù~ùù\ù:ù!ùùÝøpø2øuøzøø®÷ø/ø8øøÊ÷ ÷÷ ÷L÷õö¶ö-÷¼øêùJúªúû,ûxûÑû%üüÆüÎüÀü üüPüÔû~û2üýWþþ¤þ¢þ¤þªþ©þ¦þ©þ¤þþ¹þ§þ­þ¸þ»þ°þ°þµþ¯þªþ¨þ°þ³þ·þÅþ¼þ´þ¸þµþ§þ¾þ»þ·þ¼þÁþ¿þºþ»þ¾þµþªþ¶þ³þ¤þ±þ¾þºþ°þ­þ´þ¹þ¸þÀþÇþ»þ¹þ­þ´þ·þ´þ¹þ¼þ¬þ¼þ¶þÍþ´þ®þ´þ¼þ¿þ¶þ¨þ«þ°þ®þ®þ¶þºþ¸þ¸þ¾þ¹þ¯þ§þ¼þ¸þ»þÈþ¿þ·þÆþÃþÈþÀþÄþÁþ¼þ´þ¶þºþ¸þÃþÉþÑþºþ½þ¶þµþ¼þ¾þ»þ¼þ°þÁþ¿þ®þ´þ¸þ¶þ·þ½þÂþ¶þËþÃþÆþÅþ¿þÀþ¾þ¼þÈþÂþ»þÄþ¿þ¾þ½þ¼þ¿þÄþ½þ¾þÇþÕþÑþÉþÅþÃþÂþÇþÄþÅþÎþÎþÁþÀþ¾þ¶þÁþÁþÈþÁþÁþÁþÄþÇþÅþÈþÒþÐþ»þÑþÐþÑþÒþËþÇþÎþÎþÅþÑþÎþÈþ¿þ½þÅþ¹þÁþÇþ¼þÊþÌþÅþÇþÎþÆþÏþÂþÇþ¼þ¶þ¶þ½þÌþÎþËþÇþ¼þ¸þºþ½þ½þ¹þÄþÆþÅþÌþÑþÏþÉþÈþÏþÄþÁþÉþÕþÉþÇþËþÅþ¼þÀþÉþËþÕþÝþÑþÂþÄþÍþÆþÀþÉþÂþ¶þºþÉþÌþÆþÃþ½þ¹þ½þ¿þ¼þºþ¿þÁþÃþÇþÉþÎþÅþ»þËþÐþ¾þÇþÌþÉþÈþÇþÂþÅþÅþ¾þ´þ·þ±þ®þ°þªþ­þ»þÃþÈþÇþ¿þ»þ½þÀþ»þÃþÈþÁþ¾þÅþ¼þ£þÉþ¾þ½þ½þ¾þÀþÆþÙþÉþÐþÓþÉþÇþÈþ¼þÃþÖþÇþÀþÈþÃþ¯þ«þ¼þÈþÙþÎþ½þ¾þÈþÄþ¿þÀþÆþÌþÇþ½þ¹þÃþÔþÂþÈþÉþÂþ½þÃþÇþÄþÐþÅþÊþÈþ¾þ¸þ·þºþÈþÄþ½þÃþÊþÆþËþÇþµþ°þ¹þÄþÇþÃþ;û;ûOû{û ûûû¨û°ûÖûâûÕû×ûÞûÚûõûÑûÑû×ûÏûÑû×ûûëú$ø®öpøûcüAüüü8ü:ü%ü2üTüMüfüPü]ütüpübüpüüüGüiüvürüiüpüRüJü8üJüeüwü{ü^üHüpüXüNü_üTüüüòûáûìûúûéûøû*ü üPüGüLüFüAüNüWü?üü:üZüeüUüTüPü$üHüFüVüSüTüIüEüTüTüRücütütüoüoüdü<üaüWüKüjüTüRümü\ü/ü8ünüUüQüLüSü`üLü4üAüüöû0üXü]üqüWücü{üqüIüDüCü5ü@üNü1üAü3ü=üIüDüCüZüGüTütü`üUüVüPüIü`üUüRüOüüÿû2üaüoügüJüfü[ülüpüfüHü;üvüpüNüFü\ücüZüMü=ü2üüüüBüIü4ü-ü;ü<ü,ü/ü-üPüRüQüRüSüRüCüiüHüJüXüOüGüEü8ü/üüKüjühücüZüDü<ü[ü7ü:üZü5ü:üJüEü;ü4ü0ü?üSüüüüü#üüü$ü2üü$ü)üIüFü-ü*ü.ü2ü7üü!ü#ü#ü0üBü<üüôûü
üü!üüü3üOü#ü)ü"ügü{üZüSüTüVü_üWü[ügüü\üPüFü/ü#ü(ü,ü=ü!ü%üüAü5ü/ü1üü	ü%üüü1üGüWü<ü.üEüYüXü8ü#ü1ü1üDüNü4ü ü*üüËûïû<üTüKüUüEü.ü1üBüHü_ü.ü5ü.ü*üAüBü5ü1ü'ü'ü*ü%üüüü÷ûîû	ü)ü
üü üüMü9ü>üEü%üüüãûéûü"üüü$ü%ü(üü
üüüçûüúûèûéûàûÚûçûêûÑûÆû¥û¢ûû·ûûû¥ûÂûÁû§ûû|ûÎû°ûûûJûúàùÑùúUúsúúFú#úúkúvúnú¯úûQûYûEûûUûYûcûNûûû2û1û.ûEûûUûrû7ûXûTû]ûnûsûdûEû.ûFûÛúàú&ûûÖúêúåúïú,û?ûû«úGúúWú·úóúÿúûâú½úÎúûû¨úÏúûû.û9û-û-û1û-û1û!û,ûûÝúáúÏúÇúÉúû/ûûøúäúûÙúÞúýú³úÊúÛúäúÊúúúÑúÚúàúøúÈú½úÌúäúäúÙúèúûûûËúâúÌúêú»úÜúºú ú¢ú©úú\ú>ú,úú6ú±ú°ú¢ú¢úyúúú¡ú£úúÎúõúÄúÑúñúìúûûÒúÛúïúùúûûÖúÊúÐúòúùúÿúÎú±úàúûûûúäúáúûëúôú
ûû
ûûÝúÑúêúûûÝúéúèú
ûûòúÊúäúðúÌúðúû
ûôúØú$ûûñúÂúûåúäúàúàúËúµúú9ú*ú úãùíùúÜùÌùùpù¬ùÇùùkùSù*ù&ùjù|ù_ùtùyùmùù·ùú8ú!úJúú|úyú®ú«ú§úÃúÞúÝúÜúøú/ûDû9ûFûcûiû`ûNûkûeûHûcûhûuûyûûtûbû\ûIû8ûû:û[ûcû(û:û#ûûûêúóúûúóúû,ûû+ûûûú÷ú	ûû!û;û)ûGûmûVû6ûOû]ûCû9û&ûû%û"ûPûjûSûUûKû8û8ûSûcûLûAûûû$û5ûTûBûFû%û0ûAûQûIû,û4û.ûùú û3û3û@ûPûmûSû(û û(ûCûWû=û$û+ûûûùúEû!ûBûaûqûûjûIûDûRûFû/ûBûZûHû^ûKû£ûfûUûZûWû\ûWû)û&ûEûJû7û-û3ûû5ûûûû:ûBû:ûCûLûHû@ûBû<û?ûMû-û3û.ûûSû2ûYû4û(ûdû|û|û\ûHû6û4ûbûOûEûQû>û\ûhû(û=ûMûyûNû-ûRû<û.ûbûbû,û.ûEûAû]û]û5û`ûPûûuû[û\û[ûKûBûMûJûCûvûyûuû~û_ûVû]ûmûzûûaû[ûûxûeûiûYûCûqûoûfûpûeûZû@ûXûvûbû2ûXûoû@ûû ûû*ûLûIû
ûðúûûûEû7û%û;û/û)û;ûOûSûXûMû2ûIûPû)ûû
ûûPû7ûNûSûGû)û=û_ûZû]û]û6ûû
û$ûFû>ûUûEûûû
ûû:ûDû:ûû1ûgûûûûyû¦ûûûyûûû­û½û¤û¨ûÄû°ûûûûûûûfûfûpûûûÀûªûûÔûÍû¾û«ûûû°û®ûªûºûÅû¼û¥û¨ûû{ûÀû»ûûû£û£ûyûû¡ûû°û«ûû¯û¶û©û®û¤ûÆû´ûªûûVû\ûbûzûûûûÇûÖûËû¿û¾ûµûûû¦û®ûû ûIûAû}û~ûvûûûû´ûûEû^ûuûû°û±ûºû¢û°ûûûûû£û¤û¾ûÜûµûÎûÃû¶û¹û±ûû®ûËûºûÃûÓûåûèûêûÆûÊû¶ûéûãûÐû¾û¿û´ûÔûäûÏûÍûáûáûÌûÀû¼ûÊûßûçûÚûêû»ûØûãûçûíûÒûÔûÎûÕûÞûáûÒûÓûÝûÐû¶ûûªû»ûÀû³ûãû¸ûªû¬ûûûûû¨û¤ûzûbûaû|û³ûÏûÐûÛûæûßûöû»ûÝûìûëû¾û®ûÉûÈûÂûÆûÀûÏûæûæûÔûÎûÎû´û£û¨ûÎû°ûûnûúXúªúûÌûÖûºûÍûâûÉû¸û¦û[ûþúÂú«úÁúÂúÚúûZû¬û¦ûÐû¸ûÍûÍûtû9û6ûûëúéú
û/ûAû8û8û>û>û_û[ûmûMû	ûóú÷ú@ûMûAûüúÓúôú<ûû´ûÚûÐû³û¶ûÁûÇûûûXûÒú#úuùMùúÜúIûûµûÑûÝûÑûµû¯û·ûºû¶ûµû³û°û°ûûûÆûäûÕûùûÍû¹ûæûüûüûßûãûåûÙû»û·ûÅûÍûÉûûûyúúùú[úúúú¸úÑúÑúûþúýú±úú©ú¼úÑúìúìúÌú­ú³úÐúÎú©ú·úìúÅú¬úúúÅú­úúÆúêúäú·ú®ú¡ú¨úÃúÊúèúúúÄújú^ú^ú¥úÈúÞúîúâú­úúú¹ú·ú¹úÇú·ú¬úËúñúÛú¬úªúúwúúwúÄúúúúúúvúDúIúüùñù×ùÀùíù(ú¬úTû¢ûÉûÒûÈûîûåûÓûÕû¦ûÁûÙûÐûÄûÐûÚûÞû½ûÇûÑûÑûèûÚûÎûîûÕûÑûóûôûóûãûîûúûáûóû¶ûÏûÏûÕûéûüäûÇûûcû&û½ú8úÚù´ùÃùßùÿùúù
úJúnúúÕúäúÔúáúîú
ûûûûúãúËúÉú®ú¯úÓú±úÂúËúºúÇúyúkúuúú4û¤ûüüüÿûûûÜûÍûÑûÕûÛûçûüôûåûòûìûýûÝûÊûÊûûûYûûûBûoûPû
ûÒú©ú ú±úåúGûvûû·û®ûËû¹ûûoû;ûûÇúúúdúCúbúúØúíú½ú{úeúbúúÝúû\ûû¿ûâûüÝûÜûæûÈû»ûÈû¼ûµûû{ûgûNû:ûEûeûaûûûsûyûwûûYû¨ûû ûûhûûëú·ú·ú¹úúúúúúú»úæú»úuúúùúAúgúCú.ú:úúOúúrú/úúùúbúúºúüúRûRû¬û·ûþûòûºûõûüûüÿûüüúûÞûëûüüôûü#üüúûÕûû&ûûÅúzúú}úhú£úûûÜûÿûüûìûîûüüüüüþûåûúûüüöûü2üü)ü$üüüüüóûìûüüþûþûüüüÿûëû½ûÆûuûÿúúzúkújú$úùùúsúïú8ûPûGû:ûûýûÝûþûàûÕûÜûñûäû÷ûôûþûÝû¤ûû°ûõûüüüüýûüäûüíûüû"üüüüþûóûõûüðûÅû~ûôú¤úû?ûKûû~ûûûûûKûcûZûaûlûû¢ûûûkûNûnûsûlû`ûbûVû}û]ûû^ûGûEû\ûKûRûTûEûEûCû2û6û1û	ûûðúëú¿úæúþú
ûú6úlú¹úäúêúàúîúöúäúÚúºúªúàúû~ûÑûçûüëûõûúû üùûÛûËûÓû×ûÂû¾ûÝûûûÏû­ûûãûïûüüÕûüØûÖûËû¿û°ûûTûBû{û¦ûÅû¹ûÜûüâû$üðûü/üüü
üüùûüü'ü4üüùûéûÉûºûØûÖû
üÎûÕû»ûÄû«ûûûû´ûÛûÒûÇûÁûðûßûÑûûXû6ûûûûiû¾ûÎûÜûáûÞûáûÎû¾ûÛûïûÏû©ûßûÚûËû÷û¹ûÏûãûøûñûÒû¥ûpûfûû¬ûºûû_ûtûvûûeûoûXûEûAû)û"û)û0ûGûZûGû%û&ûûôúðú%û/ûåúÚúúNú!úbú úúnú«ú%û±ûµûÔû¯û×ûüøûéûÅûÔûûRûGûûäûöûçûÍûÛûûDû²úðúîúûûöú
ûcûû»ûÞûîûÕû´û§ûàûÞûêûïûÃûÉûÀûÖûäûøûÞûÈûàûÓû¤ûû¾ûÇû½ûÂû}ûûeûûú0úÀùùÊùúûÞûöûÜûÏûèûÑûØûèûü#üü#ü?ü]ü]üLü?üüüûüÇûõû	üüýûëû
üüøûåûûêú0ú¼ùùËùú.û¤ûüìû½û>ûûãúûtû¨ûûQû6ûûLûVû8ûÓúú£úþúLû=û
ûúÝùeù=ùAùjùÁùÖùùëø¶ø2ù!úûû¤ûû8ûRúBù¯øÛøPùSùÃø­øïøùùuùhúDû¦ûßû¤ûwûû£ûûûvûqûgû+ûû7û]û¡ûûûüïûüÎûýûÞûÈûàûëûãûÂûÆûÖû²û¦ûÂû¤û¬û§û¨û±ûûû}û6ûÈú}úúÝúÚúæúû±ú|úëúûõú-ûTûVû8ûûû/ûû=ûûûYûOûûÍûðûøûüüüûü%ü%ü3ü5übübüxüüüwüüü{üüxüwüüü¹ü¿üÉüªüü§üºüÂüÁüÚüàüßüÉüÕüµüÚü®üü ü´üÐüêüèü»üü¸üÆü¾üÜüñüý÷üäü×üÒüØüËüÖüÄü×üÓü¼üüMü=üoüüü¿üÎüÌü»üùüý
ýúüýýýý$ýýýý:ý*ý6ýöüýüýýýýýýý6ýýý,ý$ýýýýèü×üÙüöü6ýýûüýýýõüòüûüýûüæüãü¿ü¸üµüÈüÐüÎü¶ü¤ü ü±üÒüÜü÷üýÿüïüèüßüÙüìüïüÌüünüüáü(ýýýñüìüáüºü­ü¸ü­ü¬üüZüDüQüyüzü}üzü[ü3ü üüü0üJübüWüWüSüEüüñûðûÈû¼ûûoûFûûýúçú«úvúú«úkúú/úFúJú3úúèù·ùùrùåøÏø´øgùZúú­ú»úµúàúûiû´ûûûüöûÍûûûù%øõøÀûóýþþ¥þªþ®þ¯þ¬þ¬þ·þ³þ¸þ­þµþ¶þ¸þºþ»þ¼þµþ¥þªþ±þ½þµþ¼þ´þ³þ¸þ¹þ¼þ¾þÂþ²þ­þ§þ°þ­þ¤þ¥þ´þÂþ½þ°þ¬þ°þ®þ·þ¹þµþ»þÁþ²þ¶þËþÂþ¼þºþ¼þ¾þ¿þÂþ½þ°þ¿þÌþ°þ½þ½þ¿þÅþÅþ¾þ´þ·þ»þ½þºþ·þ³þ¶þ¾þ¿þ¾þ¹þ¹þÆþ¹þ½þÄþ¹þ±þ¼þÁþºþÂþËþÄþÄþÀþ³þ²þ¼þÃþÒþÂþ½þÅþ¸þºþÁþ¼þ¶þ¼þ°þÁþ¹þ³þ¹þ»þ¹þ½þ¿þÀþÁþÂþ¸þ´þ·þÂþÀþ¶þ¶þÀþÅþÅþ¾þ»þ¹þ¼þ¾þÆþÍþÆþÇþÎþÒþÄþÆþÃþ¼þÅþÆþÆþÅþÄþ¾þ¿þÀþ¿þ¿þÃþÉþÇþ¿þÀþÀþ¿þ¿þÆþÉþÆþÈþ¶þ¾þÅþÉþÊþÃþ¸þ¿þ¹þ¿þÉþÐþÎþÄþÃþÈþ¾þºþÉþ¿þÆþÆþÆþÊþÊþÅþ»þÊþÃþÅþËþÍþÏþÍþ¼þÇþÆþÅþºþ¶þ»þ¶þ±þ¿þÇþ¸þÉþÄþÂþÆþÈþÉþÃþÀþÉþÄþÁþÇþÃþÁþÌþÑþÖþ½þÈþ×þÌþ»þ»þÄþÂþÄþÃþÈþ¿þÂþÇþ¼þÂþÍþ»þÉþÇþÈþÂþ·þÀþÅþ½þÁþ¿þÈþÃþ½þÇþÈþ½þÉþÌþÉþÊþÈþÃþÉþÃþ¼þ°þ¯þ¹þ»þ³þ¬þ²þ½þËþÑþÇþÀþÀþÀþÈþ¿þÅþÂþÀþ½þ¹þ¹þ½þ»þÁþÄþºþ·þ¿þÍþ×þÏþ×þÌþÆþËþËþÄþÂþÕþÍþËþÍþÈþÆþÉþÆþ¾þÅþÅþÂþÁþ¿þºþ»þ½þ¾þÎþÈþ¾þ¿þÊþÔþÌþÃþÅþÊþËþÂþµþ½þ¶þ»þÊþÒþÆþ¹þÂþ¿þËþ½þ½þÆþÊþÄþ»þÆþÇþÂþÁþÆþÉþÆþ6ûnûpûûØûÊûÞûëûÒûçûüñûÆû¥û´ûÝûµû­û©ûûû¯ûûüúyøýöø¦ûIü,üÿûü-ü5ü3ü?üNüHü>üü(üOücüeüzüAü7üOüIüMüoüütü[üZüDü`ü~üüvüiürüZüYüSü8ü ü"üüüïû	üüüü,ü%üEü@üIüNüJüPüeüXü:ü?ü,üOüiü[üRüRü6üDünücüWüMüKü_üiü_üQüüüqüdüeüGü9üOüfüüeü^ünüAüGü0üVüeüXüTüZüSü:ü#ü@ü#ü$üPüfügüüoü~üü\ü[ü]üZüXüWüaü<üü!ü&ü8ü?ü8üTü>üdülüVüdüuüjüSüPülü]üJüüúû%üRüpü{ü]ü?üZügüeücü_üXüqüqüOügü_üdüTü<üJüGüüû(ü7üdüDü+ü9ü:ü'ü/ü$ü>üMüKüGüEüJüLüEüeü?üAü7üXüuüZü.ü<üEü8üCüRüWü_ü[üBü;ü3ü4üPüJüLüUüWüSüMü8üFüfü	üüJüMüü
ü/üü*üýûÎûÌûü0ü6ü6üü!ü&üüü.üüüü'üüüüü ü7ü,üü$ü$ü)ü(ü7üYübü]ü]üJüDübüZülüpüücüUü<ü$ü*ü=ü.üOüFü#üü'ü0üüü+üüüüüü@üMü<ü8üHüOüVü"üü1ü>ü.ü/ü6üüèû&üüSü4ü!ü?üEüAüHü8üü&üYü1ü.ü&üü4ü?ü/ü%ü#ü-ü*ü.üüüéûü#üüüü6ü4ü%üüFü5ü/ü#üüóûñûüüü ü&üüü"üüÿûüüüûðûÏû´û¿ûìûþûñûëûâûÍûºûÐû­ûÂûÓûÉûÊûÉû¾û¿ûÁûûÌû¼ûûû$ûFúùwùÞùcúúúøùúÓùÜùÑù#úúûeûZûfû[ûûcûû¾úeúúöúû%û%ûJû`ûcû=û:û4ûOûQû?û>û8û*ûÿúËúûûöúîúóúþúþúöúîúÃúIú'ú|ú±úû!ûûúúëúÓúôúûôúÔúûûû+ûJûDû*ûûûKû/ûñú(û&ûûûûû/ûûèúàúëúûúäúãúáú¼ú¼úÙúÔú¢úoúrú¾úòúåúûóúÕúçúéúæúûúûûÿúûûñúâúÑúÒú³ú úyúcú?úúÒùù¢ùäù#ú¤ú¨ú§ú¡úú{úú¬úÇú½úÕúåúÂúú²úÐúòúóúèúÎúàú"û-ûúúûûûûûûóúÝúßúû=û!û
ûùú%ûüúÒúôúûòúû÷úû.û*ûùúæúòúöúû ûïú²ú»úïúûûûÙúÕú¢ú¬ú·úTúxúyúNúúÜùóùíùÆùùùÝøù¬øÖø
ù4ùùÕøëøCùAùùù,ùnùÌùúùú:ú/ú¡úú¸úåúíúûûÕú«úªúÂú(ûEûû4ûGûYûMû@ûEûXûeûsûûrûrûnûûûpûqûtû|ûûûrû{ûmûQûVû>û÷ú6ûûBû8û ûûûû*û2û?ûNûLûLû!ûýú+û"ûû:ûEûqûhûeûtûXû7ûAûKûXûZû2û<ûSûaû\ûfûIûCû=ûaûnûRûiûCûSûKû<û<ûûNûû'ûûúûûûúøúôúÛúæúæúýúû'ûXûEûZûGû9û0û$û.ûQû^ûQûVû2û û	û,ûPûCûIûeûvûaû=û/ûGûEû)ûPûmû>ûUû\ûmûûRû`û^ûEûvûlûMûYû`ûCûûûûû<û&û5ûHû=û%û$û:ûOû9û6ûCûAûPû&ûDûUû(ûgûTûhûKûBûbû]ûPûRûNû0û-ûXûGûTû,û&û3ûRûTûWûBû+û?ûRûkûSû-ûIûbûJûIû8û0ûGû.ûûMû8ûfû`ûoûeûkûhû*ûúú
û+ûxûuûVûû`ûQûkû{ûûdûjû\û`ûUûSûfûLûMû{ûjûZûCûfû?û`ûkûFûCûVûhûDû&û%ûûû>ûcû5ûvûIû6û$û^ûû>ûOû=û(û"û-ûGûNûDû3û
ûû/ûûÁúÍúæúû*û-ûû
ûû9û=ûûû3û	ûðúû*ûTû_ûZûZû$û+ûTûnû ûûûhûLûVûzûûû¬ûÂû«û ûûûûû{ûû¬ûÀû¥ûû¤ûûûûûûoûvû³ûûû§û©ûû¸ûûûûû¦û¶û«û­û½û²ûªû¥ûwûûÃûÃûû²ûûû¢û«û£ûûûû¡û²û©ûûtû|û±û¯ûûûeûqûûû~ûû¦ûÉû±û°ûËûÉûºû³ûûû¨û{ûû9û$ûûÆû±ûºû¬û«ûû²û¯ûûûûûµûÏûÀû¥û¨û¬û¶ûÃû¼û¿ûÓûÝû¹û®û«û¡ûûtûû¿ûÐûÁûÂûÕûÓûËûÊûàûæûÚûÄûìû¾ûÓû»û³ûÞûÜûÔûàûäûÐûÂûÂû®û¸ûâûîûçûÔûÙûÉûÈûéûâû·ûºûÃûÁûÅûÂû°û¢û¦û»ûÂûû¯û¡û«û§û¨û³ûûjû1ûû+ûAûJû`ûdûfûnûcûûÍûÊû»ûûûÛûÌûËûãûËûÊûºû²û¶ûËûÑûØûÜûÓûÛûõûýûÔû«û¼ûÂûÃûÏûÏû»ûzûÖúúÈúûÀûïûæû¿û¡ûµû²û}û$ûçúáúâúâú³ú»úÂúûûQûDûûhûoû3ûû6û'ûàúÞúûûû4û1ûöúûúûBûdûLû%û8ûû;ûJûûÏúú­úáú2ûkûûûûû~ûûfûjûXûûfúéùÂù~úøúLûû­ûÆûÉû¨ûûûû¯û·û±û·ûªûûdûûÎûÖûàûòûâûÅûßûòûöûìûÖûèû×ûºû¶ûÊûÒûûûrúúgú¼úûéú×úçúÂúÎúóú!û%ûûÇú­úúúÀúêú×ú°ú«úÆúåúéúÄúÀúÇúzúSúXú!ú<úú!ú^útúKúú?ú`úxúúú¡úÄú¼úaú2úBúúßúÖúÆú¼ú`úWú}ú±úÆúÇúäúÉú¤ú°ú½ú¾ú¶úúúQúMúwúúúÆúÞúèú¦úúaúú¶ùùÆùùsùLùù|úSûµûÆû·ûÀûÚûÖûïûÈû£ûìûØûæûÝûàûáû°ûÐûæûÓûÎûÊû¾û¸û¿ûÊûÕûÚû»ûÌûØûùûÄûØûÎû·ûäûÙûÉûÒûÏûÓû¸û ûûdûPûîú]úúâùÖùäù5ú6úRúEúúÊúßú÷úóúíúûûíúÛúæúØú¶ú­ú¥ú­úÏú úúcú9úOúÆú#ûºûÞûøû
ü	üþûêûèûöûü÷ûäûìûûûæûÍûøûðûëûËûÊûåûÑûÓû²ûDûüúëúûûúòúßú¢ú¤úñú@ûûÌûÜûîûÙûüûû¶û£û©û¥ûCû*ûûìúÉúÂúéúøúäúÇú¯úÅúýú!ûhûû©ûÇûãûü#üüðûîûçûÚûõûôûñûçûÝûÏû¼ûÄûæûðûÓûÕûÈûðûìûÏûÎû°ûêûóûäûÌûûKûóúúcú\úYúhú®úûû)ûTûNûDûNû
ûÞú´úúFú
úIú`ú©úûûûþúõúû5ûûÛûüüüü	üïû×ûü
üüôû!üòûÏûÌûÅûçûü-ü#üþûõûÚûúûü·ûhû©úúùÑùãù1úúû°ûçûýûÿûüüüüüýûüüîûíû
ü$üüýûüü-ü9üüüüúûñûü
üüüüüü
ü	üüíû×ûãûûIû(ûêúâúÑúÝúøú'ûvû´û×ûÎû¤ûáûüåûôûáûÉûÒûÕûûûüüüõûºûû»ûñûüû
üüü	üüäû.üîûüüü(ü/ü
üüüéûÒû¨ûcû
û¾úæú@ûWûjûeûû´ûûvûûNûkûûûû¦ûûûyûû¢ûûhûûû\ûwû\ûûeûkû^ûzûsûmûlûeûaû\û]û\ûBû5û9û	ûûûûûûúúúúÚúûûûûýúúúÝúÍú¹ú
û;ûËûûûüüûüìûòûÍû¼ûÉûÆûûpûû¯ûÃûûû¦ûü7üúûèûü:ü
ü¼ûtû=ûkû¯ûû}ûûûËûÄûãûü
üüü7ü üüüüüüüüüüÝûÈûÆû¶ûÒûÝûÅûâûØûÊû¿û§û²û¡ûû¬ûÊûÐûãûþûü÷ûôûÀûûPûýú¾úÒú!ûû·û ûÁû÷ûüõûîûéûÎûºû¡ûÕûÒûðûØûèûºûÙûÜûÒû½ûû\û:û2ûLûYûkûYûûûûýúûûúúûÞúÓúÍúÚúñúíú÷úûôúÓúÆúÏú÷ú
û%û ûôú»úúúfú¶ú)ûûÞú(ûû³û³ûûûÈûôûêûÑûÎûÎûû\ûûÆûÒûÐû±û¨ûhûCû¸ú®úhúúÇúßúû2ûû·ûÇû×ûÄûÊûÃûÎûàûöûÚûµûûû³ûáûóûéûÞûÎû¿ûÓûïû×ûÎû¤ûNûµúåúÛúúú.úXúzúúùú´ûæûíûÖûúûþûÐûÛûÞûüüüü6üMüIüAüAü;üKüüõûðûßûþûçûÿûüúûÌûûñúTúôù¬ùûù¿úOûûÑûÖû¡û÷úú{úÇú;ûûû/û·úú´úûûú¬útúúÓúAûlû-û£úÒùëøeøøñøùù×ù'úúèùEúûûûCûÂúAúù³ø/øyøªø|øþ÷í÷øù7ùùSúû_ûûJûûíúøúãúûçúû;ûûûûïúûûåûü-üüü$üü!üüüüü.üüýûÿûéû ûÜûßûïûßû­ûiûûÛú¶úú£ú»úÂúÍú­úzúÉúÿú/ûMûLûAû/ûûôúÇúúªúïúùúÎú¥úÐúû)ûLûpûkûUûHûmûqûZûûû¯ûÊûÁû¦ûû¶û×ûÓû¸û£û­û¾ûèûóûü/üüéûðûü'ü1ü;ü7ü%üQü)üüBü1ü$üBüCüWüüoühüiüsüdüwüü©üÀü³ü¤üüüüü üüüüü ügüHülüü¨üÀüÖüÔüÁü±üßüýý
ýý%ýýý$ý#ý
ýýý,ýýýýüýüýýýýýýõü(ý2ý'ý&ý$ý5ý*ý"ý9ý6ý4ýRýHýRý=ý%ý
ý÷üýýýøüðüßüÇüÈüæüäüÖüÑü½ü©üÀüéüùüý"ý4ýþüý#ýý!ý%ýýÜü¯ü½üýCýý$ýýý
ý÷üßüàüóüóüêüÁüèüÞüñüìüÚüÝüÏüüü«üü»üÙüòüìüÛüÙüØüàüïüéüý¾üÁü¹ü¦üüeüSüMüNüFü5ü5ü.ü(üüüüüÝû¸û©ûûeûUûGûxûéûü-ü8üüôûíû(üNücüüküGüü\ûùö£öÚù¶ýþ¥þ²þ²þ­þªþ°þµþ¯þºþ«þ¢þ¦þ²þ³þ±þ³þ³þ±þµþ²þ§þºþ­þµþ®þ³þ²þ´þ¾þ¿þ¸þªþ«þ¹þ¶þºþµþ´þ¿þ¾þ©þ·þ¡þ·þ©þ±þµþ´þºþÂþ¾þ´þÂþ¾þ¼þ¼þ½þ¼þ¹þ¼þ½þ±þ¸þÅþµþÅþ¿þ¾þ½þ´þ²þ¼þ²þ¹þÅþ³þ²þ²þ»þ¿þ¼þ½þ¿þ¹þ½þ¹þ·þÀþ½þºþÀþ½þ¹þ¹þ´þþ¸þËþÇþ¸þ±þ·þ»þ¨þ¾þÇþ¶þ¶þ·þ¶þ»þ¼þ·þ¾þ³þµþ¼þÄþÅþÈþÊþÃþÊþÒþÁþ»þÌþÇþÆþÄþ¶þºþÃþÚþÐþÂþÁþ½þ¿þÄþÄþÉþËþÑþÃþ¿þÂþ¸þ²þ¹þ¿þÃþ¼þ½þÄþÁþÁþÂþ¿þ¾þÆþ¹þ·þÀþÈþ¿þ¾þÄþ¿þÁþÎþÉþÄþÎþÖþÈþ»þÁþÊþÍþ·þ­þÀþÍþÍþÇþÇþÍþÈþÊþ¼þ»þÁþÉþÆþ½þ»þ¼þ¸þÄþÅþ¼þ»þÂþÆþÂþ½þÌþ¿þ½þÀþÄþÀþºþºþÀþ²þ¼þÀþÅþÇþÃþÅþÑþÀþ¿þ¹þÂþÈþÏþÑþÐþÛþÁþÉþÆþÀþ½þÂþÇþ½þ¸þÂþÁþÅþÁþÀþÂþÁþ´þ·þËþÄþºþÂþÆþ¿þ¹þ¼þ¾þ¾þ½þÂþÁþ¾þÂþÈþÁþÁþÊþÆþÊþÎþÆþºþ·þÔþÂþÉþ¶þµþ¾þ²þ®þ¸þÃþÊþÇþÄþÃþÀþ¿þÀþËþÃþÅþÅþºþµþÉþÅþÁþÂþÅþ½þ¼þÃþÇþÕþÛþËþÅþÃþÃþÅþÊþÆþÄþÈþÌþÆþ¾þ½þÄþÑþÏþÎþÊþÌþÇþ»þ¸þ¼þÍþÑþÁþÀþÉþÎþËþÊþ½þÁþºþ¾þÁþºþÉþÈþÂþÆþÍþÄþ¾þÇþÆþÉþÇþÉþÈþÇþÅþ½þ½þÍþÓþÎþÍþÈþ½þüú7ûoûûÒûôûüüôûòûñûÒûûû¯ûµû¡û¦ûûsûûµû~ûÏú&øµö|ø²û9ü:ü#üüü)ü<ühü9üüüü-üNübü`üvü*ü2üPüXüRügüüfüPünü_üyüürüoüQüHüSüqü]ü1ü,ü=üüüü"ü(ü"ü(ü3üSüTüZüYüKüBüNüjürüpüGüWüHü]üqü[ülühüaü]ünümü`übüsüküpü^üoüsüsüoüSüHü?ü+üMüWüMüFüHü/ü(üAü6ügüYüLüSü9ü9ü=üKüHüJü^üjülüüüTüüjüOüSüUüIü\üpü)ü üü&ü6ü8ü:ü[ü?ülü[üSüaü]üNü_üLüSüpüWü0ü-üAüLüYüzüvü[üJüBüQü_üaüiü_ü_üIüXüRüOü9ü&üSüQü/ü5üBü0ü*ü7ü?ü5ü=ü2ü,üGüIü;ü>ü?ü3ü>ü5ü7ü:ü3ü=üLüIü>üNüKüHüqühü@üBüWüRü@üVüSüFüIüBüDüAüMü]üJüPüDüOü/ü+ü"ü üüü!üãûÁûMûû~ûðûü$üüåûüüüü-ü%üüýûóû
üCüRüaü`ü@üIüRüNü^ü,üNüQüPüVüRü[üLü<ücüZünümüaü\ü_ü<üü*ü3ü>üFüéûü/ü5ü4ü0ü+ü-ü!ü*ü7üüü<üFüAü?ü=ü5ü.üûûü/üCü9üDü?üüü@ü7ü:ü9üüüüAüVüHü0ü
ü@üüüü"ü2ü7ü+üüüüýû/ü(ü'ü0ü7üüüüüü:ü,ü!ü#üGüIü5üüïûüýûüüüüü"ü üüüúûõûÝûÊû¢ûû¸ûÑûÏûÕûÜûµûªûâû®û½ûÀûÖûÏû¿û¸ûµûÅûÑû»ûÀû»û¡ûûûúù¡øÞøÈùWú{úpúwú­ù ùüù­úûóúûÕúêúûPûBû¦ú1ú(úúõúû%û#ûûVûUû9û û	û$û1û#û.û#ûûûüú'ûûðúûÿúÌúÍúîúêúú2únúóúû&û1ûûóúßúôúûûöúû8û"ûûû(û.û)û
ûîú	û)ûáúùúûöúÿúýúûûõúÄú¿úîúþúøúôúÅúÑúÒúÛúÆúú|úzúÐúÿú·úøúûµú½ú¬úÒúûþúòúûäúÕúúúªúvúHúGú>ú!úýùâùÏù³ùÝù5úúµú¶úÊú¦úúú¡úÙú	ûûúÖúúRú%ú|úÏú!ûúúÒú¼ú¿úòúûûûóúìúíúÿú'ûûéúòúûAû+ûû$ûûðúÀú°úÃú×úÙúØúåúæúØúßúÚú¡ú°ú«úÉú¶ú¶úËúú]úPú@ú4úúöùüùFúéù¸ù
úÓùjùdù_ùcùoùùøqøéøøáø>ù¹ùµùùÔùçùÎùáùúBúúëúÀú¯úöúçúéú
û*û@û@ûNû]û0ûâúÄúÚú?ûmûSûWûmûhûZû=ûUûwûûûûûpûqûxûxûû\û\û_ûJûIû;û'ûEûkû]ûPû+ûûû3û
ûû	ûû7û)ûûûCûIû;û,ûãú)û2û+û3ûJûgû_ûKûHûDûEûUûJûûvûHû{û}ûaûOûzûvûfûqûûcû3ûNûpûLûIû@ûòúéúÖúûÛúøúûþúôúûûüúùúûêúþú)ûCûDûYû\û[û8û-ûBûVûbûmûmûWû<ûRûBûûZûkûgûZû:ûIû5û8û\û)ûû8ûPûûdû
ûû û$ûRûûûVûnûmûûtûKû*û2û@û3ûTûGûZûTû6û0û2ûFûMûIûRûRûPû)ûEûOûUûRûJû6û=ûRûUûbûUûSûbû[û\û{ûjûRû9û4ûEû"ûRû,ûû[ûjûAû*û ûûûû+ûûûûëúËúÃúÞúîú&ûNûhû]ûdûqû:ûüúû<ûbûmûRûûeûXûnûvûûrûwûRû=û-û+ûQûLûJûgûqûHû5û[û'û!û@û$ûìúûûûûûûû-ûCûkû}û1û3û.û}ûû-û"ûûûû*û?ûFû)û"ûû!ûûÞú}úúÄúñú#ûûÿúùúûAû.û	ûû2ûûû!ûUûqûyûûcû]ûVûwûûûûûuûVûYûûûû«ûªû¶ûûlû¦ûû´û_ûdûûØûÚû¡ûûcû;ûXûûûwû ûûû£ûû¼ûÄûÃû°û¦û¸û¨û¡û¯û°ûµûÆûÀû°ûªûûû²ûû¨û¼ûûû§û²û¨û¢ûû­ûÁû·ûûYûHûdûûûûûûyû û®ûûûµû¼û û§ûÆûÛûáûßû×û½û¼ûûÌû°ûªû¿ûÂû³ûû¦ûû©û²û»ûØûÚûºû¬û¯û°ûÉû¿ûûÓûÂûéû±ûÂûÍûàû¼û¯û¹ûµû®ûûûÉûÜûËûµû»ûÒû¸û¬ûÂû¹ûÞûÎûØû¿ûÐûÌû»ûæûÚûÕûÖûËûÅû½û¸û­û®û×ûåûÊû³ûàû³û²ûÍûûfûwû{û~ûû ûûû¥û°ûûû°ûûûrûUûFûOû1ûûûùúáúæú¡úúÿúTûzû§ûÁûÀûèûÖûÎûÜûµûÂûÅû½û¿û¾û¼ûÆû¿û±û­ûÓûÅû¿ûÙû¼ûûû¨û¸ûÕûµû«û³ûqûiûûû¯ûûû¡ûû¶û»ûûWû/û$û9û)ûûýúåúû÷ú+ûôú,ûû"ûüúûûû
ûûûòúêúûýú³úúÃúûûäúÙú
ûûû#û.û	ûËú»úÏúáúû ûû0û1û?ûpûnûpûxûkû ûñúÞú`ûûû±ûÈûÜû×û½ûûûû¦û¯û«û¯û¡ûtûaûqûÃûÍûÓûºûÙûÕûÉû¿ûæûûûåûÛûÊûµû¨û³û¯û?ûúûùñùúÃúûöú¼úÀúúºúû0û'ûîúÌú¶ú¸ú¶ú±ú¶ú­ú³úÚúèúßúúoúWúgú#ú"úú×ùÑùÍùôù ú"úÕùxùùóù%ú:úQúúú_úZúïùðù@úúú7úúäù2ú=ú}ú²ú¡úªú®ú§ú²ú²ú´úÀú¢úlú$ú.úhúbú¸úñúÝúâúúú%úàùùDùUùgùùQø^ø¡ùû¦ûûû¯ûÃû±û÷ûêûãûâûéûÆû¾û×ûìûÍûìûåûÛûÏû¿ûÎû»û¤ûÄûÔûÄûÎûÆûÉûüùûØûÕûËûÑû×û¿ûåûÔûÄûËûºû³ûÕûÝûmûúÆùgùù¾ù)ú5úúú0úxú©úÒúèúæúúúëúÌúÜúÊú¤úúLú1úiúúAú#úúQúÍú=û²ûíûæûâûßûàû÷ûõûüûüøûÝûÞûèûóûåûÅûôûÔûèûéûÜûÚûßûÚûÙûgûýú²úúúú¾úÎúæúEûûÐûÛûßûäûèûõûüÁû¥û®û«ûûûYûyûûwûûeû7ûCûTûuû¹ûÃûÓûüûËûÀûÓûü.ü#üüûåûüñûüü
üüûûûûôûèûûûüüàûîûüüìûúûâûüüòûäûÙû¿ûeûÉúYúOúúÒú$ûûËûÔûÛûËûÂûëûÓûµûûûLû!û1ûOûû«ûÇûÔûÜûÖû¿ûÐûêûíûü@üBü4üü+üçûîûüüöûúûèûÂûïûüüüû
ü+ü%üóûüþûîûÕûÄû[ûúÞùàùcúõútûÒûüüü1ü2üüüü÷û	ü.üüüü2üüüþûñûéûü'üüüüüûûüûüüüüüüü#üíûàûüûíûüãûºû²û­û»ûÀûÎûíûîûîûýûéû
üüùûìûÇûÞûíûâûü1ü(üüéûÈû¸ûÈûéûüüü	üü	üüûüÒûàûèûïûüüóûãûÄû´ûûEûûûúõúûIûHûmûcûûûZûiûRûNûgûûû û û©ûû~ûûûtûbûgûûXûYûGûSûLûcûûvûpû|ûnûXûMû`ûvûbûLû[û]ûVû]ûzûiû*ûNûû¹úúâúû	ûÿúûÿú	ûûôúåú×ú5ûiûÑûëûòûüü÷ûßûÔûµû·û¿ûû`û}û§û¹ûnûCûûêû	üü,üüüûûÛû¦ûGûûçûÄû}ûlûû¾ûïûùûöûþûàûüüüü
ü	üü,ü"üüøûûûûKûûÍûÞûÍûªûÓûÇûÓûÂûÊûØûÚûéûëûåûìûüüýûüûËûûHûþú÷ú%ûxûûûûÑûìû
üðûÂûåûõûüÙûâûáû×ûüýûÝûüÏû«ûûIûûû	ûûûûûñúáúûèúòú¹ú¾ú÷úãúÎúÙúéúçúçúüúûâúçúûõúûöú#ûGû.ûûúÔúºúÖúû9û6û4ûaûûjû_û@ûcû~û°ûÓûÒûåûÝûÍûËûÂû¹û¼ûÃûªûTûAû û÷ú¼ú
ú1úLúúæúû_ûû¢û°û»ûÇûÊûÄûÈûäûûaûGûAûzûÊû×ûÍû¿ûµû»ûÍûâûÊûÊûû-û'úVúúRúnùù@ú¿úûcû¼ûâûÐûËûøûÊûÈûºûàû
üüüüü/ü=ü6ü<ü^ürü?üüÞûÄûóûøûÞûýûçûû
ûRúÉùù¿ùhúûWûÜûáûÚûû:úçùNúðúbûûPûßú]ú4údúÆúÉú"úgú¿úûeûRûû@úHùø?øVøøöøWùêù¡úûûTû\û+ûÇúqú*ú°ùù_øô÷øø1ø²÷ê÷øù¨ù=ú­úåúÜú¶ú§úbú.ú'úmú·ú¸úñúûûàú¸úúúìúvûüüü$ü+ü=ü*ü'ü*üüü!üüû³û°ûgûûûÔûéûûû¾úúúúqúlúwúlúú­úÁúÉúûPûNû9û ûûóúú'úÊùïùúiúbúú½úûúû:ûgûjûyûsûLû`û2ûaûMû[ûRûûÓúùúûûû¾ú§úÑúüúIûfûûûûtûVûRûhûûûûû¢û­ûsûhûûÙú
û9û_ûûûû´û«ûøûÿûôû&ü+üüüüüñûüüðûÕûûÖûôûøû³ûû·ûÔûêû÷ûüüûû0üfüvütüÏüóüîüõüôüäü¹üü±üªüü¥ü¯ü»üÉüÕüÐü¢ü\ü@üuü±üóüèü
ýýüýýý:ýCý;ý@ýeýmý>ýEý*ýýýýóüßü×üÎü­üÖüäüíüÆüÃü²üü¤üËüòü,ý7ý"ýýîüýý.ý(ýýýüüìüýýýý8ýýýýýêüåüüüýüþüóüæüíüýøüóüëüËü¾üÒü¾üØüýüðüÛüêüôüüüýýþüýýÈüÓüéü¶üªü°ü¹üÌüÔü±ü¢üÜüêüÒüµü¸ü¶ü¤üüyüzüWü.üNüüÍüùüýýýâüÌüòüôüýùüöüåüÒüüù¹ö9ö=ùÄýþþ¢þ­þ²þ»þ¼þµþµþµþµþ©þ²þ²þªþ£þ»þ¿þ±þµþ±þ¨þªþ¯þ½þ¶þµþ´þ¶þºþ´þµþ¸þ°þ¾þ¿þ¾þ¯þ­þ¬þªþ¼þ³þ¯þ¾þ´þµþ·þ­þªþ¹þÃþ¶þºþµþ¸þºþºþ±þ¬þ´þ¼þ¹þ¼þÃþ»þºþÁþÄþ»þ³þ²þªþªþÄþ¹þ®þ½þ·þ±þ²þ·þ½þ¼þ¶þ²þ·þ°þ¿þ¿þ½þºþ´þ¼þÇþ»þ·þ¹þÀþ¶þ´þ¼þÃþÏþ¸þ¸þÀþ¾þ¼þ³þ·þ¿þ»þµþ¶þ²þºþ»þ»þ¾þÇþÉþÃþ¾þÀþºþÀþÇþÂþ¾þÂþ¾þ¹þÎþÕþËþÃþÄþÄþÃþ¼þ·þÅþÊþÆþÁþÀþ¸þ´þ¶þ»þÅþËþ´þÏþÇþ´þ¸þÆþÊþÊþÈþ·þ·þÄþËþÄþÅþÃþ»þÁþÍþÈþÁþÊþÏþÓþÍþ¿þ¾þ½þ¾þÍþ°þ¾þÃþÃþÈþÏþÏþÄþ²þºþÄþÉþÂþºþÁþÆþ³þÉþÂþÈþÍþÏþÍþÄþÁþ¿þÏþÂþÌþÊþÄþ¿þºþÁþ¶þºþÅþÇþÂþÁþÈþÊþÇþÈþÇþ»þÄþÁþ¿þÉþÉþÇþÑþÀþÁþÇþÒþÒþÁþµþ¾þÃþÇþ¿þ¸þ¼þÄþÀþ±þÇþºþ¶þÀþÈþÁþ³þµþÁþÍþÈþÄþ½þ¾þÇþÄþ½þ½þÇþÄþÆþÇþÃþÀþÆþÎþ¶þ¼þ¼þ½þ¹þ·þ¹þ´þÀþ¿þÏþÑþËþÅþ½þ½þÂþÆþÁþÃþ¿þºþÉþËþÈþ¿þºþµþ°þ¬þ·þÍþÚþÉþ¿þ¼þºþ¾þÉþ¾þ½þÂþÌþÊþÃþÂþÆþÎþÇþ½þÈþÊþÀþÂþÏþÐþØþÄþ¸þ½þÉþËþÀþÀþÇþÇþ¿þÀþÂþÀþÀþÉþËþÊþÃþ½þ½þÁþÏþÅþÁþÇþÀþ¾þÇþÈþ½þÄþÓþÇþÅþÁþ¸þ!û8ûlûªûÕûþû üü#ü"üüÎûûgûûûûuûûªû·ûÀûû»úú÷ö¸øÔû,üDüIüüü<üRüPüXü[ü3ü.üCüWüRü9üeüEü<ü\ükübü_ümüOü0üVü\ücüpücükütüYüMü0ü#ü#ü*üJüFü'ü)ü6ü:ü.ü"üAünülürüiüRüPüTüCüiü>ü=ü`üpüzüxüVügüvü[üeüjüqüuütüoü[üoüdü]üYüXü]ühüGüIü=üPü:ü3üHüEü5ü/üGü?üZüPüEüVü<üPüyüZüeüdüaüiüoüpüwüRüzüüvüQüJüDü_üVü3ü=ü/ü9üBü.ü1ü`üKü[üTü@ü:üGüRüTüEü[ücügüqüfü_übüKü_üeü{ü[ü2ü9üOüIüRübühü^üQü`ülühüRü>üküYüLü6üDüCüDüIü=üdü7ü$ü)ü6ü3ü1ü=ü>ü2ü0üüAüQüUüJü5ü-ü:üUüFüdücüOüVüSü8ü<übüCüEüUü8ü+ü+ü6üEü0ü"ü1üüü.ü*üüüüüßûûûûû÷ûü!üøûÌûüüüüüüüûôû'üTü5ü%üü8üFüLüIü@üiü|üRüUüküaü_üeü[üBüMüLüdüaü^üiüVüOü\ü]ü]ü1üüü,ü6ü'ü ü(ü5ü@ü1üBüüü4ü7ü9ü@ü9ü,ü:ü7üæû,üü6üNüKü6ü'ü&ü1ü)ü4ü)üüü5ü8ü(ü3ü.ü
ü&üüüü+üCü>ü3ü6ü1üüüûûü!üü3üBüüüüüAü'ü0ü:ü4ü;üBü1üüüþûüüüü ü+ü!ü"ü1üüûûÜû²ûÂûÍûßû×ûÔûòûüòû®ûÄûàûÆûÃûËûÄû´ûµûÌûßû¾ûØûÚû¾ûûû1ûöùøÃ÷°÷óø£ùOúaú6úùëùúû'û¸úTú6úpúÖúû4û¨úEúúýú)û>û(û:û.ûAû!ûûÐú¤úØúû.û%û,û/û@û1ûûûûãú®úúÆúÒúúQúAú¶úûAû0û+ûûÝúÑúû@ûû
û=ûìúÇúÇúìúûûõúáúêúïúû÷ú$û"ûûúñúñúêúêúáúÉúÏúøúãúëúïúÄúãúïúÝú»úújúoú´úú¤ú­úÊúÆú¿ú²ú¥úªúújúúyúZúúú¡úúHú-úHú_úNú(úÿùôùdú´úõúßúÊúÃú³ú²úÐúÒúÑúûòúËú8úåùþùWú}úñúûòúÛúïú$ûAû6ûñúÌúèúáúû ûûûÿú	û
û÷úÆú
ûíúºúúUútúpúeúTú[ú]ú6ú ú
úÓùåùÒùÃù ùËù)úüù»ùùù¢ù®ùÐùØùúúùÔùúõùù¿ùÁù¼ùÞù³ùSùùâù»ùújúúúúú]únúÀúùúû0ûûûúúÊúû%û0ûFû`û[û`ûlû4ûÕú»úîúlûzûfûtûûzûaûRûûûûû¬ûûRû_û|ûYûgûOû_û$û-ûJû(û	û1ûsû{ûBû\û5û)û@û-û7ûNû5û+û@ûMûCû7û:û#ûûùú
ûûûúú0û<û0û-ûûûCûCûXû~ûYûXûiûkûkûlûgûyûsû_û`û_ûNû7ûû$ûûû$ûðúûûû
û%ûCû3û/û>ûû'ûû÷úðúPûRû[ûiûvûQû)û9ûYû]ûbûvûûbûeûSûjûûLûKûûrû(û5ûDû6û;û&ûû3ûaû3ûcûÿú1ûIû"û/ûBû9û@ûNûZû`ûZûuûZûQû0ûBûpûRûû}ûZûJûJûWûkûoû`ûMû9û,û=ûMûrûAû?ûCûWûQû>ûUûFûXûfûSûrûNûCû(û9û:û,ûYû5û'û8û9û:ûFû)ûû&û.ûûÐú}úXú4úúßù¨ùñù`úäú5û=ûGû\û]ûNûAûCû\ûjûvûcûtûHûMûfûjûwûûûIû2û6ûIûUû@û^û~ûkû?û&û+ûùú
ûûû$û*ûûýúÿúû5ûIûCûJû>û`ûû#ûû2û>ûûüúóúíúû"û1û%ûûû(û8ûûëú³úßúöúûú&û6û,û@ûRûdûXûNûfûhûKû?û6ûdûsûû£ûûbûûû¡ûûûûûyûkûû¡ûûû»û¿û¸ûûû ûÉû¦ûû¨ûËûÈû¿ûªû}û\û]ûrûûeûûûû¸û¡ûÛûÆûÄûÎû¼û¼ûÃû»û°ûºûÆû»û­û¯ûÅû§û¨û®ûûû»ûûûû­û§û û¤û³û¬ûûûbûJûbûtûûÐû¹ûûûÉûµûûûûûûûûûû·ûÖû«ûÉûëûüÏû²û û«ûªû©ûÝûµûû·û¿ûÂûªûû­ûºû«û¡ûû û¨ûÀû¼û³ûûªûÇû­ûÃûÕûÛû×ûÎû¿û¿ûÍûÆû´û»ûËû¢ûûªû­ûÅûâûÐûÓûÂûÑûÃûÐûÎûÅû½ûÁûÊûÀûÀûËûÆûÑûÌûû¢û¶û©û±ûûYûHûHû;ûgûû¨û£û­ûÅûÅûûûûû¬û<û6û7û2ûùúüúûûÍúBúúIú×ú[û¦û«û°ûÔûËûÉûºûëûÀûÏûÙûüÀûÎûÕû°ûÄûÞû¾ûÁûäûßûÌû´ûû°û¼û´ûºûÅû±ûûÀû±û®û¢ûZû
ûû0ûqû¦û û£ûûVû*ûû!ûûÝúöúöúÞúÙú¦úÎúØúîúÒúõúÛúðúäúÝúàúÏú±úúvú;ú>úJú[úRúOúpúÛúûRûLûyûiûXû:û:û û+û:û!ûúú	û`ûûûûûûû¨û¦ûÑû·û¸ûÁûÉûçûéûÒûûtû|ûûû®ûûû|ûxûyû¥û×ûÃû²û¯ûµûêûÈûÛûÙûãûÐûÆûÂû¾û²ûûûúúúú§ú·ú×úÈúúúÛúíúëúûûúûáúÕúÖúÄú§úúúÚúÖúúúâùµùûù®ùÏù¸ù§ùùÕù#ú»ú¦úsú<úûùÓùÄùÞùýùòùÐù§ùÒù¬ù²ùÛùAú7úßùVùBùùÊùûùdúPúrúúúú úúwúJúmúaúú¦úú¿úÔú¿úú±úwúAú1úùùøÙøöøøødø¯ùûûû°ûÅûÎûÑûÈû¢ûéûÁûùûíûÑûØûáûÄû¾ûÈûÖûÔû¾û´ûÅûÕû×ûüÕû¹ûæûâûçûÑûµûÕûÉûÂûÀûÌûµûÏûåûÞûØûØûÚûÖû¡û"ûfú»ù§ù¢ùùùú«ùùù6únú ú·úµúÉú¾ú¯ú§úúmú2úúéù¹ùõùoúgúúÔúûiû¸û×ûèûÜûöû×ûÖûÕûäûþûèûÕûëûöûæûÇû§û¼ûòûîûíûüðûÝûßûúûóûªû[û÷úÐú±ú©úÑú$ûgûûÏûÜûÌûÏûËûôûìûýû³û¤ûµûÓûÌû³ûû­ûµûºû±ûûû¶ûÎûèûûûøûæûäû©ûûûü$üü
ü÷ûüûûüü
üüü	üûûàûÕûüüòûõû÷ûüøûóûüüüýûìûþûüÆûWûûûDûû¬ûîûüü
üûûüü-ü$üüüÒûÏûÐûÆûâûüüüüñûßûüûüýûü9üWü5ü4ü2üüíûüüüüøûüû
üüüüüþû
üüîûùûÝûüòûðûTûIûFûJû[û¤ûÿû#ü%ü(üü÷ûüüóûéûßûïûíûüüüãûüüüüüüúûüüûëûâûÚûõû
üüüüøûüüÜûüéûòûüüüûûòûüûöûúûüçûÐûêûõûüüüÿû×ûüûèû	ü*üüü
üêûÖûÎûÜûýûüü÷ûùûüüüÊûÑûÏûúûôûüüþûÚû§ûûKûûðúõúÙúÚúûNû`û{û=ûqûû+û]ûUû{ûûzûxûwû}ûxûiûXûLûGûûû@ûûûû3û<û3ûcûHûOûWûLûSûOûNûSûDûGû\ûWûdûkûoûgû4ûbûHû!û!û*ûûïúïúáúÒúóúûüúçúËúÎú×ú/û¡ûÈûÓû÷ûëû	ü
üçûÞûÅûûqûqûµûìû­ûû¾ûÝûüüûâû üüùûïûÃû·ûõûóûÏûû/û-û§ûüöûü#üüõûü0üüüüôûü'üüèû\ûúFúÉúyû·ûßûéû¶ûºû·ûºûÂûãûüýûü	ü
üüûòûüüóûû/û;ûû\ûû ûû û½ûêû
üüÝû¼ûÁû¿ûÃûüÞûüöû×ûüûÌûÑûÀûûQû(ûûû û4ûû-û
ûûéú$û'ûÞúú§úåúûòúùúûúöú
ûûûû&û2û$û?û)û%ûXû0û'ûûû5ûDû?ûRûjû]ûTû'û0ûFû!ûMûû²û¬ûÒûÌûÈûËûÓûÙûÑû­ûiûJû7ûûûôúúhúúúoú½úû1ûAûfûûûû¦û¾ûµûJûûûßúû`ûûûû¦û©û¥ûûûûIû¥ú©ùAù;úú7ù+ùúíú8ûoû¶ûÒûÔûðûãû½ûºû¿ûãûüÿûïû÷ûõûü6ü*ü8üjümüVü ü×ûÍûÊûâûÈûÁûûûúfúìùù¹ù3ú¹ú<û¹ûèû¾ûYûüùÙùúhú8ûûqûBûìú¤úú©ú¡úPúõùDúæú(û8ûÚúsúâùDùãøøEø;øø\ù1úûûûOû¬ú0úúáù¡ù_ùùrø!øò÷ü÷øÂøtø´øxùú­úÏúZúú:ú%úýù$úóùCú}úúÙúðú¼úúlúfúuú»úKûçûïûíû%üü,üýûüüúûþûôû¹ûwûJûvûûû~ûEûåú¿úÂú±úú¡ú ú}úbú4úúÌúûû&ûûúÐúÇú¬úZúëùù ùëøù^ùÒùúmúúúúú²úëú	û"ûû´ú´úEû	ûÍú#ú÷ùAúúzúbúVúú úYúfú¯ú"ûeûkûjû5ûæú¬ú»ú
ûIûeû]ûFûFû8û9ûòúÅú­úêú"û$û)ûû9û3ûtûûû¤û­ûûûûûrûûû^û(ûÊúûû1ûúúÅú¼ú·ú­úÂúâúþú%û0û5ûyû¶û&üküzüZü9üBü#üàû°ûOûZû¬ûü3ü8ü*üüËû)û
ûWûûøûücü`üsü}üüüüüü£üÛüÃü§ü¹ü´üÈüÎü¬üüüüGüü ü¿üüüüuüeü}ü°üòüýùüýáüëüýý&ýýýüýý"ý.ýûü1ýAý1ý!ýýïüØüÕüýþüèüóüíüãüýòüÌüºü®ü©üµüÚüãüóüûüçüãüøüýýèüýüýõüëüÀü²ü¯üÈüÒüÂüËüêüÓüüÒüîüéüÞüÍüÙüÚü¼ü¥ü¨üüXüüÊüûüý1ý#ýýýýýýý2ý8ý"ýý:üùÈö¼öÑùðýþþ þ´þ¹þÆþ½þ³þ·þ°þ¹þ»þ·þ¹þ²þ°þ´þµþºþ»þ²þ¯þÁþ°þÁþÁþÃþ¿þ¾þ¶þ­þ¼þ¾þµþ·þºþ´þ±þ·þ³þ¯þºþ¼þ§þ²þ¯þ¹þ¶þ°þ°þ¶þ³þ¨þ»þ´þ±þºþ¹þ±þ°þ¶þ¼þ¼þ¹þ¹þ´þ·þ¼þ½þÁþÅþ½þ²þ½þ·þ¸þ¿þÅþÅþÃþ³þ®þ½þ½þ¶þµþ±þ³þ¾þÁþ¿þ»þ·þ·þÇþÈþÁþ¿þÀþÅþ¾þ¶þ¾þÄþ´þ»þÄþ¹þ°þ´þ¼þÁþ½þ°þµþ¶þÅþ¾þ¶þºþÃþÅþ½þ¼þÇþ½þ¿þ¾þ½þ»þºþÁþÅþÃþÆþµþ³þ»þÁþÃþ¼þ¸þÄþÌþÁþÇþ¾þ¸þ¹þ»þÁþËþÓþ»þÅþ³þ±þÊþÙþÒþÄþºþ½þ¯þ¶þ¼þÁþÅþÂþ¿þÃþÃþ¾þÀþÃþÆþÎþÏþÊþÃþ¾þÄþÀþÄþÄþÓþÒþÈþËþÄþ»þÀþÅþÂþÃþÁþÀþÁþ½þ»þÈþÅþÅþÆþÊþÍþÉþ½þ·þÊþÇþ¾þÃþËþÌþËþÈþ·þ¿þÁþÄþ¿þ¿þ¿þÂþÑþÊþ¿þµþ¼þ¾þÁþÂþÀþÉþÉþ¼þ¹þÆþÍþÍþÊþÆþÈþÇþÊþ¿þ¸þ·þºþ¿þ¹þ»þ²þÁþÈþÍþÍþÅþ½þºþÀþÀþÉþÄþÍþÒþÀþ¼þÄþ¿þ¿þÀþÇþËþÇþÇþÁþ»þ§þ°þ¶þµþ¸þÀþÇþÏþÇþÊþÉþÍþÏþÇþ¾þ½þÇþÄþÅþ¾þ½þÄþ¼þ¼þÀþºþÀþ¾þÄþÔþÆþÁþÎþÆþÊþÄþ¼þÀþÅþÁþÄþËþÂþ¼þÄþÍþÃþÌþÄþÈþÄþ¼þ¼þÄþÈþ×þ¹þÀþÀþÇþÊþÁþÄþÊþÈþÄþÇþÅþÀþ¿þÐþÀþÄþÃþÇþÈþÅþËþ×þÇþÅþ¶þ¸þÇþÏþÂþÈþÔþÂþ¶þ°þ®þEûSûnû²ûçû
üüüüüóû¸ûûvûû¯ûûûû¿û¾ûÇûûúó÷öùëû#ü2ü;ü-ü6üLü@ü8ü?ü?üUüGüEüNüFüLülüMüKüdüküYüOüNüEü:ü*üAüJü3ü:üiü7ü5üôûûnû û	üWüFü9ü.ü6ü<ü,üü@üZüTühüvüsüvü|üAüüü^üTüPüTü_üZü_üü`ü_ükümüoüiüPüGüXü[üiürüvü|üuüjüPü*üNüPü3ü1ü=ü7üRüZü]üaüNüHüeüYüRüoü\üYüGü;üWüsü_üyüü|üü~üVü4üLü^üPü@ü?ü;ü>üBüGüdü]üWüfüUüVüQü)üü0ügüZübüdü^üeüküfüWüLüXüaüeüOü2ü,ü8ü=üzücüXüYücüUüMühüYüIünüVüUü_ücüTüDü@ü]ü5üüü&ü4ü>ü?ü?ü#üü-üOü~ülüTüIü)ü=ü.ü4ü/ü0üDüVüFü%üDüNü3ü0üZüYüSüKü>ü5ü ü4üüüü!ü'üüüüîûýûûaûûëûüü üü×ûüüïûüü!ü/ü1ü8üüCü=ü,üCüEüJüVüMülüüYüOütücücütügüGü-üAüMüüTüSü^üIü6üDü;ü0ü;ü(ü/ü"ü(ü2ü:üAü7ü*ü#ü)ü2ü9ü,ü.ü<üHüUüJüPüQüPü4üüüü:ü3üü-ü2ü.üüüü1ü,üüüüüüüüüü8ü6üüüüüùû6ü2üüü3ü3ü.ü/üü ü<ü>ü%ü,ü,ü-ü=ü6üüüüüüü	üøûûûüüüÜûüÅûÏûàûëûöûöûñûóûöûñûÇû·ûçû¼ûËûÍûÆûÊûËûÖûþû¦ûÊûðûÅû¹û¸ûMûúºøøGøáøOù¿ùðùúúúû6ûÍúúzù1ùÛùjúâú%ûÿúÚúûaûWû[ûBû0ûúúçúõú¦úfú$úúûû2û@û5û9û:û"ûûûÞúÂúÏúÒú¦ú$ú-úzúûú#û:û2û$ûüúÐú×úû<ûüúñú%ûäúóúûûñúåúëúéúçú6ûûðúûûØúíúÚúÃúÆúÉúÊúÒú÷ú°úÀúÃúÃúÝúéúÁúúRúðùúRúú8úwúú§úúzúúzúyúúú}ú{úú¹úÀú¸úúsúúÑúÉúwúú'úªú	ûûçúáú¼úÇúÒúòúûûûØúúú?úkúiú¨úÔúþúüúÞúçúûû0ûÐúúÄúÔúÏúÊúãúßú¸úúúyú[ú5úHú
úúÛùpùùBùùùYùùÇøøÍøAùCù@ùuùÊùóù¸ù­ùÛùòùúú<úaúúkúCúiú\ú3ú:úLúOúYúmúú¨ú¬ú¹ú³úïúéúûòúúsú­úòúû+û0ûûAûQûUûYûdûxûeûAûLû{ûûMû
ûû<ûûû\ûxûûûûûûûûûûbûJû}ûuû]ûcû8ûJûoûbûHûLûKûIûgûVû0ûzû û=ûYûQûMûQû2û,ûZûuûVû=ûAû(û>û$ûûûøúèúúúûû/ûûû/ûCûvûnûOûûBûaûSûuûsûeûNû#û3û}ûûWû,û$û#û9û9ûû'û8ûTû>û_ûoûDûEû]û>ûNûûþúãú@û3ûTûfû[û*û&ûGûRûVûdû\ûiû]ûNû'ûsû\ûCû'ûûûúúûAû/ûûöúû/û,ûû:û-ûKû@û9û@ûIûHû=ûJûgûeûTûfûmûpû2ûaûû]ûûûgûMû[ûtûnûbû_ûNû:û0ûFûOûbû~ûVûû|ûmûYûGûHû[ûWûTûcûûû%û0ûfû4ûbûTûKû]ûWûQûZû?û$û*ûûÐú9úVùðøãøÆøÍøø9ùæùoúÍú÷úûKûUûVûsû]ûaûûqûdû]ûEû^ûAûMûKûWûsûTûFû`ûvûpû.û%ûOûUû5û)û/ûäúòú@û.ûûþúöúëúëúû'ûBû,ûûû#ûîúüúÜúàúöúûîúìúêúûûûû
ûû%û9û-û8ûû!û$ûû3ûIûYûzûûûoûfûzûûpûDû5ûZûnûûûûRû;ûû¸ûû|ûûûûrûcûlûûû¤ûÊûû|ûûûûûû¤û¿ûÇû¸û¦ûûû~û|ûûûûÄû³ûûûÇûµû£û¹ûÎûÊûÖûÏûµû¸û¾û§û£û¸ûÄû¶û¦û°ûûuû«ûû®û­û¹û½û¨û¡û¨û®û¯ûûûûû²û±û¬û¼û»û¿ûû¥ûûûÇûâû¬û§û³û²û¼û§ûû²ûû²ûÛûÆûÏûû°û«ûÇûÔûåûÂû¹û½ûûlûjûû·ûûûû|û®û¢û´ûºûûÂûÈû«ûÆûäûïûÝûÁû´ûÀûÈûÈûÕûÑû»û±ûûÈûÚûÐû¼ûÑûãû×ûÞûÃû³ûµûÉûÍûÇûÐûÔûÏûÑûÁû¼û­ûdû~û¢ûûËû»ûûûûû¤ûËûµûªû®û¡û¥ûû|û\ûwûûIû%ûÛúúJúúúútú;úþùJúû«ûÎûÆûÁû¯û¡ûÃû²ûªûû´ûØûÂûÊûÃûÞûÛûÖû­û­ûÎûÅû¹û¸û®û½ûÏûÎûÑû¹ûû¢ûûÅûÄû¿ûûáúXúkú©ú%û{ûûûûTû+ûûÍúúuúú®úú^újúúËú¾ú¸ú³ú©ú¢úúú²úúXú/úúÞùéùÆù½ù¾ùúú(ûû®û­ûÏû¢ûû©û¦ûûûûûKûOû§ûªû ûû¤û¤û¡û¿ûÅû¼ûû³û¶û«ûÏûÑû·ûûnûzûû§ûºû²û¾û°û³û¾û¨û×û÷ûÿûÂû½ûáûÞûÙûÅûÒûÉû½ûÄû»ûûhûûjú'ú?ú9úfú~ú¢úúúäú³úú¾úêúüúíúúúàúÏúÍúúkúú´úúBúìùùùNù·ùú6ú>úRú»úûvûûmûIûû»ú<úúú¦ù8ùAùùéù[úúû½ú^úhù9ù;ùkùù¥ùúAúzúªúúlú~úúú ú¨úúúeúaúyú¼úÒúú*úúîùùIùù øGøzønù¥újû¥ûû²û°ûÂû¯ûÍû¨ûÔûôûÄûéû×ûÓûåûÝûËûÚûÎûÏûÝûÕûÛûÐûÝûüíûêûÅûãûèû¾û¼ûÐû¿ûÏû¿û±û¼ûÖûÂû¶ûÅûÜûßûÔûÏûû;û}úùùÝùúGúú¾ùú,úúú úrúúwúYú$úù<ùYù{ùßùúñúûû ûûÚû÷ûüéûôûàûÆûÓûÓûËû¿û¼ûÅûÍûáûñûØûÄûÀûîûÚûªûîûØûÛûÈûèû
üÜû¬ûûdûcûgû{ûûû®ûáûóûâûÈûÒûöûçûÕûÜûÇû½ûöûâû×û±ûÃû»ûÂû¶û¦û¼ûÍûÍûÍûÅûÑûèû»û©ûwûûüòûýûùû
üþûþûü$ü	üüüüúûêûÛûüüýûçûîû
üüðû!üïûüüôûýûüÿûØû¿û¼ûÍûÝûòûüüüüöûü üüü$üüüüüñûüüüüüãûàûüüüÿû
ü5üJü ü
üëûüüüüüúûùûüü0üüüüüüöûüßûÝûÝûðûÝû·û°û§ûªûæûäûÚûðû	ü$üüýûüüúûöûéûüúûCüüðûüüüüùûüüüüûûãûÚûúûùûøûüüîûüüüüøûùûüüüíûæûóûûûòûäûÖûÈû¾ûÌûúûüüüüûûÔûþûüüûü	üóûïûøûüüþûþûüüüü
üèûýû­ûüüüüïûÕû²ûuû$ûÙú¸ú¸úÍúéúòú"û3û,ûû:ûû&ûUû\ûQûIûfû]ûSû'û#û'ûû1ûûû.ûBû0û
ûëú'û9ûþúû2ûYûeûJû4û.û'ûû+û?û"û(û<ûOûXûfû^ûYûJûCû<û,ûáúèúòúâú¿úÆúïúåúÎúwú¿ù`ù£ù¼ú{ûØûõûÕûýûýûðûìû¾ûûvûûÓûáûûûÉûÞûüüü&üëûöûüäûìûúûüÜûtûùúèúqûèûüûüü"üü	üüÕûïûûûüû
ü
üüüÂû2û¦úÉúû¡û¿ûÖûÆûû£û¯û¸ûêûüþûüüüüÛûÙûêû»ûeû3û;û=û¤û¦û¢ûûûÃûìûü
üûûÜûÂûÂûÍûëûüûëûþûüÙû¸û£û¶ûûHû,û9û:ûAûYû[û,ûûû5û=û6ûû³ú¥ú¾ú÷úàúËúÒúèúûûû(ûNûBû.û1û=û5ûjûWûBûû&ûEûSûxûûbû\ûsûQû2û]ûqûKûRû\ûûÄûëûØûÚûØûÎû¹ûûzû}ûû/û@ûû7ûåúúYú+ú_úú©úÐú
û@û<ûLû^ûûpû#ûûàúÃúÓúûnûûjûuûûû~ûûûlûùúúùùoùîøìøúýúSûû¥û¨ûÛûôûÄû²ûÖûÅûýûíûöûüóûìûöûüü*üHüQüVü"üóûËû§ûÇû®ûûÖú1úÞùÅùúúÓú*ûûÕûÔû{û¬úLù"ù¸ù§úbûûsûDûû÷úùúÉúúÎùÍù"úêúûÂúúÛùÃùùkùûøøcøæø¯ù«ú<ûTûèúúâùùù¯ùù@ùôøøSø÷÷kø¼øÓø×ø!ùúú×úØúLú¶ùÓù6ú<ú0úúúúÑúîúûëú¸ú¾úßúúú$ûtûÓû·ûÓûÔû¡û}ûoûûûxûZûHûMûDû.û2û+ûûÑúÀújúEújú©úàúÜúºú«ú¾úðúû&û"û&ûÎúUúúúÀù	ùøøø£øùaùÎùûùEúTúúùyù«ùú!ú¾ùOù8ùSùùùêùYù¥øØøZùÁùÁù¶ù¤ùùÜù2ú
ú(úÁúEûXû.û¶úCúú#úúúú3ûûûÜúúúðúæú§únú®úÞúøú(ûûòúùú û^û·ûûÌûìûÀûûTû=ûcû}û>ûêúnúUúaúútú>úúú<úuúúÁú û"ûû*ûhûÓû+üMüIüSüRüü¹ûûûúûvû­ûµûûvû,ûÊúúú
û+ûoûÎûßûðûøûáû¸û¬ûÍûØûôûü±û£ûÂûäûÃûÈûáûÛûÃûûpûûü,ü-üüü
üîûàûñû üOüSüpüütüÁüÀüÁü°üªüÉü×üàüðüøüëüýýùüîüâüÂü²ü¾ü¸üÐü×üðüÂü¶ü3ü û}ûÕû1üSüüÍüìüëü×üÁüÙüøüý
ý÷üÎüãü×ü¾üÃüÅüÌü³üËüíüêüÑü·üÃüÝüúüòüâüîüÜüºü®ü¥üüpüüÚüúüý$ý&ý'ý&ýýý!ý#ýý?ý)ýýâûÁøýõöMúþþ¤þ´þµþ´þ»þ¬þ¨þ°þ«þ¶þ¹þ§þ´þ®þµþÅþÂþ±þ±þ½þ¸þ¼þ½þ´þ³þ»þ¸þ³þ¯þ²þ¿þ¹þ½þ²þ¯þ¬þ­þ­þ­þ´þ½þ¿þ°þ±þ±þ³þ»þ¶þºþµþªþ¹þÀþ«þ©þ´þ¶þ½þ»þ·þ»þÁþ¹þ±þ±þ³þ¸þ¼þ¸þºþ½þ½þ½þ¸þ±þ¦þ²þÄþÌþ½þ¹þ¾þ¶þ¯þºþ­þ¸þ¼þÅþÃþ¿þ¿þ¾þ¾þºþÂþÉþÁþ»þ¾þÁþ¾þ¼þ±þ¾þµþ¯þ·þÄþµþµþÃþ¾þÁþµþÌþÂþ¸þ¸þÃþÃþ¹þÂþÏþ´þ½þ¸þ¹þÁþ¼þ¼þÄþ¸þÆþÁþÂþÃþ¼þÀþÃþ¿þÁþÔþÉþÊþÀþÀþ¿þÁþÆþÇþÅþÄþÂþ¼þ¶þÆþÅþÇþÎþÄþ¼þ¶þÃþÀþ¿þ¾þ¼þÀþÆþºþ»þ¿þÁþÁþÅþÊþÍþÐþÍþÌþ°þ³þÉþÌþÈþÁþ½þÁþÃþÄþÄþ¸þÀþÁþ¼þ¹þ´þºþ»þÇþÂþÈþÉþËþÍþÅþÁþËþ·þÈþÄþÂþÆþÇþÆþÅþ½þËþÉþÁþ½þ»þÁþÒþÅþ½þÀþÀþ¼þµþµþÀþÄþÆþÇþÁþÀþÆþÆþÀþÅþËþÇþÅþ¿þ¿þºþºþÄþÆþÂþ°þºþ»þÀþÂþ¾þ¸þµþ»þ²þÂþÆþÂþÂþÄþÀþ¾þ¼þ½þ½þÆþÊþÅþÀþÄþ¾þ±þ®þªþ®þ·þ»þÂþÔþÁþ¼þÇþÌþÊþËþÆþËþÆþÈþÆþÁþÂþÁþ¼þ¾þ¾þÃþÇþÆþÌþÐþÄþ¸þÍþÕþÊþÄþÄþÈþÈþÄþÃþ¾þ¼þ»þÂþÅþ½þËþÄþÈþ³þ»þÏþÉþ´þ¶þÄþÇþÇþÍþÏþËþÊþÆþÆþÀþÆþÈþÄþÅþÊþÀþÁþÅþÁþ½þÂþÇþÈþ¿þ¿þÁþÃþÊþÎþÇþÊþÒþÄþµþ¶þ¸þHûXûiûû£ûúûüüüãû´ûûûsûeûûûû¬û«û¾ûÁûnû>ú÷öâøÔû:ü$üþûüûü?ü<ü2ü+ü:üHüPüMüJüJüHüUüGüUü`üXüFü6üMü]üYüPüYüiücüRüüQüü¢ûaû9ûRûáûAü3ü7ü+ü%ü5ü7üü6üWüPükürükü`üOüPünüvü_üUü^üaüUüGüQügükü]üsü~ü[ü\ümü^ükü\übüZüNüküküSü[üFüeümüMü:üOüKü_ü_ümürü_üHüWüküXülüwühüWüTüdüwüwüüxüqüQüWülüUü[übüLü6ü(ü1ü;üPüyü~üWüfüGü>üCüHüQüYü:üXüxürühüUüVükücüküRüXüPüHüRüEü.üOüoüMü2ü<üUüYüEü<ü]ümüUüWüAüYülügüRü1ü1üBü3ü5üWü]üMüKüTüBüHü?üiüaüEüEüAü/ü:ücü5üAü<ü2ü<üJü:ü#üQüHüfüPüZü9ü9üUüEü(üPü=üü$ü+üü"ü.ü$üüùûüÍûÇûàû	üüü
üüúûüüñû
üüü(ü<üVü7üGüRü$ü)üCüRü[ü`üqüTüVüWülüWüPüeü_ü<ü\ü]ü,üFüYü`üaüdühü]ü6üIü<üGüDü;ü=ü;ü<üBü"üüùû3üBü/üü.üDüAü?ü/üAüCüGüüüüü=ü-üüüüüüüüüüüüüüü$ü:ü)üüüüüüüÖû+üüüüû
ü,ü/ü)üü)üü5ü=ü3ü!ü/ü7ü-ü&üüüèûüüüÿûýûü;ü6üüûûüòûõûðûÚûÝûîûëûñû	ü×ûÛû¾ûäûÅûÖûÛûÑûßûßûµû¿û¥û¼ûÂû×ûÖûûEûdúRùçø°øÃøõøùÝùúúûLû2ûúùúøøfùúÎú%û8ûPûlûûûcûûaúù.ùÒù?úúÇúôúûûû'û&û=û(ûñúúúûúúÜúÓú¨úwúú`úêúAûFû-û#ûûûûøúéú$û	ûûûÌúüúøúûûóúúúóúýú"ûøú¾úÊúìúÝúâúÀú¤ú¾úËú¿ú¸úÝúú¬ú§ú°ú§úúúúvúBúéù*úúzú_ú¾úÃúÚúÌú¶ú¡ú¡úÕúÖúú¯úÁúÙúíúÚúÅúÂúßúúúçúúAúúïúûûûúþú×úÝúÔúÀúÙúùúëúËúÜú|úHúzúú¡úÉúùúøúÅúÁúìúÌúòúúVúVúgú0úú2úúÌù¤ù³ù¾ùùæøçøÏø4ù#ùqø'ø¥ø9ùaù:ùùùAùmùÝù°ùÆù1úrúWú*úBú~úúú¤úÅúÙúèú³úú¤ú´ú«úúwúú½úçúÙúÁúæúãúçúöúûêú¨ú¨ú²úÑú
û+ûJûWû4ûAûUûMûlûxûpû\û<ûDûwûûnû_ûhûûûû[ûtûûûûûûûûeûgû{û[ûvûkûGûûûnûûû]ûTûUûQû{ûjû`ûdû1û*û6ûAû<û9û@û?ûGûWûQû>û7û3ûVû:û
ûû!ûñúÔúÞúöúû,ûJûMûnûû]ûvû$ûRûxûyûûzû|ûaû1û-ûQûgû_ûNûMû>û?ûIû'û?ûKûbûXû^ûkûOûHûpûqûQû
ûåúÊúëúÏúûGû-û%û"û,û@ûFûBû4ûGûiûTûûIûJû;û)û[û?û>û;ûûíúûSûYûEûOûûOûsûYûLûQûNû=û9û4ûFûuûtûIûBûTûdûaû_ûûLû=ûaûVûJûNûSûQûXû^ûMûMûHû:û)ûoû5ûwû`ûpûNûYûVû_ûdû[ûrûaû#ûû6û8ûHû!ûjû`ûmûpûrûHû'û%û*ûûÎúLúù_øØ÷øø\øWøíøùßù#úúÖúû,û=ûgûqûBû[ûVûHû,ûTûbûPûXû\ûaûVû\û[ûFûOû_ûFûBûYû[û3ûûïúßúúiúwúú¦úàúéúÝúÚúÎúäúû	ûûûóúúúàúïúãúûûû
ûûûû4ûOûDû>û@û5ûYû2ûùúû5ûQûPûdûqûû|ûHûBûwûûxûIû_û]ûDûû»ûGûAûûWûû ûûlûTû`ûzûdûIûsûnû û¯ûûûtûû«û°û¬û´ûÆûÝûÃû­û®ûûyûyû}ûû¤ûØûêûûû­û¹ûûûÃûÜûÖûÅû°ûµû¿ûºû×ûÓû¨û¼ûûªûûxûûûûû»ûÓûÀû ûûû£û£û°û²ûÁû¦û}ûû¦û¤û~ûû³ûû¡ûÅûÜû»û¥û²ûËû¿ûû¹ûÅû£û¶ûáûÏû³ûûû¹ûÄûÏûÓû»ûµû­ûûwûzûû²û£û¯û¼ûûû¶ûÂûÁûÅûÂû¿ûÅû¼ûÅûÏûÇû§û¡û»ûÁûÂûÜûØûÅûÝû¿ûåûäûÝû§ûÑûåûåûòûÓûÆûÎûìûðûÚûáûæûãûßû¼ûÆû¯û¹û­ûÊûÁûüàûËûÏûÇûÊû¿û»ûÇû¨ûûû¬û{û(ûûûûøú2úúúÓùÌùúWú\úúúcúûû¸ûÍûÓûÁûÙûÇû³û¤ûûÜûÛûÄû³û¨û´ûºû¹ûÌûÍûÅû³û¸ûÇû¸û±û¹û¶ûÎû¼û´û¢û}û¿û¼û­ûûµúúúyúûdû~û|ûûsûHûûú-úüù
úCúEúú9ú|ú§ú©ú¥úúúhúFúkúyúEúúÕù½ùùùùÆùÓùúû¦ûÎûÅûÊûðûÕû½ûÈû¾û±û¬û²ûµûûû­û¨ûû°û©û¤û¾ûÖûªûÕû±ûÆûÉûÝûìûÝû¸û®û·ûÇûßûÔû¿ûÕûÊûÅû¿ûÔûÔûÏûüïûÊûæûåûóûìûÓûÆûÎû¹ûûsû"û»únú<ú#úúÝù úpú,úMú{úÑúÓúãúëúßúÉú¼úÖúßúÆúúRú<úEúúÐùpù$ù+ùJù¿ùmúûFû=ûzûoûû²ûÍû¶û½û¥ûjûAû%û"ûû®úÖúû2ûZû{ûûûrûZûúùùLùùùÁùújú~úwúúÂú¯úmúXúQúAúú0ú:úmúúHú'úüù±ùÔù·ùcùDùGùTùôùêúû»ûûû¶û¶ûû¼ûðûâûòûÝûÒûûûøûêûÚûÑû©û»ûåûñûðûàûÐûÝûøûÁûùûÚû¼ûÏûüüûèûÊûÌûéûþûÓûÖûôûüãûÛûóûìûÚû¾û¤ûû#ûúú?úvúRú%úÓùúáùú5úNú6úëù³ù§ùªùÊùUúû\ûû±ûþûôûùûüü¿ûåûçûÑûáûêûßûÝû¸û¬ûûûûÈûìûéûûûÝûüåûÜûÕûûû¯ûÈûÕûÔûùûÃû²ûÑûüÿûïûéûÜûÌûÚûüâûàûÇûßûØûùûÑû¹û¼ûîûãûïû´ûÂûÙûÀûÍûÚûÌûËûÕûÜûÛûâûöûÞûÓû§û±ûÝûáûèûÚûÿûðûüüüüüüüûûäûâûüüôûëûìû÷ûü
üüÖû÷ûü÷ûúû üüüüüûìûèûüü	üüüÙûûû/üü
üüüüüüüü
üüüñûÓûéûüüü
üúû üüüëûôûü÷ûöûñûüüÿûüü
üüÿûüüöûöûüðûøûêûùû÷ûÓûËû¸û×ûØûôûüüü"üü÷ûüûùûõûúûüü"üü;üüû0ü>üü%ü"üüñûüüòûèûäûîûúûü/üüü!üöûöûÛûûûàû%ü üüÖûÕû÷ûúûñûõûìûÀûûÃûòûèûíû÷ûüøûÝûÞûîû÷ûüüü	üüüüúûýûü!üü	üüü
üÕûüøû
üüåû·û£ûgû	û¦úú¶úÕúëúåúøúþúû2ûPû!û#ûûûûû4ûû8û?ûûùúüúûû(û ûüú-ûöúÒúÔúÔúòúûFûlûaûBûûûûû%û!ûûýúû?ûVûbû[ûYûlûlûWûCûùúíúòúðúÙúÇú¿úºú½úCúRùoø­øú1ûùûãûåûúûçûáûçûµûûûûÞûàûûcûûôûóûü$üüü!ü%üþûøûüüèûûóúúÕú{ûÃûòûüüüèûôûÆû¾ûåûéû üüüüòûÇûûiû¡ûûû±ûûvûûÝûáûíûüüüõûïûêûÄû§û¤ûûpûhûwûûÊû ûû§û¥ûÎûñûìûñûîûÚûÅûÃûêûëûéûâûæûÍûÕûÏû§ûûHû"ûAû?ûAûLûJûSû@û-ûûû(ûOû`ûûíúøúùú¥úú£úºú»ú²úÀúûUû;ûûûû8ûRû\û@û+û2ûFû]ûiûaû[ûWûGûQû`ûNûû\û\ûûû°û»û¾ûÊû¼û¢ûû[ûLû!û÷ú(ûDûDû@û2ûûÂú©ú_ú?úkú§úÒúêúû"ûû9û.û ûÛúÔúÕúÚú"ûrûûûsûûûvûsûwû{ûVûúPùãø&ùùeùiúûxû¾ûÇûÐûßû·ûûÅûÉû©ûªûÎûÎûñûüàûÝûòûü	üü5üLüüþûÈûÈûÅûnûüúCú¼ùÀùú£ú>ûqû¤ûµûÚûûÔúúùùZúãúJûiûIû,ûûûûqú!úú?úú£ú´ú/úù±ù¯ù¬ù«ùùùrù³ùOúÞúÈúúúÊùùjùù£ùù_ùáøøiøcøø£øæø1ù¼ùeúõú×úTúíùÃùÉùèùúùújú¸úÿúgûdûZûLûNûûûwûgûOûFû.û|û[û ûÔúÌúËúÉúÎú¾úÆúûúûõúúpú?ú
úàùÒùúú¼úÚúû&ûíúËúîúûû¯úEúúðùºùDùøÌ÷ ÷øÄø0ùù÷ù,úúõù¹ùcùùùùõøêø­øRøHø:øÔøMù}ùùèøIù¢ùùPùùùjùÔùúúTúõúôúúâù^ùaùùÕùùùëùæùÕùíùíùÉùú)úNúZúhúúiúúûùú¨ú9û û®ûÕûýû
üÒûûûnûOûèú*úù(ùùæùúúú9úú×úû>ûûûLûNûiû´ûüüüDüZü(üüÖûûêúûnûÑû&ü üÖû§ûûoûOûûû·ûïûïûéûïûóûÈû¡û»ûÕûçûáûÁû­û¨ûÓû®ûûzûvûcûCûûýúûKûûyû6û*ûûòúòú
ûû:ûzû¸û±ûüüèûÔûØû
ü@ü'üüüü0üüüûÿûôûÿû2üXüVüeüüuü'ü²ûúùaù;ú/û¥ûäûAü_üaüPü3übüü²ü·ü²ü­ü¸ü üüªüïüÄü´ü¾üÚüùüòüÌü²üåüéüøüéüìüÇü¥üüüü}üüÖüÿüöüý"ýýý(ýýýýý6ý/ýèü>ûB÷;ôõCúÿýsþþ²þ¨þªþ¯þþ þ°þ¬þ±þ±þ®þ»þ±þ³þ»þµþ°þ°þ±þÀþ¿þ²þºþ¿þ²þ³þ¯þªþ±þ»þ¹þ½þ³þ±þ¬þ²þªþ¬þ·þ¹þ¸þ·þ²þ¯þ°þ¯þ®þªþªþ¸þÀþ¸þ¿þ©þþ¬þ¿þ¾þµþ»þÉþÃþ±þ»þ´þ¼þ¼þ´þ»þÄþ¼þ³þºþ¾þ½þ¯þºþÁþÂþ¾þÃþÊþÀþ¼þ²þ¹þ½þÆþÆþÁþÂþÆþ¾þµþ½þ¾þÀþ»þ½þ¼þ½þÂþºþÀþ»þÄþ¸þºþÀþºþ»þÄþ¼þ´þÇþ¹þ¯þ´þ½þºþ¸þÃþËþ²þºþºþ³þ½þ»þ¸þ¹þ³þ¹þ°þ½þÌþ¸þºþÄþ½þ¸þÔþËþÇþÆþÀþÂþ¿þÂþÆþÃþÊþÉþÂþ½þ½þÈþÌþÀþºþ·þ¹þÆþÎþ»þÃþÂþÃþÄþ²þºþ»þÃþ¿þÁþÃþÂþÃþÌþÁþÄþ²þÉþÅþÅþÈþÀþ¸þÆþ¹þÈþÉþÀþ¶þ·þ¼þ¼þ¾þ·þÄþÄþÌþÒþÏþÊþÆþ½þ¿þÃþÉþÌþ½þ¹þÃþÂþÈþÓþÛþÃþ¼þÅþÅþÂþÉþ¿þ¹þ¼þÀþ½þ¸þ½þÃþ½þ¾þÍþÏþÉþÈþ¾þ»þÎþÖþ¸þÀþ¹þÅþÉþÍþÐþÍþÎþ¾þ³þµþ»þ¿þÁþÂþÁþÂþÃþÇþ¾þ¹þ¹þ»þ¼þ²þÅþÆþ¸þ¼þÂþ¾þ¿þÌþÀþ´þ®þ©þ¬þ³þ¸þ»þÇþËþÑþÊþÈþÎþÌþ¿þÈþÅþ½þÀþÄþÄþÂþÀþÁþ¹þ¿þºþ»þÃþÆþÂþ¼þ·þ¼þÐþÎþÐþÌþ¼þÊþ³þµþÁþÁþÁþÄþÉþÇþ»þ¿þ´þ¼þÊþÊþ½þ¿þ»þ»þÊþÉþÉþÊþÄþÏþÆþ¿þÁþÃþÅþÃþÆþÈþÅþÇþÄþ¾þ¿þËþÏþÄþ·þÀþ¾þ¹þ¾þÃþ·þÃþÈþÀþ¾þ½þ>ûRûdû@û)û]ûäûüüÐûû~ûdûMûû û£û¨û¼û¥û­ûûEûÁù½ö+õøÔûü4üüûû%üSüBüOüAü#ü3üXü_üEüBüUüOüLüOüHü>ü:ü4üüRü^üXüDü=üLüRüMüGüüÅû¢ûûûóû&ü#ü-ü8ü,ü'ü;ü/ü)üeüeürüvünüqüüwü^ürüxüdü^üjü_üEüKüDü]ünüüühüRüü]ülü}ühüfüwüaüpü\ü_üLühüwü`üXügühü[üIügüjüOüAüBüvü]üpüjüOü\üsügüvüpüvüWü9üPüeüqüülüpüAü6ü6üLü]üfüuüSüoüPüaüqülüUüPüsüeücükübügüaüXüdüjügügüTüvülü\üiüuüküRüsüCüGüSüSüIü>üEühüPü:ü>üPü\ü[üGü,ü1üNüIüVüCü,ü$üAümüPüTüRü?üRüDü=üAü+ü+üOü6üDüRüJüAüBü>ü0üSü0üEüAü?üGü@ü6ü5ü.ü[ü$ü
ü%ü<ü4ü$ü$ü üüüùû÷ûðûëûøûüüüüü üü!ü	ü!üHüCüMüYüZüCüIü9ü2üCüZü_üUüVü6üTüiümü\üXüUüBü^üuü|ügüVü`ü[üNüMüWüVüDüGü=üLüAüBüPüPüCü<üüüúûü*ü'üüü(ü4üüü=üüüüüüüü.üüü'üüü	üüü+üüü$üüÿû)ü*üüüðûëûü"ü
üüüüùûüü,üCü;ü1ü&üü%ü3üEü3ü-ü9ü.ü"üüû÷û*ü,üü
üüü	üü*ü-üüüü	üüöûìûüýûâûü×ûÔûÀûÛûÐûÛûêûÝûÏûÒû¸ûºûÂûÙûÒûÒûÉûû=ûúvùÐøôøÊøÞø9ùùúúûWû<ûúkùùüøºù]úúúUûJû^û~û|ûû:ûúøö
õÇö)ù©úû+û;û@û*û/û
ûûûæúøúû
ûÔúúiúLúVúÃúKûVû?ûû	ûû#û.ûûû:ûû5û!ûëúëúôúû#ûûýúñúÝúÆú½ú¤úÇúîú
ûû×ú³ú½úâúÇú¾úÆú²úÉú®úÅúÇú¬úúúúmú¬ú´ú¿ú¬úåú½úÈúçúçúßúÝúËúÍú÷ú·ú·úæúÂúÞúÛúÜúáúåúàúÀúú­ú°úáúûú¶úû	ûéúéú½úúµú«úú¿ú§úúú»ú¶úúúÅúáúÇúÆúÒúúúFúøù»ùùùùwù3ùÒø±øçøùÞøÖøåøPùªùqùù»ùèùú,ú%ú"úOú\ú_ú*úIú~ú×úîú¶úú·úÎúÇú¦ú©úÎúÕúÃúÄúÖúÔúöúêúºú«úÇúôúûêúû5ûû&û	ûÊú±úúú¼úöúû,û)ûXûJû@û\ûFûzûûûXûIûUûiûmû\ûvûûûû~ûaûxûqûjûeûûûû¤ûxûû­ûûhûsûlûxûvû¤û¯ûûzûfûkûuûsûmûdûZû'û=ûFû@û5û=ûWûNû:ûGûKû7û5ûCû<ûAûûû	ûÇúÚúôúåúûXûEûFûûgûUûRû>ûgûwûûûbûfûSûû û^ûqûzûfûEûYûvûyûDû(û=û[ûIûAûBû?ûLûYûeû8ûûáúú³úÒúû)û5ûAûûçúû*ûCû9ûJûuûTûBûlû3û2û2û:ûZûfûOûûõúûSûUûZû[ûXûaûûfûwûWûZû8û#û+û8ûYûcû4û7ûEû?ûiûeûjûCû#û?û:ûHû:û;ûQûIûPû@ûPûdû6ûûoû{û0ûûúúûûûôúû;ûSûXû=ûKûsûoûWû9û^û>û7û9ûGû2ûôúÑúÁúú6úùÇøÜ÷Ç÷øEø[øLø¡ø;ùùùñùiúú¬úêúû.û5ûKû/ûûûRû;ûJûPûbû.û$û+û
ûûûû×ú¾úÂú«úú]úú$úóùùùÈù_úáú÷úîúáúÉúàúôúûíúû)ûûû%ûû
ûû@ûEûAû6û-ûRûyûmûaûRûûPû0ûûCûDûbûyû}ûqûqûsûhûrûûzûtûWûMûNûûyûûRû
û#ûIûZû¦û§ûûûyûjûRûHûtûûsûûûû¡ûû´û·ûµû¥û»ûÕûÂû¶û®ûûiû^ûmûvû©ûÇûöûÑûÌûºûÐûÀûû£ûÊûÎû¼û¾ûÍûÖûÐûÊûÊû¶û·û¨û®û×ûû¯ûûûûû»û³ûÈûÆû¯ûËûÑû½û®ûªûµûû©û®û·ûûÌûÐûÁû¨û²ûû«ûÄû¶ûµû¯û¢û£û°ûÅû¼û³ûû£û£ûû¶û·ûÕûÊûËûÍûÀûûûû­û«û£û¼ûÅûûûÃû§û³û¾û·û¼ûÓûÃû¥û´ûÉûµû©û®û°û¿ûÀûÔûßûéû÷ûâûëûÅûçûÕûôûöûöûüüüûúûöûçûüûüüéûäûÐûØûõûÊûñûäûðûðûÛû¥ûÔûãûðûôû½ûûû¤û ûqû3ûùúüúþúªú"úúÿùú&ú;ú=úú²ùùúòúqûzû£ûÂûÀûÅû±ûµû½û«ûÏûâûÕû¸û¬ûÀû±û²ûÍûÓûÓûÖûÈû¿û·û´ûÓûÀûÇûÁûÃûû û¹ûºûûwûû¾ú¤úçúXûûû¡û©ûûyûDûÎú*ú¾ù¤ùØùñùú
újú_úsúmúzúYú6úúúúÐù¤ùmùaùwùºùúgúú<ûûÆû¹ûÊûÐûÓûâûÝûÁû½ûÓûÂû©û¤ûû û¸û­û£ûÐûÏûÍûïûðû¿ûµû°ûÁû¼ûÑûîûÌû±ûÎûÓûÕûèû×û¯û»ûíûÇûµûÙûâûÿûÿû
üüáûþûüúûÛûÔûàû®ûmûÿúlúúñùúù!úú
úúCú*ú"úTú°ú¿úûÖúÀú¿úcúaúú}ú
úùkùtùuùzù³ùÎùíùúäúLû¤ûûfûÅû¤û±û¨ûûÅû¼ûû­ûÉûËûÅûûtûmû¯û¡û¯û¼û·ûÖûÈû¡û7ûú\ùÅøùIù¾ù:ú%ú	úHúúúRúúú5úúîù¯ùôùçùýùúÖùùNùùCùÎù\úÞúJûûÆûäû¸ûûÉûÍûÎûíû½ûçûÆûõûîûßûçûüüûÊûÝûëûæûüûúûÌû²û¼ûÎûèûîûôûñûéûóûåûáûÀû½û¹ûßûÖûÆûÈûÙûÖûàûðûáûÍûÀû¬û¸ûû
ûÓúÃúú¸úAúbú2úæùÄùÈùùùù©ù¬ùöù©úKûû­ûÁû¼ûÇûæû³ûûîûíûïûÈûîûû²ûéûºû·û±û2û»ú¥úÛúgûÃû±ûÔûËûÞûÄûàû×ûâûùûÊûüúû¼ûÑûÂûÚûßû½ûÃûÚûÒûÓûáûËû¹ûÓûûûïû÷ûØûÙûüìûÿûØûÂûÊûÙûÞûÓûêûìûÝûíûòûõûüûïû×û«ûû\û·ûÜûñûðûàûèûþûüüüûüüüüîûÚûöûòûôûäûÓûàûüïûÓûÞûõû	üþû÷ûüúûüüüôûçûîûùûü	üèûËûèûDü@üüùû÷ûü
ü
üýûþûñûçûñûíûóû
ü	üüüüüüúûüüÓûõûüûüùûü
ü
üüüüûü$ü%üüÿû
üüðûìûöûÿûÍûæûÕûÛûëûÎûéû÷ûúûüüüü
üûûøû"üüüüüüüaüüü!üüüôûøûøûüüÞûåûþûüû"ü*üöû÷ûüüüÖûüü(üüÆûæûüüðûèûåûÐûÌû×ûúûùûøû	ü1üüàûüûîûüüüüüüüüüÿûü!üüüüüüüüûûüüÞû±û ûnûûªúú·úÆúèúøúûûûû)ûûûùúàúõúìúúúáúÖúÌú­ú¤ú´úÌúüúûùúÛúÅú¾ú¼ú¢úÝúéúÉúüú
ûûû
û*ûûûû
ûÜú«úÅú"û4ûûHû8û_û=ûGû&û	ûíúêúçúöú÷úµúúúñùwùõø^ùLúPûáûÚûüûúûæûÝûÅûxû\ûûÀûíûÏûuûUûûãûâûüü&ü'ü9ü>ü+ü
üüüüÉû/û¿úÖúCû¿ûäû0ü/üüõûÃû ûûkûÚûîûéûáûÛûéûíûÏûÁûÅûûû³ûû¬û¦ûúûùû	üüýû÷ûÝûÖûØûºû¥ûûûûµûÃûÑûÇûûûû¦ûÖûñûüüñûÒû¸ûÈûúûÙûÖûªûsû¿ûÜûÂûÏûûSû:ûVûNû%û ûCû\ûYû[û;û=û`ûRû[û8ûZûJûûúYúúúNú2úeúúúNûûíúûûDû7ûDû@ûVûQû>ûJûMûMûaû`ûEûOû^ûiûjû`û^ûyûû£ûÁûÚûÝû¥ûdû8û$û%û û.ûLûûûoû ûûßúØúÑú©ú¨úúúÉúû4û.ûHû&ûXûÑúûû3ûeûû»û»ûûû¯û¨ûû{ûlû}ûû úvùùÃù$úÓúWû«ûÓûØûãûñûÓû¯ûÄû­ûûÎûæûÜûû×ûÓû©û¶ûÉûÃûàû!ü>ü	üâûíû÷û¸ûûiú	ú­ùú¯ú+ûûÅûÐû¿ûûÎúßùÄù¼ù%úòúYûûuûaûMû9û'ûÊú0úëù=úúÌú¬úúùTùùÌù¹ùÑù!úRú{úú¬úúúïù²ùù{ùHù@ùfù­ùùùøaønøø%ùºùñùYúØú¸ú7úÄù²ù»ùùùú¥úÜúûûûËûãû§ûtûlû`û1ûéúú?úCúÄúÝúçú£úúbú?úgúúyú{úúú]ú*úäùÛùÇù&úUúúÌúúúû<û7ûøúÃúfúú/úçùùPù>ùòøø\÷÷å÷Kùòù"úQú3úúù;ùùêøàø«øødø,ø!ø\øøGù]ùùqùwùÁùÚùÄùùùÍùúþùóù<ú:ú,úútùõø´øòø'ùùø
øÙ÷Ã÷Lø~øßøLùËùúú)ú,úÏùsùqùù?úùú3û+ûûûû`û8ûûÍú³úúòøè÷â÷¦ø^ùôùMúúÏúû?ûûû¢û}û,ûûëúûkû¦ûÙû"üWüIü2ü
üÐûbûûû¬û	ü[üuüzüküFü3ü#üNünü_üFü#ü%üCü<üüüü"üü"üúûíû
üöûØûËû¸ûûPûAûû7ûDûwûûû\û½úkúúúsúúû!û>ûxûrûQûJûcûûäûâûtû4ûAûûpûeûJûAûGûJû@û#ûû'û
ûÔúzúùø&øÈøúåúýú6ûJûmûVû^ûûû¯ûÑûâûæûåûîû	ü	ü#ü#üAüPüwü¦ü©üüüÊü¿üÍüµüËü¯üvü[üoüxüNü`üÂüôüêüÞüáüäüñüëüÐüÓüüü÷üÿüõü»üÍúõõµòÂôúõýþþ¡þ¤þ§þ±þ¡þ£þ¯þ¯þ°þ´þ³þ¸þ­þµþ¸þ²þ¨þ¬þÀþÇþ³þ²þ²þÀþ¸þ³þ¼þ¹þ·þ¹þ®þ®þ±þ¼þ³þÀþ·þ·þ·þ±þ±þ¯þ¬þ»þ¶þÂþ²þ´þµþµþ¶þ³þÉþºþ¾þ¾þÇþÅþ¿þ¾þÂþÁþ¸þÂþºþ»þ»þºþ¾þÁþ½þ¼þ¾þ·þºþ´þ¾þ¾þ·þ¬þ±þ¿þÅþÆþÀþÈþ¿þÄþÈþÄþÀþÀþÂþÁþÂþ¼þ¼þ·þ»þ»þ¼þÀþ¾þÄþ±þ»þ´þºþÂþÃþÃþÃþ¾þ¶þÃþºþ¼þºþ³þ²þ·þ¾þÁþ·þ»þÃþ¶þ¸þ¹þ¸þ¶þ·þ½þÅþÁþÇþ¿þ¶þºþÅþÅþ¼þÁþºþ¾þ½þÇþ¾þ¼þÂþÂþÉþÅþÁþÂþÅþÍþÃþ»þ»þ±þ¾þËþ·þºþ¶þÃþÌþÀþ´þÂþÀþÂþ½þ¿þÁþºþºþÁþ¿þÁþÄþÌþÈþÅþÊþËþÈþÐþÒþÂþÄþÃþÀþ¿þ¼þÂþÒþÅþÃþÃþÌþÔþÏþÈþÄþÀþÂþÁþÁþÅþÅþÅþÀþºþÃþºþÆþÄþÅþÆþÄþ¿þºþ¼þ¶þ´þ¾þ¾þÀþÅþÅþ¾þÄþÆþÑþÈþÈþÀþ¼þÅþÑþÐþ¼þÃþÆþÊþÑþÎþÄþËþÍþ»þ½þÂþÂþ»þ²þ®þµþ¯þ·þ»þ¿þ»þ¸þ»þ¸þÁþºþ·þÂþÂþ¼þ¾þÈþÆþ±þ²þ¥þ©þ¶þÀþ½þ¾þÍþÐþºþ½þÅþÅþÅþÍþ½þÄþºþ¹þ¿þÂþ½þ¼þÃþºþ·þ¾þÁþÂþÁþ¹þ·þ¿þÎþÈþ¿þ¿þÍþÕþ¼þÁþ»þ¿þÆþÌþÍþÌþÂþ¾þÄþÉþÊþÉþÃþ¼þ¹þÅþÈþ»þ¹þ¿þÀþÈþ½þÊþÂþÀþÀþ¿þÃþÊþÁþÀþÁþ»þÄþÒþÄþÌþ»þ»þ¼þÄþÆþ¿þ¾þ·þÊþÄþ³þµþCûVûbû=û4û®ûüüáû¥ûnûpû{ûkûmûûû û«û­ûûûûYùOö¾ôçøÅû4ü:ü,ü"ü0üIü,üüÜûæû>ütügüLü=üoü]üPü4ü%ü5üLü&ü'üJü9ü8üEüUü\ü'ü ü"üüùûîûòûü$ü9üü#üGüYüIü>üWüYüLümü`üoüüü~üdülüyürümüfü^ü[üTü[üQüWüaürüüxüiü~üoüküvüküWü`üaüfüaüAü=übürü`ükülü`ü\üFü\üaüWülüiübüüdüKüSüeürürü}üfü\üGü;üiüügüwühütü]ü[üaünüuüuüüGü7üXü_ürü`ü@üIüXübüpüZüVühüiüVü[üjüLü~üünü\üVüYüiü`üRüküaüQüRücü_ü?ü:ü[üSü>üOü\üSüLüPü5üMü[üBüJüXüYüIüGüfüUüZümüNü@ü4ü>üOü2üü8ü2ü=üFü?ü7ü4ü5üCü8ü!ü/üTüUüIü>ü,üü:üWü=ü3ü-ü)ü"üüüüüüüûÿûýûïûúûüüü%ü'ü;ü6ü6ü.ü(ü5ü>ü4ü;üAüCüGü2ü;üHüKüXüBü4üEüiürühü\ücühüXü]üSüüDüiüUüPüIü=üJüNühüKü@ü6ü@üFüAü>üFüGü ü
üü
ü"ü
ü
ü#ü.ü&üüü/üüüüüüüü3üüûû8üüü
üü/ü6ü)üü+üü:ü7ü.üüüüýûü
üüûðûüüüüüü8üOüSü;üü ü,ü<ü9ü+ü+ü<ü7üæûÒû&ü.ü-üöûü6ü&üü&ü'üüüýûüüüùûüüêûíûÕûÔûÉûÈûÀûËûæûêûÊû¹ûÏûçûäûÌûÜûÝû¸û¢û"û1úmù7ù·ùöø³øøùÐùúûcû`ûÑúÚùÈù:ú´úëú;ûVû]ûqûûqû9ûïú!úIöÒñañõJù÷ú;û3ûIûTûIû8û3ûþúûûû!ûüú´úpúIúCú«úûNû]ûJûNûKûHûYû>û÷úAûaûNûû3ûûûÿúûûûû÷úýú´úÂú¾úíú	û-û%ûÿúÔú·úÌú×úÕú½úóúÓú©úÚúîúõúÐú²úÍú¥úzú§úÄú­úêúéúÔúàúïúÚúÊúÑú¼úÒúÕú¼ú·úú°ú¹úÎúÝúÒúºú¢ú¤úÔú¯úÏúÆú²ú¾ú¼ú¢úoúsúúú¥úÁúÊúúúú¶úú|úú³úÔúÉúÉú¯ú~úFú'ú²ùuù4ùlù¡ù¸ùyùDùù®ùù¬ùúoúúÁúúÏúöúÙúÁú¸ú§ú»úÏúÎú«úúÆúÚúûûÞúÇúÓúÔúËúúúúµú¸úêúû
ûûÜúÈúîúûûûþú'û,ûû,û1ûÕúzúuú¨úæú*ûRûHûBûDûHû`ûZûeûûûgû?û5ûMûYûQûRûtûûyûûvûdûkûNû]ûfûvûûûûªûûû¼û{û»ûûûûû}ûxûxûyûûzûzûpûbû8û5ûaûuûlûEû:ûPûUûUû_ûJû4ûIûaûUûKûûêú¯úÃú÷úûû$ûJûPû[ûXûHûûqûû°ûxûqûcû@û)ûûûHûzûiûyûnûAûlûûVû-ûûû@û@ûAû'ûûBû0ûûûòúÝúúuúÎúûFûNû*ûûûEûNû-ûûZû8ûûTûSûaû>ûVûOûMû^ûQû0ûûûEûRûRûLû8û_û_ûWûûpûlûDû1û@û=û?ûGû9û6ûaûBûfûû{û@ûNû;û0û=ûGûCû>û;û2û+û#ûû.ûVûû:ûøúÖúíú÷úûûûûû:û[ûIûcûUûûdûJû=û"û	ûûëú¯ú3úéùàù®ùyùùXøÑ÷Hø øÇø8øí÷Hø+ùuùWùiùùµùýùcúºú°úÜú
ûû(ûûÁúÆúÂú³ú¯úú ú®ú¬úúMúúúú#úôùÑùÃù·ù¿ùùoùrùÄùiúÑúôúûñúìúûûûôúûDû<û6û/ûû
ûûMûkûeûZû\ûiûkûtûtûKûCû*û)û9û>ûBûqûrûyûûXûEûJûVûmû`ûMûAûDûNûûûûrûûPûGû\ûû±û§û©û¤ûûûoûVûpûoû¡ûºûûÄûÆû³ûÎû¯û¦ûºûÑûËû·û¢ûûûjûyûû§û¼ûÔûïûûûÏûãûõûÃû³ûÍûÕûÍûÖûãûÍû·ûÂûÍû¼ûû±û¯û¬û£ûÙû¢ûÃûØûäûàûÍû®û¯ûÁûÑûåûßûÓûÛû£ûû¾ûû£û¯û°û¸ûªûû¼û¦ûûÀûÇû±ûûûûûÂû¡û¥û¸û¨û½û®ûÉû®ûÚûÄûÊûÚûÕûÂû®û±ûµû¢ûûû«ûûûÄûûºû´ûÕûÓûÌûÖûÃûÒûàûÉû»ûÄûÙûíûäûàûÖûøûüü	üÝû	üÝûæûËûü!üøûðûøûæûÖûæû÷ûàûßûüñûíûõû÷ûêûÒûÛûúûÎûëûü
ü
üüðû¨ûûûbû4ûûûûûÁúwú@úiúzú<ú0úÕùKùùHùúùòúnûiûû¢ûû±ûËû×ûÐûÚûàûÐûºûËûÌûÎûËûÍûÏûÍûËûÑûÈûºûºûÃûìûåûáûÄû±û£ûÇû±û­û¬û|ûuûtûoû|û«û¾ûÊûÂû¬û©ûûû2ûzúûùtùùù²ùÚùùùúùÜùÿùúØùÏùÙù¶ùbùùù7ùù&ú­ú)ûjûlûaûûû¬ûãûÏûåû»ûÒûçûèû×ûåûâû±û¬û·û¥ûÖû¼ûÅû¹ûÙûèû¤ûû¯ûûÑûÙûÖûáûèûèû×ûçûâûÓûÃûû¡ûû¿ûÌûûÛûüÂûçûõûþûïûü÷ûüûñûÑûûëúßù:ùdùùÆùöùúúú:úú#úPú|úú[úVú^ú!úÞùÔùÝù÷ùòùìùúHúzúªúÏúû%ûLûoûûÛûÉû¤û¢ûû§ûµû°ûÅû¯û û¾ûÔûÙûÖûºû£û¢ûËûÓûäû´ûìûÊûÅûûxû&û;úBùÁøÈø,ùyù{ùùúFú]ú;úÌù°ù¹ùÙù¤ùÓù¯ùÕùûùÛùnùùÞønøÃøÛùÎú[û£ûºûÆûÇû©ûû©ûÊûåûßûãûîûÐûÚûü'üü$üüÜûçûüüìûÕûÚûÀûû©ûÅûÝûÄûÛûØûäûäûçûªûÂûÜûÛûÑûÉûØûÁûÂûÐûÊûÍûÎûÑûÐûÃûûNû>ûÞúRú£úLú;úúâù¢ùÞùÒùíùúZú¬ú÷úMûûÂûáûÞû¿ûÙûéû¡û§ûûÅûäûÊûÂû½û½ûÏûÌûºû?ûMú¨ùùåùúûÈûÌûÒûäû÷ûïûÄûüòûøû üæûÕûÛûÔûÍûßûçûÖûÇûÚûèû×ûðûÊû½ûÀû¾û¯û²ûãû©ûäûÆûÐûÎûÂû¸ûÒûÊûÝûÒûÆûãûëûõûìûßûÑûÂûûuûûäûõûüüüýûðûüôûèûåûýûü×ûßûüãû¥û¼ûôûãûüëû¼ûüôûüþûåûòûèûùûüÿûÿûëûÏûáûü'üüóûéûCüEü$üüüüõûúûæûçûÝû×ûâûýûüüúûüúûüüøûõûüüÛûüü4ü(üüôûÿûÿûüü
ü)ü4ü%üüþûüâûÛûâûòûáûÕûñûÿûØûáûóûéûßûìûòûüüùûíûüü
üüôûü ü
ü(ü
üíûüüûêûûûûûîûüüÔûæûüü'üüïûõûüüõûÙûúûüûûËûÓûýûüùûüüØûºûÍûêûüüüüü)üñûüü!ü)ü.üü
üüüüüüüüüü,üÿûüõûüü üüîûÍûÅû°ûnûûËú«úúÀúîú+ûûÓúÖúÕúÔúÀúÙú¥ú»úúÆúúiúHúAúOúsú£ú¸úÕúÁúúPúOú!ú
úeúYúfúú¨úÎúÀúÐúúúûúùúâúúú¤ú¶úû*ûöúûSûDû#û
[truncated: 11,184,933 more chars]
