# Supplementary material for: The unfolded protein response regulates ER exit sites via SNRPB-dependent RNA splicing and contributes to bone development
Source: EMBO J. 2024 Aug 19;43(19):4228–47. doi: 10.1038/s44318-024-00208-z (PMC11445528; doi:10.1038/s44318-024-00208-z)
Supplement: Supplementary file 13 — Source data Fig. 9 [file 44318_2024_208_MOESM13_ESM.zip]

Archive with 31 entries (30 files):
- Figure9/
- Figure9/Figure 9C Mutant1.jpg
- __MACOSX/Figure9/._Figure 9C Mutant1.jpg
- Figure9/.DS_Store
- __MACOSX/Figure9/._.DS_Store
- Figure9/Figure 9C&D Mutant2.jpg
- __MACOSX/Figure9/._Figure 9C&D Mutant2.jpg
- Figure9/Figure 9F Mutant2.jpg
- __MACOSX/Figure9/._Figure 9F Mutant2.jpg
- Figure9/Figure 9F Mutant1.jpg
- __MACOSX/Figure9/._Figure 9F Mutant1.jpg
- Figure9/Figure 9E Mutant1.jpg
- __MACOSX/Figure9/._Figure 9E Mutant1.jpg
- Figure9/Figure 9E Mutant2.jpg
- __MACOSX/Figure9/._Figure 9E Mutant2.jpg
- Figure9/Figure 9F Control.jpg
- __MACOSX/Figure9/._Figure 9F Control.jpg
- Figure9/Figure 9C&D Control.jpg
- __MACOSX/Figure9/._Figure 9C&D Control.jpg
- Figure9/Figure 9A Mutant.jpg
- __MACOSX/Figure9/._Figure 9A Mutant.jpg
- Figure9/Figure 9G.xlsx
- __MACOSX/Figure9/._Figure 9G.xlsx
- Figure9/Figure 9A Control.jpg
- __MACOSX/Figure9/._Figure 9A Control.jpg
- Figure9/Figure 9B Mutant.jpg
- __MACOSX/Figure9/._Figure 9B Mutant.jpg
- Figure9/Figure 9B Control.jpg
- __MACOSX/Figure9/._Figure 9B Control.jpg
- Figure9/Figure 9D Mutant1.jpg
- __MACOSX/Figure9/._Figure 9D Mutant1.jpg
