# Supplementary material for: The unfolded protein response regulates ER exit sites via SNRPB-dependent RNA splicing and contributes to bone development
Source: EMBO J. 2024 Aug 19;43(19):4228–47. doi: 10.1038/s44318-024-00208-z (PMC11445528; doi:10.1038/s44318-024-00208-z)
Supplement: Supplementary file 13 — Source data Fig. 9 [file 44318_2024_208_MOESM13_ESM.zip › Figure9/Figure 9G.xlsx]

## Sheet: Sheet1
CONTROLS
ID	genotype	Humerus R (mm)	Humerus L (mm)	Radius R (mm)	Radius L (mm)	Ulna R (mm)	Ulna L (mm)	Humerus Avg. (mm)	Radius Avg. (mm)	Ulna Avg. (mm)	Femur R (mm)	Femur L (mm)	Tibia R (mm)	Tibia L (mm)	Femur Avg. (mm)	Tibia Avg. (mm)
SNL3381	mTmG tg/+; Snrpb L/+; ER-CRE +/+	3.483	3.456	2.333	2.71	3.424	3.584	3.4695	2.5215	3.504	2.853	2.933	3.181	2.993	2.893	3.087
SNL3382	mTmG tg/+; Snrpb L/+; ER-CRE +/+	3.451	3.446	2.399	2.623	3.427	3.339	3.4485	2.511	3.383	2.831	2.774	3.17	3.107	2.8025	3.1385
SNL3383	mTmG tg/+; Snrpb L/+; ER-CRE +/+	3.472	3.438	2.586	2.485	3.444	3.481	3.455	2.5355	3.4625	3.015	2.94	3.372	3.346	2.9775	3.359
SNL3384	mTmG tg/+; Snrpb +/+; ER-CRE tg/+	3.382	3.339	2.57	2.562	3.375	3.401	3.3605	2.566	3.388	2.849	2.854	3.217	3.093	2.8515	3.155
SNL3385	mTmG tg/+; Snrpb L/+; ER-CRE +/+	3.45	3.403	2.646	2.597	3.447	3.416	3.4265	2.6215	3.4315	2.922	2.868	3.253	3.141	2.895	3.197
SNL3387	mTmG tg/+; Snrpb L/+; ER-CRE +/+	3.571	3.542	2.502	2.613	3.48	3.422	3.5565	2.5575	3.451	2.885	2.84	3.14	3.145	2.8625	3.1425
SNL3389	mTmG tg/+; Snrpb +/+; ER-CRE +/+	3.435	3.266	2.205	2.444	3.397	3.251	3.3505	2.3245	3.324	2.751	2.838	3.219	2.961	2.7945	3.09
SNL3391	mTmG tg/+; Snrpb +/+; ER-CRE tg/+	3.593	3.416	2.539	2.795	3.545	3.544	3.5045	2.667	3.5445	3.015	2.978	3.422	3.301	2.9965	3.3615
SNL3552	mTmG tg/+; Snrpb +/+; ER-CRE +/+	4.004	3.852	2.999	2.759	3.877	3.809	3.928	2.879	3.843	3.433	3.407	3.784	3.842	3.42	3.813
SNL3557	mTmG tg/+; Snrpb +/+; ER-CRE +/+	3.977	4.07	2.973	3.191	3.997	3.885	4.0235	3.082	3.941	3.468	3.462	3.865	3.897	3.465	3.881
SNL3822	Snrpb +/+; ER-CRE L/+	2.492	2.538	1.872	1.819	2.434	2.459	2.515	1.8455	2.4465	2.164	2.053	2.047	1.968	2.1085	2.0075
SNL3823	Snrpb +/+; ER-CRE L/+	2.998	3.006	2.276	2.282	2.934	3.025	3.002	2.279	2.9795	2.514	2.409	2.622	2.621	2.4615	2.6215
SNL3824	Snrpb +/+; ER-CRE L/+	2.933	2.806	2.135	2.208	2.89	2.867	2.8695	2.1715	2.8785	2.367	2.368	2.375	2.283	2.3675	2.329
SNL3826	Snrpb +/+; ER-CRE L/+	3.031	3.008	1.905	2.19	2.804	3.072	3.0195	2.0475	2.938	2.583	2.509	2.534	2.47	2.546	2.502
SNL3828	Snrpb +/+; ER-CRE L/+	2.479	2.45	1.696	1.819	2.463	2.383	2.4645	1.7575	2.423	1.984	1.852	1.87	1.738	1.918	1.804
MUTANS
ID	genotype	Humerus R (mm)	Humerus L (mm)	Radius R (mm)	Radius L (mm)	Ulna R (mm)	Ulna L (mm)	Humerus Avg. (mm)	Radius Avg. (mm)	Ulna Avg. (mm)	Femur R (mm)	Femur L (mm)	Tibia R (mm)	Tibia L (mm)	Femur Avg. (mm)	Tibia Avg. (mm)
SNL3386	mTmG tg/+; Snrpb del/+; ER-CRE tg/+	2.903	2.892	2.073	2.248	2.572	2.682	2.8975	2.1605	2.627	N/A	2.306	N/A	2.701	2.306	2.701
SNL3388	mTmG tg/+; Snrpb del/+; ER-CRE tg/+	2.853	2.513	1.948	2.168	2.062	2.626	2.683	2.058	2.344	1.617	2.135	2.417	2.465	1.876	2.441
SNL3390	mTmG tg/+; Snrpb del/+; ER-CRE tg/+	3.187	3.062	2.171	2.42	2.891	2.681	3.1245	2.2955	2.786	2.385	2.542	2.799	2.611	2.4635	2.705
SNL3554	mTmG tg/+; Snrpb del/+; ER-CRE tg/+	3.529	3.016	2.266	2.452	3.111	2.832	3.2725	2.359	2.9715	2.993	2.814	3.308	3.079	2.9035	3.1935
SNL3555	mTmG tg/+; Snrpb del/+; ER-CRE tg/+	3.273	3.465	2.53	2.658	2.783	3.285	3.369	2.594	3.034	3.103	3.073	3.425	3.182	3.088	3.3035
SNL3556	mTmG tg/+; Snrpb del/+; ER-CRE tg/+	3.499	3.288	2.502	2.772	2.865	3.347	3.3935	2.637	3.106	2.829	2.522	3.105	3.27	2.6755	3.1875
SNL3560	mTmG tg/+; Snrpb del/+; ER-CRE tg/+	3.048	3.105	1.853	2.206	2.038	1.99	3.0765	2.0295	2.014	1.579	2.048	2.536	3.001	1.8135	2.7685
SNL3820	Snrpb L/+; ER-CRE L/+	2.795	2.745	1.979	2.076	2.472	2.541	2.77	2.0275	2.5065	2.349	2.467	2.246	2.24	2.408	2.243
SNL3821	Snrpb L/+; ER-CRE L/+	2.613	2.554	1.716	1.882	2.338	2.518	2.5835	1.799	2.428	2.255	2.134	2.178	2.111	2.1945	2.1445
SNL3825	Snrpb L/+; ER-CRE L/+	2.74	2.777	1.937	2.02	2.546	2.667	2.7585	1.9785	2.6065	2.37	2.383	2.281	2.203	2.3765	2.242
SNL3827	Snrpb L/+; ER-CRE L/+	2.46	2.47	1.672	1.654	2.062	2.379	2.465	1.663	2.2205	1.813	2.052	2.1	2.146	1.9325	2.123
SNL3829	Snrpb L/+; ER-CRE L/+	2.802	2.76	1.932	1.904	2.523	2.693	2.781	1.918	2.608	2.384	2.399	2.487	2.378	2.3915	2.4325
